# Supplementary material for: Crosstalk between diurnal rhythm and water stress reveals an altered primary carbon flux into soluble sugars in drought-treated rice leaves
Source: Sci Rep. 2017 Aug 15;7:8214. doi: 10.1038/s41598-017-08473-1 (PMC5557844; doi:10.1038/s41598-017-08473-1)
Supplement: Supplementary file 2 — Dataset 1 [file 41598_2017_8473_MOESM2_ESM.xls]

## Sheet: 1-3drought_heatmap
Supplemental table-S1. Detailed information and normalized expression data of drought responsive genes under abiotic stresses
		locus_id	GSM645343	GSM645344	GSM645345	GSM645331	GSM645332	GSM645333	ISA	ISB	ISC	NSA	NSB	NSC	GSM591770	GSM591771	GSM591772	GSM645337	GSM645338	GSM645339	GSM645349	GSM645350	GSM645351	GSM645325	GSM645326	GSM645327	GSM540082_Sens-drought_str-A.CEL	GSM540083_Sens-drought_str-B.CEL	GSM540086_Tolerant-drought_strA.CEL	GSM540087_Tolerant-drought_strB.CEL	GSM591767	GSM591768	GSM591769	GSM618365.CEL	GSM618366.CEL	GSM618367.CEL	GSM618368.CEL	GSM618369.CEL	GSM618370.CEL	GSM645355	GSM645356	GSM645357	GSM159262	GSM159263	GSM159264	GSM618373.CEL	GSM618374.CEL	GSM618375.CEL	GSM618376.CEL
		Developmental stage	Developing panicle_P2	Developing panicle_P2	Developing panicle_P2	Tillering stage	Tillering stage	Tillering stage	2nd_leaf	2nd_leaf	2nd_leaf	2nd_leaf	2nd_leaf	2nd_leaf	Developing_panicle_P4	Developing_panicle_P4	Developing_panicle_P4	Developing panicle_P2	Developing panicle_P2	Developing panicle_P2	Developing panicle_P4	Developing panicle_P4	Developing panicle_P4	Tillering stage	Tillering stage	Tillering stage	Two weeks young seedlings	Two weeks young seedlings	Two weeks young seedlings	Two weeks young seedlings	Developing_panicle_P4	Developing_panicle_P4	Developing_panicle_P4	reproductive stage	reproductive stage	reproductive stage	reproductive stage	reproductive stage	reproductive stage	Developing panicle_P4	Developing panicle_P4	Developing panicle_P4	1st_leaf	1st_leaf	1st_leaf	reproductive stage	reproductive stage	reproductive stage	reproductive stage
		ExperimentID	GSE26280	GSE26280	GSE26280	GSE26280	GSE26280	GSE26280	E-MEXP-2401	E-MEXP-2401	E-MEXP-2401	E-MEXP-2401	E-MEXP-2401	E-MEXP-2401	GSE24048	GSE24048	GSE24048	GSE26280	GSE26280	GSE26280	GSE26280	GSE26280	GSE26280	GSE26280	GSE26280	GSE26280	GSE21651	GSE21651	GSE21651	GSE21651	GSE24048	GSE24048	GSE24048	GSE25176	GSE25176	GSE25176	GSE25176	GSE25176	GSE25176	GSE26280	GSE26280	GSE26280	GSE6901	GSE6901	GSE6901	GSE25176	GSE25176	GSE25176	GSE25176
		Title	Drought treated roots at panicle elongation stage, biological rep1	Drought treated roots at panicle elongation stage, biological rep2	Drought treated roots at panicle elongation stage, biological rep3	Drought treated roots at tillering stage, biological rep1	Drought treated roots at tillering stage, biological rep2	Drought treated roots at tillering stage, biological rep3	IR64_drought-1	IR64_drought-2	IR64_drought-3	N22_drought-1	N22_drought-2	N22_drought-3	Droughted Bala leaf biologial rep 1	Droughted Bala leaf biologial rep 2	Droughted Bala leaf biologial rep 3	Drought treated leaves at panicle elongation stage, biological rep1	Drought treated leaves at panicle elongation stage, biological rep2	Drought treated leaves at panicle elongation stage, biological rep3	Drought treated leaves at booting stage, biological rep1	Drought treated leaves at booting stage, biological rep2	Drought treated leaves at booting stage, biological rep3	Drought treated leaves at tillering stage, biological rep1	Drought treated leaves at tillering stage, biological rep2	Drought treated leaves at tillering stage, biological rep3	Sens-drought str-A	Sens-drought str-B	Tolerant-drought strA	Tolerant-drought str-B	Droughted Azucena leaf biologial rep 1	Droughted Azucena leaf biologial rep 2	Droughted Azucena leaf biologial rep 3	Rice IRAT109 at D1, biological rep1	Rice IRAT109 at D1, biological rep2	Rice IRAT109 at D2, biological rep1	Rice IRAT109 at D2, biological rep2	Rice IRAT109 at D3, biological rep1	Rice IRAT109 at D3, biological rep2	Drought treated young panicle at booting stage, biological rep1	Drought treated young panicle at booting stage, biological rep2	Drought treated young panicle at booting stage, biological rep3	Drought stress, biological rep 1	Drought stress, biological rep 2	Drought stress, biological rep 3	Rice ZS97 at D1, biological rep1	Rice ZS97 at D1, biological rep2	Rice ZS97 at D2, biological rep1	Rice ZS97 at D2, biological rep2
		Short_title	Drought treated roots at panicle elongation stage	Drought treated roots at panicle elongation stage	Drought treated roots at panicle elongation stage	Drought treated roots at tillering stage	Drought treated roots at tillering stage	Drought treated roots at tillering stage	IR64_drought	IR64_drought	IR64_drought	N22_drought	N22_drought	N22_drought	Droughted Bala leaf	Droughted Bala leaf	Droughted Bala leaf	Drought treated leaves at panicle elongation stage	Drought treated leaves at panicle elongation stage	Drought treated leaves at panicle elongation stage	Drought treated leaves at booting stage	Drought treated leaves at booting stage	Drought treated leaves at booting stage	Drought treated leaves at tillering stage	Drought treated leaves at tillering stage	Drought treated leaves at tillering stage	Differential expression for salt and drought stress	Differential expression for salt and drought stress	Differential expression for salt and drought stress	Differential expression for salt and drought stress	Droughted Azucena leaf	Droughted Azucena leaf	Droughted Azucena leaf	Expression data from rice varieties IRAT109 and ZS97 for drought stress treatment in flag leaves	Expression data from rice varieties IRAT109 and ZS97 for drought stress treatment in flag leaves	Expression data from rice varieties IRAT109 and ZS97 for drought stress treatment in flag leaves	Expression data from rice varieties IRAT109 and ZS97 for drought stress treatment in flag leaves	Expression data from rice varieties IRAT109 and ZS97 for drought stress treatment in flag leaves	Expression data from rice varieties IRAT109 and ZS97 for drought stress treatment in flag leaves	Drought treated young panicle at booting stage	Drought treated young panicle at booting stage	Drought treated young panicle at booting stage	Drought-1	Drought-2	Drought-3	Expression data from rice varieties IRAT109 and ZS97 for drought stress treatment in flag leaves	Expression data from rice varieties IRAT109 and ZS97 for drought stress treatment in flag leaves	Expression data from rice varieties IRAT109 and ZS97 for drought stress treatment in flag leaves	Expression data from rice varieties IRAT109 and ZS97 for drought stress treatment in flag leaves
		Harvesting time	panicle elongation stag	panicle elongation stag	panicle elongation stag	Tillering stage	Tillering stage	Tillering stage	14 days old seedling	14 days old seedling	14 days old seedling	14 days old seedling	14 days old seedling	14 days old seedling	59 days after sowing+24day_drought leaf	59 days after sowing+24day_drought leaf	59 days after sowing+24day_drought leaf	panicle elongation stag	panicle elongation stag	panicle elongation stag	booting stage	booting stage	booting stage	Tillering stage	Tillering stage	Tillering stage	Two weeks young seedlings	Two weeks young seedlings	Two weeks young seedlings	Two weeks young seedlings	59 days after sowing+24day_drought leaf	59 days after sowing+24day_drought leaf	59 days after sowing+24day_drought leaf	reproductive stage	reproductive stage	reproductive stage	reproductive stage	reproductive stage	reproductive stage	booting stage	booting stage	booting stage	7-day-old light-grown rice seedlings	7-day-old light-grown rice seedlings	7-day-old light-grown rice seedlings	reproductive stage	reproductive stage	reproductive stage	reproductive stage
		Abiotic Stress	Root_Drought	Root_Drought	Root_Drought	Root_Drought	Root_Drought	Root_Drought	IR64_drought	IR64_drought	IR64_drought	N22_drought	N22_drought	N22_drought	Leaf_ drought	Leaf_ drought	Leaf_ drought	Leaf_Drought	Leaf_Drought	Leaf_Drought	Leaf_Drought	Leaf_Drought	Leaf_Drought	Leaf_Drought	Leaf_Drought	Leaf_Drought	drought seedlings were kept outside of media for 24hrs	drought seedlings were kept outside of media for 24hrs	drought seedlings were kept outside of media for 24hrs	drought seedlings were kept outside of media for 24hrs	Leaf_ drought	Leaf_ drought	Leaf_ drought	slight drought IRAT109 at D1, biological rep1	slight drought IRAT109 at D1, biological rep2	moderate drought IRAT109 at D2, biological rep1	moderate drought IRAT109 at D2, biological rep2	severe drought IRAT109 at D3, biological rep1	severe drought IRAT109 at D3, biological rep2	Panicle_Drought	Panicle_Drought	Panicle_Drought	Seedling_drought	Seedling_drought	Seedling_drought	slight drought ZS97 at D1, biological rep1	slight drought ZS97 at D1, biological rep2	moderate drought ZS97 at D2, biological rep1	moderate drought ZS97 at D2, biological rep2
		Variety	IR64	IR64	IR64	IR64	IR64	IR64	IR64	IR64	IR64	N22	N22	N22	Bala	Bala	Bala	IR64	IR64	IR64	IR64	IR64	IR64	IR64	IR64	IR64					Azucena	Azucena	Azucena	IRAT109	IRAT109	IRAT109	IRAT109	IRAT109	IRAT109	IR64	IR64	IR64	IR64	IR64	IR64	ZS97	ZS97	ZS97	ZS97
		Anatomy	Root	Root	Root	Root	Root	Root	Seedling	Seedling	Seedling	Seedling	Seedling	Seedling	Leaf	Leaf	Leaf	Leaf	Leaf	Leaf	Leaf	Leaf	Leaf	Leaf	Leaf	Leaf	leaf	leaf	leaf	leaf	Leaf	Leaf	Leaf	flag leaves	flag leaves	flag leaves	flag leaves	flag leaves	flag leaves	P4	P4	P4	Seedling	Seedling	Seedling	flag leaves	flag leaves	flag leaves	flag leaves
		Cultivar	Indica	Indica	Indica	Indica	Indica	Indica	Indica	Indica	Indica	Indica	Indica	Indica	Indica	Indica	Indica	Indica	Indica	Indica	Indica	Indica	Indica	Indica	Indica	Indica	Indica	Indica	Indica	Indica	Japonica	Japonica	Japonica	japonica	japonica	japonica	japonica	japonica	japonica	Indica	Indica	Indica	Indica	Indica	Indica	indica	indica	indica	indica
Index	Probe_ID	Control	GSM645340	GSM645341	GSM645342	GSM645328	GSM645329	GSM645330	INA	INB	INC	NNA	NNB	NNC	GSM591764	GSM591765	GSM591766	GSM645334	GSM645335	GSM645336	GSM645346	GSM645347	GSM645348	GSM645322	GSM645323	GSM645324	GSM540080_Sens-drought-control-A.CEL	GSM540081_Sens-drought-control-B.CEL	GSM540084_Tolerant-drought-control-A.CEL	GSM540085_Tolerant-drought-control-B.CEL	GSM591761	GSM591762	GSM591763	GSM618363.CEL	GSM618364.CEL	GSM618363.CEL	GSM618364.CEL	GSM618363.CEL	GSM618364.CEL	GSM645352	GSM645353	GSM645354	GSM159259	GSM159260	GSM159261	GSM618371.CEL	GSM618372.CEL	GSM618371.CEL	GSM618372.CEL
1	Os.12551.1.S1_s_at	LOC_Os05g46480	2.7485	9.1745	4.7816	8.1802	5.91	10.8893	2.8541	3.3322	3.4439	2.7023	2.706	2.4764	9.4511	11.6551	12.8815	8.3811	9.2247	8.8578	7.4043	6.9802	7.2048	10.3529	12.0738	11.1771	0.382966	0.600338	1.69525	1.09484	11.8589	10.8332	12.106	11.0445	12.3588	11.5394	12.9267	12.8416	13.9959	9.2482	2.6404	2.4024	5.3801	5.6942	5.6348	11.5551	10.5804	12.1673	11.3354
2	Os.12633.1.S1_at	LOC_Os11g26790	2.7912	9.6797	5.9982	8.1621	5.2594	8.3487	3.783	4.4932	4.6482	4.7601	4.6586	4.32	9.3472	10.9649	13.344	5.7718	6.327	5.2731	4.188	3.7881	4.5305	5.9085	6.7643	6.8125	-0.231362	-0.157191	1.83825	2.37084	8.3226	11.3786	7.5019	10.05	8.90541	10.3509	9.34778	10.6974	9.64937	12.2381	2.1346	1.9806	8.1018	7.4952	8.09	8.60015	10.1108	8.85316	10.3159
3	Os.49639.1.S1_at	LOC_Os06g21910	8.0586	7.6033	7.7091	6.9438	6.2491	7.4614	5.7087	5.5526	10.6251	6.5676	8.165	8.0669	8.8107	5.5807	8.8183	9.8796	12.9452	14.0077	10.8267	7.1219	11.4617	9.3792	5.2362	7.7133	6.27732	5.61524	7.53512	9.06299	2.6135	5.536	6.7724	2.81824	3.46466	3.61173	3.56728	6.12427	6.02898	6.3505	6.731	5.414	7.8017	6.9067	8.345	9.10551	9.28783	9.9192	10.0262
4	Os.32943.2.S1_x_at	LOC_Os01g12660	8.0105	9.453	8.4326	7.6931	8.0768	9.1695	4.0107	5.6106	3.6849	6.6115	7.9371	7.3281	6.1451	7.1632	8.7799	7.3663	3.8059	5.9026	6.6955	4.6522	8.9192	7.0968	5.5314	6.08	8.41062	8.47242	8.17288	6.0972	2.5757	6.5177	2.9606	6.16279	5.50302	6.96301	6.47217	7.9842	7.35707	4.3798	4.3794	4.2694	4.9337	2.1708	4.5074	5.79673	6.38945	7.57483	7.96581
5	Os.47303.1.S1_at	LOC_Os01g54030	7.9663	9.4072	9.8886	7.6195	7.3985	8.9626	5.1036	6.7752	5.9692	6.8858	8.6847	8.2088	9.8745	5.4597	4.9752	8.8856	8.2494	11.3113	6.8901	5.1453	10.4595	5.3815	4.4575	8.713	5.24489	5.30398	6.62222	7.76269	2.5336	5.7531	2.1863	2.25997	9.35824	3.49831	10.2511	5.7978	12.2611	5.4458	5.1713	4.1728	3.3806	2.0567	2.7341	5.65005	5.82299	8.20312	8.31275
6	OsAffx.26050.5.S1_at	LOC_Os08g18974	5.7118	8.0388	5.6511	7.4752	7.8359	7.9319	4.5239	4.685	7.5376	1.0762	-1.4	-3.0153	8.9635	10.8029	8.6631	9.5618	9.549	7.0901	9.3236	9.9425	6.747	7.9801	4.9017	6.7184	4.39502	3.49792	4.21332	4.23335	4.3939	5.781	4.084	6.80537	8.86778	8.22844	10.1442	10.63	12.09	3.3213	5.9122	3.5888	5.5227	6.6631	3.9542	9.08904	9.03159	10.3139	10.4264
7	Os.941.1.S1_at	LOC_Os01g52830	7.607	7.8932	7.6966	8.3435	5.7136	8.0988	6.7229	10.4252	7.9451	8.3723	10.5034	6.7896	6.7588	7.8505	8.1746	6.3622	6.5886	7.5906	6.9463	6.8448	6.1013	5.9725	4.169	5.4573	7.67472	7.98681	7.11779	7.91735	6.9669	5.8528	6.8398	8.59016	8.62447	9.15239	9.22242	10.1053	10.5957	1.3845	3.6414	2.7097	3.9279	3.5434	3.4874	8.78373	6.75967	9.6259	7.6717
8	Os.9988.1.S1_at	LOC_Os11g32890	5.2006	11.7784	7.6067	9.6596	8.273	10.6945	6.1537	6.7413	7.6088	6.3704	6.2744	5.9672	9.4602	8.4199	6.4321	9.6402	7.514	9.5559	7.0679	9.463	7.0307	8.2943	8.6297	6.699	1.30437	1.79898	5.94397	4.541	7.8308	8.9908	5.3666	5.22383	7.41511	6.91975	8.83659	8.29039	10.5357	6.7391	7.3413	6.4469	7.9813	11.7185	9.1989	7.68887	4.52684	10.3978	6.72914
9	Os.46582.1.S1_at	LOC_Os10g36180	5.6835	8.3713	7.4143	8.5427	8.8999	7.9631	5.1804	5.6417	5.7315	4.1153	4.0662	3.7547	7.8451	7.9028	7.0042	11.7828	7.8876	8.8002	7.2216	6.9214	8.0253	7.7065	9.5854	6.5289	1.89567	1.94407	6.9636	6.52612	6.5782	6.6926	8.1507	7.0266	5.70441	7.7925	6.55549	8.82003	7.73287	9.0006	7.2296	7.4561	8.1998	8.658	8.853	5.69462	5.12907	6.27382	5.81027
10	Os.12415.1.S1_at	LOC_Os09g02180	5.3243	8.3871	5.7028	7.0554	7.5836	7.6479	5.7069	7.0925	6.4564	4.8553	4.9157	4.2442	7.4914	7.5387	7.0421	8.6601	6.1774	8.9679	6.7956	5.8536	7.0733	8.0853	8.6209	7.7469	4.22098	4.43806	5.93147	5.49013	6.3783	5.8017	5.9613	7.21265	7.89045	7.77972	8.18035	8.317	8.9389	6.215	4.0687	4.1788	6.508	6.2857	7.1471	7.45531	7.11211	7.98847	7.61963
11	Os.6389.1.S1_at	LOC_Os01g06310	2.4601	3.1801	3.9975	3.0612	2.7418	4.5568	1.8913	1.6678	2.5391	3.3292	4.4451	3.253	9.4465	9.3208	9.4694	8.1838	7.677	8.0088	6.6585	3.2017	5.7177	8.599	6.7239	7.6862	1.21462	0.689487	6.34716	4.78963	6.6245	6.3168	7.7748	6.81871	10.1441	7.3674	10.1185	7.76566	10.7717	6.0702	3.9011	3.2303	-0.1591	0.8034	-0.4179	7.96529	5.91408	8.9811	7.60528
12	Os.6274.1.S1_at	LOC_Os05g47730	6.2532	7.2659	8.8821	5.9771	7.2282	6.0317	4.5811	4.3871	4.1092	5.2727	4.9183	4.7371	10.3863	10.4082	7.1583	8.6008	8.7877	8.7533	7.9173	3.8055	6.8319	5.1007	5.3081	4.1528	2.47358	2.37883	6.18349	5.95203	7.7614	10.079	8.6177	7.29797	8.80914	7.67209	9.07864	9.41747	11.3085	4.2351	4.8046	3.9939	3.1862	2.9304	3.5077	6.6727	6.75283	7.86903	8.09025
13	OsAffx.26317.1.S2_at	LOC_Os04g33920	4.1433	6.5123	7.7007	4.6169	7.0748	4.7873	5.4784	5.2732	5.7803	6.145	6.1973	5.5377	9.0916	7.4503	7.2989	7.66	7.5682	8.5937	6.2371	2.1454	7.1349	5.1642	7.7722	7.0185	3.02378	3.04854	6.78682	6.31157	8.0068	8.9641	7.2695	7.29975	7.6622	7.21194	7.60398	8.47514	8.86527	3.5275	1.5109	1.464	2.9063	2.5764	2.5935	8.11918	8.23874	8.57563	9.0248
14	Os.6330.1.S1_at	LOC_Os03g07170	6.3285	7.5868	8.0489	10.8523	7.061	7.488	5.6335	5.8335	6.0314	7.1431	6.7821	6.3076	8.0259	8.0764	7.1009	9.8637	11.1454	11.1763	8.2727	6.4734	8.8835	7.7548	6.9889	7.3678	3.23376	3.2775	6.69188	6.95664	8.1495	6.7604	7.0784	5.11924	5.42743	6.21605	6.34168	8.66706	8.8947	5.131	4.195	3.4646	8.1921	7.0898	7.2828	5.05492	6.62934	5.86993	8.23833
15	Os.6618.1.S1_at	LOC_Os04g49980	5.7265	6.6292	5.4883	6.3529	6.1242	6.4184	5.1861	5.2039	5.2161	4.3993	4.1639	4.0064	9.4077	5.5519	6.7891	9.5315	10.8666	9.8546	8.2714	5.9541	6.9338	8.8269	4.068	3.997	3.45838	3.53169	6.78354	6.5262	5.2698	6.6444	8.0943	4.99763	4.75348	6.35892	6.24907	8.77366	8.84577	5.1156	5.164	4.2112	7.1324	8.4682	7.8467	8.61682	6.64092	10.3212	8.16649
16	Os.50134.1.S1_at	LOC_Os05g49730	8.2604	7.7862	5.3697	5.8737	4.6412	7.3521	6.2263	3.5489	7.0585	4.7735	4.9869	4.4993	7.4032	8.015	8.852	11.4818	9.6202	8.4464	9.5636	6.2599	7.0782	5.4907	7.1416	7.287	2.5166	2.46765	5.43486	7.11767	5.1213	4.478	7.7038	4.44062	4.18609	4.69203	4.44856	5.73511	5.84167	2.8031	3.1615	2.5633	5.2483	5.62	7.3545	7.74108	5.31764	8.67397	6.38425
17	OsAffx.12887.2.S1_s_at	LOC_Os03g16920	7.4544	7.7034	5.9054	6.6107	6.4476	8.167	6.0962	6.0424	6.827	7.1562	6.5748	7.6617	11.8851	10.0083	7.5313	8.3852	5.9907	8.6167	5.9919	4.5041	10.2702	7.5725	7.5706	7.265	2.0214	2.27979	4.41035	3.86968	6.8611	7.0307	6.3861	3.69717	4.33613	4.83058	5.22715	6.45483	6.83655	3.3213	2.3024	2.0741	4.7638	5.3111	3.9051	4.41177	4.1929	6.03497	5.78032
18	OsAffx.19357.1.S1_at	LOC_Os11g43790	3.9767	4.9489	2.3997	2.2702	2.6714	3.7367	5.5277	8.949	7.7348	2.2046	5.0672	4.8959	10.292	10.7193	9.5923	7.2146	8.977	6.0739	7.9465	9.3707	9.8144	10.1622	9.0958	9.1959	2.70844	2.42196	10.2059	11.0449	8.1147	5.2256	8.4055	9.50011	10.1185	10.1279	10.9309	9.91085	10.908	7.5935	10.7867	8.0003	5.0106	3.9058	6.5199	10.3487	9.20826	11.806	10.8549
19	Os.47871.1.S1_at	LOC_Os06g51440	9.1012	7.7837	10.477	7.3815	9.4644	7.7263	9.3431	6.7488	7.9493	8.3049	3.8181	5.2927	10.5078	13.1036	13.0905	10.9701	7.5685	11.2988	7.7897	3.9668	9.379	10.0631	7.0925	11.2719	3.99477	3.4583	11.4534	9.44915	12.2763	12.496	12.2989	10.283	8.38442	10.3085	7.5849	11.2437	9.25899	1.4547	5.3499	5.1494	3.7721	1.5858	6.4785	8.96129	9.7471	8.42701	9.70206
20	Os.56875.1.S1_at	LOC_Os08g34390	8.2052	12.2246	8.393	6.9524	9.6848	11.8248	6.1589	8.0658	9.0456	5.5246	6.3612	6.1213	11.0383	10.428	12.4375	11.3376	7.5151	8.694	7.0314	4.6459	9.779	9.4687	8.8124	6.3616	3.06465	2.85027	10.7551	10.8329	11.5668	10.3709	11.0253	6.39171	5.38437	5.69843	5.03132	8.46018	7.64241	5.423	6.4842	4.1992	6.4822	7.4391	6.4194	7.95642	6.71523	8.82093	7.3586
21	Os.10590.1.S1_s_at	LOC_Os08g01370	7.8177	13.0029	11.1816	12.3504	9.393	11.8329	6.1818	6.0874	5.7397	6.8883	7.0497	6.5114	10.5515	8.7645	11.9376	11.438	8.426	10.9424	10.1685	4.1743	9.7332	9.1238	7.9038	10.1047	4.1637	4.22363	5.57949	5.71552	8.0656	9.0888	9.2385	10.6108	8.66876	11.6631	9.97133	12.7715	11.336	7.1503	5.3849	4.6206	8.0625	5.5836	9.213	7.15469	8.54877	9.14961	9.8617
22	Os.51718.1.S1_at	LOC_Os11g26780	5.2911	9.9535	8.9079	9.5445	7.3421	11.7046	5.5532	5.9477	6.1962	5.0638	5.2647	4.78	9.6039	9.5453	8.933	9.1547	8.7747	8.1733	6.5895	6.3035	7.6095	9.6301	12.8556	8.2968	1.05506	1.03827	4.89231	5.10216	10.2694	13.3639	10.9718	9.22813	8.59158	9.5655	8.84624	10.4239	9.76687	8.2032	6.4696	6.2279	9.4419	9.1787	9.5697	8.45562	8.31418	9.13007	9.02235
23	Os.28200.1.S1_x_at	LOC_Os03g61160	3.1638	-1.0168	2.5047	3.8175	3.664	1.6765	1.801	1.9873	2.2254	1.2591	1.2292	1.0165	3.3692	6.6903	1.2129	7.6425	7.8185	11.0255	5.8372	5.5792	6.0041	7.5292	7.179	6.2575	2.88288	3.07708	7.32571	8.40717	8.5219	9.1312	10.611	9.56132	9.31853	9.67743	9.43849	9.78096	9.78032	6.0902	6.0634	4.7703	4.426	4.0796	4.875	9.96808	10.5275	10.0751	10.4255
24	Os.46021.1.S1_at	LOC_Os01g46580	10.0873	11.4622	12.7179	11.4581	8.6147	8.8087	5.7398	5.4751	6.9534	6.1826	6.6631	5.9683	7.7627	9.5674	5.8656	5.4612	11.4042	5.3132	4.3322	5.2177	4.5334	3.6265	3.8192	4.1148	5.48467	5.79346	4.93679	5.57566	6.115	8.0056	7.6255	7.13106	7.3444	7.35478	7.87842	8.55326	9.13087	11.0145	11.0538	7.7086	6.8944	7.5955	7.0382	7.12182	6.05143	7.82017	7.01597
25	OsAffx.18737.1.S1_at	LOC_Os11g07911	6.5703	8.5902	8.6871	7.8823	7.452	7.8133	5.6998	6.2131	6.7184	5.7854	5.9196	5.6672	4.6056	4.8913	7.3332	8.5179	8.9845	9.4009	6.5172	5.8868	6.8789	5.1772	4.0578	3.9328	4.37467	4.41305	6.46735	6.47442	5.8328	7.2103	6.5157	7.20478	6.87874	8.23534	8.07671	9.73679	9.73379	7.115	7.7182	7.2321	7.5257	8.9922	8.5513	5.72416	4.66314	7.58936	6.50326
26	OsAffx.17366.1.S1_at	LOC_Os08g36920	0.3156	1.8633	-3.5243	4.839	1.673	2.8107	4.3468	4.109	4.0699	0.4255	0.371	0.1589	7.5696	8.0158	5.8191	3.6244	8.5211	2.966	3.7454	3.7142	3.4366	10.8304	6.0075	1.4818	1.94196	3.23177	5.79426	5.25935	7.8341	7.7107	7.5119	6.91504	7.05224	7.63461	8.12496	8.58736	8.56307	6.2929	5.7512	6.064	2.0312	1.0495	0.9785	7.93378	8.15748	7.91815	8.60818
27	Os.11260.1.S1_at	LOC_Os05g31670	4.5484	8.0927	6.8149	8.0178	3.7577	4.6098	5.7626	6.6306	6.7276	5.9811	6.1956	6.0033	6.2679	6.6234	9.3021	8.0708	8.9224	7.6832	2.9759	0.7801	4.6419	5.8901	3.2712	-0.9394	0.392317	0.452292	6.38583	6.64908	7.1628	6.5527	4.5967	4.20893	8.35434	4.5484	8.80919	6.57385	10.9142	7.5778	2.1452	2.0578	6.002	5.9058	5.8088	7.97096	7.66168	8.60209	8.28342
28	Os.51835.1.S1_a_at	LOC_Os05g48700	-6.5025	-6.8613	-5.3588	-6.9613	-6.7151	-6.1017	2.2154	1.9032	2.1303	1.4251	1.5023	1.9913	1.8871	3.3201	-0.1231	6.1525	4.4827	4.1895	9.1177	5.6424	6.4402	5.588	6.5001	3.4242	0.324419	0.209169	8.20326	12.1153	2.9817	4.8934	3.0533	8.56857	5.08009	8.37667	5.08249	9.34198	6.3071	1.9921	3.8975	4.1479	3.9404	4.6407	3.5495	4.26951	4.0679	4.42663	4.69021
29	Os.2239.1.S1_at	LOC_Os03g02050	3.9368	4.1296	2.5611	1.3698	2.1361	1.3333	5.3446	5.2498	5.4839	7.4664	7.415	7.5747	7.3813	4.764	8.3418	7.292	7.0417	8.021	7.9495	3.3382	6.665	3.5182	6.5321	4.8233	2.73428	2.86074	6.21245	6.1495	5.0461	6.8786	7.4407	8.95909	5.75553	9.38734	6.41272	10.7512	7.58911	1.0584	1.0067	0.4702	3.5027	3.0384	3.0637	5.00669	5.40341	6.98729	7.32702
30	Os.51833.1.S1_x_at	LOC_Os07g09050	2.6767	4.408	0.1719	0.2072	1.3846	1.1905	3.0363	4.2591	2.1074	4.1394	1.6264	0.9457	5.5939	4.7591	4.9216	6.9567	5.0526	7.0978	7.6224	3.9607	8.3842	3.8474	4.9209	5.4248	2.30837	1.66633	6.55442	5.22026	2.5406	5.0975	4.0843	8.76484	5.11011	8.87364	5.12389	8.85132	5.44859	5.2179	3.0939	1.5763	4.4557	2.9268	3.092	6.83559	5.08679	7.14081	5.65528
31	Os.51833.2.S1_at	LOC_Os07g09050	1.4781	0	-0.8287	0	3.377	-0.3179	-1.144	0.7158	1.7688	-3.7581	0.8451	-3.3037	0.5676	-0.5757	-2.3662	-3.9779	3.3961	0.4917	0	-0.1919	0.1385	-0.1837	-0.4631	2.5737	-3.80237	4.00861	-1.01023	0.118007	-0.8934	0	0	0.552689	4.35846	3.55335	5.99861	3.54751	4.4961	1.1006	0.5329	0	1.3137	-0.2275	-2.6288	-0.0682751	-0.784449	-0.2232	3.13581
32	Os.46791.1.S1_at	LOC_Os10g09240	4.2312	5.0722	3.6821	4.2102	6.385	4.3495	5.5364	5.4535	6.4393	2.6702	4.7529	4.3652	5.9668	6.1286	7.388	5.9408	3.7409	7.2058	6.7763	5.4415	6.6899	4.1338	6.2724	3.6745	0.173852	0.441047	4.92072	5.30554	2.0915	1.8731	2.4967	6.84688	7.85395	7.71577	8.63744	8.39173	8.8684	2.1693	2.3098	2.6942	3.7248	5.1159	4.3453	6.63951	6.64615	7.32868	7.4714
33	Os.10556.1.S1_at	LOC_Os02g15860	1.5647	1.2006	-0.2799	-1.1484	-1.2875	-0.6187	2.7508	2.9456	2.7233	1.6029	1.5924	1.5001	6.8143	6.407	8.0501	3.2549	0.6431	2.9679	6.0904	5.6271	7.4768	3.0073	2.4239	1.5895	0.108756	0.336937	3.15188	2.76705	3.1813	3.8417	5.4158	6.96414	7.4754	7.10571	7.62978	7.26462	7.89533	0.5149	1.2099	0.5263	2.7799	3.2369	2.9029	5.82447	5.88356	5.9175	5.90848
34	Os.10570.1.S1_at	LOC_Os06g35960	1.8106	4.5944	1.6735	6.555	7.1149	8.3402	3.7957	3.6616	3.2827	1.6245	1.7367	1.3734	2.0055	2.6969	3.268	7.2287	7.9836	7.6633	7.045	6.0636	6.9499	7.1054	6.3277	10.5234	1.94613	1.957	5.3011	4.50995	2.5966	2.906	4.5565	4.55102	7.68817	5.43446	7.7267	6.01567	9.02918	4.1039	3.9466	4.0583	5.7697	5.4506	4.4462	5.42852	6.44014	5.52022	6.72165
35	Os.10933.1.S1_at	LOC_Os01g50910	5.3349	7.482	5.3944	5.1359	4.2772	5.6008	4.2239	4.8027	4.4051	3.3452	3.4238	3.0846	9.0909	7.08	10.0147	8.335	7.3834	8.7906	6.8484	5.6943	7.6605	5.9686	4.0191	4.9871	1.5103	1.56274	5.92729	5.91482	6.9101	7.424	6.5321	5.97372	4.98412	6.80367	5.96314	8.46474	7.54701	3.8026	5.4028	3.747	6.2134	6.0621	5.815	5.61034	5.97517	5.89782	6.13815
36	Os.49245.1.S1_at	LOC_Os02g43330	2.0923	5.3853	4.526	4.9067	7.8537	4.7554	4.9135	4.7151	5.4387	2.1226	2.0802	2.2247	7.615	5.4671	8.9173	8.9332	7.3176	8.2621	6.3478	6.3321	6.4593	5.0999	3.8571	4.1006	0.452641	0.523261	6.95565	7.58549	7.0394	5.5464	5.815	4.55831	5.9135	5.67209	6.81936	7.11427	8.41538	4.7717	7.48	4.6562	8.6256	9.6289	9.8084	4.17436	5.98881	4.83432	6.6935
37	OsAffx.4557.1.S1_s_at	LOC_Os05g39250	8.0183	12.9375	8.3799	9.6203	9.2477	10.982	5.7487	6.4545	6.5798	4.809	4.9637	4.2668	6.6296	6.3035	5.4805	7.3175	11.1224	7.718	5.429	5.3523	5.4916	6.1634	4.6169	4.7383	3.27027	3.26681	5.06571	5.31206	6.7936	9.4202	6.8636	4.9847	4.37057	5.53754	5.2849	7.1025	7.0492	8.0896	9.8995	6.6342	7.4111	7.7885	7.5271	3.94119	3.95699	4.64284	4.48994
38	OsAffx.14523.1.S1_s_at	LOC_Os05g03130	8.0588	7.7318	7.642	7.2723	7.6298	10.4555	5.3303	7.3979	5.6126	4.7506	5.2498	5.2777	6.5496	5.5944	4.7884	7.432	7.9479	7.6105	6.3959	6.2428	7.3047	5.1209	4.1978	7.5917	3.88333	3.84728	6.80392	6.76406	3.7882	4.8036	4.9078	3.54061	3.28159	4.19762	4.18147	5.77603	5.39445	7.1737	10.066	8.8867	9.2455	8.779	6.4866	3.37783	3.53123	4.58544	4.95179
39	Os.54997.1.S1_at	LOC_Os03g51350	6.2202	7.6675	7.2914	8.2085	7.6148	8.0967	5.8827	5.991	6.0862	5.3369	5.3958	5.3007	7.683	6.9059	5.5564	8.3019	7.1945	8.2327	7.181	6.3744	7.1195	7.1939	6.5293	5.6094	2.864	2.86697	4.7195	4.73163	4.0531	5.8335	5.8545	3.78504	3.47873	4.41559	4.17315	7.4474	6.84352	7.7274	7.7061	6.8365	7.6771	6.9398	8.0469	4.7583	3.46535	6.50699	5.13257
40	Os.55197.1.S1_at	LOC_Os06g23350	6.5931	9.7719	8.4813	8.2456	8.6755	8.3466	5.9814	5.7904	5.3044	6.6796	7.6217	7.3825	5.2151	5.4193	4.3269	7.0784	6.1348	7.6849	6.0774	6.5204	6.7199	5.4024	5.8817	5.0983	2.99236	2.55603	4.71436	5.10797	5.1708	4.8723	4.788	5.80042	3.1729	6.83726	4.4565	9.60553	7.19127	7.0614	7.464	6.6325	6.1366	6.9028	8.0413	3.62357	3.17777	4.96098	4.56471
41	Os.1316.1.S2_at	LOC_Os02g04780	5.5533	10.4153	5.6157	7.2685	6.7267	10.4277	5.1336	5.1978	4.3499	4.5587	4.4246	4.6682	7.0443	7.1273	6.9756	6.9578	6.9612	6.9901	6.2494	4.9509	6.3522	8.3176	6.1005	4.6431	2.15771	2.15027	7.48586	7.93328	1.9795	4.1256	3.9492	4.06061	4.57582	4.75194	4.83249	5.55241	5.62875	6.0596	6.4144	4.726	4.7588	6.0454	10.6251	5.08395	5.1123	5.39064	5.41136
42	Os.3280.1.S1_at	LOC_Os10g40040	4.039	8.6007	6.0494	7.9034	7.2241	12.3937	5.6524	5.6239	6.2053	4.0615	3.9357	4.2503	5.4927	5.2618	5.6255	7.4209	6.8737	7.3352	5.6602	5.972	6.1665	8.5978	5.6773	4.4402	1.37869	0.895434	6.39985	6.28139	4.7555	5.0717	4.9034	4.81247	4.87921	5.41653	5.51644	6.94713	7.04463	5.6976	6.291	6.0833	9.3578	6.9878	6.3549	4.51866	4.53636	4.64883	4.71715
43	Os.54410.1.S1_at	LOC_Os06g13720	5.6152	6.6574	5.5255	7.154	7.7184	7.4237	4.7027	5.4694	4.7637	4.9061	5.2635	4.9202	6.5824	5.3359	5.4968	5.8602	5.5316	6.1199	6.3587	5.0955	7.339	5.3925	5.3393	5.4238	3.43376	3.55053	6.21164	6.45234	4.8673	4.9696	5.1767	5.01352	4.48978	5.40397	4.95168	6.38388	6.04634	4.1866	4.8398	4.2423	3.8538	4.5517	3.8493	5.10128	5.45205	5.63606	5.92619
44	Os.37876.1.S1_at	LOC_Os10g39920	1.2324	0.088	-0.3769	0.7729	1.8065	1.659	0.7856	0.6891	0.9023	1.6353	1.7437	1.5293	4.5696	5.2288	2.4092	4.5125	6.7335	4.8662	4.8589	4.156	5.5543	4.0408	3.4502	3.4597	4.13336	3.69701	6.59732	6.10569	3.8321	4.0379	7.2158	4.3796	4.19798	4.60401	4.69799	5.91455	6.07306	4.2261	5.2317	4.1841	4.6354	4.631	4.3537	5.77142	5.82344	6.43859	6.59732
45	Os.11491.1.S1_at	LOC_Os03g19290	4.6287	9.6009	6.0387	6.6993	6.0668	6.8263	5.4315	6.1211	5.995	5.3744	5.607	5.32	5.37	5.3109	6.2096	5.0162	3.554	4.3165	5.3202	4.08	6.2008	4.2962	3.9397	4.2979	2.36906	2.20526	5.8395	5.66007	5.1278	6.1349	5.5858	4.40513	4.55649	4.7628	4.98396	5.30023	5.4658	3.9288	3.9624	3.4606	5.2965	5.2658	5.0322	3.83101	3.7058	4.10565	4.04159
46	Os.28617.1.S1_at	LOC_Os02g57840	4.6482	5.6767	4.9914	3.3523	4.401	4.6346	4.2378	4.2381	4.5741	1.0524	1.3612	1.4589	5.4805	6.0709	5.3659	6.0537	5.3449	6.3974	4.1867	4.6144	4.9774	5.7819	4.6978	5.0761	1.77727	1.53814	6.41941	6.14363	5.2163	3.9192	4.8166	3.56365	3.68712	4.1209	4.4127	4.9535	4.92386	3.3013	2.3596	2.512	5.5168	5.6303	5.8786	3.90745	3.99712	4.51563	4.40496
47	Os.15938.1.S1_at	LOC_Os03g17790	4.3642	5.5402	3.8472	3.3752	2.5302	3.4052	4.0099	4.4972	4.3245	2.5265	2.411	2.0998	6.6423	6.6729	6.3261	7.0952	7.6797	7.2323	6.1182	5.5944	6.292	5.7697	5.8414	5.9061	2.04632	2.04236	3.17946	3.08591	5.4113	6.8509	6.5361	6.84821	7.0317	7.10895	7.45477	7.65946	8.1498	3.0798	4.2358	2.6807	5.335	6.142	5.758	6.95186	7.18547	7.14561	7.62917
48	Os.2694.1.S1_at	LOC_Os04g43200	5.2595	6.6267	6.2212	6.1035	7.7406	4.5657	4.4248	3.9408	3.7253	3.3003	3.335	3.0223	5.6182	5.6699	5.6801	6.9901	8.1401	7.2381	7.1108	6.3332	7.0151	4.9236	4.2664	4.9973	2.68046	2.74398	4.04635	3.73839	5.0909	7.118	6.0346	5.23441	4.95504	5.41338	5.39739	6.84939	6.50489	1.4851	3.8387	1.6974	4.8858	4.9475	5.4789	5.06374	5.37483	6.36579	6.71296
49	Os.52036.1.S1_at	LOC_Os05g31020	6.5532	8.1318	10.0419	7.4905	7.03	6.3776	3.9817	5.3579	5.2892	5.3045	5.4738	5.2439	5.9608	5.8635	6.1139	7.0659	7.2031	7.6048	4.9247	4.101	5.2486	5.2592	4.2452	4.9906	2.28214	2.47266	2.93984	2.97217	4.3173	5.244	5.0506	4.22659	4.45866	4.69912	4.88622	6.17962	6.41631	4.3991	3.1216	3.0404	3.5988	5.2755	7.8525	4.89007	4.29403	5.84067	5.50132
50	Os.55380.1.S1_at	LOC_Os06g46740	5.8627	8.7317	6.8909	7.2195	6.6918	6.7661	3.5982	3.8076	4.2966	3.7682	3.6738	3.746	6.366	5.5791	5.8093	5.6982	6.638	5.846	6.1784	5.6641	6.2235	5.1073	3.4772	4.1632	1.4085	1.55008	3.52148	2.7771	4.876	5.1923	5.1433	5.7569	5.95376	6.12677	6.0866	7.32737	7.58944	6.0132	7.1254	5.0025	6.3428	6.6493	6.8362	5.29925	4.99964	6.36769	5.98696
51	Os.39973.1.S1_s_at	LOC_Os03g60580	4.2021	6.4295	5.7439	4.5499	3.8781	5.5527	3.6587	4.0374	3.7774	1.8215	1.7697	1.6071	5.1767	4.8125	5.082	4.7922	4.819	4.4224	5.4478	6.1817	6.1044	3.8452	2.8846	2.3878	0.421222	0.537015	3.03194	2.39063	4.4318	4.9637	5.2226	5.03285	4.71488	5.45553	5.12558	6.7354	6.48579	4.548	4.1476	2.7006	4.7466	4.6918	5.2753	4.80268	4.46229	5.36071	4.83243
52	Os.22277.1.S1_at	LOC_Os07g34520	0.7584	1.2745	5.7546	0.5542	-0.6768	0.2248	2.4076	2.5981	2.5779	1.6986	1.9942	1.8463	1.5683	-0.3415	1.4806	10.171	9.1831	11.5058	7.2665	6.1772	6.9315	4.5972	4.8031	4.0054	2.78115	2.94016	4.35631	4.37967	3.7556	11.1049	9.9043	1.3921	1.68529	3.01004	3.57969	6.33233	6.36901	2.5825	5.1903	3.8285	3.1021	3.8635	3.3846	7.19059	9.5668	9.32249	11.6735
53	OsAffx.31649.1.S1_at	LOC_Os12g08700	6.2554	7.5881	4.9512	6.829	3.2496	4.2648	6.8165	1.6377	6.3109	1.5966	2.3276	4.6372	4.6162	4.1348	6.0708	6.168	9.1256	7.9647	6.2936	5.521	6.6746	4.163	3.4647	3.1349	1.32598	1.24842	2.72008	4.41724	7.3456	6.1963	7.5578	3.14137	-0.402372	2.58563	-0.694514	5.53708	3.21829	6.6097	6.3636	5.516	8.1908	6.3371	10.2298	6.84779	5.03037	7.83589	6.15885
54	Os.14052.1.S1_at	LOC_Os03g45210	-1.7364	-1.8944	0.9387	0.7077	-1.0299	-0.1337	4.2478	5.556	2.6565	0.4986	0.6981	1.0463	6.5792	2.4072	3.656	7.9303	8.6763	6.2932	6.2007	7.3687	4.8573	4.0615	5.639	3.4744	3.51926	3.59798	5.27794	5.24436	7.0348	8.0057	6.354	5.05043	3.87258	5.92344	4.65832	6.15247	5.54888	1.896	2.8518	1.7166	2.6496	2.1069	2.1166	8.45046	5.37567	9.96346	6.85541
55	Os.26687.1.S1_at	LOC_Os04g40990	-1.0341	-1.4975	0.1735	-0.624	0.7074	-0.0691	1.0654	1.159	1.1773	1.197	1.4945	1.2843	5.2015	1.653	0.2468	9.1049	8.7186	10.9107	6.4293	6.7728	6.5897	4.9559	6.3838	4.2937	3.66442	3.31632	4.27154	4.5215	6.5511	6.6196	7.4156	2.61048	2.13477	3.35254	2.95719	5.07734	4.80342	1.9058	4.5591	2.6564	2.765	3.215	3.0406	7.51449	6.22796	9.54119	8.10998
56	Os.33968.1.S1_at	LOC_Os01g28840	1.9933	2.7539	2.6563	1.5661	1.4897	2.6751	2.2629	2.8777	3.5508	2.9658	2.7465	2.8766	6.2079	5.8609	4.9985	7.2184	7.1041	10.0278	3.9825	1.3412	7.007	5.1055	5.2788	5.374	2.24937	2.28	3.37379	3.46622	6.5584	4.5132	6.9508	4.62971	3.24137	4.69092	3.33389	6.25585	5.25112	2.6899	2.7526	1.4857	1.9101	5.9618	7.3345	6.85447	5.16908	8.63489	6.28342
57	Os.38099.1.S1_at	LOC_Os03g61270	4.5179	6.4714	5.1409	3.4041	4.2651	3.7947	4.0652	4.3258	4.0017	4.3881	4.5107	4.3208	5.4404	5.3883	5.5705	8.2107	8.411	8.3525	6.6251	4.8719	7.1904	3.6186	4.4033	2.7321	3.09572	3.44353	5.18538	4.3519	3.559	5.2382	3.0578	1.48583	1.55536	2.36821	2.07979	5.09029	5.3676	-0.7433	1.4935	0.8395	4.7731	4.7187	5.3696	6.68309	6.94832	7.95473	7.68681
58	OsAffx.25178.1.S1_at	LOC_Os03g21260	11.4799	10.3421	8.417	8.4758	10.0477	11.256	7.6607	8.0284	3.9733	9.5903	9.642	8.5955	6.4306	5.3475	4.0556	8.1294	8.3695	9.315	7.331	3.8301	8.8879	6.8079	5.603	6.8355	8.80545	8.76802	8.93792	9.75865	1.231	4.6619	0.472	2.55601	0.198571	2.17632	0.903615	5.93693	4.97755	7.1259	7.3853	3.5665	4.2777	4.2063	4.3188	4.39754	5.57844	5.65737	6.69299
59	Os.2250.1.S1_a_at	LOC_Os05g49440	10.3027	12.3589	8.9618	9.9373	10.7006	10.3825	6.9025	6.8767	6.8661	8.5104	8.6571	7.3875	4.9526	5.7493	4.4534	9.2943	8.2936	9.0251	4.9152	2.6585	5.2044	5.7574	1.3494	3.6661	6.50244	7.18344	10.3978	11.9905	-0.1955	-0.5459	0.9905	2.73146	1.34644	2.50832	1.24471	7.742	5.57223	6.1838	7.6095	8.3029	1.0556	3.1503	4.114	0.785707	0.977452	4.68639	4.52571
60	Os.1205.1.S1_at	LOC_Os01g12580	6.772	9.6245	8.5716	8.0064	7.0511	7.5495	6.6058	6.3041	7.0537	7.3679	6.9778	6.4324	6.8356	6.6464	5.0931	7.8091	6.6419	10.0019	6.0806	7.0663	4.6181	6.683	4.1599	3.8536	5.28692	5.26816	6.60496	7.19814	2.1045	1.0078	1.0343	2.29905	3.5865	3.25485	4.73681	6.10323	7.9337	4.1311	4.4273	3.8947	5.4115	4.2696	5.6758	5.0886	2.35141	7.05967	4.15616
61	OsAffx.21963.1.S1_s_at	LOC_Os01g19770	5.5226	10.8879	6.3631	6.3709	7.7031	6.8465	4.4265	7.4001	6.5813	6.1075	6.3544	6.0731	5.3457	4.1154	2.3503	8.1151	8.2644	8.9744	5.0148	4.8396	4.9166	7.6026	5.4806	6.3624	5.43558	5.58533	8.64817	7.92408	2.5799	3.5236	3.6371	1.08221	3.5101	2.71691	4.30625	3.90839	6.46413	6.2334	5.0054	3.7049	4.105	6.1193	3.994	3.82545	3.94852	5.23134	5.15741
62	Os.53526.1.S1_at	LOC_Os04g52110	5.7325	10.6195	6.3195	6.1817	5.687	8.4906	5.8554	5.8675	6.7525	8.1564	6.7287	7.2004	4.8216	2.5291	2.6493	11.9297	7.7486	8.6086	6.2174	4.2676	5.5928	5.7036	4.771	1.921	5.28955	5.73333	10.602	8.06518	0.9853	1.5405	4.4008	-1.03981	2.44748	1.91318	2.93646	4.32859	4.92521	1.9154	5.2323	4.338	4.5144	6.2673	5.6948	2.03087	3.11435	3.93581	4.83739
63	Os.9820.1.S1_at	LOC_Os11g26750	3.3275	11.5173	6.2716	9.348	7.3582	11.4687	5.7946	6.7672	7.1261	7.9677	7.8234	7.161	5.9708	8.7631	7.9457	12.4617	8.2614	11.8355	9.6129	8.2311	7.6255	6.3662	7.1339	6.7683	3.17564	3.44254	6.69761	7.21656	5.7067	5.605	1.9094	1.68962	-0.599327	2.89049	1.14119	4.99513	3.25514	9.74	3.9309	3.4751	5.8707	5.8893	5.2382	3.89932	5.31474	5.96539	7.20749
64	OsAffx.31140.1.S1_at	LOC_Os11g26570	6.8879	11.0068	7.6257	6.731	7.1153	6.7485	7.8451	5.9211	7.1232	7.1079	7.9968	7.3645	6.4485	3.5248	5.4988	7.8941	10.2367	10.7811	9.2076	7.0777	8.7692	6.0576	-1.5789	5.1785	3.7804	3.63008	6.13329	6.29189	1.8743	5.7444	6.5957	0.0641021	1.56161	0.517741	2.20597	2.71498	4.06054	3.5964	5.3134	2.7486	6.7171	9.4394	10.5652	2.69533	3.70684	3.62046	4.65235
65	Os.5325.1.S1_at	LOC_Os08g23870	5.6958	8.7575	8.7586	6.2259	8.3093	7.9061	5.0047	5.4525	5.7916	4.9254	4.703	4.4686	6.0156	5.6703	6.728	9.6922	9.6112	9.366	7.0696	8.2857	6.8723	4.4111	1.9092	3.4109	2.2591	2.15019	7.12969	7.2037	6.9199	8.7996	6.3071	1.98219	1.61286	2.93152	2.22892	6.00311	5.58678	6.2154	9.6189	9.2114	8.4613	7.9356	8.2442	3.08269	2.55936	4.58847	3.61272
66	Os.50019.1.S1_at	LOC_Os03g04080	8.3638	9.1686	7.8609	7.9078	7.1524	8.0134	5.464	5.5505	5.2532	6.2654	6.2871	6.037	4.6223	6.632	3.4408	9.5857	8.96	9.0265	7.2281	9.5169	8.8556	4.7857	4.5658	5.0464	3.09887	3.09456	6.6763	7.10562	4.7245	6.6624	2.4803	1.65509	0.0193145	2.54837	1.65571	6.23598	5.28494	4.7548	5.2934	5.4194	9.3844	11.1056	8.851	-1.49468	0.788257	3.04714	2.67849
67	Os.51789.1.S1_at	LOC_Os03g42520	4.5597	9.0525	6.6872	5.9962	8.3636	5.147	4.5915	5.3206	6.218	6.343	6.7098	5.927	4.8121	3.8969	5.4203	8.926	8.7138	8.6111	6.3803	5.6313	6.9259	4.1935	2.6327	3.9025	3.87199	3.73705	5.83147	7.07236	3.856	5.2159	3.334	4.86294	3.41273	5.73443	3.74656	7.48379	5.97231	4.5056	6.5367	4.0199	7.448	8.5238	10.2015	2.18378	1.26795	3.53542	2.66666
68	Os.53210.1.S1_at	LOC_Os11g26760	5.3746	8.053	8.9127	10.5074	7.6166	10.3639	6.4236	5.8807	6.4014	7.1407	7.7288	6.7842	6.8539	6.1955	5.5308	7.4311	7.5571	7.4762	8.7345	5.2945	6.6311	5.6295	4.2228	4.5286	3.24476	3.38187	5.43415	5.93836	5.1439	5.7702	5.1744	1.7476	1.53529	1.97171	1.88691	3.62473	3.91343	4.2748	5.3119	3.9488	6.205	6.7021	7.2051	1.54839	1.34534	2.74729	2.70781
69	Os.34372.1.S1_at	LOC_Os06g48300	4.888	6.0321	6.1415	4.6156	5.0242	4.7156	4.9756	4.6603	4.7181	4.0935	4.1509	3.9331	4.1398	4.0328	3.896	6.4452	5.5662	6.3687	6.7237	3.4941	6.3545	4.6657	4.6159	4.1009	3.14746	3.44717	5.86021	5.45527	3.3662	3.302	3.0637	1.72362	1.48858	1.9722	2.08101	3.64539	3.84547	5.638	3.9136	3.5272	7.1275	6.6896	6.483	2.18315	1.17684	3.36116	2.55667
70	Os.3419.1.S1_a_at	LOC_Os01g50700	9.7688	9.5836	7.9014	7.8241	7.3992	5.8584	9.5499	7.4066	8.6329	10.1548	7.5964	8.0722	2.9877	5.2343	4.4536	7.134	6.4563	7.3338	3.8954	4.941	5.2217	3.1165	3.8592	4.1886	5.03376	4.61986	7.56634	7.84265	2.6827	2.2035	4.6541	2.66787	2.06823	3.42379	2.86279	5.10439	4.59691	5.2093	5.5765	4.5002	5.4437	8.036	5.8728	-1.09554	2.36379	2.88935	2.39664
71	OsAffx.2760.1.S1_at	LOC_Os02g26470	5.2465	8.9859	4.7211	3.7346	4.0783	4.1773	6.0566	4.6024	7.0312	4.3486	3.9528	3.5151	5.1296	4.2248	4.863	6.0955	5.0153	7.3596	3.5597	2.409	3.6826	1.303	4.3818	2.7459	2.64851	2.6353	8.92298	6.36987	4.2529	2.2706	3.3515	1.35355	1.61361	1.81038	2.2514	2.83976	3.25942	4.2176	4.1755	4.0822	2.8541	2.5899	4.2475	1.98038	1.68677	2.50991	1.95958
72	OsAffx.3920.1.S1_at	LOC_Os04g27670	-2.1325	3.5384	-1.0893	-1.1245	-3.0826	3.3653	4.2145	2.5455	3.965	-3.2725	2.0951	1.9807	-2.9734	-1.8168	-1.2463	6.3466	3.621	6.9818	9.0582	5.673	9.0825	-0.715	4.0334	1.0521	3.90196	3.97813	3.57081	2.84279	8.5726	10.5655	8.7106	8.37556	7.71818	8.72793	7.68175	9.57234	8.27153	8.7557	7.04	4.6182	-0.873	-1.4372	0.0545	6.99023	6.33969	10.2684	9.74154
73	Os.10002.1.S1_at	LOC_Os07g46950	-0.3803	-0.7595	-1.497	0.1106	-0.5543	-1.4745	0.4442	0.2482	1.1754	-0.4874	0.3796	0.1919	0.2821	-0.8041	-2.2687	4.677	3.6951	3.18	4.2804	2.5388	3.523	1.7533	3.3068	2.1517	3.21937	3.25196	3.67363	3.18491	2.1359	2.6267	3.2735	1.7025	1.60924	2.04047	1.71405	2.50273	3.19761	1.3801	1.3954	0.778	-0.1283	0.5089	0.6625	2.76209	2.5651	5.83565	5.56099
74	Os.32357.1.S1_at	LOC_Os07g46950	-0.291	-0.1187	-2.1222	-3.1188	-1.5766	0.1822	1.8903	0.7667	1.4588	-0.6984	-0.2682	-0.3704	-0.3853	-2.3315	-6.1546	7.2516	7.4303	4.1046	7.3018	4.74	4.0449	3.5214	3.7215	5.3306	4.98783	4.61675	5.04666	4.4691	2.0558	2.7061	6.4486	7.17163	2.20069	7.7528	3.37278	7.87737	3.62596	2.0519	1.8218	0.7896	2.4866	2.2257	2.339	9.95854	8.61654	12.4638	11.0282
75	Os.16044.1.S1_at	LOC_Os02g30910	4.8043	2.004	4.0724	2.2369	3.4978	4.3291	5.3988	5.1239	4.9461	2.7975	2.9537	3.5943	6.409	7.3455	3.3241	8.6116	8.4366	9.0897	9.0544	6.4159	10.4435	5.2067	1.3032	6.1086	2.76512	2.91257	5.78705	5.87763	4.7493	6.1725	5.5386	6.58274	8.71373	7.30252	9.43217	7.92506	10.3603	-1.8996	-2.8096	-1.5277	6.1914	6.9932	7.0079	7.258	3.50516	8.83964	4.94316
76	OsAffx.5156.1.S1_at	LOC_Os06g49660	-0.7552	0.4799	-1.0615	-0.6713	-0.8016	-0.5831	1.2799	0.6761	1.5057	1.5085	1.5255	1.3907	5.5832	5.2631	5.7428	7.7686	7.4354	7.6348	7.233	5.4373	6.9516	-3.8519	-3.1595	-2.2542	-0.240151	-0.562908	0.439046	0.823808	5.1242	6.3116	7.0702	7.75634	7.9885	8.03364	8.76417	9.26648	10.3258	-0.73	0.1366	1.0576	0.3351	0.2051	0.1659	7.24078	7.51129	8.11601	8.66934
77	Os.17405.1.S1_a_at	LOC_Os12g31860	0.5675	1.1389	5.3238	0.3209	4.3345	-0.3342	0.2419	0.3625	0.3148	-0.7077	-0.6724	-0.6482	0.7755	2.232	-0.2117	1.5621	10.1368	0.7768	2.9083	4.1158	3.0784	1.3842	3.6716	-0.4045	0.078874	0.319596	1.63877	1.72387	7.3615	7.0026	8.7645	10.5579	8.419	10.4967	8.68465	10.7988	8.65584	1.8276	0.7893	0.6171	0.9194	1.0794	1.2117	3.16006	2.91903	3.13258	2.74906
78	Os.49611.1.S1_at	LOC_Os12g31860	1.7808	1.0071	4.2337	2.1963	5.2161	1.0389	1.498	-0.8103	1.1133	-0.0849	-0.6635	-1.5632	0.9856	0.6128	2.6051	1.2325	1.4211	0.1432	5.2653	2.2809	1.4858	3.3103	1.5625	-0.6547	-1.11667	-0.757642	0.977439	2.92532	4.963	3.1921	4.2647	-4.01144	1.72552	-0.700746	-0.609193	0.184082	2.0845	1.9048	0.5709	0.8696	1.1806	1.5052	1.0635	1.59516	-0.409197	-3.36869	0.119693
79	Os.11039.3.S1_at	LOC_Os04g01740	10.6	13.8765	11.5694	3.8117	5.3042	3.3371	4.9096	9.749	5.3518	5.3395	4.961	5.9093	13.2958	11.6073	10.9548	7.8942	8.5956	7.7074	-0.3751	2.3443	3.1177	4.505	6.0679	1.5324	3.041	3.44338	2.46786	1.97846	10.4826	10.6881	8.6986	5.92525	8.58278	6.77236	9.71225	6.07919	8.46392	-0.5103	0.4719	-3.7255	0.7653	0.0338	-1.0054	1.99584	0.429228	4.19132	2.65913
80	Os.7537.1.S1_at	LOC_Os04g36750	4.0012	4.7303	6.4712	-0.5304	1.3035	-0.4362	6.5991	7.9606	6.599	3.5924	4.6398	5.0801	10.1766	9.3018	6.3382	6.4377	4.22	6.4943	3.8568	0.1477	-0.9383	4.5763	1.3852	0.1	5.20453	5.22104	5.74446	5.29351	11.4084	10.4632	8.3474	2.73261	6.22121	4.00493	7.03249	3.78032	7.34841	6.0357	-0.5263	0.9101	2.6026	-0.95	-0.6223	0.930673	0.137372	2.51435	1.91198
81	OsAffx.18681.1.S1_s_at	LOC_Os11g05170	7.104	7.2403	7.2668	5.4721	4.9963	5.1079	5.5847	5.256	5.8786	3.9558	4.2181	4.1517	7.4099	5.6724	4.1827	5.6225	4.5611	6.571	2.7956	1.0866	2.6844	0.7955	1.1689	1.0914	4.86399	5.07977	4.69135	4.97987	7.1591	4.1866	2.0627	4.98456	4.0043	6.04314	5.24646	6.08323	5.68277	3.8585	4.6761	4.7024	0.8921	1.4511	1.9469	1.19326	1.0402	3.30728	2.87531
82	Os.4775.2.S1_at	LOC_Os01g04370	7.5444	7.7445	7.2291	3.4737	2.6433	4.5634	6.0766	7.1519	6.5644	5.9111	5.6911	5.1082	7.0425	7.1781	5.9023	4.2779	3.3829	3.9882	1.7678	1.4288	1.5966	2.5624	2.1788	2.7157	4.15521	4.43694	4.15805	3.76375	6.745	6.266	6.1953	3.48065	3.64702	3.93733	4.17736	3.7405	3.92558	5.1272	-0.0896	0.7756	-1.2382	-1.0874	-0.7939	3.9484	3.58615	3.84638	3.53262
83	Os.4775.1.S1_at	LOC_Os01g04380	9.4268	11.9746	9.0647	3.575	2.4502	5.3628	7.6961	7.9743	8.5486	5.6213	5.6572	5.7344	7.2531	6.5953	4.4564	3.4721	2.1698	2.3392	1.2736	0.5169	3.5117	0.6358	1.1171	0.1854	5.03534	5.05657	6.24994	5.26995	6.9224	5.1591	4.786	3.48346	3.57159	4.38556	4.58648	4.02237	4.20608	6.502	1.161	2.398	0.9516	-0.2549	-0.4836	1.48698	1.06829	2.02044	1.48824
84	Os.51742.1.S1_x_at	LOC_Os02g37480	3.7066	2.0458	6.6155	3.4322	1.7222	0.3748	3.1052	2.1286	4.424	5.2762	5.1825	5.0035	8.4736	3.7285	4.2766	9.4496	10.9992	10.5357	9.1276	4.6302	8.7955	8.5231	5.2326	3.8222	4.51931	9.60025	1.69061	5.20432	6.271	0.718	2.0154	6.53249	5.17266	6.90648	6.58445	7.83638	7.87699	7.4566	7.2149	5.3816	2.2859	0.9065	0.7177	0.80382	-2.32648	3.03354	0.505224
85	Os.16163.1.S1_at	LOC_Os02g15740	6.9822	12.0892	12.2063	11.4295	10.2237	10.7228	6.5729	9.2843	5.3886	9.9848	7.314	7.529	4.2102	-1.5037	0.1342	6.7086	11.7086	5.675	1.1053	1.7088	1.9119	7.1142	5.3334	6.7029	9.62086	11.3991	9.05272	7.62683	-2.9142	-1.1139	1.7436	2.30768	4.67029	1.97941	5.62028	5.91032	8.18102	4.7859	6.3548	3.8289	4.9852	6.8763	6.1096	-0.610127	-0.322706	4.06438	4.85952
86	Os.31022.1.S1_at	LOC_Os06g02040	5.9244	12.6455	9.4872	10.7389	8.1031	10.0542	6.2946	7.36	6.3078	7.4715	7.3687	7.7796	0.0063	-2.007	1.6769	5.3479	8.9041	6.282	2.4848	3.6023	2.398	5.3675	2.4716	3.417	5.90522	6.59238	9.37518	10.6732	2.5528	4.6495	5.7023	3.66824	4.07597	3.82714	4.29201	6.13021	6.27605	1.9882	6.1009	2.5117	5.8518	6.2349	6.7286	-0.522442	0.0834613	2.01946	-2.33473
87	Os.9086.1.S1_at	LOC_Os03g10210	-0.1712	-0.0881	-1.5375	-0.6387	-1.5857	-0.1381	-1.1795	0.0074	-0.1146	-0.2249	-0.5877	-0.618	2.2084	-3.1301	0.2559	8.2008	4.3234	8.0895	3.569	3.1316	3.8956	4.0792	3.7914	3.4435	3.52448	3.64004	4.73127	3.71978	2.5102	-1.4281	1.9109	5.32444	6.01437	5.13291	5.63632	5.12318	5.51165	4.4926	5.7349	4.3554	3.3583	3.3104	3.05	-1.91827	0.211494	-1.45456	2.48544
88	Os.10339.1.S1_at	LOC_Os03g04770	6.0206	9.3276	5.9942	7.2609	6.2446	6.8105	4.4496	4.0262	4.1949	1.5516	1.8701	2.0916	3.2128	2.9553	4.5206	5.0795	1.6449	4.9445	8.0696	7.5609	9.1265	5.9576	4.0077	2.459	0.485842	0.417948	1.87371	2.51066	3.2708	4.8531	0.8818	0.694345	0.118182	0.895435	0.876341	1.18916	1.81342	5.0162	6.8782	5.0724	8.5929	6.5264	6.9035	-0.115544	-0.19382	0.799956	0.281978
89	Os.38806.1.A1_x_at	LOC_Os06g04230	-0.5469	-0.3064	-1.4216	-1.5388	-1.2937	-0.0357	1.9975	1.8943	1.821	0.8646	0.9696	0.7813	0.8125	0.8596	-0.1485	6.436	8.6504	6.3206	7.51	8.5291	6.2446	4.1937	2.5928	0.885	2.28647	2.36344	3.52135	2.86645	1.2096	-2.0896	0.0758	0.994321	1.1968	0.0861049	0.175393	1.18387	0.623718	3.8361	9.3381	5.9164	3.7971	3.8639	3.2043	2.32562	2.00375	2.32719	2.21709
90	OsAffx.29958.1.S1_at	LOC_Os09g21180	0.5282	-0.1785	0.8168	1.6002	1.9298	2.0159	2.3257	1.6556	2.1104	1.5302	2.1703	2.502	-0.2203	-1.0483	-1.2832	4.8529	5.2836	4.6457	3.455	2.4455	3.0914	4.1154	2.7049	2.3733	2.28066	1.94444	4.52086	4.13405	-1.6801	-0.3024	-0.7737	2.49193	2.07986	1.98326	1.27692	3.07315	2.85226	4.6142	10.4581	8.1161	6.1931	6.2755	5.7523	1.0865	0.360117	2.04127	1.09075
91	Os.15580.1.S1_at	LOC_Os03g42600	2.9019	3.0782	4.7282	3.2309	6.629	3.5772	-0.1236	-0.3929	-0.0927	-1.7337	-1.7666	-1.6617	-0.6953	-0.7332	-1.0179	2.3259	10.5667	3.0634	1.4692	3.1987	2.0246	3.5604	2.8811	1.7602	1.28221	0.992253	3.80589	4.31277	1.7887	1.4492	1.1738	2.0671	1.36792	2.34203	1.75138	2.68226	2.45607	5.5456	6.2246	5.4821	0.2537	0.2038	0.3783	1.15442	0.805661	1.54129	1.2984
92	OsAffx.24862.1.S1_at	LOC_Os02g54240	1.2852	1.7417	3.0694	-0.3014	0.5905	0.2448	2.1208	2.815	1.9746	0.4086	0.5849	0.9172	3.5486	2.4597	4.9599	6.6517	9.3069	8.8104	5.6807	7.9462	4.6673	3.5067	2.9466	5.154	2.73589	2.65915	4.49747	4.60979	-2.2798	-0.2618	-0.917	0.88622	-0.142536	1.7778	1.40563	-0.391185	-2.04202	-0.0713	1.709	-0.0957	5.2092	4.1906	5.8869	5.43522	5.99307	7.09237	7.47034
93	Os.13516.1.S1_at	LOC_Os12g05540	1.8998	2.0886	1.9272	1.1632	-0.008	0.9257	1.349	2.2515	1.8464	1.5471	0.6198	2.0373	-0.2411	1.8722	5.1532	4.8007	5.59	4.576	0.3734	1.7808	2.9182	-2.1005	5.6673	-2.7497	2.1676	3.56745	5.69701	4.72183	3.0944	2.4799	5.5551	-2.48758	-0.533307	1.28703	3.86215	1.97872	5.3962	1.1604	5.0654	0.5055	0.2965	1.3754	1.7752	4.01873	5.90998	5.41851	6.08084
94	OsAffx.2045.2.S1_at	LOC_Os01g20850	7.2966	6.4675	7.4051	6.3857	4.0536	6.3148	0.2484	4.4366	5.5029	5.8608	3.0657	2.148	3.9741	0.8215	1.9334	9.275	6.775	7.5609	4.7195	5.8354	4.2324	3.0366	1.2239	1.9479	2.42507	7.28546	6.28836	7.63986	5.6639	2.5999	4.9989	-1.18098	2.78568	1.98485	1.05431	3.45693	4.75635	1.8963	1.0807	2.8489	4.6602	5.0901	6.805	5.55296	0.802755	3.85081	3.97927
95	Os.36307.1.S1_at	LOC_Os04g35490	7.0401	7.9161	7.0773	5.3113	6.2116	6.276	5.3249	7.0434	9.7873	7.7183	7.2793	7.7425	3.0774	4.5893	1.9691	6.661	4.6947	10.1485	2.8506	2.8864	5.3325	1.3388	1.8573	0.9115	6.05899	5.74016	6.84265	8.18954	0.6953	-1.9383	-0.4551	4.03913	1.2395	4.54962	1.9467	6.95421	4.29258	3.5198	5.894	5.1206	2.6582	4.6986	3.7689	1.11774	1.45996	1.59551	2.86081
96	Os.55564.1.S1_at	LOC_Os02g06410	5.5045	8.3668	8.4372	6.0238	6.6254	8.6514	7.7768	8.2715	6.1759	5.3701	6.0286	5.3345	4.5567	4.9545	4.4147	9.1015	7.0985	8.3594	4.3723	4.4263	4.22	2.8422	3.1356	4.5581	4.23736	4.69721	6.26543	5.97258	1.303	0.7845	-2.6489	4.01196	-2.09007	4.34731	-1.36839	4.84752	0.814907	2.3558	2.309	2.5273	3.5724	5.0928	8.264	2.22564	0.143942	4.05213	1.63992
97	Os.55332.1.S1_at	LOC_Os09g04100	6.219	8.0146	8.4702	7.1116	6.2992	6.145	4.7178	7.5902	5.8663	6.0727	7.0619	6.5692	3.4492	3.9708	3.6356	7.6283	8.261	7.5616	3.5748	2.5542	4.3857	2.1194	1.0937	0.4992	4.79881	4.79466	6.19946	6.33284	-0.1043	1.6044	5.6841	-0.0281341	0.630607	0.839986	1.70857	3.9084	4.79084	6.4343	4.9205	3.5639	3.2729	3.3228	7.1997	2.36651	1.45653	3.52685	2.65441
98	Os.54944.1.S1_at	LOC_Os02g52670	1.7341	3.2701	-0.0232	2.2872	1.7564	1.8666	3.8439	2.6321	3.6652	3.723	3.6767	3.6327	2.6518	2.173	1.9013	9.8608	9.7541	7.9335	6.8958	2.5974	5.0287	6.5303	1.3332	2.088	2.88555	6.52263	1.92592	4.05987	1.1966	0.5346	1.5457	1.54627	1.91016	1.25703	1.21447	2.45804	2.27698	4.9867	5.8626	0.7208	6.2768	4.2927	4.2709	1.21048	1.61254	3.11009	3.56641
99	Os.2544.1.S1_s_at	LOC_Os10g35050	4.3925	4.6962	6.4716	4.5364	5.5152	4.69	4.3527	4.382	4.5712	6.402	6.4905	6.4763	-0.2359	0.5778	0.9446	9.6096	7.9643	6.8795	5.2629	2.8226	5.0173	0.951	1.139	-0.8895	4.79668	5.25555	6.34814	6.50728	-2.9177	1.8933	0.1707	4.33341	1.07688	4.0218	0.784223	5.47093	2.36982	3.6492	1.7984	2.0983	4.3033	4.4989	5.1383	2.77291	1.2158	2.50143	1.79895
100	Os.12812.1.S1_at	LOC_Os05g28210	3.9731	4.9251	5.4021	4.8478	3.4002	4.5019	5.7223	5.4639	7.0087	9.8056	9.5913	8.1632	0.4942	0.5852	-0.1017	7.3885	6.6339	7.3774	4.9541	4.0938	4.9459	0.5214	0.8947	-1.0531	-0.319347	-0.424547	7.11256	7.31513	0.8925	0.3627	0.0233	3.6475	1.96448	2.56863	1.3736	4.77626	3.79375	2.9355	4.2875	3.302	6.1238	6.8339	6.6495	1.47595	1.60463	2.11914	2.23202
101	OsAffx.7876.1.S1_s_at	LOC_Os12g43140	8.1349	7.5794	7.0434	7.3604	7.3701	8.7754	6.3469	6.154	5.8297	7.201	7.8212	7.2278	-1.2347	-1.2873	-0.2111	7.1086	5.9351	7.296	3.9537	5.6893	2.8198	2.131	1.0909	-0.7325	2.58607	2.58898	6.81878	5.57814	-0.3525	4.4236	2.9764	0.929685	0.864253	0.717798	0.917173	2.21258	2.15803	3.4333	4.0611	3.8395	2.7522	2.8382	2.4606	2.08258	-0.811218	4.31768	2.23791
102	Os.40003.1.S1_at	LOC_Os07g02920	0.5382	0.5967	1.199	-0.7481	-3.2549	-1.9515	1.3403	4.2894	3.3314	1.2957	3.2204	2.0701	6.215	2.0416	2.3022	6.352	2.8685	1.6932	4.4378	0.2409	4.4165	3.0297	0.8538	5.5125	4.25102	4.73414	1.74879	0.793195	2.0361	0.9172	1.3272	1.68643	5.36037	2.51852	5.84614	4.09338	6.10309	-0.8797	4.4281	-0.2519	1.5471	4.3085	3.3396	6.82205	1.61981	7.77325	2.94142
103	Os.27875.1.S1_at	LOC_Os10g28120	0.9954	1.4852	1.6386	0.6084	0.536	-0.0268	0.7957	0.7985	0.9873	-0.7868	-0.5537	-0.5987	0.3104	-0.4785	0.1283	7.0262	6.8966	5.5922	4.2769	2.152	5.1063	4.5665	3.1662	3.0547	1.84514	1.82325	2.49395	2.16665	-0.141	3.4008	2.4027	2.11165	5.00856	2.1224	4.48395	3.54744	7.01583	1.1211	2.8413	0.8845	-0.7621	-0.4577	-0.5817	7.44671	9.02534	7.85864	9.29775
104	Os.27138.1.S1_at	LOC_Os10g21590	1.3321	1.8278	2.4898	3.0274	3.0458	2.9925	0.5573	0.6903	0.9626	1.5109	1.9617	1.9758	2.1835	0.7894	2.295	8.2505	3.2013	7.0599	3.322	-1.3762	2.3331	1.6154	4.0673	-0.0548	0.464045	0.857297	2.68732	2.8672	0.6601	2.9851	2.3753	-0.166574	3.13185	-0.644321	0.798572	0.342271	3.96305	1.0345	0.0349	-0.0051	2.5604	3.1112	2.2821	5.29783	5.56369	5.67095	6.08263
105	Os.49317.1.S1_at	LOC_Os10g21590	2.2632	3.806	4.8511	5.7484	4.0519	3.0266	0.2267	0.5641	-0.3729	1.1362	1.1996	1.175	3.4365	0.1695	-1.2246	3.4014	1.0407	3.1157	3.831	0.3234	1.397	2.2657	-2.9048	-1.4961	0.0803005	-0.628045	1.23221	2.27616	0.1236	1.2836	-0.515	0.773975	-0.0423894	1.33578	0.0205415	2.17767	0.559021	-0.3917	1.3523	2.4168	3.3277	3.6141	4.8624	1.05533	0.994978	1.27004	3.98187
106	Os.15490.1.S1_at	LOC_Os01g16170	2.3046	3.1529	3.1687	1.382	1.7916	0.6219	1.8566	1.9243	2.0037	0.0251	-0.2003	0.0526	2.9173	1.8207	-1.0921	2.9516	0.6764	2.7958	6.6938	5.562	6.5733	1.7493	2.8965	1.0183	1.73414	1.61722	2.88027	2.55101	2.6028	4.414	4.7807	2.73115	3.22485	3.30733	3.6466	4.37175	4.50054	1.6886	1.8804	1.0909	1.4919	1.5895	1.4836	4.29425	4.61721	6.17845	6.49468
107	Os.51923.1.S1_at	LOC_Os12g05440	0.7336	1.7812	-0.7635	1.5792	0.9568	0.1665	3.6111	4.4635	3.9106	1.9244	2.0635	1.9258	-0.8502	1.3609	0.6011	2.8873	6.0582	2.776	4.7983	4.9896	4.4352	3.3314	0.8998	3.6029	1.14307	0.689672	1.42016	0.423713	2.2263	2.4878	6.7111	1.07356	4.20399	1.10668	4.32268	-2.09386	3.6193	-1.2475	-0.0478	-0.6696	3.6997	2.8805	2.4517	4.08701	2.58107	5.34596	5.43366
108	Os.51231.1.S1_at	LOC_Os05g43910	1.2469	4.302	3.1143	3.6341	0.7166	0.2747	0.1835	1.7335	1.535	-0.4919	-0.5992	-0.6969	2.4173	3.8156	2.8194	1.6296	5.0247	1.4394	7.2465	4.3155	5.2709	3.952	2.2134	2.6254	0.388232	0.463943	0.0840576	0.139888	2.8851	3.0592	2.8519	1.04281	0.819254	0.77843	0.460103	1.04659	1.58421	-2.4979	3.2542	1.2734	6.6097	4.5263	4.6839	5.9369	0.359995	7.00584	2.48972
109	Os.18595.1.A1_at	LOC_Os07g48450	-0.3742	-1.2049	-1.13	-1.48	-0.4191	-1.4852	0.5939	1.2593	1.1233	-0.7388	-0.7971	-1.055	1.9905	0.0654	0.0864	9.2195	9.6116	8.56	6.4051	5.2308	5.7336	4.4827	1.4965	2.2722	1.25741	1.17047	2.13323	1.86047	1.3734	5.5665	4.7969	0.998938	1.14203	1.47673	1.0615	2.37701	1.58023	-0.4228	2.7881	1.8081	1.5742	1.6026	1.3098	5.54068	5.14082	6.62679	6.51686
110	Os.57456.1.S1_x_at	LOC_Os01g24710	1.9267	3.2638	2.715	0.2611	1.5916	-0.2407	2.533	2.7431	2.7285	1.56	1.6318	1.5257	1.9714	0.6267	2.3869	7.1598	7.0751	7.4624	4.2736	2.0719	4.2296	3.1594	2.1413	3.4508	1.57646	1.61285	0.745495	1.07608	5.8375	7.7997	4.8293	-0.144573	-0.790238	0.091933	0.280123	1.13808	1.788	4.1389	5.5768	3.1757	1.2818	1.4323	1.2241	2.52803	2.4083	6.93449	7.13016
111	Os.11831.1.S1_at	LOC_Os06g13560	-0.3446	0.4476	-4.647	2.3204	1.7234	-2.8758	1.1626	1.286	1.2996	0.768	0.653	0.6286	1.5272	0.9464	1.1727	8.7453	7.6159	6.2304	5.7984	0.4099	3.8416	1.3247	2.0771	4.5671	3.33045	3.63728	0.305412	0.135934	2.0952	3.5883	4.2058	-0.630321	-0.0560201	-0.140877	0.435089	0.802031	1.31461	-0.3617	0.2452	-0.7193	1.7598	1.3238	1.149	3.60221	0.945875	5.46775	3.9541
112	Os.49240.1.S1_at	LOC_Os06g13560	1.5873	0.5274	1.6963	0.8483	2.633	1.074	3.8585	3.3524	4.5825	3.0573	2.3571	1.6202	-0.4363	-2.5412	0.3984	0.6143	1.1199	1.006	0.6248	0.2233	0.3989	1.8548	1.7086	0.269	-1.29817	3.49406	0.137801	2.8421	0.0467	0.6247	1.3845	0.552789	0.476116	1.15132	0.217461	1.91319	0.250757	0.6741	0.7824	0.1086	-2.9986	-2.1855	-0.3909	0.626402	0.434028	1.06158	0.807206
113	Os.46576.1.S1_at	LOC_Os10g36100	0.7213	4.6107	2.6462	3.9005	4.394	2.7942	0.8014	0.4868	0.8728	-2.801	-2.2568	-2.099	3.2474	-0.5941	1.0927	7.3888	5.3369	3.8081	3.0087	2.1545	3.6154	0.4961	2.8677	3.0982	-0.0322166	-0.384749	-0.825136	-0.933603	0.9634	6.9987	5.3757	1.17581	1.2111	2.04225	4.30431	1.31371	2.63314	1.1842	0.6114	0.565	0.8642	1.3188	0.7042	0.612939	0.123704	5.56092	4.75786
114	Os.23482.1.S1_at	LOC_Os08g19420	3.2092	3.6452	3.7094	1.6102	2.3841	2.6572	2.8496	2.788	3.3375	-0.0988	-0.0331	0.1138	5.2321	7.1295	8.0694	3.6655	7.8126	5.4572	3.8128	3.6642	4.1301	0.7181	2.2925	1.2654	1.6815	1.72055	3.71607	3.37462	6.5554	6.7974	6.4842	0.515796	4.31691	3.70014	0.184078	1.37507	0.0707385	2.1311	2.6042	1.3007	0.3084	1.0676	0.4057	4.3219	4.23397	3.93585	4.14077
115	Os.37773.1.S1_at	LOC_Os03g16030	7.2932	6.0327	6.4723	1.3595	0.8422	1.6862	5.8784	5.5239	6.0724	1.7292	2.1379	1.543	6.963	7.0051	6.7001	8.504	5.6333	9.1346	5.3112	2.031	2.8739	3.2867	3.3555	2.775	1.7628	1.64294	4.61776	4.58383	6.702	7.0991	6.3878	1.5942	1.20527	1.87639	2.10284	1.74939	1.74072	2.2253	1.2219	0.6912	0.1771	0.8215	0.7568	0.928343	1.59646	1.85147	2.28005
116	Os.51749.1.S1_at	LOC_Os02g54140	7.0278	11.3407	8.041	4.4574	4.1903	5.8276	1.9834	2.1801	5.5973	-0.2055	2.4753	2.7513	5.2502	1.0688	-0.5628	4.5807	0.8999	3.7096	2.5982	-0.8989	1.1569	2.0399	3.6822	0.821	2.315	2.85325	5.61854	4.45168	2.4529	3.6617	1.9636	0.85774	-0.087398	1.05094	0.801529	1.66639	1.35315	-0.0993	1.3168	0.911	0.7399	0.9835	4.8679	4.28223	-0.893279	3.64911	-2.30604
117	Os.33244.1.S1_at	LOC_Os01g62900	1.8789	3.1525	4.684	3.604	2.24	4.7808	3.6531	3.5394	3.1021	2.8771	2.7845	2.9437	4.886	4.5172	3.9121	4.7656	3.7495	4.9362	4.4531	3.5112	4.9765	3.8571	3.7899	3.4479	2.6692	2.55907	5.38327	5.25415	3.4526	3.8207	3.9902	0.44813	0.524213	0.68304	1.10489	2.42757	2.89405	0.4381	0.5732	0.8284	3.1541	3.4548	2.9958	2.06781	2.03972	3.28508	3.17047
118	Os.25639.1.S1_at	LOC_Os04g28420	4.4448	5.5836	4.281	1.5274	0.9724	0.8612	6.483	8.4644	7.3624	2.0437	2.0316	1.4119	9.1006	7.2826	7.7692	7.5281	2.731	7.0008	1.025	0.4704	4.9613	2.5904	4.2407	5.6461	0.312911	0.404736	0.0524765	-0.158435	3.8238	3.9613	4.4732	0.359317	0.7909	1.39671	1.93424	0.801977	0.949751	-0.4496	-0.0263	0.9452	1.4296	2.0431	2.4052	0.855438	1.4021	1.88769	3.08586
119	Os.55407.1.S1_at	LOC_Os03g58500	4.4879	1.1514	1.8519	-2.2324	3.1932	-0.9358	6.4158	3.4438	3.2502	1.7717	2.6092	2.617	3.8453	3.5134	4.6528	7.6995	7.6494	7.4886	1.6929	0.6791	2.3148	4.2111	3.2482	3.4028	2.91944	3.4458	2.81528	2.76708	2.405	3.8945	8.0888	1.4753	0.319129	0.421996	-2.56091	1.01638	0.343484	2.4794	0.826	-0.7645	5.3583	7.8159	4.5489	1.58859	1.21039	1.92557	2.42281
120	Os.31700.3.A1_at	LOC_Os01g08860	0.7024	-4.4715	-0.7514	-0.5877	1.8236	0.5263	0.2046	-1.586	-0.2374	-0.5635	-1.3753	1.3634	-0.2984	-0.45	-0.2137	1.3855	-1.2422	-0.7126	0.9516	0.4482	1.4933	-0.6451	0.0738	0.3104	-1.16333	1.57274	-1.59777	-0.415288	-0.1428	-0.4187	-0.7055	1.22418	1.4429	3.25707	-1.01325	3.75805	-0.00128412	-1.2527	3.3759	0.1945	-3.9604	-0.2932	0.3148	2.0378	-1.14522	1.91572	-1.55794
121	Os.519.1.S1_at	LOC_Os01g08860	7.7827	7.4529	7.6066	4.6295	4.3373	5.2125	6.0057	6.358	6.7234	4.1383	4.3713	5.049	7.8756	7.5131	7.1464	6.2281	4.4702	6.0791	1.4444	1.6746	2.5509	3.0648	2.1433	2.344	3.43683	3.63177	4.1765	4.39451	2.4725	2.1164	2.4653	-0.866049	-1.20833	-0.524471	-0.48992	-0.162198	-0.153789	4.2751	1.0473	1.2155	-0.7144	2.4363	1.5621	1.08456	1.03398	1.34384	1.47569
122	Os.38110.1.S1_at	LOC_Os10g37660	1.0816	1.5804	1.6543	2.5997	1.4756	1.1989	3.5532	3.3654	3.8221	3.2117	2.9527	2.9868	8.1075	4.4374	4.2166	5.8634	6.1439	6.1144	6.3007	5.592	5.381	6.0781	3.3907	2.6483	2.748	2.96002	3.12998	3.49222	1.6473	2.0671	1.7638	-0.303635	-0.327261	-0.231178	-0.086971	1.476	1.30792	1.0344	1.5544	0.8414	6.2972	6.1921	5.6391	-1.83595	-1.32317	0.0127997	0.169671
123	Os.10497.1.S1_s_at	LOC_Os07g23640	4.8148	6.987	8.4196	6.5117	10.8114	6.4325	2.2285	2.4192	2.447	1.962	1.8289	1.9184	2.5378	5.5789	5.4521	4.5228	5.2257	5.567	2.6025	0.1586	2.5617	-0.2105	1.1029	2.1026	2.16226	1.91228	1.886	2.0508	8.9338	8.9431	8.1662	6.37087	7.22797	6.58089	6.73692	7.69574	8.28394	1.9518	1.9448	1.2311	1.9641	2.5049	2.0484	5.8956	5.27892	5.70902	5.46226
124	Os.30386.1.S1_at	LOC_Os01g53260	-0.8169	-0.8676	-1.1142	-2.0053	-1.5377	-3.1719	0.6037	-0.7261	-0.5169	0.7149	0.4681	0.4734	1.0714	1.5633	3.231	4.4711	5.902	5.4232	4.0562	0.0011	-0.2783	0.0647	3.3989	0.0484	1.13278	0.644194	0.727817	1.70533	3.5886	3.7998	5.5284	1.90652	6.21069	3.08	6.49451	2.99422	5.39989	-2.5283	-1.7406	-1.8471	0.8146	1.4994	0.3902	3.24819	4.98891	3.27669	5.19073
125	Os.55501.1.S1_at	LOC_Os02g07170	0.674	4.3938	1.232	1.0135	2.7321	1.9622	1.5799	1.2906	0.2383	2.2171	2.2633	6.2734	0.558	3.6013	0.8317	5.5778	4.3613	4.7549	4.2315	1.6465	5.4821	4.5511	1.3647	1.7841	1.3513	0.827023	1.4778	1.47965	0.7475	3.3197	4.7086	2.54339	1.64327	4.71891	3.59406	6.29535	4.87468	-4.6134	2.6779	0.7215	1.9334	2.8457	3.5898	4.85767	4.64411	6.42247	6.26307
126	Os.31430.1.S1_at	LOC_Os07g13830	4.3318	0.8225	2.4427	2.8992	4.6823	2.8599	2.644	3.3999	4.1425	4.3604	6.4525	4.5728	1.1169	1.0725	-0.0841	6.6861	2.6118	6.0472	2.2366	2.843	1.5313	0.9978	2.946	0.8939	1.40745	1.64333	1.59555	1.89796	3.7646	3.7863	1.5715	5.59944	2.74112	6.18	2.80108	6.7382	3.56043	0.3454	0.0754	0.2373	3.8033	4.8277	5.5881	7.80881	4.54367	7.50932	3.85206
127	Os.31293.1.S1_at	LOC_Os01g70500	0.2877	-0.6186	0.5824	0.847	1.296	1.4707	0.6085	1.6113	0.7696	0.2745	0.8533	0.6996	3.2785	0.2518	2.3743	2.098	3.4756	2.9164	4.4665	4.3718	6.2965	0.2188	-0.7569	0.1701	1.07572	1.04297	2.06233	2.35307	2.5249	3.3299	6.4677	6.7585	3.37071	7.20742	3.85014	7.28776	4.2776	-0.1634	0.3654	0.0053	1.7045	2.1125	1.7364	5.12688	1.61552	5.76152	2.16693
128	OsAffx.17259.1.S1_s_at	LOC_Os08g31090	-1.1912	0.2172	-2.3652	-2.0474	-0.8975	-0.1656	4.6063	9.1853	7.7584	3.0604	4.4485	2.7543	3.3191	0.3661	-0.4728	4.0968	6.8723	4.3667	3.8798	2.4639	4.7945	-0.7712	4.4785	0.3002	2.61562	2.58028	1.71498	3.07117	4.1557	3.744	2.5045	4.4683	3.81938	4.14493	4.03206	5.97513	4.62538	-3.0025	-0.5047	-4.0872	6.4381	6.5367	4.313	2.71212	0.535392	5.45746	4.51857
129	OsAffx.23718.2.S1_x_at	LOC_Os05g48330	0.0364	1.1896	-0.0669	0.2554	-0.1629	0.4519	2.4227	1.7684	2.1437	-0.1533	-0.0693	0.2675	0.5096	0.7477	0.0879	6.8734	6.5391	7.5353	5.1125	5.0039	6.0727	3.7803	2.5718	0.2578	1.83209	2.18189	2.13873	3.30561	1.8098	4.8109	4.6222	3.7459	4.34243	3.08484	3.07954	4.50199	4.95008	-3.8879	-2.8811	-2.9395	4.0924	5.7824	2.5799	4.06507	0.630403	4.51204	2.60083
130	Os.9558.1.S1_s_at	LOC_Os02g45780	-0.146	-0.5041	-2.5418	0.2442	-1.7905	0.7149	3.4569	3.305	3.1398	3.2618	2.6398	2.8927	2.8752	-2.4101	-0.6662	7.6282	6.6304	8.8044	5.1645	1.1719	4.8624	2.0902	2.2077	0.189	1.68643	1.97749	2.09719	1.58242	1.2463	1.6097	1.9189	3.95608	4.11434	3.85395	4.22804	4.54297	4.37474	-0.8218	0.17	0.3793	4.0045	4.4067	3.5717	4.28729	0.550867	5.28446	2.76797
131	Os.17323.2.S1_at	LOC_Os02g48190	1.8628	2.3342	1.0905	-0.2657	-0.4071	-0.2092	2.2008	2.0264	1.9664	1.2094	1.2352	0.9162	1.0422	1.502	1.8051	6.7506	6.4346	6.0429	6.1665	4.7224	4.7672	1.7332	1.4639	1.8847	2.45055	2.34346	2.81833	2.90072	2.5133	3.172	4.0887	3.28073	3.59985	3.74585	3.95107	5.06392	5.355	-0.9654	-0.3572	-0.5189	2.8744	2.8403	2.6856	2.34421	2.15977	3.67663	3.10322
132	Os.5335.1.S1_at	LOC_Os04g49450	1.1625	0.6113	1.0767	1.1671	1.5285	2.2272	0.7228	1.2807	0.9028	1.2465	1.2218	1.1529	0.9338	-0.2038	1.8899	9.4305	5.9089	7.192	5.3894	3.884	5.9033	0.6392	1.4575	1.7398	1.09975	0.708238	2.07348	1.89823	0.1513	0.6569	0.9367	3.58594	3.90281	3.43986	3.84323	4.0442	4.62998	-0.245	0.8376	-0.056	3.047	3.6203	3.5408	3.11837	2.97904	3.36412	3.36675
133	Os.46022.1.S1_x_at	LOC_Os07g02850	0.3409	3.675	1.9614	-1.0015	-1.9656	-1.4914	2.3419	0.8607	2.0683	3.3273	3.7473	1.1663	4.1236	2.9473	1.9124	5.747	5.0037	4.8141	2.9963	2.8094	2.9956	4.8263	1.5095	5.4493	0.560847	1.51502	1.96573	3.08275	2.9086	4.43	5.2356	5.94305	5.62193	6.45904	6.37502	7.81679	8.01757	0.3445	0.8717	0.5808	3.3178	1.2106	1.0326	4.64243	4.77884	6.23751	5.14679
134	Os.26565.3.S1_at	LOC_Os01g10320	0.5645	-0.0724	0.2991	-0.0802	0.4904	0.4174	1.7737	1.7715	2.1496	0.9067	1.5183	0.9522	5.3254	7.9347	8.3529	4.2756	2.0718	3.65	7.4708	5.5041	5.8868	3.4845	2.6021	4.0644	1.58763	1.54831	1.09343	1.60352	3.2705	2.8206	4.753	4.37995	3.99087	4.27302	4.07273	4.37078	4.15201	0.7718	1.2357	1.0254	2.2133	1.0897	1.3263	4.04011	4.16549	3.98076	4.17884
135	Os.11682.1.S1_at	LOC_Os01g58640	-3.7557	-4.7787	-1.6888	-3.2162	-4.7456	-3.4111	1.6524	1.6454	1.6519	2.4742	2.6634	2.9715	4.2325	4.504	3.985	4.8997	2.9343	5.3535	3.7633	3.7872	3.6686	3.9069	4.2924	5.2427	3.09327	3.23089	1.88704	2.09288	2.8873	4.2898	3.8714	4.21546	3.58122	4.609	4.21061	5.03241	4.51209	1.5898	0.8982	1.1181	0.1376	0.471	1.3118	3.9088	4.36183	4.81503	5.02199
136	Os.12252.1.S1_at	LOC_Os03g41060	3.8131	2.919	2.8025	2.8707	2.8434	3.5131	2.1381	2.1707	2.1042	1.1022	1.2825	0.8527	3.609	4.5807	3.5162	2.3115	-0.0817	2.266	3.4302	0.6165	4.263	4.0859	4.6373	5.9488	1.86826	1.77708	3.5154	3.86173	3.3016	2.2914	2.3925	4.43074	4.28745	4.70998	4.56436	4.62175	4.75915	0.7317	0.9298	0.7748	1.3122	1.6091	1.7449	4.27829	4.27471	4.20259	4.11636
137	Os.15621.1.S1_at	LOC_Os04g38680	-2.1436	-2.0185	-2.6635	-0.0357	-0.5384	-0.0764	1.525	1.4675	1.7603	2.0536	1.7102	1.3875	4.6837	2.2021	3.4502	3.9502	6.465	3.6695	3.5339	1.3131	3.2596	0.378	0.4844	0.7776	1.79904	1.91166	2.84664	3.09683	3.3047	4.4273	5.6188	2.1729	1.92934	2.93804	3.24808	5.3348	5.71473	0.7612	0.2086	0.1199	1.6505	1.7525	1.3573	4.15997	3.95304	5.85508	5.76021
138	OsAffx.27219.1.S1_at	LOC_Os05g38290	2.8811	4.0627	4.2103	3.807	2.9803	3.8596	2.4969	2.6026	2.5725	0.3237	-0.0031	0.1895	4.5606	5.8128	4.7952	1.4966	4.1492	1.3195	4.8659	4.4248	5.5186	2.0766	1.6254	2.2349	-0.318565	-0.344332	3.48137	3.49113	6.0613	4.9487	4.6653	5.93573	4.52616	6.52602	5.19985	6.98945	6.00634	2.8531	3.4586	3.4865	5.3801	5.7065	5.5037	9.15748	6.1058	8.84167	5.76616
139	Os.27170.1.S1_at	LOC_Os01g50400	0.9751	1.0347	1.3419	0.7499	-0.0221	0.6937	3.2511	2.7851	3.0916	1.6538	2.1806	1.5959	4.5271	5.0265	2.1833	4.3488	6.1421	4.3375	3.8319	3.1806	5.0735	3.4729	1.291	0.6629	0.940732	0.801929	2.57938	3.35852	4.9962	5.0321	4.7606	2.69554	3.09919	3.31018	3.62374	4.97715	5.32436	1.4549	2.4716	1.3572	5.2469	4.0699	4.2912	8.06012	6.26723	8.69009	6.61578
140	Os.27232.1.S1_at	LOC_Os01g68650	0.3241	0.9639	3.5111	1.2671	3.2687	2.1843	0.119	0.7243	0.8708	-0.1482	-0.3212	-0.3285	2.6062	4.0932	1.2432	2.4392	6.8538	2.3806	3.2762	3.6869	3.6783	0.1267	0.7625	0.289	-0.597572	-0.297171	2.43844	2.25023	9.2405	6.8172	5.7402	5.09978	4.80909	5.42174	4.86968	5.37727	5.20648	2.4395	3.2954	2.9563	1.9849	2.422	1.926	4.94477	4.42776	5.101	4.74575
141	Os.55236.1.S1_at	LOC_Os02g37970	-0.2292	-1.6975	-0.5105	0.2254	0.3392	-0.3235	0.0706	-0.0166	0.3056	-2.2148	-1.606	-1.7406	0.5773	4.6452	3.0221	-1.6758	6.4094	2.6282	2.662	5.0596	4.1273	0.7395	-0.5304	0.3971	1.23068	0.888092	3.95589	3.37144	4.6151	2.4552	3.6121	4.78104	3.83943	4.72808	4.07463	4.96777	4.13118	1.549	1.9363	1.7778	1.5021	1.7265	1.7112	3.57365	3.80435	3.78337	3.90456
142	Os.18257.1.S1_at	LOC_Os07g10840	3.9367	5.6342	5.8621	5.5137	4.448	3.9046	2.187	2.584	2.5656	2.5619	2.6248	2.208	5.0792	5.0542	4.3842	3.9499	3.1712	3.727	3.628	1.5952	3.7663	3.7028	3.8694	2.8699	-0.194443	-0.103636	2.37162	2.41754	4.9972	4.9075	5.0649	4.33202	4.22175	4.5867	4.39107	4.62641	4.58567	2.6607	1.9827	1.6968	2.4615	2.6232	2.5355	3.96753	4.12761	4.10949	4.14432
143	Os.28098.1.S1_at	LOC_Os10g32810	1.5745	1.7117	0.7378	2.0205	2.7621	1.964	3.3241	3.3401	3.6205	0.6339	1.0776	1.3389	2.9346	3.0752	4.068	4.563	1.9657	4.2631	3.1471	2.0067	4.2474	3.37	3.2213	2.4331	-0.395811	-0.42468	3.26573	3.6214	3.426	4.4348	3.5459	5.11316	4.52167	5.18533	4.76446	5.77874	5.6784	2.5336	3.5969	2.7863	5.6617	4.6137	5.4872	4.2697	4.39893	4.74608	4.75018
144	Os.11250.1.S1_at	LOC_Os02g13800	3.9422	4.4217	3.18	4.227	2.7624	2.4994	0.952	1.676	0.7059	2.1807	0.3367	0.2505	4.3947	3.2111	4.4684	4.0408	1.6165	4.2583	3.947	3.2247	4.7406	1.7884	2.8657	1.7476	-0.269217	-0.153603	2.30022	2.46992	3.6206	7.3216	4.22	3.6032	4.81125	3.99636	4.85399	4.36381	5.66513	2.1598	4.1292	2.54	3.1596	4.2188	3.6603	3.76344	4.69456	3.9405	4.11813
145	Os.12134.1.S1_at	LOC_Os04g45810	3.5864	5.1593	3.6171	5.1292	6.5694	4.8009	2.787	2.724	2.8896	1.9867	1.9295	1.9733	4.452	3.9405	4.8312	2.3849	0.9228	2.1943	5.1737	4.2527	6.4895	1.7849	1.1268	1.2928	0.0609849	0.108665	2.43519	2.00251	2.9863	2.5497	2.9177	4.0082	4.33493	4.58576	4.87226	5.50012	5.97078	4.4752	4.6827	3.2882	4.5712	4.9705	4.6105	3.18224	3.4433	3.98331	4.35477
146	Os.6764.2.S1_at	LOC_Os04g54300	-1.5307	-4.7915	-2.883	-0.4528	2.3924	0.3229	-1.0353	-0.9124	-0.8363	-0.3242	-0.3043	-0.4017	1.9182	2.7337	0.8762	3.7627	3.4858	5.325	4.9295	3.7693	5.465	1.963	3.0436	2.157	0.0650315	0.397486	1.79111	1.18831	4.6851	2.583	2.9123	5.68528	5.74485	5.80456	5.94002	5.75158	5.7948	0.8026	1.5282	1.5007	1.9672	2.921	2.4922	3.42006	3.68225	4.59724	4.57981
147	Os.43344.1.S1_at	LOC_Os01g13930	-0.1056	0.9198	0.8743	-0.0678	0.4825	1.4622	0.0567	0.6687	0.0778	0.7202	0.3358	0.5639	2.8669	3.215	2.6878	0.9558	0.4027	0.1208	3.065	2.484	2.0959	2.7497	2.4221	2.5129	-0.041297	0.18635	1.01386	1.16969	3.4822	3.7667	4.1222	6.54981	4.36904	6.4976	4.0836	6.38148	4.40598	1.8141	1.0113	1.359	1.17	1.4859	0.7573	3.14278	3.99221	3.51059	4.06196
148	Os.37745.1.S1_at	LOC_Os01g53090	1.0923	6.4062	4.18	4.9843	7.7998	6.278	0.6975	0.8742	0.6811	0.6432	0.9183	0.3651	0.6194	2.3005	0.8613	1.7671	2.7034	1.9061	3.4454	2.7947	3.4853	1.3059	0.4136	0.4214	0.40705	0.350574	-0.0249742	0.355103	2.1797	3.2121	1.529	4.68383	5.00205	4.2046	5.31547	5.07847	6.0344	2.227	2.8992	2.5149	2.8475	2.8949	3.0631	3.01544	2.94277	3.57026	3.27119
149	Os.51063.1.S1_at	LOC_Os09g28210	0.7904	1.5244	0.1098	1.3247	1.7015	0.3766	1.0186	0.9644	0.9864	-3.5277	-3.1409	-3.2906	1.6567	2.7943	1.3385	1.3052	3.3762	1.6244	3.1176	4.6268	4.2912	0.5604	0.9063	-1.5072	-1.06913	-1.10358	0.591339	1.23609	3.6759	0.3819	1.4065	4.90696	6.18171	4.12621	5.46607	3.91204	5.25344	2.3138	3.7831	2.5106	4.3547	4.351	4.3995	1.03693	1.53835	0.87837	1.09955
150	Os.54535.1.S1_at	LOC_Os08g36410	-1.8232	-0.4363	-0.7384	-0.1998	-0.644	-0.0827	0.4316	0.4235	0.4289	0.5624	0.001	0.2923	5.242	5.3891	4.946	7.113	4.501	4.5133	2.0597	0.2992	5.0169	0.2785	0.9329	-0.0023	1.14934	0.803622	1.44417	1.23996	7.6552	7.6128	4.677	4.07542	2.2103	5.32092	2.51297	5.87418	3.77398	-0.3521	-0.3516	0.123	2.4384	1.9621	2.1183	0.271831	-0.545567	0.927914	0.698224
151	Os.23154.1.S1_at	LOC_Os02g50690	0.7433	1.4804	0.2362	0.7614	0.9661	0.649	1.7631	2.0629	2.0947	0.546	-0.0172	1.1237	2.2455	4.0302	3.8672	4.1899	7.7452	9.6232	4.6235	1.8329	3.9696	1.6528	4.5257	-1.3648	0.255034	1.26046	-1.06443	-0.296518	0.4957	2.3241	4.417	7.58609	1.64215	6.83999	1.03876	8.3524	0.966114	-1.3663	0.5175	-0.3865	1.7077	2.0111	1.9873	1.91504	2.45793	2.8043	3.51829
152	Os.31381.1.S1_at	LOC_Os01g03720	0.7733	-0.8383	-0.5148	-0.7015	-0.248	0.3564	0.2326	0.2244	-0.3169	-0.64	-1.3288	-0.3846	3.2239	0.4599	2.404	5.3199	4.4526	5.523	1.7251	2.3937	2.9195	2.7363	4.9221	0.4083	1.3852	0.356462	0.245063	2.1623	0.935	6.7199	4.4832	3.81014	-0.688526	5.16789	2.79823	4.79958	3.17085	-4.4822	2.2213	1.3071	-0.6374	-1.3859	-0.6649	2.67353	0.478585	3.70148	1.64541
153	Os.1723.1.S1_at	LOC_Os01g18220	1.753	1.3744	0.729	0.7027	0.6151	0.8062	2.8936	2.8653	3.3105	0.1475	0.3623	-0.0531	2.6564	2.1015	4.6477	3.5926	3.2518	3.4421	8.9563	4.8618	4.9287	1.2178	0.8995	0.899	0.831138	1.03515	4.41551	4.72212	2.4506	3.2481	2.4767	3.37746	3.60246	3.01083	3.59611	3.68343	4.61257	2.4577	3.2516	3.8709	5.5245	5.5801	5.7395	4.13589	4.2332	5.00524	5.03362
154	Os.50053.1.A1_at	LOC_Os07g05940	1.8989	4.4647	1.4195	0.8315	0.4879	1.4963	4.5001	3.9855	3.3742	-0.1049	0.5135	0.4441	5.3213	4.9598	4.832	6.0462	5.6313	7.2355	3.196	4.323	6.987	1.8191	1.0714	-0.4555	1.04553	0.956991	4.55828	4.84305	5.7633	4.3116	4.5303	3.44685	3.69404	3.44956	3.00134	3.54977	2.72394	2.3857	6.6576	4.0848	7.3948	7.9857	7.6312	3.14312	3.63041	3.45756	3.89137
155	Os.29959.1.S1_at	LOC_Os07g01810	4.0047	5.0838	3.5961	4.3703	3.89	4.3154	1.7689	1.6052	2.1568	2.8259	2.059	1.956	6.5386	4.3873	7.9542	5.6476	5.3383	6.2723	2.6854	2.0798	3.2685	2.3206	1.2773	1.4449	0.656315	0.417539	3.19596	3.68549	3.8607	3.581	2.9891	2.24926	2.59058	2.65638	2.78034	2.90395	3.52774	1.1279	2.6183	2.0591	2.9941	2.4805	2.4291	3.77939	3.68064	3.69107	3.82645
156	OsAffx.14410.1.S1_s_at	LOC_Os04g54230	-0.0598	-1.7822	-2.759	-1.5012	-1.6795	0.7465	-0.4164	-0.9236	0.2179	0.7074	0.7072	0.7652	5.8195	1.3135	1.0338	5.1023	1.3938	6.1912	4.6439	0.2021	6.0264	2.5008	0.1968	-1.2918	0.633042	1.88609	2.81338	2.14944	3.9158	0.8048	2.8005	1.63334	3.328	0.90727	2.86391	1.19917	4.00857	1.7554	6.1973	3.4758	0.2975	0.1593	-0.3529	4.23809	3.79286	4.17823	4.70243
157	Os.5338.1.S1_at	LOC_Os10g30150	0.6845	-0.127	2.9426	0.178	0.5401	-0.6008	3.4427	3.0778	3.0781	3.7933	4.1015	3.7666	3.644	1.9662	3.9388	4.5931	4.1964	6.9438	4.9244	3.9089	2.4955	1.0407	-2.1236	4.0667	3.68	4.22451	4.11937	4.69858	1.844	1.9279	2.1852	4.31063	3.16092	4.54117	3.34535	5.36638	4.36271	5.5997	5.3895	3.9611	1.9112	2.4856	1.8106	3.80672	4.43449	4.93993	4.44864
158	Os.2677.1.S1_at	LOC_Os07g48830	4.3576	5.5824	5.3214	5.7847	5.2481	6.1194	2.111	1.9916	2.344	1.8098	1.9151	1.8254	3.2879	2.6162	3.1231	3.7636	5.4181	3.3702	2.412	3.4031	3.2976	1.5225	1.668	0.7625	1.06399	1.14031	2.23441	1.96079	2.1094	2.1312	2.4663	5.19719	4.95754	5.56293	5.21012	6.66672	6.29032	3.8655	5.8472	4.9844	4.8547	5.5299	5.3692	4.4535	4.07074	5.01315	4.74656
159	Os.5583.1.S1_at	LOC_Os03g19270	-1.5664	-3.381	-2.3158	-1.8232	-2.6273	-2.1984	1.947	1.7383	1.8157	2.619	2.2321	2.4343	0.5568	1.3666	0.5548	5.6823	5.6437	4.079	2.7135	6.9382	3.2728	1.7133	0.3883	1.1219	2.06773	1.75162	2.54341	2.64467	0.6592	4.8794	5.235	4.53324	3.53531	4.44141	4.2494	5.01281	4.86887	3.0429	4.6067	3.9448	4.2479	4.4786	4.6293	3.68278	5.67565	3.54066	5.27503
160	OsAffx.31409.1.S1_s_at	LOC_Os03g19270	-1.6053	-3.8831	-2.8145	-1.9214	-3.2766	-2.1209	2.1553	1.5067	1.7176	2.0454	1.7592	2.1035	-0.3109	-0.1138	0.3313	6.1904	3.1162	2.6495	2.1683	2.6855	4.1184	0.4221	-2.7896	0.5909	1.91175	1.65052	2.28417	2.70576	0.5785	0.6863	0.1529	3.88649	4.76372	3.93986	5.5457	4.54493	5.82801	3.3331	5.6275	3.8406	4.5946	4.4316	4.1942	3.33716	2.45673	3.53137	2.56554
161	OsAffx.28166.1.S1_s_at	LOC_Os06g48210	4.9723	3.643	4.7212	7.4945	7.4938	4.6974	1.6877	2.1531	1.8662	5.7383	5.0964	4.4649	4.7354	4.2884	3.7825	4.7266	5.2829	3.3969	3.1682	0.0711	2.0115	4.9134	2.6265	1.9976	4.10585	2.32158	4.52267	4.98199	3.4167	3.053	3.4806	2.61123	2.25204	3.22296	2.82739	3.82833	4.04789	4.9617	3.5419	2.1517	3.975	1.3122	3.8098	4.8614	1.52172	5.97802	2.29331
162	Os.29815.1.S1_at	LOC_Os01g73110	2.9807	4.9478	4.1243	3.0633	4.674	5.3266	1.3334	1.5146	1.934	2.1657	1.8955	1.7892	1.1525	4.9685	0.3222	7.2633	6.9203	6.2143	3.857	4.5766	5.3855	4.7996	4.0855	1.9905	3.90911	3.56233	4.81606	5.16337	0.3493	0.1069	2.5278	2.82878	5.04063	2.39218	4.25971	4.61959	6.79921	2.9033	4.8706	5.3147	3.842	4.6967	4.6424	5.28253	4.10882	4.78135	3.7
163	Os.54469.1.S1_at	LOC_Os01g62610	5.8971	9.9529	7.9822	11.3867	10.9257	8.3596	4.3214	3.7864	3.6854	3.0315	3.4948	2.7693	4.5277	3.3126	2.9839	5.8531	6.343	5.5502	4.8131	4.599	3.7934	6.8039	4.7319	4.7762	2.78765	2.35078	5.9709	6.41926	1.5618	2.4663	2.7578	2.04557	2.74067	2.1063	3.36348	3.81042	4.51033	4.8727	5.3151	3.8187	3.492	6.2615	4.0261	4.78326	4.65175	4.96808	5.18055
164	Os.51775.1.S1_x_at	LOC_Os12g05210	6.75	10.7825	7.9383	8.4823	6.9548	9.9979	4.696	4.995	4.8936	3.8141	3.6914	3.8552	3.7245	3.585	3.5331	5.7849	8.5764	5.3175	4.2532	4.4924	4.4246	4.6162	3.9028	3.1034	0.780897	0.999337	4.87743	4.21538	1.6343	2.2844	4.0984	3.64821	3.64486	3.18447	3.0878	4.75851	4.84778	5.4225	5.8839	5.6086	7.5218	7.6855	7.6053	3.17678	3.07211	4.01634	4.15892
165	Os.30324.2.S1_x_at	LOC_Os01g44250	8.194	6.7138	6.0677	7.4241	7.4776	6.7659	4.1289	3.9336	6.5509	1.6894	0.8311	1.306	2.8353	2.6361	2.5955	7.5919	3.2672	4.0413	2.5332	3.0033	3.2249	5.4237	5.9361	4.7056	2.23701	1.94166	4.35941	4.95199	1.7374	1.9805	2.6343	2.07015	3.0594	2.13695	3.61056	3.35198	4.32955	3.7697	4.4248	3.5731	3.6801	4.2535	0.823	2.11594	2.76072	2.92376	3.57748
166	OsAffx.27442.1.S1_at	LOC_Os06g03670	-0.5387	1.4903	-2.9391	1.1817	-0.2562	0.8372	3.3139	3.6919	3.5935	1.6043	1.7128	1.9545	3.9967	4.995	2.6111	6.3676	5.7057	6.8937	3.2301	4.884	6.8447	1.691	-0.0647	-0.4717	2.36388	2.21523	3.87064	3.02639	4.4893	0.4068	3.8399	4.77348	3.77718	4.52083	3.65773	5.98203	4.87761	1.308	2.6202	4.5257	6.2788	6.1136	5.006	1.7989	3.32289	3.53924	6.13403
167	Os.28441.1.S1_at	LOC_Os03g60560	1.0605	1.385	0.9346	1.9175	0.7785	0.7006	2.8879	7.5804	3.1037	3.4309	4.6512	4.0817	2.8185	3.609	3.135	9.3844	8.9325	7.5096	7.4342	5.573	6.9857	2.6843	2.5777	2.8083	2.32574	1.77764	3.23415	3.12502	2.083	4.2544	2.2293	3.5125	2.35616	3.80459	2.22724	5.48767	4.44514	2.3434	5.0968	1.1138	5.8958	8.136	8.9711	1.57742	3.29174	2.06976	4.18795
168	Os.19385.1.S1_at	LOC_Os01g52730	0.4882	1.3656	-0.4524	0.9018	-0.8028	-0.323	2.4185	2.3379	1.9961	1.6987	1.4955	1.5682	3.4155	3.3833	2.6708	6.7942	7.8032	7.1652	5.2877	6.7111	5.4769	5.395	2.7831	2.5231	1.91129	1.71863	3.59234	3.86706	2.9771	2.7951	2.3782	3.17011	3.04912	3.21182	2.93845	4.14359	4.10984	2.1866	6.2953	3.4394	4.0266	3.4131	3.693	3.51441	3.38845	4.24102	4.09229
169	Os.8559.1.S1_at	LOC_Os06g44190	4.5694	5.7556	5.1188	3.9232	4.1641	4.6071	3.8733	3.8127	4.2436	1.7403	1.6968	1.1055	4.5752	4.0957	5.293	6.3301	6.42	6.2804	5.3303	4.8473	5.1355	3.4967	2.046	2.5706	1.96185	2.25481	4.93035	4.82812	2.835	3.3868	3.4487	2.25773	1.76884	2.53608	2.22426	3.47314	3.26997	3.0586	4.6056	2.9453	6.6003	6.3921	6.8049	3.49591	3.14192	4.03251	3.69774
170	Os.6314.1.S1_at	LOC_Os04g33820	4.9873	6.5803	2.2872	6.9192	5.577	8.2255	4.1059	4.7517	4.5005	4.1577	4.649	4.6171	4.6782	5.2356	3.9711	7.5963	7.8289	7.6069	5.5912	4.3668	4.9328	3.3259	0.5937	1.3521	1.84636	2.18774	3.61879	3.18349	4.2118	2.2151	3.4833	3.12956	2.48554	2.82796	2.18573	4.44817	3.54708	1.9221	3.8715	2.6729	6.3681	5.5324	5.1244	2.51817	1.96295	3.47751	3.34511
171	Os.45997.1.S1_x_at	LOC_Os01g45640	3.2691	3.9187	2.3706	3.4802	2.7198	1.8624	1.5974	1.9681	1.6867	1.8801	1.9159	1.6103	4.937	4.1745	0.6546	8.0358	7.2249	8.8814	7.3278	4.6149	6.4654	6.7247	7.2171	4.7718	2.07385	2.12586	3.25225	3.67119	3.5156	5.134	4.2907	4.2364	3.84	4.30815	4.34282	5.44784	5.45718	1.5832	2.3099	1.027	0.9704	1.0307	1.525	3.48966	3.50025	4.05879	4.24206
172	Os.36283.1.S1_at	LOC_Os12g25090	1.4282	2.9644	4.0254	2.0174	-0.3237	1.9935	1.1606	1.1044	1.7818	0.4593	0.5167	-0.2188	3.2973	3.1326	3.5651	6.9155	9.9712	6.9693	4.9543	2.6357	4.4466	3.5127	2.7923	1.8683	2.23744	1.61638	2.31211	3.07092	2.7838	5.8138	5.091	3.17418	3.7478	3.90049	4.69689	5.50954	5.77411	0.7998	2.6542	0.9871	0.2239	-0.0274	0.0393	2.95393	3.39215	3.55137	4.23696
173	Os.50189.1.S1_at	LOC_Os06g46910	-0.7518	-0.3669	-1.2212	-0.7911	-0.6028	0.4794	-2.1521	-1.2496	-1.2362	-1.209	-0.4916	0.1502	0.3712	-1.3438	-2.1391	4.0653	0.37	3.6193	2.1042	-0.4304	1.9756	4.7762	3.5755	0.2085	1.81973	3.61305	-1.21341	-3.51777	3.9096	2.1832	-1.2057	3.44258	0.628248	0.902406	-2.26175	3.49262	0.110899	-1.116	-3.419	-1.7994	0.9008	0.4941	0.614	1.99953	1.66678	0.202546	3.53568
174	Os.52555.1.S1_at	LOC_Os06g46910	1.8651	2.0782	0.9938	2.1362	1.6809	1.8259	1.9893	1.8666	3.2766	2.8742	2.9374	2.9486	3.8637	3.8498	4.2982	5.0099	6	5.1581	7.5805	3.9415	7.284	3.2491	2.3482	2.8067	2.30299	2.04689	2.73456	3.30383	3.1094	3.4527	3.5909	3.40349	3.86399	4.03331	4.50445	5.53238	5.98115	-0.5075	1.4031	0.0241	4.3434	3.8369	4.3569	4.3963	3.82298	6.40941	5.25496
175	Os.28578.1.S1_at	LOC_Os01g52060	-2.2372	0.8156	0.3791	-0.5154	-1.9318	-1.2347	-1.3022	0.5898	0.2814	4.8616	0.8559	1.1942	3.4088	4.8095	2.0567	7.8055	4.1938	6.5547	5.1891	1.6473	5.1905	3.0692	3.0606	1.8197	5.1588	2.86127	5.82885	1.63433	1.738	3.158	5.0333	2.37841	2.07618	3.23856	3.07014	4.79868	5.07023	1.07	0.7645	0.3672	3.4713	2.7318	0.3934	4.01675	3.30681	4.94104	4.79255
176	Os.15830.1.S1_at	LOC_Os05g39760	1.413	1.0219	0.0607	0.9582	0.6963	0.6529	0.3038	0.3998	0.4026	2.0561	2.0177	1.9455	6.3632	4.4849	3.203	8.6035	6.7045	8.9749	7.4724	4.6472	5.752	3.4024	1.3282	0.7636	1.75018	1.96189	4.17581	4.00001	1.9512	4.6035	3.0543	0.75613	1.69036	1.11648	1.80553	2.71112	2.90332	0.0485	1.6537	1.015	2.8414	2.9411	2.8261	0.960595	0.537458	4.07057	3.76435
177	Os.8965.1.S1_at	LOC_Os01g40280	3.0591	2.6742	2.8456	1.0535	0.6083	0.7103	1.573	1.4886	1.9692	1.6393	1.5883	1.3555	6.995	4.2531	3.4637	6.9586	4.3519	7.5847	6.1948	6.1625	6.1361	2.5484	3.2245	3.4273	2.29338	2.3693	3.07175	3.64491	3.3153	3.7022	3.3025	3.3988	2.82314	4.19949	3.86895	5.47173	5.1612	0.2643	0.8284	-0.1897	2.6873	2.4529	2.8588	2.58338	1.99486	3.93142	2.93038
178	Os.11666.1.S1_at	LOC_Os09g36200	0.0254	0.4778	-1.7185	-1.0788	-0.6424	-0.2523	2.9771	3.3119	3.231	0.5233	0.5222	0.7402	4.4533	2.7951	3.7841	5.7624	4.3062	5.7239	6.1697	5.56	6.5547	3.4226	3.21	3.2642	2.10397	2.07721	3.20575	3.25988	1.3421	4.1722	3.5665	1.15359	1.49374	1.59468	1.26654	3.47969	3.51745	0.1021	2.0706	0.222	4.8135	4.2971	4.0409	3.45024	3.30041	4.88829	4.65954
179	Os.7535.1.S1_at	LOC_Os01g32780	4.3012	5.3889	3.8625	3.8679	3.8408	3.6013	3.1782	3.2494	3.2724	2.8648	2.883	2.6426	3.9415	2.4756	3.4989	6.5978	6.2591	5.9607	5.7058	4.9926	5.7741	3.7182	2.8191	2.5591	1.01404	0.97761	2.88491	3.12871	2.5308	3.5094	3.4356	2.19451	2.09489	2.29745	2.39968	3.29645	3.53781	1.37	3.1079	1.401	3.8992	4.1044	4.1061	2.95512	3.03313	3.51026	3.62748
180	Os.13708.2.A1_at	LOC_Os03g22790	-0.5336	0.0719	-1.1062	0.5055	0.7794	1.2783	1.06	1.4364	1.2206	-1.2776	-0.7388	-0.0554	3.0103	2.745	2.6554	6.3433	2.5837	7.1234	6.1862	5.8555	7.5641	2.3935	2.0835	2.1571	0.237441	0.202524	1.87046	1.97058	2.4104	3.4338	3.3002	2.6818	3.23554	3.24529	3.38834	4.19248	4.73365	-1.0663	1.6776	-0.147	3.2726	3.9275	3.651	2.93482	2.75064	3.64777	3.59414
181	Os.27043.1.A1_at	LOC_Os05g03920	0.8985	3.2565	3.2183	1.7938	2.5628	2.6174	3.0863	2.1073	1.9914	0.9833	1.6082	1.0285	0.9732	1.359	0.9024	8.3786	6.5724	7.4991	7.9826	7.5987	5.0024	3.4934	6.9634	3.1704	2.05482	2.2606	3.9519	3.6202	2.181	5.0536	3.6777	3.99285	3.95991	3.69109	3.6522	4.85592	4.73495	6.1032	7.613	4.5765	3.9738	4.2562	5.0222	3.69521	3.39935	4.70721	4.45074
182	Os.35020.1.S1_at	LOC_Os11g03300	-0.2464	0.0642	-0.2447	0.5918	0.7907	0.5923	2.1049	2.1101	2.3351	-0.7997	-0.3791	-0.3647	1.5824	0.2297	-0.0929	5.1834	4.3253	5.604	5.876	5.6814	4.6076	5.3481	4.2449	4.6842	0.557338	0.542307	4.15439	4.46135	2.719	4.7143	4.1365	3.61235	3.51902	3.3175	3.04706	3.94936	3.57121	5.4023	7.1338	5.4189	4.8391	4.7005	4.8457	2.85835	3.54235	3.7632	4.52867
183	Os.55263.1.S1_at	LOC_Os08g29600	4.3149	7.0681	3.9757	4.7962	6.4681	6.6029	3.101	2.7393	3.0639	1.4435	1.0325	1.2367	3.126	2.3574	2.8362	6.9047	3.2546	6.3476	8.3664	4.2928	8.1347	5.6553	3.2611	4.9379	0.156015	0.188828	3.99288	3.20809	2.0544	4.3855	4.7927	4.2308	2.18371	4.35336	2.76257	5.07498	3.52928	3.3298	3.6071	2.6609	7.5568	5.0848	4.9858	3.59318	3.67112	3.84186	3.99624
184	Os.42305.1.S1_s_at	LOC_Os01g58194	5.0341	4.9702	5.5149	5.0445	6.094	6.0112	4.0304	3.9471	4.3027	1.9813	2.2134	1.8697	3.9786	4.2138	4.6894	4.2158	2.743	4.2297	4.7275	4.173	5.0562	4.9058	4.0289	3.5359	0.319516	0.248292	4.47533	4.70067	2.357	2.3937	2.7084	3.27711	2.91493	3.63023	3.6799	4.17183	4.31374	2.8333	4.4662	3.7157	4.2902	4.7679	5.2355	4.44505	3.55847	4.77904	3.935
185	Os.52597.1.S1_at	LOC_Os04g59540	3.9564	4.369	3.9516	3.4533	4.6263	4.9147	4.7043	5.0346	5.393	2.4472	2.302	2.4491	4.0237	4.019	5.8887	4.0932	0.6457	4.4892	5.0494	3.3149	4.7296	3.1095	2.787	3.0829	0.983013	1.11831	6.81031	6.41222	2.691	2.7037	3.4672	2.86141	2.77228	3.44132	3.44862	4.20288	4.00087	3.9154	4.6504	4.1854	7.0093	6.3589	6.009	3.95963	3.71976	3.65039	3.62825
186	Os.11305.1.S1_at	LOC_Os12g29400	4.9284	5.3381	4.3185	4.8446	5.2995	4.7883	4.529	4.3404	4.2628	2.8502	2.9351	2.9632	3.8468	3.0436	3.2287	6.8486	6.5473	6.6985	4.8808	3.9054	5.0424	3.3217	2.7924	2.4476	1.15533	0.777985	6.24491	6.79687	3.336	3.2499	2.2569	2.42279	1.7426	3.27082	2.86398	4.38606	3.92131	3.5641	5.3617	3.4935	5.8134	6.1834	6.5947	2.08578	1.61797	2.82788	2.55544
187	Os.9022.1.S1_at	LOC_Os09g15670	1.9147	3.8758	1.3836	3.1618	2.4777	3.8633	3.7445	3.0579	3.1492	3.2584	2.9524	3.4469	3.6314	3.1776	3.8303	4.5421	4.2308	3.9362	5.3197	5.3843	5.4122	3.9006	3.3957	3.6567	0.0131342	-0.0340019	5.55452	5.40938	4.246	3.0485	3.6561	3.1205	3.26643	3.53237	3.43937	4.12763	4.27473	3.1324	4.3018	4.0628	7.1869	6.8732	6.0685	2.74876	2.42088	2.67892	2.47077
188	Os.18381.1.S1_at	LOC_Os04g19740	3.4488	4.8359	5.1204	4.0836	4.7849	4.2596	3.1807	3.4336	3.0002	3.8233	3.9778	3.5545	3.4625	3.3729	2.998	5.8895	5.8221	5.5698	5.1348	4.4152	5.6537	4.7072	4.3475	4.5598	2.45816	2.47688	6.03953	5.6842	3.1196	2.5463	2.8789	2.05613	1.86646	2.05648	1.85832	2.7447	2.36643	2.9896	2.7865	3.0886	1.8189	1.6118	1.8753	1.28705	1.65434	1.80244	1.89645
189	OsAffx.11535.1.S1_at	LOC_Os01g49720	4.5661	4.0727	3.5229	3.8887	3.9701	3.8198	4.0895	4.1928	4.3841	1.588	2.299	0.9753	3.5529	2.6748	3.5387	3.2009	2.9702	3.1134	4.7385	5.9613	5.6023	2.9307	5.5967	3.3069	1.72059	1.80681	3.66619	6.20511	3.0688	3.2022	3.0225	2.42258	2.26627	2.57077	3.19033	3.22893	3.61895	2.1243	3.2792	2.74	1.7379	0.9179	1.5174	2.52382	1.95524	3.10865	2.64403
190	Os.20206.1.S1_at	LOC_Os02g41840	0.4153	1.2925	1.8325	1.6049	2.4947	1.67	1.4943	1.395	1.4431	1.5071	1.4821	1.4346	0.0309	0.5336	-0.8188	7.6993	8.096	7.4789	3.8836	4.3644	3.768	1.0157	2.3196	0.2451	1.51508	1.15701	3.08467	3.42208	5.0736	4.5588	5.0611	4.58438	3.57871	4.67969	3.40737	5.67853	4.88579	4.3621	5.4746	4.3326	4.3685	4.7352	4.3593	3.32189	2.7006	3.93859	3.64489
191	Os.22594.1.S1_at	LOC_Os01g03390	2.3225	3.0526	4.2065	3.0778	3.275	2.1577	2.1917	2.4282	2.4856	2.2156	2.1084	2.0273	0.5579	0.6933	-0.2647	3.9981	6.3821	3.7896	4.0364	3.8264	3.789	3.5844	3.4404	2.2807	0.675513	0.973522	2.85614	2.71907	5.0231	5.8462	5.5857	3.5482	3.29381	3.69013	3.50023	4.67433	4.68376	6.8564	2.8872	2.1895	2.7483	3.1344	2.8199	2.63533	2.80628	4.11099	4.18453
192	Os.47327.1.S1_x_at	LOC_Os03g52380	2.9497	4.261	4.2977	3.8129	4.1578	1.9378	2.511	2.3044	2.2573	2.1406	1.9394	3.3732	1.5053	1.626	3.0395	4.0732	6.7413	3.8255	5.4029	3.7866	4.3784	4.2436	2.263	4.5912	1.92954	1.70673	2.0845	1.77172	1.1997	3.7083	4.2976	1.02786	0.611668	2.02646	1.00452	3.68725	1.97856	3.281	4.3993	1.2528	0.4589	-0.0573	0.3498	1.20172	4.06702	2.43164	5.49148
193	Os.10379.1.S1_at	LOC_Os02g49860	0.1822	-0.7959	-2.1977	-0.5655	0.1116	-1.0338	3.329	0.6598	0.396	0.0872	-0.2747	-0.029	2.9902	2.5708	0.9128	7.1334	5.7332	8.1055	4.2213	5.9818	3.8922	5.2665	2.5529	4.7104	3.19422	2.06346	0.487078	2.82306	1.5394	3.5706	3.8826	2.00377	1.99562	2.17403	2.33511	2.90061	3.07523	1.9813	4.04	2.5478	1.1118	1.9636	0.9741	2.16213	2.16198	4.21796	3.68032
194	Os.2867.1.A1_at	LOC_Os11g45740	0.6972	0.8126	0.092	0.961	0.0188	1.1389	2.6587	2.0451	2.2923	1.2041	1.2646	1.758	1.9075	1.7765	0.273	5.5726	5.2243	5.7626	5.6841	4.1326	6.2596	3.1953	2.745	3.6252	2.6536	3.04457	2.82813	2.07507	4.771	4.8066	5.4759	2.28122	1.90341	2.33188	2.7122	3.3788	4.25671	2.2144	5.4024	2.5155	3.101	3.7699	3.4141	2.41274	2.63351	4.03724	4.04919
195	Os.411.1.S1_a_at	LOC_Os01g64730	4.3774	3.8642	3.4512	4.5915	4.6067	4.3606	2.8659	3.0205	2.8534	1.9854	1.7265	2.2354	2.9187	2.5313	3.1385	5.5604	4.7196	5.5485	4.7159	5.276	4.552	4.7484	4.7794	4.2093	1.28553	1.19382	2.73229	2.94754	2.7594	2.0074	1.9813	2.86711	3.36733	3.3619	3.39268	3.6922	3.65523	3.1969	4.3503	3.2179	3.8925	3.273	3.3501	2.698	2.46481	3.1743	3.21086
196	Os.51916.1.S1_at	LOC_Os01g39020	5.3793	6.478	6.2855	4.1757	6.8847	4.9334	3.3104	2.8501	3.1072	3.2792	3.3779	3.0303	3.2272	2.9979	2.6102	5.134	6.7488	6.1421	4.0765	2.5959	5.6081	2.2824	3.1278	2.7064	1.32146	1.48951	4.10473	4.05032	3.3262	3.1524	4.1906	3.17382	3.39574	3.582	3.81578	4.45046	4.83357	2.4411	2.7536	1.9272	5.2803	4.2246	4.987	3.41198	3.58001	3.54791	3.62536
197	Os.51752.2.S1_x_at	LOC_Os05g07810	3.9915	1.0184	2.8409	1.0471	0.5896	1.7846	1.935	2.2228	1.9764	1.3635	2.4768	1.35	2.3359	1.9653	0.4954	6.5745	6.3984	6.7565	4.4882	3.6692	4.3506	3.3035	2.2457	2.7717	0.361591	0.36934	3.60602	4.69556	2.4676	3.3196	3.1515	2.47854	3.31194	3.01176	3.85625	3.88376	4.50552	3.0445	4.3209	2.8694	1.7703	2.342	1.9199	2.76835	3.19235	3.22715	3.53244
198	Os.6662.1.S1_at	LOC_Os05g44900	1.0993	1.8043	-0.3649	1.9677	1.6155	2.0444	1.5614	1.7718	1.7226	1.1928	1.2884	0.8701	2.2544	3.3714	2.5603	6.1734	7.3099	6.0824	2.8849	4.2269	2.9465	0.8791	0.4336	0.5302	1.54908	1.17574	3.03555	3.22146	3.0662	2.4828	3.5935	2.3467	2.43524	2.45943	2.61356	3.13481	3.52208	3.3703	4.3526	3.3296	2.9987	3.2227	2.8698	2.64486	2.56162	2.93451	2.98528
199	OsAffx.29955.1.S1_at	LOC_Os09g21120	2.4757	4.603	1.8125	4.233	4.1142	4.3989	3.403	3.1248	3.1374	-0.1527	0.5251	1.0319	2.9455	5.9625	4.7239	8.1126	4.8247	3.955	3.2041	3.8186	2.8156	-2.142	2.5802	1.7259	1.73965	1.39245	3.49103	3.95662	1.6254	1.4601	0.7568	2.9314	2.32072	3.40255	2.55767	3.49869	4.52024	3.569	3.8577	0.7844	3.4132	4.8033	5.7021	-1.07233	2.78205	0.802332	3.67185
200	Os.10197.1.S1_at	LOC_Os11g24060	1.0296	1.0515	0.2713	-0.3442	-0.1949	-0.1695	1.3158	1.272	1.1557	0.4018	0.6003	0.7689	4.7811	1.5629	0.9208	4.456	4.0226	5.6407	2.7745	6.758	3.8308	3.0358	1.7318	1.943	2.3613	2.37696	4.86253	4.80926	1.3615	1.5455	1.0255	5.06773	0.327005	5.3769	1.11705	5.68252	0.593687	1.6924	4.1235	2.2251	2.1284	1.9715	2.2865	1.18028	0.680672	1.63953	1.75263
201	Os.55221.1.S1_at	LOC_Os08g43120	0.2664	-0.5083	-0.8409	-1.7387	-1.2309	-1.2652	1.9172	0.9025	0.2633	1.3043	0.6763	0.5755	0.278	1.2081	3.5389	5.7834	4.9443	5.0107	4.9621	4.8572	1.9255	0.8535	1.2547	1.4142	1.57268	1.58734	2.60568	2.99274	1.8641	6.7115	2.6159	3.73103	0.136167	3.84586	1.49062	5.17836	1.84607	1.9269	3.5567	1.6311	3.1565	3.522	4.0488	0.614311	0.561107	1.91263	1.96628
202	Os.57295.1.S1_at	LOC_Os01g40950	1.7576	2.8101	0.5689	0.585	-1.1166	-0.5686	1.8484	1.691	1.754	2.6662	3.7939	3.9022	3.8185	8.0989	2.6202	3.2813	4.3162	3.0609	4.2605	2.2258	6.3962	3.3652	2.0995	2.6284	1.99559	1.52218	4.12037	3.89509	3.0336	5.4141	5.5862	3.33618	3.68811	4.50233	5.05113	5.85608	6.33392	3.1989	4.2712	3.4111	0.9837	1.4031	0.7885	1.23172	1.42408	2.23959	2.53697
203	Os.20230.1.S1_at	LOC_Os11g37950	2.8111	4.8082	5.1896	3.4679	2.3994	2.8923	2.7665	2.8071	3.022	2.791	2.2145	2.2921	4.2007	5.2237	3.024	5.6513	7.5693	5.5575	4.6157	3.7076	4.0808	5.6274	5.9426	4.2269	1.89967	1.80269	3.66183	3.05237	4.5406	5.6883	5.0043	0.910488	0.635556	1.11452	0.619518	2.58245	2.36669	2.2323	3.8921	2.0297	2.4154	2.5062	2.3279	1.02222	0.962063	1.21979	1.12783
204	Os.4867.1.S1_at	LOC_Os08g40680	1.9936	0.8476	3.0018	-0.2322	-1.1407	-2.3481	2.5546	2.8994	2.3524	1.0377	1.1807	1.4663	1.7403	3.404	1.3024	3.9558	5.1246	3.8892	4.2425	3.8767	4.5925	4.4809	5.1709	0.971	0.0453035	-0.151199	3.29857	2.80817	3.8183	4.4311	4.0158	1.61039	1.5924	1.1722	0.90474	2.33457	1.60377	4.714	5.1479	4.0936	2.9016	2.7621	2.5971	1.1675	0.865718	0.512015	0.860552
205	Os.55479.1.S1_at	LOC_Os05g41490	2.5483	5.8078	2.232	2.481	2.185	4.2139	3.6462	3.8614	3.8006	2.8506	2.8783	3.3858	4.1609	4.1794	4.0327	3.7975	7.3469	3.2838	3.8428	7.6808	4.2905	1.8237	0.6886	1.1156	-0.524691	-0.813014	3.68927	4.10369	5.2511	3.9208	5.1587	1.74469	1.65279	2.73253	2.3697	3.49448	3.1111	2.283	2.9879	2.9607	6.356	4.9072	7.5125	2.84535	2.49049	2.80467	1.79795
206	OsAffx.27815.1.S1_s_at	LOC_Os06g24990	1.7789	3.3495	4.13	1.08	1.9077	0.7997	2.5943	2.7745	3.0181	1.5881	1.7722	1.4916	4.6159	4.8473	2.4126	2.9461	9.3866	3.0568	4.1892	3.7443	3.9112	2.5575	2.1886	1.8318	1.06004	0.989789	3.417	3.36082	4.21	4.1232	3.9698	2.51882	2.40037	2.15248	2.30146	2.98245	3.28319	3.7375	2.3126	0.6613	2.4106	2.6842	2.5582	1.34466	1.44722	2.65422	2.80403
207	OsAffx.27816.1.S1_at	LOC_Os06g25010	2.0712	4.175	4.7649	1.033	2.2198	1.0334	3.5684	3.17	3.3287	1.2024	1.503	1.8728	6.3405	2.3447	1.2789	3.6236	6.0234	3.9021	4.3714	3.5931	4.1558	1.5137	1.1215	0.8642	1.95804	1.63979	3.90425	4.42108	3.2878	3.8822	3.5929	1.81497	1.33379	1.5895	1.38829	2.44364	2.54752	2.7659	2.6328	1.8168	3.0375	2.5122	3.3966	1.65636	1.10707	3.40925	3.14113
208	Os.15822.1.S1_s_at	LOC_Os08g32980	1.9799	2.1467	1.3711	2.0382	2.435	2.1211	2.4653	2.2613	2.4884	1.3804	1.423	1.5037	1.5951	1.3301	1.3576	2.1996	2.32	2.2103	1.9014	2.033	2.1623	1.6529	1.2601	0.9675	0.979956	0.994909	2.07627	2.32687	1.7553	1.6321	1.9273	2.19966	1.94223	2.27825	2.31921	2.54458	2.78431	1.4087	2.5325	1.5799	2.1327	2.0359	2.4089	2.08709	2.01337	2.31711	2.18636
209	Os.53996.1.S1_at	LOC_Os08g32980	-2.8533	2.1697	2.2518	2.9864	4.4813	4.2195	-0.3477	2.788	-0.553	2.5558	-0.1802	1.869	2.0554	3.5129	4.5855	7.3003	5.2455	4.2942	5.3141	4.6609	4.372	0.5445	-0.2776	2.7853	1.32634	0.796638	5.41777	2.71515	-0.1453	2.4863	3.1179	2.57832	0.674113	1.31015	3.59617	3.41595	3.69844	1.3421	2.0426	1.1347	4.2859	3.3166	3.2985	3.43009	1.59211	3.80692	2.09725
210	Os.11053.1.S1_at	LOC_Os08g36440	3.683	4.5482	3.2395	3.0544	3.4997	5.1206	5.9006	5.3584	5.1656	6.3101	4.7008	5.4773	4.2199	4.8651	1.7818	6.7645	3.6137	4.2043	4.7565	2.4819	5.3178	1.049	0.5345	4.8161	1.86672	2.20508	3.76881	3.54204	1.2052	2.8269	4.2773	1.93954	3.24821	2.3219	3.34581	4.13347	4.97186	2.0416	2.637	1.7134	3.0275	2.353	2.1999	2.11406	2.92219	2.33026	3.02197
211	Os.38982.1.S1_at	LOC_Os02g43820	-3.428	-0.9754	-0.5518	2.3172	1.6781	-1.3618	0.5342	1.683	6.3546	3.1098	3.1347	2.941	3.1283	3.3586	3.3253	3.6477	3.4796	3.7023	2.6961	2.5952	3.1008	1.0967	1.2335	1.813	2.49339	1.46944	2.55484	2.10419	2.0038	4.5479	5.3796	2.81429	3.59606	3.4696	3.79039	3.90426	4.59668	1.5047	2.3398	1.4073	7.7489	3.0663	4.5569	3.35479	2.83662	4.0415	3.65702
212	Os.8114.1.A1_x_at	LOC_Os03g51240	1.8019	1.7908	1.4886	0.7645	1.5443	1.2626	0.4819	0.7168	0.9582	-0.9907	0.3273	0.1234	2.649	3.8898	2.7366	2.6426	2.4581	2.9119	2.525	2.235	4.1288	1.3059	0.7767	0.4411	0.766606	1.48198	1.31942	1.81825	2.8343	2.646	2.6059	2.18525	3.76309	3.36463	3.63086	3.46401	4.42173	0.9067	2.2064	1.2268	1.6348	2.2165	1.6189	3.6867	3.03378	4.24135	3.26397
213	Os.11419.1.S1_at	LOC_Os03g11910	5.5059	6.9599	6.618	3.9378	4.9152	4.3326	3.7658	3.8611	4.0764	3.4414	3.3167	3.1033	3.8671	4.1344	2.8634	4.8658	2.574	4.918	2.4663	1.2166	2.5712	2.987	2.6421	2.5698	2.00535	2.04387	2.51635	2.45875	4.3981	3.2519	3.951	3.32877	3.27517	3.63416	3.61596	3.75265	3.85548	3.5108	2.7607	3.0566	-0.0453	0.0781	-0.3933	2.10899	1.97817	2.6537	2.39247
214	Os.11118.1.S1_at	LOC_Os06g45710	1.4037	0.6375	1.3439	0.6119	0.357	0.7111	2.1099	2.2031	2.2931	2.6613	2.6259	2.5747	4.3286	4.112	3.7223	3.9817	3.6711	4.1596	2.9992	1.4646	3.0564	3.3678	3.2245	3.4888	1.34527	1.5199	2.62779	2.27159	2.7737	2.7025	2.902	2.74016	2.62162	2.96185	2.92697	3.40421	3.32159	1.4621	1.3124	1.267	0.6504	0.7167	0.7411	2.24153	2.36556	2.48656	2.52719
215	Os.18321.3.S1_at	LOC_Os02g44770	4.5846	5.5204	5.3133	4.2152	4.1683	2.8473	3.8757	3.6708	2.9679	1.7116	-0.7057	3.0406	2.9703	5.5233	3.1017	3.5093	3.6075	5.9393	3.884	2.9149	0.0115	5.9969	1.3696	5.1593	-3.07398	4.20581	3.85204	5.27345	2.4475	1.3206	5.565	-0.745997	1.75771	-0.719709	0.954724	-0.0669654	1.09254	-0.2404	0.3115	-0.5461	0.4679	-1.0633	-1.0114	0.191694	-1.07302	0.61708	-1.34722
216	Os.49105.2.S1_at	LOC_Os02g44770	1.2663	-0.051	1.444	-1.1739	-2.1167	2.7776	1.8609	2.8536	-0.1158	0.3449	0.729	-0.2135	0.3617	2.2001	-2.2894	2.3885	2.9121	0.3587	0.7764	-1.7477	3.9099	1.9751	-0.908	-2.5253	0.00748826	-0.163102	0.03625	-1.1944	1.7316	1.2057	-1.2131	1.28542	1.75732	1.57968	3.5119	1.60009	3.75218	-0.2694	1.4097	-0.3145	-0.9321	-0.1226	-0.215	-0.0949869	0.700534	1.19192	-0.345504
217	Os.11106.1.S1_at	LOC_Os06g46900	3.7863	4.0522	3.5211	2.3315	2.3067	2.3646	2.673	2.8706	2.8016	2.7557	2.6144	2.6251	3.7322	3.2036	2.5841	5.5601	2.7893	5.7496	3.9756	3.3557	4.2685	2.7576	2.4007	2.2104	1.36844	1.32887	1.92074	1.88033	4.2161	3.2986	3.1373	1.39774	1.49829	1.96633	2.16866	2.3801	2.55677	2.4009	2.9521	2.8491	1.6703	1.7992	1.9444	2.00397	2.24532	2.7999	2.81823
218	Os.38157.1.S1_s_at	LOC_Os09g39910	4.2133	4.6978	3.3123	3.5416	3.6761	3.6141	2.3975	2.6232	2.7086	0.7018	1.0839	1.1044	3.493	2.7621	2.4308	4.596	4.1955	4.9548	4.13	2.9228	3.5105	3.8124	2.7545	2.6626	1.49374	1.33807	2.29982	2.66987	1.8724	2.5599	2.115	1.91765	1.63777	1.9467	1.8122	2.6709	2.58206	2.646	2.6433	2.4901	3.5981	3.9728	3.2748	2.35842	2.38688	2.92176	2.89721
219	OsAffx.14113.1.S1_at	LOC_Os04g33490	1.7184	1.6418	1.423	2.0657	1.2544	2.538	2.2871	3.0955	2.8419	1.8255	1.5079	2.1391	4.0564	2.5415	3.0077	6.7641	1.767	3.8281	3.5587	2.8111	3.4754	3.6481	2.1	4.9923	2.11417	1.94888	3.67945	2.59049	2.4983	1.4504	2.4582	1.90284	1.99032	1.85108	1.99007	2.61575	2.30071	1.3802	2.3032	1.6504	2.0651	3.7368	1.7247	2.49418	2.93742	2.54362	2.75012
220	Os.49448.1.S1_at	LOC_Os01g72210	4.0239	3.7205	4.0565	3.6497	4.4983	4.2982	2.703	2.5443	2.4076	3.0287	3.3193	2.7367	3.1756	2.7118	2.8596	3.2201	3.6317	3.3397	3.8823	2.7194	3.5541	4.0173	3.592	3.4565	3.39823	3.42906	4.25939	3.36126	2.2063	2.9636	2.958	2.1774	1.7857	2.34984	2.34283	3.40593	2.97957	2.8467	2.162	2.284	0.1076	0.1343	1.0507	2.21027	2.37141	2.78013	2.99797
221	Os.17446.1.S1_at	LOC_Os04g48270	0.9089	0.7785	2.163	0.7449	1.6077	0.9464	1.2613	1.2771	1.2758	0.1579	0.3262	0.2616	1.3123	1.3608	0.6604	4.3792	5.1591	4.2879	3.4943	2.8235	3.1758	2.2688	2.5542	1.9243	1.10294	1.03751	2.5522	2.88343	2.8164	3.1977	3.6131	2.54416	2.89071	2.43895	2.81823	2.97474	3.41586	0.7637	2.2918	1.4383	2.7038	2.7135	2.6544	3.0776	3.00405	3.08597	3.34204
222	Os.17446.2.S1_at	LOC_Os04g48270	2.082	1.3547	3.5214	1.7035	2.7029	1.8089	-0.611	0.2047	-0.513	-0.7315	-0.4173	-0.0421	1.67	1.5686	1.2413	4.6803	4.2041	4.4049	4.063	3.3576	3.9789	2.4119	2.9916	2.7146	0.0951609	-0.0904626	2.12268	2.9618	2.9152	3.2584	2.8961	2.51845	3.28276	2.39564	2.77185	3.18711	3.61787	1.513	2.706	2.0716	2.0777	2.0638	2.1928	3.27029	3.92079	2.74541	3.90505
223	Os.3568.1.S1_at	LOC_Os06g04889	0.474	1.7962	0.1451	0.2505	0.352	1.2823	1.2479	1.2464	1.4938	-0.0033	0.0611	0.1052	1.6937	1.7356	1.7413	5.5972	4.6324	5.5	4.4822	3.8589	4.9859	2.1775	1.8307	1.844	0.385749	0.344955	3.33564	2.79409	1.8769	2.2414	2.499	2.26597	2.01034	2.43374	2.31903	3.3117	3.10352	1.0557	2.1897	1.62	1.4126	1.3749	1.6608	3.5135	3.3015	3.77223	3.54391
224	Os.10131.3.A1_at	LOC_Os05g51670	3.164	4.1722	3.1731	3.062	2.6115	1.5445	1.4052	1.7416	4.7985	3.3415	0.8368	1.002	2.6177	2.0543	2.3226	5.0225	3.9636	4.8422	4.1898	2.4977	3.5437	2.9112	3.4915	2.3032	1.69285	2.83897	3.83618	2.096	2.6847	2.9514	2.9806	1.25861	1.48277	1.52107	1.93038	2.83615	3.00958	0.5357	0.9101	0.2069	1.7138	1.9529	4.7514	2.08245	3.14928	2.5814	3.83934
225	Os.49485.1.S1_at	LOC_Os09g25770	1.0608	2.4512	3.2571	3.0628	3.5616	2.6469	2.1148	2.1354	2.1204	0.1706	0.0688	-0.2403	2.5166	1.8121	1.0724	5.1864	4.546	5.1016	4.0219	2.4427	3.057	4.0918	3.8855	2.8139	1.46138	1.43549	3.73772	3.55095	2.533	2.3526	2.486	1.86337	1.95999	2.27275	2.04612	2.7089	2.61176	0.3563	0.2454	-0.0214	2.0044	1.9553	1.9998	2.3306	2.29451	3.06142	3.00964
226	Os.2362.2.S1_x_at	LOC_Os02g35770	0.9649	0.0406	1.5373	0.9338	1.4461	1.6187	2.7891	2.9644	2.927	1.2168	1.0568	1.5675	1.4583	2.2918	1.9113	6.1983	5.8098	5.2695	4.5049	4.7935	4.537	3.5287	3.1323	3.6859	1.85497	1.04085	5.16071	5.66531	0.8384	1.0492	0.7924	0.824207	0.916785	1.3447	1.31799	1.71152	1.89596	2.5593	3.4686	2.3688	2.8572	3.437	3.5638	4.18155	3.72682	4.2983	3.40374
227	Os.15557.1.S1_at	LOC_Os01g11600	3.2389	4.0451	2.0494	2.8587	3.2574	3.4364	2.8081	2.9374	3.1169	1.7294	1.6452	1.5086	2.6	2.1906	1.1706	5.057	5.6108	4.7776	4.664	5.0579	4.4691	2.9262	3.7561	4.9439	1.48278	1.6729	3.89424	3.31464	1.5327	1.9714	1.6215	1.43883	1.40806	1.75725	1.79279	2.23894	2.36463	2.3394	4.7697	2.4006	4.0906	4.0272	3.845	2.79325	2.66088	2.81266	2.83328
228	Os.23397.1.S1_at	LOC_Os08g37874	0.4351	1.0939	1.3237	1.3666	1.3745	0.982	1.1467	1.2761	1.1473	0.381	0.572	0.4684	1.2097	0.3218	1.1666	2.6099	2.6505	2.4748	2.7034	2.2161	2.7962	1.1903	1.2722	0.6846	0.775196	0.623972	2.00316	2.3608	0.5162	1.088	0.416	0.427605	0.432157	0.790902	0.605756	1.21272	1.09506	1.1088	1.7486	1.1192	1.7593	2.1181	1.964	0.212519	0.294152	0.740537	0.845881
229	Os.23397.1.S2_at	LOC_Os08g37874	-0.1028	1.2122	2.0778	2.2372	5.3629	3.398	1.0971	1.9245	1.4698	1.7638	0.4947	1.641	2.6075	4.0605	1.0737	4.158	4.2271	4.3792	6.0708	5.0646	6.1515	5.1437	3.2333	1.8906	0.985471	0.918441	4.84331	3.7146	1.8417	1.5073	1.4791	1.4432	1.40071	2.04295	1.58106	2.44335	2.86846	4.0781	1.7636	3.1158	2.5647	6.1114	3.0276	2.26839	0.772679	3.26912	2.09994
230	Os.49787.1.S1_at	LOC_Os01g64360	1.384	0.9522	0.0957	1.3061	0.6172	1.3323	3.3607	2.9833	3.1775	1.647	1.5525	1.5346	2.546	2.6834	3.8242	3.9504	4.0421	3.1947	4.3016	4.3783	4.498	2.6817	1.4921	1.9249	1.46963	1.50762	4.44196	4.28849	1.7753	2.1289	1.8421	2.13803	2.06622	2.2206	2.31568	3.46549	3.58644	2.3997	5.3946	3.2889	4.6266	3.9395	3.8097	2.34208	2.19743	3.26126	3.21018
231	Os.55461.1.S1_at	LOC_Os03g26490	5.7412	5.6168	7.0749	6.519	6.1484	7.1135	2.9984	3.019	3.563	3.6764	3.9177	2.7635	1.6936	2.8236	1.6638	2.9122	2.5197	3.2841	4.2521	2.691	4.5183	2.1719	2.0536	2.2951	2.18484	2.81969	4.78767	3.66963	1.9681	1.0004	2.7038	1.30848	0.583374	2.08805	1.28496	3.17312	2.72777	3.4292	4.4499	3.7482	1.7264	0.7433	2.7408	1.88461	1.52424	2.39665	1.80589
232	Os.35013.1.S1_at	LOC_Os03g16170	3.2943	5.584	2.2485	4.0028	4.3214	6.4763	2.8076	2.9936	3.254	2.2143	2.2632	2.3052	3.4932	4.3731	4.1898	2.4772	5.4795	2.2022	4.0937	5.0858	4.4316	1.5015	1.3597	4.3634	1.04821	0.963811	4.24853	4.01719	3.9101	2.5139	3.1295	1.34219	1.09808	1.46797	1.14593	2.05942	2.05035	3.0462	4.0457	3.4312	5.7551	5.9179	5.5688	1.58434	1.64523	1.31806	1.41789
233	Os.50831.1.S1_at	LOC_Os02g32580	-1.2045	-2.2757	-2.4571	-0.8068	-0.8345	-0.1703	2.5833	2.2014	2.3046	1.1063	1.1406	0.8737	2.4411	2.8777	2.3294	1.9814	3.0731	1.8428	2.5411	1.3794	2.4472	0.9595	0.8905	2.9819	0.914803	0.951645	3.60119	4.06704	3.638	1.6827	3.1961	1.04392	0.544755	0.776864	0.433831	1.77551	1.73726	2.6997	4.7071	2.9036	2.9155	2.6056	2.5381	0.970014	0.734807	1.4481	1.34589
234	Os.11897.1.S1_at	LOC_Os03g61150	0.4199	-0.1306	0.4184	0.1316	0.1941	0.1629	0.9972	1.181	1.1409	0.4382	0.2311	0.4427	1.0825	1.542	-0.0178	5.4148	7.486	5.164	1.1177	1.1597	1.5164	4.7809	4.268	3.2107	3.41232	3.29827	6.76201	7.38567	3.8968	3.8237	3.703	2.28809	2.1447	2.41081	2.23302	2.45309	2.40734	3.365	3.2563	3.0534	3.6839	3.9453	3.5327	4.79151	4.36563	4.84648	4.59417
235	Os.36152.1.S1_at	LOC_Os01g63980	1.9803	1.824	1.7415	-0.2836	1.8175	0.7111	3.3497	3.7991	3.189	2.9121	1.4882	2.6015	-0.1537	2.861	-2.0231	5.1049	6.105	3.7682	1.6397	1.0809	1.8628	4.5939	5.1053	0.6369	0.826776	2.3085	5.73456	5.69542	4.3006	5.4108	5.5897	4.25592	3.5693	4.05619	3.31569	3.98799	3.09916	4.8744	4.4502	0.7129	5.8668	4.7722	6.8015	3.07335	2.20967	3.38479	2.86399
236	Os.51778.1.S1_at	LOC_Os02g15930	6.5682	8.7481	7.3335	4.1898	3.407	3.9162	7.8231	8.2081	8.4697	7.7327	7.5965	6.5974	4.1562	3.8318	4.0774	5.4058	2.6479	6.0246	3.589	0.3395	4.0483	4.26	4.2424	4.1821	4.5784	4.68623	3.26672	3.24401	6.049	5.589	4.997	1.4959	1.60301	2.44649	2.55849	1.49297	2.37965	2.9461	0.3382	1.1974	0.5129	1.8766	2.5247	1.61867	0.407192	2.33233	1.10317
237	Os.9836.1.S1_at	LOC_Os11g10590	0.0965	0.0997	1.2029	0.406	1.388	0.2169	1.2625	2.3416	1.8979	1.7105	1.8363	2.4393	4.289	1.8965	1.1587	4.149	4.8643	4.7762	0.8846	0.5585	2.0089	0.8645	0.5355	-0.2506	2.68401	2.57613	2.5621	2.47305	6.3414	6.0656	5.6831	0.676119	1.54819	0.608362	1.43646	1.80885	2.49823	3.4563	1.9964	1.7431	1.4351	0.8146	1.6187	2.28871	1.79912	2.0345	1.31117
238	OsAffx.6397.1.S1_at	LOC_Os09g25690	0.764	2.8827	1.7108	0.7157	2.1967	-0.1951	1.6563	1.7538	1.775	-1.8572	-2.0612	-2.6012	3.923	2.1993	3.0704	3.6965	2.7867	6.6011	0.5427	-0.1042	1.2813	3.9337	2.8265	3.5897	-0.324653	-0.328422	2.09275	3.07534	5.1876	5.6265	6.1136	1.38218	1.10151	0.86979	1.41483	1.33817	2.3121	1.1376	1.4528	-0.1037	2.3113	2.3535	3.5581	5.10987	3.90119	5.33739	3.41868
239	Os.5657.1.S1_at	LOC_Os03g06290	2.7445	5.229	3.3584	1.6777	2.7956	2.1876	0.5097	1.6035	1.8848	2.6402	-0.6276	1.5432	3.2393	2.1568	2.795	2.2525	2.4578	4.0473	3.3392	-0.3241	1.9876	1.9396	3.1337	3.2318	3.00376	2.17742	2.03497	2.00849	2.1682	4.5657	6.4241	2.55649	1.7116	3.10942	1.86668	4.14386	3.19801	-0.5765	3.3207	2.5305	-1.5061	2.1039	0.3013	1.89199	3.16979	2.66826	3.22076
240	Os.16164.1.S1_at	LOC_Os06g10530	-1.0494	0.1085	-2.1646	-2.682	-1.1185	-2.5263	2.6144	2.8045	2.8776	0.9025	1.0865	1.1227	5.4247	4.1676	-0.1185	4.7538	5.9443	4.5646	2.4529	3.5489	1.9323	0.652	1.3159	0.9586	3.0229	2.59338	3.56419	3.76133	2.3773	7.6016	8.7791	0.856318	0.163206	0.362131	0.40913	1.76984	1.24047	0.9489	4.022	1.4153	2.1657	2.7057	2.2797	3.31065	3.08997	5.25096	4.85156
241	Os.11018.1.S1_at	LOC_Os08g33710	0.0365	1.1964	0.4647	-0.1502	-0.7177	-0.3481	3.0964	2.6304	2.3993	0.9041	1.6782	0.9716	6.5539	3.6015	3.8677	2.2148	4.1679	3.2973	2.7828	3.7534	4.1961	0.8551	-0.6279	0.8367	1.52997	1.59461	3.83661	3.59412	3.5115	4.9009	5.7935	0.190962	-0.0173431	0.98922	0.57553	2.2421	1.87904	-0.7505	0.6801	-0.7854	3.2191	3.3912	3.2193	1.47083	2.23858	3.59573	3.49206
242	Os.5147.1.S1_at	LOC_Os03g49440	-0.3056	0.7981	0.1869	-0.6474	-0.9229	-0.5571	0.2805	0.7045	0.4013	0.7528	0.6228	0.6432	2.3926	2.5784	0.9591	3.2186	5.335	2.9086	2.7427	5.3571	3.0497	-0.9669	-1.34	-0.1765	0.145366	0.476117	2.14702	1.56404	2.4494	3.2329	3.2663	0.858591	1.32295	1.05698	0.791689	1.57314	1.55187	1.7608	3.6753	3.3397	3.5814	3.7371	2.7882	2.41813	2.11826	2.51626	2.66753
243	Os.50186.1.S1_at	LOC_Os01g03730	3.4659	0.757	1.8952	-0.1912	2.3076	1.0017	0.2188	0.5698	0.6574	0.5022	2.8029	3.7018	1.1818	-1.6408	2.1509	4.002	2.4736	4.7656	3.5714	4.1773	3.4872	-0.6344	3.7261	0.5865	1.04444	1.99618	0.688257	1.85246	2.6434	-0.7223	1.3697	-1.22103	-3.69707	-2.85575	-3.87515	0.847355	-1.14159	-1.8156	1.2013	0.8778	6.1316	4.5961	8.3107	-1.62619	0.553051	1.54665	2.3266
244	OsAffx.23978.1.S1_at	LOC_Os01g68960	5.8965	5.3276	4.0256	2.941	2.9996	3.3301	1.8192	2.5138	3.2306	2.6574	3.3261	3.2049	3.631	3.0083	1.9579	7.8298	1.0424	5.3427	1.7774	1.2547	1.6527	2.7014	2.3691	3.2992	2.21436	1.99066	3.23564	1.97108	3.7435	2.7871	1.9508	0.29473	0.383336	0.954235	0.986105	0.888815	1.26683	5.9138	6.2183	2.8546	2.5915	0.9548	1.1939	1.06325	0.184326	1.40923	0.601066
245	Os.17652.1.S1_s_at	LOC_Os03g43720	0.8529	2.2314	-0.4562	0.2996	1.6708	0.4574	0.1363	-0.1566	0.0724	-1.0063	-0.6326	-0.1666	0.7453	0.0667	0.0308	4.7121	2.0572	5.7638	3.2649	1.5135	1.65	-1.4506	-2.0774	-0.214	0.354547	0.151479	0.290434	0.111306	1.8515	3.6079	2.5862	1.08114	1.40162	1.25774	1.04667	1.21009	1.13914	-0.6562	2.4966	-0.61	1.3209	1.5896	1.6496	1.03602	1.61255	2.79163	2.72822
246	OsAffx.3504.1.S1_x_at	LOC_Os03g43720	0.6703	1.9814	-0.0197	-0.2422	0.1924	-0.4922	-0.682	0.0962	-0.3054	-0.8011	-0.148	-0.1216	-0.623	0.4856	1.7639	4.8186	2.9464	4.9462	2.3089	3.529	5.3865	0.9163	1.7752	3.4997	1.44777	1.18546	1.02262	0.8537	1.4965	2.9754	2.716	2.76291	-0.196648	3.40465	-0.548513	3.8654	-0.254417	-0.0425	2.1453	1.2384	2.2924	2.0163	1.9904	1.24661	1.2089	2.617	2.38536
247	Os.57373.1.S1_at	LOC_Os06g19630	2.3272	2.8997	2.2488	-1.313	-3.1933	-0.3596	5.2764	4.3042	3.2673	3.2617	3.757	4.589	3.6822	1.2087	0.1464	4.8968	5.2898	5.3156	4.3671	1.8177	2.6566	3.2229	1.9964	0.7923	2.38045	2.07094	5.32585	5.77597	2.9458	0.5797	3.5026	-1.88179	3.53623	0.482644	4.70074	0.847567	4.24095	1.282	2.5248	1.3901	4.9546	4.9886	5.5482	-2.38786	2.55681	0.283546	4.00054
248	Os.13972.1.S1_at	LOC_Os07g44430	6.4601	6.6086	4.6318	3.5972	2.7297	3.0651	4.5906	3.9854	4.6119	4.8354	4.9888	4.1608	0.7598	2.8743	1.6503	4.9659	4.2478	5.4907	2.9824	1.2511	1.3853	4.8074	1.6787	1.8846	5.63185	4.92445	6.62002	6.88233	0.7044	0.6276	0.3376	0.407406	0.63671	1.02433	0.585289	1.7043	1.19119	1.2239	1.9377	1.5122	0.5579	0.3195	1.8629	0.368553	0.598439	-0.476327	0.240173
249	OsAffx.27508.10.S1_s_at	LOC_Os09g39730	7.6949	5.7953	6.3336	3.5757	2.3283	4.404	5.0444	3.72	5.4869	4.7636	4.1119	5.2998	4.782	4.1332	5.3166	6.3741	6.0082	5.6431	2.741	2.3289	2.6957	0.9169	2.6826	1.9558	2.0459	2.65917	4.81029	3.47119	-0.4967	-2.3747	-0.2596	-0.425523	-0.974202	0.52303	0.149801	2.55659	2.47425	0.8969	3.0551	1.9211	1.3972	1.947	2.5856	1.70322	1.23362	2.61965	1.6066
250	OsAffx.14425.1.S1_at	LOC_Os04g55200	1.188	-1.5491	0.4882	0.2149	1.0787	1.9306	3.8692	0.4422	1.1506	1.5061	0.6963	0.4154	1.6929	3.606	2.8732	6.5241	6.2098	4.6629	2.9853	1.1317	5.7755	3.0444	0.0017	2.4475	2.7403	4.97323	2.33212	2.95353	0.1376	0.7069	-0.4488	0.461564	0.566181	0.0248789	0.977678	0.65918	1.30791	1.4739	2.0721	0.6006	1.5956	1.1607	0.8285	1.36849	1.83168	2.44519	3.13963
251	Os.52689.1.S1_at	LOC_Os03g48310	4.2081	5.3469	5.1546	5.3034	4.8726	7.0153	3.3904	6.608	3.6299	2.9853	3.3706	3.0576	3.8177	3.6875	4.2103	4.0602	3.8257	7.326	2.9752	2.1857	2.1581	2.3448	2.7292	2.6275	4.23403	3.32675	4.17099	4.12475	0.6419	3.165	1.313	2.08511	1.75863	1.69089	1.92986	2.67222	1.83922	1.2571	2.1385	-0.1165	3.3447	1.9229	1.9326	1.74669	0.799868	2.74621	2.22132
252	Os.43896.1.S1_at	LOC_Os03g08900	1.328	2.0897	0.8058	-0.7087	-0.7926	-0.7087	2.0652	2.4069	2.2395	1.7135	1.6079	1.7324	3.1823	3.3066	2.9142	4.761	3.7541	4.6993	3.9855	1.3984	2.6318	3.4082	0.9702	1.5402	1.56644	1.62065	3.05286	4.03611	1.7091	2.2689	0.4549	1.59918	1.1995	2.57458	2.19811	2.42311	-0.691111	-0.2817	1.4728	0.8573	2.7267	2.022	2.777	0.669888	0.958388	2.29159	2.61269
253	Os.20501.1.S1_at	LOC_Os07g47670	0.5709	-1.2071	-1.5035	0.3385	-0.5807	-0.3493	-0.2965	-0.3792	-0.2547	2.2824	2.6482	2.4131	1.5349	0.2978	1.6253	4.8012	3.9692	5.2586	4.3074	1.8728	3.6684	2.1258	0.9997	1.2703	2.62385	2.82195	4.33245	4.87129	-0.0461	0.1089	-0.2666	1.90927	1.08296	2.13176	1.79363	2.73519	2.38274	1.6914	1.9313	0.9689	2.7277	2.7507	2.9133	2.21403	1.62505	2.95444	2.46268
254	Os.3390.1.S1_at	LOC_Os07g37210	1.0995	1.2761	1.7834	0.957	2.4715	1.9838	2.1424	2.2833	0.4622	0.7791	-0.1279	0.2202	4.5484	3.2643	-1.3096	4.388	4.4811	4.6969	5.6778	2.1665	3.4911	3.7768	1.7847	3.1454	1.0969	0.782125	4.976	3.96927	1.1741	4.3419	2.7687	0.63997	0.54515	1.25342	0.420709	2.4436	2.12116	1.4754	-1.4486	3.1567	7.2046	3.7532	3.8366	2.06569	1.46431	2.19154	1.27161
255	Os.46559.1.S1_at	LOC_Os10g37670	0.1834	2.0713	1.9763	1.9271	1.313	1.0395	2.1291	0.8034	1.2842	0.4171	1.1071	0.7366	4.1249	2.1854	1.4942	3.6416	4.0398	6.4679	2.7711	2.4729	3.1621	4.2256	2.9543	0.3471	1.90034	1.49894	2.26883	0.674418	1.2572	3.5228	4.0597	1.00826	0.564945	1.83042	1.11352	3.08255	2.84732	0.8689	2.5486	1.2624	2.0186	3.3671	3.2075	0.221345	1.57096	1.02535	2.08827
256	Os.8741.1.S1_at	LOC_Os03g12820	2.3009	1.1447	3.0986	0.7539	0.7249	0.2494	2.0821	2.1553	2.1789	3.6684	3.7463	3.5618	3.4627	2.6469	3.1916	6.1955	4.8047	6.0913	5.5774	2.3328	4.3654	1.8961	1.3698	0.5362	2.30306	2.58181	1.76883	2.22922	3.7453	4.3446	2.6606	1.71168	1.54159	1.58727	1.24776	3.17389	3.28639	-0.1739	0.2395	0.2367	4.2335	4.3122	4.2327	0.744968	0.932286	3.35647	3.47812
257	Os.10411.1.S1_at	LOC_Os01g62190	0.595	1.0104	0.411	-0.355	-0.6094	-0.2678	2.482	2.641	2.5735	2.6032	2.6424	2.7534	1.0208	0.1109	0.9587	8.2305	7.8624	7.7797	5.0338	2.8192	3.4247	2.6174	2.7654	1.443	1.22479	1.70363	2.47975	1.9652	2.4417	5.7184	3.9453	0.550892	0.659788	0.403934	-0.152266	2.56531	2.99474	0.0096	2.4898	0.6292	3.602	3.8199	3.2655	0.688336	0.458926	3.38837	3.51058
258	Os.49577.1.S1_at	LOC_Os02g50340	1.0211	0.7526	0.9235	1.4544	0.4408	0.6841	3.4011	1.4244	1.549	2.7666	2.8905	3.1072	0.6781	1.5969	1.4483	7.6479	4.5598	4.5123	5.8166	6.2219	3.6834	1.7659	1.6719	2.6807	2.40297	2.56644	1.90059	2.37873	0.614	2.0333	2.2397	0.593938	1.89556	1.04371	1.61054	0.976024	2.19863	0.7935	1.4951	0.6473	3.2122	3.0024	3.2339	1.44897	1.43267	2.71854	2.49025
259	Os.11935.1.S1_at	LOC_Os02g32520	1.3499	1.6641	0.5016	0.7143	0.3359	0.4537	2.5419	2.5351	2.6812	1.2019	1.0812	1.1507	1.6444	0.8493	1.0375	6.2117	6.1349	6.1421	6.015	5.8418	5.5422	3.8741	3.6356	3.4885	1.43675	1.66145	3.34528	2.76855	0.0278	1.2777	0.3909	0.291836	0.396576	0.224429	0.567595	1.52861	1.89312	-0.2451	0.3336	0.4898	5.1288	4.932	4.8072	1.557	1.71041	2.74121	2.69106
260	Os.17286.1.S1_at	LOC_Os03g21060	1.7194	2.0979	0.4347	0.8773	0.452	0.7378	1.9426	1.9329	2.0292	0.0573	0.2523	0.1423	0.2341	-0.8071	0.0543	7.8997	4.0847	8.9942	3.5763	3.3301	3.942	6.2412	3.6418	3.0894	1.52007	1.98684	3.18644	3.21856	0.5607	2.2715	1.4999	0.616667	0.749969	0.113438	0.114846	1.41882	1.3472	-0.0803	1.4933	0.5652	2.7952	2.6736	2.6049	1.25332	1.42806	1.68656	1.95552
261	Os.53176.1.S1_at	LOC_Os02g26720	0.2615	-0.3673	0.7947	0.8368	0.1638	-0.2027	3.1759	8.0526	7.0113	3.7398	3.8499	3.665	2.117	0.0355	-1.1633	6.4219	5.7794	7.5686	4.3647	1.6191	3.1678	2.5983	0.6404	0.1684	2.678	3.03365	3.92909	3.97881	0.3687	3.7815	0.8493	-0.301103	3.51625	-0.627889	3.02063	0.161232	2.91748	0.5812	3.5521	3.1967	4.4804	4.2026	4.3579	0.854284	2.37896	2.73858	3.76082
262	OsAffx.12920.1.S1_at	LOC_Os03g18490	3.1957	3.8025	4.1553	1.8	2.6133	1.3523	9.2912	4.4344	3.6359	3.9081	4.1591	4.2425	2.2019	2.9186	1.4984	7.6549	6.3633	7.8459	5.8186	4.4505	4.3314	1.5301	0.5636	0.6752	2.29381	2.23209	4.376	4.7719	1.4542	1.1758	0.1919	-0.281509	0.357537	-0.143843	0.43425	1.6451	1.42354	1.7749	3.0555	1.5711	5.8047	8.4114	6.5577	1.00955	1.57022	2.50652	3.46834
263	Os.15874.1.A1_at	LOC_Os03g60570	-1.3675	-0.2007	-2.8915	-0.7713	-1.9152	-0.4531	4.0578	4.8709	4.162	0.6355	0.949	1.2731	2.9646	1.9901	1.2644	7.7606	7.512	7.8259	4.2404	3.3468	3.7732	0.6679	0.7837	-0.4177	2.63745	2.85998	3.83109	4.68647	1.7321	1.1875	-0.2902	0.40191	1.2045	0.0619055	0.108238	1.22268	1.94217	-0.3635	2.8822	4.1684	4.0899	3.8332	3.9252	1.04289	1.18276	1.6102	1.59351
264	Os.38339.1.S1_at	LOC_Os05g33960	0.6921	1.086	1.3363	0.0599	0.6782	-0.471	2.2755	1.7908	2.4388	2.9352	4.8554	3.8382	3.0368	0.7836	1.3281	5.2826	5.4953	6.8496	2.2651	4.8423	2.4694	1.3699	0.4057	1.998	3.86606	3.56288	4.85444	5.25279	1.9138	1.4222	2.2327	-0.525991	-0.582893	-0.479644	0.330127	0.643633	0.904308	0.0915	0.3603	0.7315	2.7702	3.0867	2.915	-0.933116	1.59551	1.00992	2.46409
265	Os.9704.1.S1_at	LOC_Os01g12820	0.896	3.1043	0.546	1.5798	2.6491	0.0213	2.4011	2.3651	2.3795	1.9581	2.3184	3.6564	0.6318	0.7788	1.5927	6.4395	4.4362	8.1509	3.1019	0.338	2.0791	-0.2841	0.0925	2.984	2.31864	2.55209	4.76777	4.94516	0.6535	1.6042	1.1079	1.69332	3.4253	1.37949	3.87657	2.82556	3.80448	-0.0969	0.4767	0.2107	4.0852	4.3743	5.5036	1.1632	-0.949435	1.64921	1.22585
266	Os.8149.1.S1_at	LOC_Os02g46030	3.0515	3.5321	0.0272	6.7854	3.4453	3.388	0.706	0.3604	0.7598	0.5073	0.3184	0.3725	3.0351	3.3975	2.6028	5.218	0.2841	5.6874	3.2742	-0.9499	3.9597	1.4799	1.0667	3.2448	-0.122734	0.148103	2.92093	2.63316	2.5369	0.9924	0.8809	1.42691	4.42683	2.31773	3.7123	2.9166	5.57371	-0.6918	0.7893	-0.2853	4.5839	5.0384	4.7714	-0.908093	-0.271573	0.881839	1.222
267	Os.54145.1.S1_at	LOC_Os04g57739	6.7903	6.259	6.3104	3.2172	4.04	4.2105	3.7116	0.3693	2.516	2.3237	1.0568	1.8589	6.2674	2.4545	2.0672	6.521	6.3702	4.3018	3.7822	-0.0211	2.9558	2.1713	-0.2892	3.3784	2.07949	2.13016	2.40819	1.48673	2.2481	0.377	0.6636	2.2478	1.96976	2.63387	1.834	3.33669	2.50142	-0.6765	-1.3729	0.7246	5.4073	1.2277	0.5157	0.391864	1.36418	0.823706	2.04862
268	Os.9049.1.S1_at	LOC_Os03g55960	-2.5328	0.341	-0.4667	-0.657	-3.3976	-1.6412	-0.5954	-0.267	0.17	2.1555	2.6024	3.9441	3.1145	3.9898	0.9537	7.1479	3.0579	4.1369	0.7599	0.7676	0.9875	2.5838	-0.0716	1.1477	2.79399	1.37678	2.81141	3.21588	0.8465	2.2451	1.0137	2.90494	0.742949	2.8021	1.44179	3.26292	1.95178	-1.7116	-1.3805	-0.7012	1.9821	1.4371	2.3058	0.361703	0.668884	1.70048	0.928474
269	OsAffx.11193.2.S1_at	LOC_Os01g24730	0.086	0.1899	0.2642	1.5789	0.2962	0.3444	4.1355	2.4995	-0.9069	-0.1801	-1.0676	2.2644	1.7758	0.9995	-1.2879	3.9624	3.0706	2.5467	4.7833	2.9884	3.8014	0.9308	2.3862	1.2001	0.0720413	2.76949	6.01754	4.59352	-0.9049	-0.4999	-0.1375	1.70482	2.79486	2.32289	3.40279	1.80375	0.132235	1.748	5.7232	0.6061	0.9775	4.7595	3.9052	0.845947	0.68369	4.42409	2.32466
270	Os.46823.1.S1_at	LOC_Os10g41480	2.4168	1.9719	0.7479	2.2209	0.8391	2.4639	1.3008	1.8289	2.7769	1.6965	1.5297	1.0136	-1.5886	-1.804	-1.4919	2.8874	3.1437	1.2005	2.0805	3.7788	2.2375	2.914	2.4763	4.2245	3.3475	2.50662	3.96997	3.83246	-0.2435	-0.3172	-0.9251	1.55548	1.28475	1.65267	1.4575	2.70859	2.67829	2.454	2.3702	3.1147	1.8189	3.9824	2.4973	2.42437	2.42001	2.2422	2.3928
271	Os.14978.1.S1_a_at	LOC_Os07g35510	-0.8378	0.0186	0.7847	-1.4328	0.1152	-0.8572	1.6408	1.4908	1.4957	0.6145	0.615	0.7195	-0.8368	-0.4392	-1.2446	2.8155	4.8473	2.9504	1.263	0.6016	0.2409	2.7866	2.5173	1.1786	1.72694	1.86445	3.42674	3.07126	-1.1785	4.5905	2.1506	1.68016	1.68504	1.57116	1.7266	2.18572	1.65492	1.6566	5.2274	1.8392	2.1271	2.5442	1.639	0.865057	1.05293	1.43951	1.65011
272	Os.1443.1.S1_a_at	LOC_Os01g06640	0.8401	1.0278	2.3215	0.944	1.2679	0.6052	1.3007	1.2812	1.3422	0.1024	-0.0887	0.0803	1.544	0.5392	0.9327	2.9047	3.7339	3.0537	1.4032	2.3329	2.0776	2.9119	4.7838	1.9745	0.352194	0.55192	2.89261	3.64327	1.3214	3.1929	2.5715	0.101306	0.383705	0.0459056	0.670175	0.722504	1.04541	2.9009	3.4855	1.473	1.4904	1.4797	1.3677	3.62625	2.48055	3.54267	2.38297
273	Os.35681.1.S1_at	LOC_Os01g53220	3.5368	3.3111	4.5513	5.4635	5.39	5.9881	3.0102	2.6824	3.0332	2.7904	2.551	2.7108	1.9652	3.2853	1.9373	2.7595	6.0449	2.567	0.8785	0.4917	0.9357	3.5384	3.233	3.444	1.94145	2.4307	2.50372	2.03243	1.7356	2.1547	2.4325	1.25606	0.923598	1.36007	1.20189	1.42527	1.5529	2.7396	3.2783	2.8534	4.2584	4.8903	4.1205	1.56695	1.50627	1.66169	1.53573
274	Os.11218.1.S1_at	LOC_Os07g44440	-0.3344	-2.3196	-1.3308	-1.3696	-1.8797	-3.572	-3.1883	-3.2367	-3.2377	-1.3768	-1.4017	-1.2612	1.1478	0.1392	-1.9673	2.405	3.5244	4.3851	3.2745	-0.3743	1.2414	1.1413	2.5497	1.2784	0.727589	-0.034158	3.44093	3.82173	2.7542	2.0701	-0.1645	1.514	0.184181	1.10142	0.121956	1.40493	1.08223	3.5644	2.9506	-0.602	0.3596	0.385	0.2733	-0.305988	2.62303	2.00353	2.1473
275	OsAffx.22469.1.S1_x_at	LOC_Os07g07040	3.0248	3.5452	2.4911	2.5698	2.5121	2.0276	2.0333	2.1811	1.9609	3.2758	3.2578	2.88	2.026	2.3345	2.4461	2.7872	3.6021	2.4634	4.3432	3.32	3.8409	2.2641	2.4679	2.3996	3.33693	3.47816	3.10583	2.90523	1.3049	0.8607	1.1074	1.81446	1.83124	1.45188	1.22434	1.61743	1.49834	1.3345	1.3266	1.2238	1.669	2.2841	1.6352	1.1595	1.02816	1.30105	1.09635
276	Os.18299.1.S1_at	LOC_Os07g07410	-0.3889	0.3824	0.7413	-0.741	-0.0832	-0.6606	0.9648	1.1316	1.0198	0.4927	0.5234	0.4229	1.9259	1.9539	0.3893	4.5904	4.1586	4.6913	5.2262	4.0587	4.8225	1.6936	2.2384	2.3352	2.71307	2.4951	3.37101	3.61164	2.3055	1.4531	1.3559	1.74332	1.52607	1.86305	1.80306	2.49798	2.50225	0.2749	1.6806	0.6364	2.3037	2.2527	2.0925	1.68413	1.97524	3.0896	3.25029
277	Os.53993.1.S1_x_at	LOC_Os02g27360	2.383	1.787	2.8862	0.9038	0.5808	0.7054	1.9968	1.9212	1.8809	2.0249	2.1368	1.8995	3.054	2.204	1.1156	4.7189	3.0952	4.642	4.0137	2.425	3.9939	2.0911	2.1058	1.6509	2.73761	2.67233	2.33904	2.2135	1.3451	2.1746	1.8657	0.738283	0.813267	0.690288	1.0783	2.30746	2.59171	-0.1667	1.5399	0.1941	2.1508	2.2151	1.9528	1.75138	1.60278	3.08657	2.5953
278	Os.53993.2.S1_at	LOC_Os02g27360	1.8149	2.4651	2.1815	0.6141	1.593	1.1502	1.6118	0.4882	1.5084	0.7746	1.4423	2.0153	1.8059	0.6465	0.7397	4.2596	3.6152	5.1839	1.942	0.5673	2.7239	0.7895	1.1341	0.0278	1.83649	1.58744	0.88773	2.72354	1.6941	1.7326	1.2201	-0.608452	1.04088	-0.321308	1.75422	1.02035	2.21219	-0.457	0.4093	-0.0572	2.7114	1.6001	1.69	1.42776	0.868098	1.12919	1.45217
279	Os.13781.1.S2_at	LOC_Os02g54254	0.418	0.3909	1.6941	0.5865	0.7365	0.2408	2.119	2.2746	2.1254	2.329	2.2603	2.1119	1.3283	1.3893	0.4546	4.3273	4.8964	4.1935	4.4897	3.3297	3.6884	2.6687	2.6325	2.594	3.26604	3.42902	3.52194	3.59135	2.3712	4.0925	2.5488	0.746467	0.602483	0.986637	1.21152	1.9087	1.69497	0.1021	0.6182	0.3172	2.7534	2.6392	2.8838	1.13065	1.17627	2.07632	2.1974
280	Os.52005.1.S1_at	LOC_Os02g54254	0.9975	0.7598	1.5552	1.4993	0.3197	1.3885	2.0038	0.8386	1.3638	0.5507	0.2477	1.1157	2.9923	2.195	2.4636	5.6944	6.8431	6.1673	4.7022	2.5047	4.0742	2.4809	2.3032	1.7427	2.09602	1.63417	2.01192	1.21912	0.2358	1.2321	0.441	0.408383	1.23612	0.83027	0.870143	1.1944	0.31734	0.6638	0.2481	0.8142	1.7699	1.6514	1.8028	2.18043	1.71757	2.95611	2.89502
281	Os.20617.1.S1_at	LOC_Os07g46280	0.4642	2.1355	1.7868	1.3446	1.435	0.8567	1.594	1.7823	1.9677	2.0311	1.9251	1.9827	1.2522	1.8399	0.2967	3.2469	3.1607	3.1047	3.1161	3.1408	3.0091	2.4262	1.6359	2.296	2.95757	2.7603	5.1039	4.36429	3.1589	2.4189	2.3491	0.525836	1.26356	0.787737	1.39526	1.67855	1.38434	-0.2161	-0.365	-0.6376	2.6063	2.9352	2.1316	1.51966	1.51146	2.43226	2.26347
282	OsAffx.12955.1.S1_at	LOC_Os03g20710	-0.7204	2.7323	1.815	2.3336	0.702	-4.0477	0.2603	0.384	2.9325	1.9395	0.6959	3.0005	-0.0898	-1.1424	0.1337	-1.4387	2.8357	2.0813	-2.3761	-0.2971	-2.1547	3.7839	3.6586	1.3765	2.70607	3.34579	-0.837176	1.1586	2.8284	0.5443	-0.5434	0.760594	-2.58661	-0.537834	0.378232	-1.45964	-0.401589	-0.8989	3.603	-2.6524	-2.0896	-0.0799	3.1623	0.00690657	1.14969	3.48053	0.306035
283	Os.17506.1.S1_at	LOC_Os10g32680	1.1454	1.2484	2.0189	0.711	0.7855	-0.0513	2.1851	2.4155	2.3428	1.5335	1.497	1.3086	1.3354	1.0731	0.037	5.6376	5.5419	5.3967	4.1432	3.685	4.0468	2.9885	2.5031	2.4778	2.78314	2.83848	3.45028	3.0161	2.0289	3.1255	1.9549	0.418639	0.497543	0.49576	0.576877	1.06424	0.98788	1.9609	3.5471	2.4816	2.5673	2.3999	2.2244	0.273339	0.393383	0.993339	1.19773
284	Os.11421.2.S1_x_at	LOC_Os03g58170	4.6937	4.6515	5.0991	3.4219	3.8199	3.3052	2.6263	2.9951	2.6134	4.0305	3.9325	3.4503	2.2019	1.8791	1.0009	5.0548	2.8074	4.5129	3.0169	2.0255	2.5384	2.394	2.3219	2.599	2.42692	2.34374	2.19991	2.18888	3.6329	2.8444	2.6126	1.74962	1.47134	1.67645	1.72396	2.3424	2.64481	1.9748	2.5809	2.3387	0.3742	0.8061	0.4798	0.590989	0.685739	0.784379	0.992615
285	Os.54750.1.S1_at	LOC_Os03g58170	-0.3093	-0.7298	-0.172	0.7618	1.0407	-0.1028	3.8726	0.1607	0.8329	0.9875	1.3002	1.7061	1.1121	0.0925	0.9264	0.5782	-0.0041	0.245	-0.4063	-1.0799	-0.4748	-0.1841	-0.7643	-1.3565	0.357057	-1.20687	0.289184	-0.459623	0.3903	-0.5034	0.4914	-0.0124533	0.0175391	0.0534707	-0.761625	0.227535	-0.0436214	0.705	0.675	-0.1724	0.473	-0.5545	0.3303	0.618563	-0.782954	0.714008	-0.920525
286	OsAffx.31986.1.S1_at	LOC_Os12g32610	4.1174	5.116	1.9368	4.4942	3.143	4.6489	4.9867	5.6117	5.5878	2.4696	3.0709	2.2527	3.839	2.8217	2.8853	6.7827	7.4009	5.877	5.1791	4.913	5.178	4.7059	2.4975	1.5481	3.53247	3.18783	5.14312	5.86331	2.7785	0.7994	1.4408	3.99677	4.18744	3.73206	4.08895	4.89052	5.50311	0.9008	1.7548	0.3755	5.8964	4.8766	4.8921	3.12184	2.54482	3.09448	2.26853
287	Os.51794.1.S1_at	LOC_Os06g12370	3.8118	3.8926	5.3376	2.3796	0.1437	2.6511	1.8651	3.8404	3.3604	0.5398	0.6606	1.2596	4.0259	3.3276	2.9856	3.7483	2.8768	3.8025	1.161	0.5759	1.785	5.8341	2.8842	2.857	-0.107532	-0.17753	4.23139	4.53383	3.3656	2.9074	3.0506	3.69024	4.248	4.59905	4.46044	5.39687	5.02438	-0.1483	3.1198	1.2407	-0.0747	0.3982	1.6877	3.31867	4.59388	3.94879	5.05558
288	Os.17136.1.S1_at	LOC_Os03g51920	4.5361	6.6439	8.6489	5.1485	1.1245	5.3357	0.9158	0.9585	0.7875	0.2984	0.0882	0.09	4.2251	3.8659	3.6109	3.7365	4.0221	3.6946	2.4986	8.3365	4.0233	5.2733	3.1213	2.767	-0.405235	-0.0388258	1.65232	0.996618	3.1793	3.0426	3.2737	1.96767	2.35319	2.31781	2.21518	3.68044	3.33394	2.5801	0.442	-0.2276	5.4184	6.0629	5.228	4.57775	3.28504	4.36013	3.30698
289	Os.48981.1.S1_at	LOC_Os07g40240	0.9618	1.3437	1.5875	0.7639	-0.0856	-0.8204	0.7076	0.3972	0.7344	1.3041	1.0212	1.0048	5.8995	2.2061	4.4674	3.9054	5.0617	3.3674	3.2854	4.7338	3.2706	3.9776	2.0229	2.1081	1.60135	2.553	1.30272	3.50407	-0.4834	-0.5277	0.6015	1.64961	5.88234	1.19785	5.89229	2.27594	6.29278	0.9186	0.5898	0.33	4.3774	3.2914	4.3182	2.38251	5.94078	2.42065	5.66719
290	Os.26511.1.S1_at	LOC_Os04g49370	-0.5412	0.0369	0.3459	0.2186	0.8308	-0.0329	-0.8384	-0.9114	-0.6981	-1.1485	-1.0358	-0.9657	-0.1768	1.2613	-1.0291	6.5042	6.9587	6.2811	1.4162	1.3609	1.0416	-0.2826	0.4299	-0.8109	2.84011	2.17272	3.53824	3.23104	3.3945	3.9539	6.2677	3.79076	3.59072	3.71721	3.60679	3.45901	3.47038	3.2622	4.7762	3.222	1.3915	1.5508	1.1732	3.6815	3.59507	3.84824	3.41038
291	Os.11365.1.S1_at	LOC_Os02g52210	1.9329	3.6765	-0.9234	1.2555	-0.8255	0.539	2.3331	2.6033	2.4399	-1.1714	-1.0553	-1.237	3.6766	3.9089	3.4376	4.3747	1.7141	4.0357	5.0325	4.8311	4.5121	1.7153	1.2738	1.5577	1.55598	1.58158	2.53018	3.20387	4.9749	3.1328	3.7569	2.31598	2.50797	2.71348	3.0905	3.65673	4.21338	0.1581	3.196	2.2835	2.4782	1.4459	1.2378	2.31717	2.01982	3.24102	2.54773
292	Os.41841.1.S1_at	LOC_Os01g52130	1.1915	-0.2249	-0.6767	-0.2934	0.2046	0.1029	2.0626	2.3031	2.0517	1.6136	1.5837	1.8721	2.3296	3.2362	1.9692	4.9233	2.2345	4.9776	5.0255	3.8867	4.487	2.7944	2.8026	2.7454	2.68193	2.58481	4.25322	4.36048	0.3333	0.4674	-0.2416	2.67179	2.96817	3.44936	3.76411	3.38765	3.97474	1.5092	2.0446	1.4913	3.0796	3.0993	3.1751	2.5119	3.59409	2.78591	4.00417
293	OsAffx.32170.1.S1_at	LOC_Os12g43450	4.011	4.5513	6.0082	6.7268	4.5703	5.7841	1.3368	0.926	1.3073	4.0322	4.0991	3.3164	2.9785	3.4897	1.587	2.1827	4.5428	2.2679	2.7581	2.5168	2.3304	3.0952	3.2286	2.1011	-0.541947	-0.599372	5.77806	5.83805	5.0806	3.4994	3.0842	2.37299	2.0444	3.1623	2.99743	3.8763	3.74569	1.6613	2.5914	1.2486	1.132	1.1155	1.1018	2.903	2.90006	3.63455	3.64387
294	Os.16018.1.S1_at	LOC_Os01g63010	2.2616	2.5333	0.0274	2.2288	1.3924	3.8102	2.0368	2.6513	1.6423	4.2645	1.5436	2.2723	3.8562	2.9921	1.6938	5.1367	4.0482	4.4811	3.5134	0.9636	4.6327	2.8648	1.0691	1.7041	2.51557	3.51177	5.41004	3.82324	-0.2478	-0.5238	0.3304	1.81676	3.33148	2.02683	3.36709	3.64998	4.797	-0.4517	1.9282	1.5351	2.6486	1.0231	5.918	4.09313	3.9723	4.46671	4.23064
295	OsAffx.25245.1.S1_at	LOC_Os03g27110	4.5489	4.7983	3.9831	3.5729	4.1727	4.2366	6.3948	3.8621	3.9498	3.422	2.0161	2.0456	-0.7053	-0.2604	0.8129	2.4449	1.3567	2.0368	-0.48	1.8301	4.1099	3.5658	4.0228	5.8706	3.26968	3.1736	3.74407	4.0912	2.7692	1.2514	1.6263	2.67291	6.34653	3.69825	5.66677	3.65738	6.3008	1.0377	1.3145	1.5909	2.5774	2.9189	2.6145	4.52271	2.92164	4.793	2.73077
296	Os.57343.1.S1_at	LOC_Os02g50110	3.7845	5.2002	5.1105	3.4829	3.0983	2.4404	4.7159	4.8145	4.463	3.9127	3.6734	3.5966	1.8651	1.0207	0.7561	4.5289	6.9879	4.7881	4.4852	2.7594	2.4681	2.6463	-0.2879	0.4155	2.00928	1.66621	3.38059	4.16221	1.1272	3.6663	4.5122	2.2551	3.44438	1.85775	3.03934	2.23174	3.63127	1.0719	0.4855	0.5977	5.4169	4.0418	4.2318	5.31463	1.82112	6.22847	3.08021
297	Os.6542.1.S1_at	LOC_Os03g08624	1.7283	2.4974	4.2574	0.9499	1.3945	0.941	0.5293	0.0548	0.1036	1.0013	0.9611	1.1168	-1.3822	-1.2435	-2.6443	5.2279	4.8611	5.647	2.8868	1.271	2.2462	0.6249	1.4912	0.4739	3.53173	3.0182	1.99496	2.24887	1.7929	2.36	2.9862	4.44989	4.25944	4.48539	4.37044	4.26581	4.45943	0.9134	2.6591	0.7502	1.2199	1.012	1.4828	4.91674	4.61307	5.15238	4.77053
298	Os.37729.1.S1_s_at	LOC_Os01g03340	0.2666	1.1463	2.6247	1.278	1.9312	0.5789	0.8605	1.2219	1.333	1.2804	1.2015	1.0468	1.0932	1.0527	0.0721	2.6549	6.8821	2.5379	1.524	0.9644	0.8453	2.0228	2.1236	2.5797	-0.365948	-0.300749	3.61219	3.26154	6.2002	6.0867	4.6114	4.16334	3.71751	3.57326	3.36695	4.40195	4.04724	3.1105	1.8334	1.26	1.0033	0.8877	0.913	2.23762	2.41425	2.73635	2.73756
299	Os.32340.1.S1_at	LOC_Os09g15680	1.0383	1.2656	0.2588	-0.0483	0.839	1.051	-0.3086	0.8864	1.9573	5.9328	2.8695	0.0329	1.3874	0.8864	0.8229	4.0728	5.4768	3.3061	1.79	1.5762	3.0668	2.2005	3.8056	2.8025	0.229639	-1.24158	1.49899	3.45601	2.366	3.6829	2.5586	4.12241	3.05953	4.42919	3.38298	4.62838	4.11386	1.6984	3.2891	2.1795	1.8674	3.0782	2.4974	3.84068	3.1141	3.34114	2.70855
300	Os.38447.1.S1_s_at	LOC_Os06g07030	1.1188	0.8025	1.5831	2.2134	2.8068	1.9587	0.3636	0.4558	0.4597	-0.0889	0.2549	0.0607	1.3928	1.3972	-0.046	4.1624	3.0801	3.8733	3.4436	3.8959	4.2542	1.5012	1.3168	0.6567	1.29393	1.41752	2.24979	3.50934	4.1081	3.6106	3.9173	2.88266	2.3871	3.07921	2.83706	3.65315	3.63171	2.4378	3.6018	2.9137	3.3277	3.7457	3.5237	2.53329	2.40725	3.01378	2.94097
301	Os.5594.1.S1_at	LOC_Os05g48340	2.4297	2.0738	2.9331	2.2047	2.8804	2.3166	1.4314	1.4635	1.455	2.5117	2.4131	2.4469	1.1417	1.234	0.5684	4.7707	5.2893	4.451	3.8693	3.868	2.6335	2.1879	2.394	3.4899	3.91892	3.87666	3.5949	3.63248	1.8879	2.0796	2.1114	2.12487	2.27742	2.17604	2.51234	2.92869	2.70911	2.5198	3.2214	2.8276	1.7901	2.0585	1.6438	1.63586	1.85609	2.08656	2.14317
302	Os.10733.1.S1_at	LOC_Os07g38130	-1.5319	0.1365	-1.0885	-0.5845	-1.1911	-0.7134	0.0056	0.2298	0.0477	0.6588	0.6122	0.414	2.4399	0.7909	0.5417	3.1799	2.1881	4.0549	3.4912	0.534	3.3935	1.9492	1.9913	1.9864	2.66338	2.60537	3.32702	3.41528	0.8903	1.17	1.6265	5.91965	2.13033	6.1236	1.88393	6.77363	2.72248	1.9243	1.5296	1.2062	2.5905	2.3729	2.4604	2.87928	1.84149	3.98359	2.53785
303	Os.50349.2.S1_at	LOC_Os04g09570	1.2001	0.3134	1.6649	-0.405	0.125	0.2615	0.7081	0.9985	1.4706	1.8474	1.8275	1.9094	0.3436	-0.1835	-0.0733	6.1911	3.4844	5.2287	3.8868	3.2457	4.2224	1.066	0.2798	-0.3293	1.45265	1.39793	2.36903	1.2988	1.8486	2.6995	2.5874	2.71268	3.49378	3.08996	3.81935	3.7311	4.49927	3.3932	4.3422	4.0067	0.626	1.8266	0.7329	2.99516	2.89646	2.86452	2.98179
304	Os.51480.1.S1_x_at	LOC_Os01g62980	4.0928	5.4655	4.4733	2.873	3.6671	2.8971	3.2916	3.1979	3.0392	2.2962	2.8048	2.3736	3.936	4.5174	4.3103	2.1815	3.744	2.8638	1.7694	1.4212	2.4656	0.002	0.6154	0.5309	2.36505	2.63768	2.87786	2.82291	6.206	4.7738	5.6931	3.58798	3.07305	2.79461	2.48829	3.05666	2.90569	1.7843	2.4322	2.2978	0.7473	0.6195	0.7958	2.02927	2.1808	2.19488	2.31322
305	Os.5044.1.S1_at	LOC_Os01g50410	-1.573	-0.5981	-2.927	-1.4939	-1.2525	-3.1118	3.5937	3.764	4.0168	1.5777	1.2051	1.434	-0.509	0.5121	-0.2728	5.3621	5.8128	4.786	2.4054	1.6173	1.3936	0.9224	1.771	-0.3105	1.95152	1.50214	1.07474	2.07222	0.9318	1.6838	1.2689	3.46313	3.34628	2.87572	2.30306	3.00921	3.81549	1.1027	3.2136	0.8538	3.7745	3.1582	3.348	3.52116	5.8096	4.91558	7.17036
306	Os.53154.1.S1_at	LOC_Os02g46180	1.2616	0.4813	-2.0186	2.0186	1.6861	2.6905	2.2653	4.4519	1.2073	-2.9419	-1.6923	2.6273	1.9407	2.0362	0.54	3.5105	-0.6474	4.3564	0.8311	1.3807	3.6987	2.8367	1.5718	5.148	3.27309	1.8524	1.82995	3.01798	3.2329	3.1981	1.1382	3.11368	3.1905	4.28171	4.77623	4.16937	4.21575	2.236	2.6792	1.3208	-0.0401	2.3693	3.4288	3.26343	0.801792	3.53023	1.09112
307	OsAffx.27281.1.S1_at	LOC_Os05g42080	1.0192	2.8705	1.3768	2.9606	2.326	3.2106	1.6531	2.1405	2.2767	0.6747	0.9133	1.0403	2.4069	1.2634	2.2984	3.8254	0.8581	1.8375	3.8477	1.4098	2.8597	2.0037	2.0225	2.038	0.723243	-0.064098	3.13546	3.02108	3.6608	2.0183	3.2495	2.94679	1.78102	3.44437	2.20886	4.06491	3.43579	2.3655	2.2984	1.8471	1.4635	1.3492	0.1875	4.16181	3.78083	4.23621	3.81755
308	Os.7831.1.S1_at	LOC_Os06g11980	0.8174	1.0942	-0.5749	-0.2011	-0.5202	1.1207	1.5977	1.9242	2.1444	0.1535	0.4474	0.3269	4.3733	4.5419	4.2784	2.7511	2.8972	2.3251	3.8189	3.6008	3.9985	2.66	1.5691	2.0056	-0.507234	-0.412936	3.66923	3.33872	3.5671	3.0671	3.219	2.79481	2.6854	2.70654	2.5794	3.0879	2.79357	-0.5907	0.5367	0.5428	2.8505	3.0779	2.2649	3.05293	3.06625	3.01861	3.2169
309	Os.56210.1.S1_at	LOC_Os04g42950	4.1988	5.4911	3.8158	4.3084	3.9256	5.114	5.3322	5.4509	4.5297	1.0221	1.6387	1.9778	1.4799	3.9129	3.0521	1.7914	3.2555	4.4617	2.0985	3.8883	5.5817	2.3969	2.5427	7.0635	1.33118	2.44988	6.00925	2.39045	2.1686	2.0866	2.7578	2.68078	1.79403	2.82408	2.40296	3.09557	2.58765	0.3433	0.1201	1.2134	1.6882	1.7819	1.8593	1.71983	1.51799	1.96961	1.97183
310	Os.26517.1.S1_at	LOC_Os02g44990	0.8393	2.0745	2.3213	2.6898	3.6101	2.0941	2.5147	2.4077	2.5352	1.8384	1.7004	1.7888	0.8143	0.6313	-0.4025	5.4305	6.1837	5.3238	2.2384	1.8762	2.0029	-0.3698	-0.0713	-0.1447	2.64827	1.99187	1.75596	2.04243	2.9288	3.8334	2.6897	2.42505	2.41745	3.01714	2.82492	4.17738	4.17477	3.1435	4.7295	3.4511	4.7299	4.953	4.5369	2.41107	1.97493	3.52874	2.96531
311	Os.22278.1.S1_at	LOC_Os09g38320	0.653	3.0132	-0.0592	2.0752	2.7591	2.3787	2.4387	2.6599	2.2621	-1.0449	-0.9505	-0.7253	2.2433	2.9472	3.5413	0.38	1.1715	0.7454	3.8462	3.6836	4.0931	2.1124	1.6715	1.5777	0.126213	0.282995	3.65786	3.5701	1.2292	1.0091	1.7894	3.08784	2.8088	3.0002	2.87642	2.90903	2.83275	1.645	2.6566	1.9139	4.5752	4.5402	4.4585	4.63419	4.38764	4.37075	4.22894
312	Os.37548.1.S1_at	LOC_Os05g34830	3.4364	4.4536	3.0866	4.0036	3.6055	2.968	1.8612	2.2555	2.067	1.6559	1.6485	1.0275	1.3336	0.8053	0.8537	4.7571	4.7294	4.5198	3.1524	2.6918	3.0755	3.7182	3.4432	4.9954	1.76317	1.87468	3.15148	3.17106	1.1374	2.7323	2.4324	2.69989	2.24733	2.65273	2.35349	3.42248	3.10968	1.5162	2.4594	1.5831	4.9109	4.8189	4.6658	1.89862	1.42645	2.32928	2.29369
313	Os.27963.1.A1_at	LOC_Os01g72900	-1.1422	2.8793	0.2929	0.1952	0.6388	-2.0997	2.0659	2.4424	2.7063	2.9373	2.8584	2.7285	2.0802	1.4337	5.7253	6.2089	7.5004	6.1736	2.487	5.5546	1.3543	2.1109	1.9434	0.1733	2.72656	3.30728	1.3873	1.87103	-0.9632	1.496	0.6988	4.03276	3.61023	3.94251	3.71627	3.99065	3.9755	-1.0878	1.0976	-1.8255	4.6507	3.1939	3.6971	0.562168	0.998485	2.57123	2.95665
314	Os.24545.2.S1_at	LOC_Os03g30300	2.9441	1.9728	4.9942	4.8157	4.362	5.9976	2.3483	1.3943	2.3993	0.4348	-3.7176	-0.9538	2.915	2.4077	0.9009	1.029	3.0984	1.0727	0.5053	1.9345	2.337	2.7649	-0.0633	5.1744	2.72895	2.49394	2.91245	2.81118	2.3956	1.1682	3.255	3.59126	5.27453	4.00276	5.58994	3.81953	5.48797	3.3219	2.5984	2.5834	2.3387	1.0107	1.5799	2.1292	1.74086	2.04887	1.37437
315	Os.5318.1.S1_a_at	LOC_Os10g42610	1.0353	-2.0636	-1.0832	0.8901	0.7965	0.9663	0.4229	0.6787	0.7209	1.1858	1.4806	1.7141	3.847	3.7743	2.6081	-0.3664	-0.6851	-0.8029	1.0692	1.0209	1.5879	3.4877	3.7158	3.1067	1.01487	0.674533	2.23142	2.7759	4.7642	3.5702	4.0134	3.61445	3.4739	3.91611	3.90057	4.1448	4.32032	1.3934	1.0766	0.9217	0.9437	1.1467	1.3611	2.81042	2.59258	3.51404	3.16246
316	Os.19130.1.S1_at	LOC_Os06g15370	-1.1892	-1.1317	-0.615	-0.8623	0.2192	-0.8353	0.3458	0.4993	0.5123	0.7034	0.9122	1.0098	1.7144	2.1286	0.0473	3.8506	5.2387	4.2139	3.2541	2.2292	2.9439	3.103	3.1292	0.6852	1.87819	1.8113	0.276494	1.37396	1.6653	2.3774	2.4091	3.7584	3.64969	3.59981	3.42853	4.12051	4.15092	-0.7178	-0.8159	-1.4615	1.0559	0.4163	0.4584	3.52885	2.85723	4.68913	4.03436
317	Os.23256.1.S1_at	LOC_Os02g56120	0.71	-0.1021	-0.0506	-0.0525	-1.1108	-0.5861	0.863	0.5919	0.3031	1.1988	0.7647	1.5453	-0.1206	-0.1446	-0.5966	5.0938	3.659	4.4082	2.0392	0.1659	2.9371	0.6719	1.1388	0.6092	2.05837	1.94726	2.96863	3.68402	2.3968	0.893	0.9374	4.87876	5.64651	4.86769	5.578	4.22405	5.40907	2.2396	2.0052	1.7105	2.9176	3.484	3.1006	2.77149	1.67418	2.75082	1.92026
318	OsAffx.30049.1.S1_at	LOC_Os09g26920	5.0178	4.6628	4.6212	5.5129	2.6137	1.6421	0.8247	1.2006	3.9993	-3.9177	-2.9455	-1.5077	3.4577	5.1007	4.5435	-0.2649	-0.1045	-0.2077	0.1022	3.7369	4.4801	0.4201	2.4504	3.3692	-0.579546	0.56055	5.78586	5.67317	2.5593	4.0337	3.7375	4.34008	4.71908	3.20602	4.5702	3.93778	5.35626	0.9404	0.1773	1.8102	4.0072	4.5078	6.4189	0.0554525	1.59532	1.74849	1.28501
319	Os.20863.1.S1_at	LOC_Os01g62970	3.2349	4.8769	4.8602	3.8902	4.172	3.1458	2.0334	1.7371	1.8264	2.236	2.0246	1.9467	0.2263	0.3816	0.2534	3.424	2.3665	3.1469	1.7563	2.5313	1.4663	0.1345	0.6115	0.2646	2.65847	2.84105	3.08812	3.16729	1.0865	2.678	2.4274	2.59617	2.36437	2.56345	2.40132	3.31017	3.30523	4.1549	6.6316	3.8768	3.1222	3.7012	3.6208	2.52368	2.71641	2.50935	2.71328
320	Os.16218.1.S1_at	LOC_Os06g30370	2.8562	5.1322	8.2923	4.3316	4.4645	5.4087	1.8009	1.8173	1.972	0.149	-0.0016	0.7537	0.6731	0.9574	0.3488	1.644	1.066	2.1997	1.5013	0.3144	2.2206	1.5407	2.1111	2.4439	2.24541	1.83598	3.02668	3.91219	1.2332	2.737	3.5965	4.36364	3.91763	4.38805	4.30239	5.12627	4.76409	1.4695	3.2306	2.2171	3.2357	3.5344	3.9121	2.74538	2.76565	2.80067	2.57651
321	Os.18993.2.S1_at	LOC_Os02g01100	-1.1683	-0.2448	0.0191	0.8956	1.1228	1.0237	-0.1307	0.2613	-0.3034	-0.3213	-0.5421	-0.5394	0.5463	1.479	0.3514	4.2423	4.2639	4.1685	3.3236	2.1816	3.4889	2.8126	2.7967	1.957	2.36713	2.41001	3.30211	2.68933	3.4652	1.2409	1.1105	2.42585	3.09911	3.46489	3.40268	3.62909	2.86939	2.1748	1.8129	1.7768	0.2016	0.2487	0.4194	1.84423	2.2573	1.8712	2.43644
322	Os.38309.1.S1_at	LOC_Os06g36390	0.1863	-1.4846	1.3988	1.2308	2.4902	0.4719	-0.6418	-0.6324	-0.3275	0.5911	0.7822	0.7133	-0.6203	0.165	-2.852	5.2299	6.2523	5.5265	0.7901	1.4844	0.2462	-0.3086	0.2325	-0.5528	3.09941	2.53783	3.48075	3.01297	3.3413	4.1692	4.1556	3.51555	3.65065	3.11851	3.35749	3.10664	3.6525	2.9976	3.7601	2.0656	0.7892	1.337	1.1909	2.68828	2.74457	2.82642	2.81443
323	Os.23770.1.A1_s_at	LOC_Os01g49280	0.121	0.8519	-0.4422	-0.1503	1.4317	1.272	2.0417	2.2438	2.4211	1.7154	0.7433	1.6335	2.8877	1.3534	1.8218	5.7496	1.5058	5.8746	2.9447	2.3662	5.6457	3.561	2.3416	2.7957	1.28135	1.05403	3.3435	3.44336	1.9867	2.3189	3.0265	2.8485	1.15528	3.02711	1.94065	3.84822	2.51067	-1.9016	-1.798	-1.4192	2.1385	4.0831	1.5979	2.85979	3.63964	2.94306	3.32998
324	OsAffx.15154.1.S1_at	LOC_Os05g48650	2.4716	3.8582	3.9773	3.3419	2.5439	3.5937	2.7686	4.1007	3.4332	2.4676	2.7563	3.8858	2.799	1.5092	0.113	0.7776	4.3058	1.5051	3.7934	2.4437	2.6126	0.7278	3.2982	1.3807	2.75912	4.78986	5.10983	5.41626	4.2502	4.9733	1.381	1.16079	0.858446	1.40187	2.30375	2.5486	3.23457	2.9534	3.4728	4.2895	3.1248	5.5052	2.5588	0.741107	0.889396	1.6981	1.1388
325	Os.19553.1.S1_at	LOC_Os05g49420	0.9827	1.5349	1.4002	1.2999	1.319	1.5525	1.0257	1.376	1.1658	-0.1253	-0.3998	-0.2381	1.8331	1.5155	0.9818	3.4349	1.9086	3.9573	4.2831	3.8445	5.0032	3.2465	2.3532	2.2179	0.952188	1.04583	2.23551	1.69227	1.8754	1.6935	2.5449	2.33659	2.66569	2.68801	2.77916	3.07035	2.61968	1.9495	3.3701	2.7352	3.1081	3.7111	3.1489	2.58953	1.95975	2.55544	1.88177
326	Os.12241.1.S1_at	LOC_Os03g14050	1.0744	0.1205	-0.2986	1.9069	1.9853	1.3981	1.4073	1.6297	1.5463	1.4914	1.4438	1.1243	3.1864	3.6244	1.435	2.528	3.6763	2.6838	2.8286	2.3537	3.2616	2.1284	1.8932	1.9974	1.32578	1.38207	1.77408	1.62863	1.2411	1.6385	1.5962	3.63064	3.38929	3.92885	3.77723	4.03211	4.14255	2.3176	1.7838	1.5342	2.9321	3.0553	3.1281	1.7653	1.70873	2.37066	2.18106
327	Os.12241.2.S1_at	LOC_Os03g14050	-2.2799	3.6413	0.1432	0.1732	-2.8986	0.6117	1.94	2.6625	2.1055	3.1844	1.6969	1.5676	4.6848	3.3438	-1.1987	1.2969	1.4833	1.2303	2.786	-1.407	3.9621	-1.2511	-1.2904	-5.7931	3.39667	1.87562	1.07703	0.317683	4.0488	5.3548	0.0475	6.90353	3.12122	7.15114	2.94777	7.73711	3.8334	1.5962	1.2251	0.8126	6.4277	3.7879	4.6558	0.0731179	2.68615	1.44327	4.51054
328	Os.4715.1.S1_at	LOC_Os03g50160	2.5831	3.6787	1.5331	3.8213	3.565	4.6123	1.7191	1.6195	1.676	2.1982	2.1691	1.9318	7.4619	6.4242	8.1954	1.6336	0.4921	3.689	1.6226	2.1722	1.7372	4.4805	2.1195	2.8483	0.51381	0.416163	0.948594	0.602515	3.8548	4.1868	3.7263	3.36369	3.06281	2.38872	2.22349	3.08138	3.41939	-0.9388	-1.4038	-1.2112	0.7055	0.5333	0.799	1.66474	1.79122	2.18818	2.40189
329	Os.2292.2.S1_at	LOC_Os03g53340	5.3753	5.9034	6.4371	0.0084	0.7289	0.3626	5.4432	3.2587	5.0444	0.7488	0.8094	3.2392	2.21	3.7215	1.9152	2.8807	0.705	3.1351	2.1436	1.1817	2.216	1.1615	-0.3485	-1.4838	-0.113031	3.37783	-0.230971	1.17335	8.2518	3.0056	5.4524	2.89038	0.987549	4.40758	1.14987	4.91705	1.70455	-0.0834	3.8094	-0.6339	2.6425	5.0752	3.0638	2.42527	4.56352	2.39949	4.85864
330	Os.11915.1.S1_at	LOC_Os02g51750	1.4024	1.5211	2.5603	1.6037	1.7732	1.2826	2.1363	1.9904	2.1017	2.3434	2.2309	2.0716	2.1862	1.6481	1.2119	2.569	2.61	2.7333	3.0798	3.1767	3.1559	1.6041	1.403	0.9266	1.30151	1.39216	2.78556	2.78756	2.4909	2.1	2.2056	2.95351	2.73708	3.28221	3.28533	3.91263	3.94646	2.0076	2.4705	1.8111	1.9095	2.2404	2.0717	1.87956	1.83888	2.64578	2.6224
331	Os.6318.1.S1_at	LOC_Os05g45020	0.6087	-0.7265	0.023	-0.9254	-0.3755	-0.0112	0.8164	0.9605	1.1153	1.9048	1.9879	2.1168	0.9326	1.6231	-0.4893	4.3471	5.291	4.5038	2.459	1.9228	2.4588	-0.2666	-0.4185	-0.8005	3.17377	3.28605	3.62169	3.58884	1.2219	0.895	0.8574	3.94699	4.23942	3.75405	3.95542	3.98757	4.40492	1.1034	1.8348	1.5411	2.8874	3.1896	2.9374	2.02069	1.46888	3.13342	2.76782
332	Os.17890.1.S1_at	LOC_Os03g22120	4.5747	4.8932	5.5321	4.2336	5.524	3.3529	2.1768	2.2063	2.2538	2.426	2.5341	2.2108	1.469	1.6256	0.6765	3.6964	6.3661	3.841	2.439	2.9112	1.7046	2.228	2.1624	1.9845	2.62304	2.52271	3.63717	3.64518	2.2594	2.3891	2.5326	1.33017	1.15285	1.41666	0.97312	2.43885	2.23818	3.1973	3.7321	3.1253	2.6022	2.4654	2.507	1.45246	1.70522	2.16656	2.31652
333	Os.31975.1.S1_at	LOC_Os05g10670	2.727	2.7123	2.9711	2.0388	1.7997	2.7144	1.7957	2.354	1.7007	2.2176	1.7506	2.3612	0.7789	0.3876	0.3574	4.1572	3.4989	3.6608	1.7106	2.6731	2.425	3.0572	1.8664	1.5723	-0.150166	0.10487	3.18072	3.4591	3.1111	2.291	1.4678	2.43155	2.75097	3.36752	3.34925	3.95588	3.48225	3.8307	4.196	4.5375	4.5523	4.4767	5.7256	1.23077	0.745577	1.2471	1.4323
334	Os.16068.3.S1_at	LOC_Os02g47840	2.6966	2.5589	3.2141	2.5365	2.6764	1.9161	2.5717	2.4369	2.6523	1.5904	1.6394	1.6049	2.7208	2.4712	2.2397	4.98	5.4568	5.2936	3.4545	1.7072	2.8181	1.789	1.8056	1.1777	2.29144	2.23235	3.25581	3.28405	1.9987	2.5116	2.3539	1.80932	1.52841	1.66356	1.62222	2.22199	2.21021	2.0547	2.7208	1.553	2.8382	2.7074	2.7295	1.47786	1.25881	2.04944	2.11061
335	OsAffx.3569.1.S1_x_at	LOC_Os03g50960	1.602	3.5845	3.8444	1.8343	3.6061	2.6962	3.828	3.5325	3.9521	1.9786	1.9836	2.563	3.7333	4.5842	4.3738	-0.1534	2.0568	0.3134	0.8853	-0.5731	1.2938	1.547	0.6512	-0.4468	1.41248	1.06612	3.21408	3.97387	2.9352	3.7656	4.275	3.30864	3.04619	2.70908	2.61828	2.7811	2.86155	2.4777	2.7716	1.2209	1.1327	1.1684	1.2805	3.03692	3.1394	3.26187	3.27411
336	Os.15471.1.S1_at	LOC_Os07g44410	1.3462	1.7627	2.8685	2.2936	1.9845	0.6627	2.014	1.8591	1.7592	1.4398	1.5063	1.245	1.1001	1.3128	1.0585	6.306	6.0604	6.0112	2.5498	1.1135	1.7818	2.4479	2.266	1.2104	1.75815	1.60407	4.11094	4.46312	2.2285	3.032	2.5071	2.45837	2.30385	2.41161	2.18257	2.94337	3.1622	-0.0372	0.815	-0.0095	2.518	2.5578	2.5296	1.76101	1.45707	2.5745	1.93689
337	Os.49627.2.S1_x_at	LOC_Os06g37150	-0.4812	0.8426	-2.3755	1.4089	1.8858	3.7019	0.3658	2.4109	0.6218	1.1306	0.935	-3.9348	1.7208	3.0892	2.3724	-3.2305	0.5647	-4.4947	2.477	1.1253	1.5166	3.7372	0.7839	2.5548	-0.692163	-1.02428	1.63867	2.55883	5.5374	5.6171	2.4791	2.36857	7.07638	2.56222	6.4086	2.00145	5.53476	-0.2595	2.0896	-1.0987	0.8879	0.1435	-0.0607	5.44559	2.4174	5.86085	2.74892
338	Os.50583.1.S1_at	LOC_Os03g60260	1.2314	1.3587	2.5408	-0.1436	1.7886	1.0224	1.2606	1.0007	1.7028	0.2707	0.3416	-0.0338	0.3413	1.0756	1.4761	3.4075	4.229	3.5252	3.1187	2.3694	2.8587	1.4817	1.5256	0.594	-0.22511	-0.0914931	1.39698	1.46085	3.6063	4.1274	4.8501	2.88089	2.70428	3.27029	2.95036	4.09008	3.51124	1.3395	1.3429	1.1207	1.1832	1.5403	1.4499	1.97966	2.93756	2.74503	3.02831
339	Os.413.1.S1_at	LOC_Os01g46970	2.0035	1.2498	0.914	2.0795	1.2392	2.4193	2.303	2.4932	2.3272	0.5421	0.752	0.751	2.5418	2.2762	2.7008	3.3256	1.9276	3.2023	3.3317	3.4127	3.9701	1.5759	1.5804	1.8309	0.269445	0.243417	3.74162	4.2155	1.5685	2.2009	2.538	1.70899	1.96004	2.36516	2.12951	3.01047	2.83752	2.5702	3.5252	2.9618	3.9878	3.1507	3.4028	1.93122	2.12775	1.68467	1.95893
340	Os.12106.1.S1_at	LOC_Os03g48780	3.084	5.891	6.3345	4.9364	5.9137	3.3231	2.0967	2.2541	2.2954	2.8593	2.8455	2.6792	3.0749	3.1465	1.3819	3.7237	4.2471	3.5589	2.7202	1.3516	3.038	3.0965	2.6766	1.4097	0.743873	0.822432	3.22836	2.48736	2.9822	2.4992	2.6082	1.53354	1.13751	1.56472	1.44648	2.83172	2.73848	1.5592	3.116	1.5929	2.28	2.5344	2.6596	1.58708	1.49841	2.49206	2.56216
341	Os.30269.1.S1_at	LOC_Os07g01340	-2.8505	-0.925	-1.6174	-2.7706	0.0625	-1.2445	-1.8601	-0.9459	-1.876	-0.6549	-0.1887	0.0645	2.6869	1.9646	3.8091	0.5772	0.8101	2.9106	0.1966	-0.0711	-0.5394	1.5339	1.3371	1.2645	3.59252	0.624967	-0.181574	2.67476	1.0466	2.651	3.4734	3.48885	2.70732	2.95865	2.40176	4.01219	3.33466	-0.3511	1.3502	0.1264	0.2219	2.4349	0.4345	5.06127	4.29968	5.38738	4.49979
342	OsAffx.29130.2.A1_at	LOC_Os09g16820	1.6082	0.9443	3.3864	1.6139	2.1612	0.1771	1.2059	0.1493	2.898	0.8222	0.8061	0.8305	1.291	2.8869	0.1886	4.223	2.5239	3.887	0.345	1.3745	4.7458	2.1411	2.4587	0.8485	1.17271	0.289164	2.77738	3.54093	2.7793	1.2886	1.5216	3.66961	2.16205	3.68888	2.25715	4.47631	3.17056	3.7325	2.125	1.6508	2.6185	3.8407	4.0261	2.34415	1.29271	2.69841	1.46603
343	Os.20504.1.A1_at	LOC_Os12g12880	2.8422	3.0949	3.4198	0.5605	0.3704	0.1407	0.7499	0.7452	1.3043	2.1805	2.2009	2.0136	2.5012	0.9768	0.9794	6.24	5.6955	5.5797	4.2763	2.9959	3.3778	0.9472	1.1065	0.7764	0.921052	0.852779	2.52065	3.21802	3.3188	3.2083	2.5201	0.744029	0.639058	1.19041	1.51493	1.8739	2.71476	-0.0742	-0.7407	-0.5842	0.8467	1.164	1.3801	2.66311	2.15621	4.12893	3.45785
344	Os.12167.1.S1_at	LOC_Os02g44870	1.331	1.0169	0.8817	0.9709	1.3572	1.7034	1.9389	2.1684	2.1161	0.9109	0.9403	0.696	3.1277	2.9096	2.7668	3.6016	2.823	3.4666	3.1772	2.7875	3.7479	2.014	1.8578	2.2711	0.773725	0.930513	2.04379	1.95389	1.9217	0.9831	1.6035	2.39739	1.97442	2.34199	2.04856	3.23371	3.10646	0.7891	1.5662	1.0428	2.8821	3.1432	3.021	2.00876	1.76237	2.68916	2.70677
345	Os.11450.1.S1_at	LOC_Os01g52110	3.909	3.1829	3.9397	4.1569	4.739	4.1476	1.6417	1.624	1.4084	-0.0682	0.6246	0.8724	1.8697	1.5735	1.0334	2.0693	0.6972	1.4474	1.3883	1.6288	1.5935	1.0633	0.707	1.3654	0.00370406	0.0353938	1.42661	1.80227	2.1838	1.5332	1.1184	1.8792	2.5961	2.44839	2.48026	3.05335	3.5389	3.7987	3.9166	3.1873	2.6198	3.1609	2.7201	2.18021	1.70071	1.25233	1.44449
346	Os.51394.1.S1_at	LOC_Os05g07890	3.411	4.7646	3.4504	4.8531	4.8797	5.7886	2.7875	2.9471	3.0015	1.4152	1.5033	1.4642	2.57	2.7121	3.303	3.2334	3.979	3.0019	2.5668	2.2053	2.6511	0.4964	0.8211	0.2412	1.25487	1.06741	3.92078	4.43373	2.178	1.9728	2.3028	1.16631	1.33738	1.68565	1.8872	2.1117	2.79731	2.0658	3.2977	2.4636	1.8467	2.1049	1.5829	2.47664	2.04817	2.67947	2.02034
347	Os.55968.1.S1_at	LOC_Os08g42630	1.7872	6.7454	3.0816	0.0104	4.186	3.3376	3.2791	0.8513	2.0602	2.3088	2.5298	2.427	1.647	-0.6573	-1.5793	4.7011	5.4357	4.4629	3.0303	2.6067	1.0447	1.4346	2.7497	1.227	1.25987	0.857749	2.65436	-1.53285	-1.0977	5.276	4.1742	3.57422	1.1867	3.94919	0.414078	3.94417	1.02998	0.433	0.8935	0.5422	-4.3865	2.9605	3.1282	1.35462	3.5237	3.80121	6.2827
348	Os.209.1.S1_at	LOC_Os01g16920	3.1341	5.2921	4.7613	5.6765	3.8914	4.144	7.3479	3.9398	5.2012	3.5747	4.7119	3.5783	3.7841	-0.0887	3.4223	3.8032	2.936	2.7934	3.9253	3.5943	4.1308	1.3733	-3.2701	0.5765	3.04263	2.87478	3.36466	2.71054	2.7861	-0.6873	3.4323	1.51737	1.77832	1.72105	1.8234	3.40793	2.89075	2.0289	3.0131	2.6576	3.9833	4.7181	2.6383	0.784927	2.68261	1.29422	3.36134
349	Os.11331.1.S1_at	LOC_Os08g10500	1.9579	2.6583	1.0653	2.3057	1.8158	1.7313	2.4827	2.949	2.6816	2.2639	1.8356	1.8465	1.489	1.4852	0.6137	4.2391	4.4196	4.148	2.8777	2.7555	2.8879	1.3202	0.7138	0.6397	2.3599	1.63138	2.58897	3.0407	1.0701	1.4814	1.4482	2.34802	1.94914	2.51867	2.14248	3.54646	3.14172	2.3755	3.8418	1.8872	3.4224	3.561	3.8006	2.02263	1.34427	2.39721	1.77197
350	Os.53801.1.S1_at	LOC_Os03g17800	1.9088	3.0888	1.9897	0.7701	0.8382	0.4068	1.9634	2.2639	2.1851	0.5072	0.5095	0.244	0.8667	1.8888	2.4821	3.7992	2.4423	3.3625	3.893	4.4743	3.185	3.2324	2.8981	2.0901	1.78146	1.95627	1.74022	2.48247	-0.0402	1.5579	1.6285	1.10834	0.74664	0.939311	1.11221	2.1171	1.9683	3.724	2.7245	2.3066	2.3931	2.1662	2.651	1.74001	2.11584	2.17974	3.0497
351	Os.31991.1.S1_s_at	LOC_Os11g02290	-1.3831	0.9685	-0.9108	-0.613	0.0235	-0.5432	2.5192	2.9764	2.5583	0.4273	0.1834	0.6294	2.4679	4.5954	4.4649	4.1911	3.5261	3.7089	0.036	-0.1362	0.5783	1.5705	1.5767	0.1566	2.10109	1.55342	2.26083	3.38422	0.2136	-0.7849	-0.0164	2.86919	4.13614	3.25266	4.05541	3.56446	4.51943	1.253	1.5808	1.5633	2.4048	2.6899	2.0099	3.45404	0.595448	3.79423	0.499526
352	Os.11040.1.S1_x_at	LOC_Os10g31320	1.5602	2.6275	2.6503	2.3326	4.1187	2.9426	2.7712	1.3724	1.3971	1.3202	0.9108	0.862	5.901	4.9452	5.7691	3.2082	2.8083	3.1414	1.477	0.6157	1.7364	1.9993	2.723	2.7449	1.62796	1.51433	1.90391	2.05556	5.0951	3.9638	3.7253	2.08698	1.75581	1.41116	1.85423	2.14639	1.13817	-2.4991	-1.5141	-2.1979	1.072	1.5371	1.2766	2.38363	2.29758	2.42433	2.60946
353	Os.37717.1.A1_s_at	LOC_Os05g15770	0.1784	1.3512	2.8955	0.2752	1.8181	0.1535	1.5923	1.8188	1.5892	-0.0034	0.3995	0.9167	0.9868	2.607	-1.4255	1.7415	6.357	1.5065	3.7971	2.9726	3.8204	-1.4134	-0.3823	-1.4488	0.954385	0.80415	0.554502	0.798714	6.3224	4.4893	5.2499	1.69178	1.74388	2.01027	1.96554	2.57433	2.36842	6.1792	3.9777	2.1545	2.1142	2.419	2.0771	1.09399	0.678738	2.7651	2.55769
354	Os.52377.1.S1_s_at	LOC_Os02g13370	-0.8375	-0.7956	2.1357	0.9553	1.8509	0.989	-0.7371	-0.9677	-0.649	-1.0743	-1.3772	-1.0532	-1.2392	-1.5475	-3.3982	3.3544	6.7938	3.5946	1.3415	0.8577	0.5625	1.9506	1.7023	-0.2246	1.2848	1.27322	0.543648	0.76931	2.2321	3.7754	2.3771	2.09229	1.15471	1.76424	1.53518	2.28287	2.09197	2.7367	4.3159	4.1584	-1.5239	-1.6211	-1.7847	3.94729	4.5818	4.36841	5.33403
355	Os.487.1.S1_at	LOC_Os01g15340	0.9802	0.6916	2.2195	1.1603	1.1091	1.5835	1.1551	1.1092	1.2231	0.8234	0.3029	1.1565	-0.6925	-0.6224	-2.1857	3.5028	4.6224	4.0885	3.8794	3.081	3.2037	0.6234	-0.306	-1.1615	-1.03321	-0.960571	1.47739	2.25059	-0.5906	1.6944	0.2709	4.05178	1.70113	4.23507	2.00005	4.7586	2.31221	2.1158	5.628	4.0256	1.8829	1.379	1.5688	4.67695	2.46364	4.95772	2.61251
356	Os.7372.1.S1_at	LOC_Os01g72910	-1.628	0.6664	-0.0785	0.7492	0.6745	-0.7321	0.2276	0.4078	0.8204	2.3227	2.2745	2.1829	2.4924	0.4065	0.4029	4.1155	5.1664	4.5927	0.6591	1.169	1.5006	1.5158	0.8374	0.8916	1.85708	1.97319	-0.319264	0.750826	0.4549	1.1721	1.29	4.68606	4.02983	5.29914	4.42524	4.91696	3.99569	1.2038	1.6738	3.1878	1.3884	2.3058	1.5366	0.690876	1.15488	1.97825	2.36627
357	Os.18615.1.S1_x_at	LOC_Os03g41390	1.4039	2.169	0.0054	-0.3105	-0.8147	0.6019	2.5264	2.5006	2.5706	0.6853	0.1835	0.8296	2.2522	0.9414	2.3891	5.6193	4.9718	5.6181	3.9861	1.6766	1.5456	1.0942	0.8609	-0.1246	0.865068	0.402453	3.22164	2.27636	2.7779	0.4913	1.6304	2.76006	2.32471	2.58384	2.09815	3.04305	3.12178	-1.1578	-0.0932	0.333	4.1367	3.6286	3.6174	2.86844	2.2281	3.33624	2.75491
358	Os.4963.1.S1_at	LOC_Os10g33240	0.5929	1.1215	-0.2118	0.6128	1.1884	-0.2962	0.9716	2.1518	2.1027	1.7283	2.0029	1.0659	1.2417	1.2074	1.8146	4.7273	4.1867	3.6023	3.074	2.889	3.1836	7.1016	5.7201	5.3244	0.968495	0.554104	1.44953	1.0566	1.3583	0.6957	2.5085	1.3281	0.947022	1.11564	1.306	1.18032	1.87836	0.965	0.9097	1.4443	5.3001	1.4897	1.9303	1.70739	1.4943	2.01465	1.73761
359	Os.12228.1.S1_at	LOC_Os02g04160	2.0085	1.6624	1.5889	1.1928	0.9893	1.1085	1.6457	2.0131	1.3325	2.0625	1.8054	1.4123	1.1955	0.9567	0.3061	2.4969	2.1006	3.1675	2.1508	1.0149	2.053	2.9816	1.7856	1.6899	2.27263	2.24692	2.5145	2.64863	1.0863	1.1084	1.0985	1.95328	1.91288	2.08185	2.15426	2.21083	2.32282	4.2666	4.4275	4.0514	0.4123	0.584	0.6482	2.23118	2.23008	2.48007	2.44338
360	Os.13604.1.S1_at	LOC_Os02g30100	0.7178	1.2425	0.193	0.1445	1.0452	0.5134	1.0418	1.1661	1.0504	-0.0532	0.1359	-0.4615	1.3203	1.9502	2.7624	3.869	2.4779	3.3984	3.1928	1.8338	2.594	1.7489	1.3849	0.4011	1.19811	1.15602	3.47735	3.51731	1.2192	2.2449	1.9151	1.43096	1.14205	1.87902	1.75916	2.22412	2.37008	2.4389	5.4224	3.0559	2.3292	2.1122	1.9556	1.68305	1.27522	2.27978	1.7927
361	Os.26827.2.A1_x_at	LOC_Os01g21420	4.6941	3.6983	3.9497	3.5195	2.9053	3.1411	2.6421	2.5526	2.2828	1.1797	1.4907	1.5763	3.8317	3.3112	3.7781	2.891	1.4244	2.9287	3.246	3.3331	3.5552	2.0519	0.4518	1.7704	0.766418	0.859953	1.17725	1.36512	2.4676	3.2309	2.3156	0.470096	1.94548	1.38367	2.14944	1.72745	2.02935	2.8943	4.2197	2.9148	3.4642	3.7433	3.4439	1.28489	1.10654	1.41726	1.65875
362	Os.31504.1.S1_at	LOC_Os03g55230	-1.3092	-1.9057	-2.7175	-1.4865	-0.5624	-2.2445	-1.2897	-1.496	-2.8096	-0.4282	-3.1794	-0.3726	-0.3396	-0.1694	-1.8572	0.2319	2.223	1.1591	2.3965	1.7924	1.0387	0.9162	-2.1689	0.2267	1.40678	2.65544	0.772527	1.26963	6.2892	4.5015	8.4759	3.09278	3.22764	3.31812	3.45868	3.77502	4.18127	2.4736	2.159	0.5806	-2.5587	-2.5114	3.3431	2.27239	3.14875	3.02375	3.6088
363	Os.55527.1.S1_at	LOC_Os08g31340	-1.2102	-0.864	-1.2196	-2.9978	-2.8576	-2.6876	0.6195	-0.0112	0.5464	0.0537	0.1585	0.3899	2.1204	1.0799	1.0753	3.0654	3.635	2.9734	3.9426	2.3843	4.0635	0.187	1.6935	1.3376	2.16573	1.7425	4.88062	5.19539	0.871	1.2447	2.0493	3.6253	1.315	2.17356	2.26826	5.51222	4.97335	-0.516	1.1861	0.309	1.9033	2.0412	1.5818	0.52142	1.36945	0.476242	1.86605
364	Os.50198.1.S1_at	LOC_Os12g40180	-2.8496	-4.5201	-2.6592	-3.6029	-3.1042	-3.7556	1.2454	0.8278	1.1919	0.2957	0.1938	0.2941	0.7205	1.8371	-1.0648	5.3911	8.1694	5.426	3.2659	5.5958	2.1794	0.8539	-0.4326	-1.1954	0.853586	1.94099	2.12239	2.1301	1.2342	-0.4709	1.1752	3.26569	2.30611	2.94388	2.41755	3.63212	3.15509	-0.2422	2.1584	0.5564	2.5323	3.2841	2.1959	2.13172	1.65109	2.27732	1.83792
365	Os.49572.1.A1_at	LOC_Os06g11090	1.1199	2.2324	0.2696	0.6772	-0.6925	-0.0427	1.9564	1.5951	2.0173	1.9845	2.1456	2.4589	1.7812	2.3981	3.1445	4.7209	4.2251	5.6703	1.394	1.6255	1.2259	1.6072	0.731	0.9415	0.153121	0.195347	1.56533	1.7751	1.8319	2.2556	0.7389	1.51477	2.13507	1.84308	1.73996	2.02997	2.65934	-0.5455	0.3089	-0.1492	1.4945	1.4655	0.9365	4.69864	2.44522	5.09417	2.80694
366	Os.55270.1.S1_s_at	LOC_Os04g54210	0.2303	-0.1752	0.3843	-1.5145	-0.8433	-0.4124	-0.51	-0.4268	-0.4038	0.2348	0.1898	0.6036	0.4266	-0.2509	-1.7654	5.993	4.9912	5.4665	1.4811	2.3281	1.8347	1.8644	2.3941	1.7815	1.63318	1.50241	2.94435	2.69977	1.8242	0.8484	1.4016	1.8462	2.06937	1.93811	1.80073	1.88642	2.02954	2.3629	3.8734	2.4698	0.9831	1.1151	0.8749	2.46708	2.12158	2.37127	2.10415
367	Os.46618.1.S1_at	LOC_Os10g41550	1.3857	1.5953	2.1655	0.6276	1.5079	0.5883	2.1459	1.9259	2.0788	0.1144	0.4805	0.7849	1.6208	2.0538	1.3193	5.6594	4.9512	5.9186	2.403	2.3565	2.374	0.0651	0.2003	-0.0825	1.87379	1.97679	2.90548	3.20431	1.8317	2.2635	2.1839	2.2402	2.22548	2.05625	2.14136	2.73353	2.89411	1.2369	3.0935	0.9168	5.0484	4.3481	4.9033	0.484346	0.443562	1.52741	1.36586
368	Os.13504.1.S1_s_at	LOC_Os03g07226	1.5198	1.1346	1.311	0.5117	2.7326	1.4623	0.9424	1.7829	1.0549	4.2822	-4.3806	3.316	0.8749	0.4289	0.3031	0.1618	-0.1848	0.8654	3.4505	0.4606	0.7124	0.0461	3.6019	2.574	3.17463	1.42162	0.561099	-0.464762	0.0748	0.6187	0.5856	-0.295702	-0.136122	0.159553	1.14149	-0.780665	0.512689	-0.0299	-0.6137	1.3476	-0.9614	1.0629	4.4176	-0.212795	2.31794	0.622757	2.43994
369	OsAffx.25004.1.S1_s_at	LOC_Os03g07226	-1.8886	-3.1268	-0.0874	0.6357	-0.1325	-0.6124	4.059	-1.3629	-3.709	0.4792	2.2624	2.2948	-3.499	-1.8974	-0.4946	0.8484	-1.4343	-1.1055	-0.6476	1.7396	-0.1055	-0.608	0.5419	-4.8337	0.389532	2.36954	-0.104121	-1.26496	1.2591	2.9012	-2.151	-3.81896	4.7393	-1.17904	4.9598	1.55894	1.87246	-0.1041	0.2969	2.1289	1.233	-4.6461	-3.9242	4.30388	4.61779	6.56153	4.9724
370	Os.7806.1.S1_at	LOC_Os04g39980	-0.2929	-0.7652	-0.9398	-0.1155	0.6659	0.4599	0.9531	0.5788	0.4783	0.6536	0.5659	0.5199	0.7899	0.4009	1.3138	1.8222	2.3578	2.0052	5.1543	4.3789	4.2757	1.7805	2.2627	0.1807	0.761894	-0.537186	0.351762	1.76675	0.4243	1.6253	1.9856	2.69088	2.13651	2.53883	2.02914	3.04019	2.6494	0.3944	2.09	1.4394	1.8573	2.0735	1.3952	2.57856	2.38441	4.01754	3.15852
371	Os.50139.1.S1_at	LOC_Os09g08280	3.0114	4.3931	3.248	2.8425	0.0144	-0.0322	6.1003	6.0873	2.2509	5.9932	0.8354	2.3537	4.6133	4.8435	5.8993	2.602	2.5549	2.7442	1.645	5.0632	2.9164	1.4574	-2.002	-0.2343	4.37279	3.99087	1.67452	1.57342	1.2086	1.2431	1.8262	1.36094	0.659139	1.04348	1.06774	1.66553	1.74471	1.3567	0.587	0.2237	0.4565	2.6546	2.6649	3.69156	1.88481	2.31451	1.38036
372	OsAffx.16669.1.S1_at	LOC_Os07g41160	2.464	2.7869	2.3601	2.7787	3.5419	4.7565	2.5878	2.4931	3.0608	0.5487	2.0183	2.0819	2.6812	2.364	2.7014	2.3428	1.8216	2.7785	2.4394	2.8838	3.3579	0.2619	-0.0543	0.4494	0.647266	0.276727	2.3746	3.01016	1.4936	2.0434	1.9446	2.19228	1.93927	2.58551	2.13615	3.12363	2.76429	1.5348	2.1516	2.0173	3.2233	3.2561	3.4803	2.10107	2.22956	2.60871	2.39832
373	Os.27906.1.S1_a_at	LOC_Os01g62760	0.996	1.4846	0.341	1.2627	1.4434	1.5127	1.3231	1.0761	1.6115	-0.6379	-0.6891	-1.0921	2.5818	2.8504	2.4288	2.5397	1.3546	1.8266	3.1118	3.4968	3.2523	1.4269	0.8499	1.2914	0.224471	-0.100487	2.27605	2.48778	2.5739	2.5501	2.5226	2.19103	1.94205	2.13518	1.87689	2.33988	2.36854	1.2656	2.1522	2.0751	3.5092	3.9143	4.2467	2.25256	2.16536	2.10346	2.12484
374	Os.5940.1.S1_at	LOC_Os01g50370	-0.3075	-0.3477	-0.0141	-2.4697	-0.8992	-0.9832	2.0051	1.808	1.9071	1.6739	1.0997	1.5299	2.487	1.827	3.1582	4.8778	2.1377	4.8869	0.3141	0.4703	1.7599	1.2657	0.2606	2.6422	0.676946	0.307979	1.87584	2.43775	2.0188	2.0401	2.3661	2.21172	1.45673	2.78962	2.25041	4.259	3.61451	0.8361	2.1481	0.3325	3.6291	3.0999	2.7901	1.49106	1.95073	2.19807	2.48007
375	Os.27926.1.A1_s_at	LOC_Os07g48460	1.6689	1.7663	1.7383	0.991	0.9787	1.2209	2.2748	2.1274	2.156	1.6877	1.34	1.4912	4.456	4.56	4.8844	1.555	2.4281	1.3168	2.5428	2.1771	3.1694	2.4527	2.1048	0.9439	0.442164	0.363768	3.13314	2.9321	1.1748	3.1139	2.3572	2.74649	2.38682	2.8612	2.42665	2.97663	2.67788	0.2575	0.181	0.3371	1.2576	1.3226	1.2737	0.866408	0.774016	1.19182	1.14771
376	Os.24917.1.S1_at	LOC_Os01g36790	-0.909	-2.0341	-0.2634	-1.8681	-1.8088	-1.4596	2.2413	1.8752	2.6858	1.57	1.8367	0.9356	1.7776	1.2609	2.1798	4.9439	4.9347	3.9053	3.9396	1.9289	4.6004	2.2358	1.7506	4.1223	2.41099	1.94417	2.59702	2.27784	0.7405	1.2108	1.9906	0.900395	0.665403	1.38411	0.675305	2.69616	2.41203	1.0449	1.8482	0.5602	2.4082	2.5054	2.075	0.24874	0.545816	1.25145	1.28825
377	Os.10845.1.S1_s_at	LOC_Os03g60370	2.0103	1.999	2.8749	1.3483	1.5632	0.9845	1.917	1.9129	2.081	1.6185	1.7914	1.6754	1.6848	1.2242	0.9656	4.4068	4.3858	4.4436	4.1951	3.2388	3.5901	1.8716	1.3604	1.1583	1.88321	1.78212	3.43796	3.60081	1.6685	1.7575	1.5571	0.467937	0.496637	0.51438	0.710209	2.25455	2.15179	1.0809	1.2542	1.2688	2.4936	2.586	2.4818	0.928503	1.07469	1.91991	2.01595
378	Os.13596.1.S1_at	LOC_Os03g10320	1.2284	1.9517	0.2867	2.5216	2.25	2.0165	1.5992	1.743	1.3928	1.3644	2.1361	1.9321	2.2501	1.9055	1.8215	3.777	4.996	4.1554	1.6734	0.9891	2.2489	1.5906	1.6452	1.0748	0.783171	0.582885	2.72853	3.43058	2.072	3.0096	2.4249	1.92544	2.53054	1.8083	2.28107	2.28908	2.75201	0.3364	0.4018	-0.2139	1.5518	1.5843	1.6243	2.36832	1.78793	2.01015	2.15093
379	OsAffx.193.1.S1_x_at	LOC_Os10g25030	0.7186	0.972	0.3104	1.75	0.1612	1.1317	1.8668	1.7006	1.4765	1.1704	1.0615	1.4145	2.1091	2.0699	1.5196	3.5079	4.9878	4.3544	3.2808	3.0343	3.1507	1.1479	1.241	1.5001	1.89536	1.62426	2.20823	2.79425	1.1345	2.8093	2.5901	1.35686	0.740886	0.977181	0.442033	2.04672	1.44766	-0.005	0.4346	-0.3823	0.6419	0.4367	0.7879	2.25068	2.13697	2.72583	2.83349
380	Os.55283.1.S1_at	LOC_Os05g38660	1.7667	2.6457	1.369	1.8674	2.0015	1.3651	0.8697	1.1606	1.1717	1.1214	1.0645	0.9807	2.0666	2.3548	2.2149	0.2108	0.6832	0.4565	1.4067	1.6837	1.6606	1.7075	1.0882	1.3391	0.370944	0.998697	4.05451	3.60523	1.9453	1.8399	1.9623	2.88216	2.46535	2.8916	2.68749	3.1199	3.27573	3.0536	2.2127	1.923	3.1583	3.153	3.2641	1.92067	1.84112	2.06634	2.055
381	Os.10839.1.S1_at	LOC_Os03g16350	0.2057	-0.8962	-1.4649	0.2108	-0.0262	-1.4439	0.6198	0.5405	0.9671	0.4998	0.6389	0.6091	0.501	-0.8231	0.1963	3.4279	3.9784	4.343	1.1247	2.2708	1.9381	4.1803	2.5893	2.003	-0.0457236	-0.430984	0.887458	1.10826	1.8742	3.0788	1.5613	2.19116	1.71758	1.58266	1.58562	1.9717	2.02543	0.2004	2.1238	0.0414	3.0177	2.8811	2.6582	3.01252	3.53478	3.66773	4.21946
382	Os.18094.2.S1_a_at	LOC_Os05g46040	2.4614	3.1616	2.2584	2.5867	2.5992	3.012	2.1924	2.1247	2.2224	1.9464	1.8125	1.8215	1.973	1.9687	2.373	2.2576	2.7787	2.2834	2.3704	2.2843	2.5569	1.2254	1.1829	1.9022	0.684159	0.836302	3.04473	3.03666	2.2751	2.3356	2.4106	1.70286	1.81529	1.89588	1.85895	2.23124	2.02231	2.0778	2.8012	2.5049	3.6336	3.6699	3.3611	1.78662	1.50994	1.81283	1.5528
383	Os.10096.1.S1_a_at	LOC_Os01g05830	1.1126	1.7902	1.8179	1.8366	1.9114	1.7594	1.6452	1.6569	1.8397	1.2583	1.1374	1.3995	1.1785	0.4958	0.8683	3.71	3.3141	3.651	3.8247	3.883	3.7666	0.3236	0.8915	0.4283	1.18617	1.04182	2.37093	2.596	1.4365	2.1814	1.7869	1.36953	1.67968	1.17197	2.1325	2.29976	2.48368	1.2828	1.9396	1.3294	2.991	3.2167	2.825	1.5021	1.4671	1.94643	1.7746
384	Os.27764.1.S1_at	LOC_Os05g38860	-1.6516	-1.4051	-1.4888	-0.8815	-1.5908	-1.2571	0.9101	0.7152	0.8003	0.0588	-0.1182	0.1687	1.4367	2.6488	2.5851	2.8619	2.8321	2.2155	1.4742	2.6293	2.9546	2.4665	-0.0659	1.3887	0.566228	1.14754	-0.448315	-0.775383	1.8865	1.6026	1.2446	3.00133	3.14807	3.28196	3.12559	3.47694	3.65841	-0.1439	2.6624	2.269	3.2979	3.1474	2.9752	1.82793	2.00703	2.27194	2.00664
385	Os.36834.1.S1_at	LOC_Os04g54830	-0.0406	0.2991	1.0682	-0.2635	1.1434	-0.3493	2.6175	2.8324	2.5602	0.442	0.4665	0.4341	3.0131	2.9141	2.7243	1.8134	3.9931	2.0322	2.4886	3.2423	2.8279	1.4902	0.3792	0.7564	1.02006	0.701649	2.61559	3.34732	2.579	1.8392	1.9633	2.77183	2.38981	2.96698	2.19311	4.16128	3.69155	-0.5243	-0.3027	-0.3824	2.651	2.4288	2.2896	0.86752	0.786632	1.98913	1.78487
386	Os.11808.1.S1_at	LOC_Os03g06580	2.5551	2.3664	2.0985	3.2011	3.1926	3.1917	2.3415	2.5849	2.4105	3.3151	3.2908	3.1054	1.0888	1.073	0.8831	3.611	3.3971	3.4641	3.136	2.8745	2.9872	1.3763	1.1648	0.6346	1.12566	1.17189	2.02779	1.94939	1.0186	1.4771	2.1296	1.89711	1.91738	1.99272	2.22782	2.83639	2.93681	1.0451	1.0588	0.0838	2.5103	2.5907	2.8796	1.94102	1.89448	2.56037	2.67347
387	Os.24611.1.S1_at	LOC_Os02g40900	5.6224	4.9381	4.3763	2.7507	2.5527	2.9095	2.1649	2.2156	3.0372	2.5141	3.027	3.098	4.4273	3.9406	3.4506	4.4581	1.9677	4.0984	2.8523	3.2494	2.4642	2.9888	1.4585	2.212	1.25054	1.19369	2.70559	2.43094	4.1863	3.2878	2.6563	-0.437866	-0.233584	-0.315579	-0.1615	-0.0323627	0.489917	3.042	2.3223	2.3664	3.837	3.1533	4.0817	0.554403	0.772188	0.580605	0.443892
388	OsAffx.12022.1.S1_s_at	LOC_Os02g13600	-0.2476	0.3311	1.322	0.4827	1.7267	1.8106	1.3647	1.5222	1.4472	0.6983	0.63	0.5971	1.8714	1.9883	0.7304	4.2036	4.3354	3.9136	2.6814	2.4381	2.8612	1.3116	1.2264	0.6516	1.41932	1.22559	2.38223	2.1773	4.0299	2.1199	2.6721	1.42399	1.22613	1.68977	1.35754	1.5893	1.77931	0.3963	1.6078	0.5226	2.5439	3.0779	2.6094	1.55387	1.57534	1.86136	1.84766
389	Os.19070.1.S1_at	LOC_Os11g09020	4.4185	7.0258	5.2521	1.4005	2.4678	1.1454	1.5627	1.4428	1.4704	1.05	1.0745	1.0054	1.6029	0.6021	0.5166	5.8557	4.8	5.5096	3.6463	3.2675	3.7181	2.436	2.2724	3.0111	1.42065	1.36506	3.37747	2.65367	0.1893	0.7718	0.9878	-1.2353	-0.171635	-0.530617	-0.148909	0.984924	1.13923	0.8248	2.021	0.8886	3.3047	3.2976	2.8475	1.87824	1.39495	3.04542	2.96924
390	Os.11334.1.S1_x_at	LOC_Os09g25090	1.5471	0.18	-0.4032	2.1783	2.5382	2.9231	1.6808	1.1996	1.4281	0.9602	0.7108	1.8867	2.6932	3.1021	2.9415	1.6542	-0.201	1.0136	3.748	1.2495	4.7797	1.7401	2.0223	1.6797	0.00266232	0.334251	1.27925	1.57015	1.3736	1.1592	2.5276	2.36086	2.35029	2.63845	2.79304	3.01783	3.64034	1.4121	2.1227	1.1616	1.8655	2.6492	2.2129	1.8923	1.10446	2.35891	1.75754
391	Os.8851.1.S1_at	LOC_Os08g35630	-0.7924	-0.9003	-0.3824	0.2494	0.2407	0.1174	0.991	1.3881	1.6145	0.8408	0.8911	0.8408	-0.1148	-0.0803	0.3897	5.6701	3.7822	6.0557	4.4749	3.0277	4.069	0.8459	0.7042	0.2341	1.62215	1.28563	2.94656	3.82061	0.6014	2.2735	2.213	0.552316	0.332272	0.677123	0.581841	1.38996	1.5099	1.6373	2.6665	1.1625	1.2789	1.1966	1.3411	1.70318	2.0211	2.37184	2.48545
392	Os.4186.1.S1_a_at	LOC_Os01g55340	-0.2186	-0.3606	0.2732	-0.7463	-0.4379	-1.602	2.3059	1.6462	1.5158	1.2404	1.7655	1.3498	1.7906	0.0343	3.4321	5.552	5.0184	5.4924	3.1444	2.3989	3.6242	1.8987	1.6679	1.2715	2.03984	2.3231	1.96922	2.30964	0.5219	2.1486	-0.0119	0.721474	0.668379	1.03665	1.11623	1.82683	2.48943	1.1694	2.2408	1.0394	2.2901	2.5864	2.3635	0.699302	0.792102	1.82921	1.61842
393	OsAffx.17972.1.S1_at	LOC_Os09g31270	0.3641	0.9743	0.8386	-0.657	-0.4983	-0.8164	1.1866	1.7513	1.5874	1.6244	1.7265	1.9613	1.3774	1.2175	0.8022	4.5729	5.0034	4.8141	2.5558	0.7532	1.6753	0.0367	0.6965	0.2239	2.50887	2.59951	2.96795	3.28165	2.2013	2.9279	2.3901	1.67776	1.36555	1.62126	1.35071	1.56784	1.54995	-0.7667	0.0378	-0.9082	1.9438	2.1686	1.794	2.2208	2.09191	3.28877	3.13376
394	Os.15696.1.S1_a_at	LOC_Os02g43010	2.2986	1.7599	1.9387	2.2479	2.4386	1.4271	2.1562	2.4009	2.2442	2.7389	2.7586	2.4081	1.7716	1.5178	1.0171	3.0171	2.3783	2.9185	2.0813	1.9403	1.6758	2.2268	2.2866	1.9624	1.66119	1.73582	3.96659	4.03609	1.2349	1.3192	1.4991	1.21731	1.22396	1.47049	1.53816	2.2916	2.38042	3.0535	2.7467	2.3447	1.9004	1.6959	1.9543	0.707943	0.820257	1.36705	1.48373
395	Os.46223.1.S1_s_at	LOC_Os09g33690	2.4376	1.6481	1.5229	0.8458	0.8124	0.6161	1.5988	1.843	1.904	0.122	0.4894	0.0911	2.0847	2.0462	1.3073	1.9709	3.2129	2.5041	2.9843	2.6794	2.1918	2.0103	2.2532	2.7226	1.51495	1.43671	2.23503	2.3862	2.3892	1.7779	1.9708	1.60627	1.7002	1.87766	1.88221	2.14925	2.29748	1.3694	1.2168	1.5705	0.1841	0.4859	0.1345	1.04554	1.28637	1.46775	1.75521
396	Os.38022.1.S1_at	LOC_Os01g49710	3.1613	3.0052	2.472	2.5182	2.4189	2.2372	2.0317	2.0689	1.6928	2.3429	2.2488	2.3569	1.3519	0.9886	0.5869	4.4991	3.982	3.7086	3.0718	2.0407	2.8348	0.5615	2.2383	0.0458	1.87203	2.01662	3.41873	3.89938	1.9794	2.4779	2.3415	0.839104	1.52378	1.8114	1.70966	2.80049	2.90493	1.0695	2.0882	1.2699	1.6995	1.9395	2.0142	0.75812	-0.0107375	1.5582	0.982206
397	Os.5491.1.A1_s_at	LOC_Os12g29220	0.0045	1.5265	0.944	2.9815	1.5137	2.8529	0.1046	-0.1059	0.0713	0.0644	0.0434	-0.0411	3.0157	2.6342	2.5186	2.1354	0.9612	2.1581	3.9351	2.5333	4.1308	2.1165	1.1312	2.2474	1.58534	1.481	0.559712	0.181067	0.2428	0.8763	1.0272	0.760445	1.20156	1.07516	0.936973	1.49969	1.02726	2.8667	3.1638	1.7279	0.512	0.7926	0.5664	2.25722	2.548	2.84565	3.3916
398	OsAffx.18745.1.S1_at	LOC_Os11g08170	2.6071	3.2705	0.6826	1.7968	0.1979	0.9064	1.9999	3.0326	1.1301	3.3779	-0.34	2.5249	1.9176	1.0111	0.8745	1.3624	2.6347	2.0242	0.1132	-0.7101	2.5071	1.5888	2.8884	1.9764	1.47465	2.82684	2.58708	3.47596	3.4558	2.9057	2.9376	2.59807	1.77235	2.96417	2.21161	3.3907	1.59144	1.5576	3.7451	2.3806	2.579	0.4243	4.0604	0.9306	1.31965	0.742921	1.21153
399	Os.39943.1.S1_x_at	LOC_Os03g55990	0.2572	0.2871	1.6707	1.0345	1.4502	1.1053	0.5082	0.6573	0.5288	0.1201	-0.0242	0.2376	-0.1278	0.3239	-0.0603	-0.5094	-0.4893	-0.7497	-0.2827	0.0387	0.406	-0.9726	-1.4464	-2.0937	0.178344	-0.365506	0.875142	0.451002	0.6544	0.9224	0.0115	0.524721	1.18758	1.08782	1.6309	0.952859	0.908329	1.8246	1.6167	1.3572	0.4792	0.0022	1.2585	0.960105	0.936842	1.04132	0.859343
400	Os.39943.2.A1_x_at	LOC_Os03g55990	0.4838	-0.1398	0.9316	1.4218	1.8427	1.1215	0.0848	0.3118	0.8379	0.6095	0.5913	0.3919	-0.2721	-0.0938	-0.1957	-0.0486	1.08	-0.3612	1.5809	1.9819	0.279	0.4263	0.8989	0.5539	1.08159	0.995241	1.59194	1.55696	0.3522	0.4374	0.9407	0.297505	0.349962	0.401476	0.227919	0.448541	0.288245	1.2227	1.8016	1.1535	1.7978	1.4461	1.435	1.05953	1.17094	1.37594	1.44927
401	Os.7516.1.S1_at	LOC_Os05g43390	3.1053	6.5103	3.258	5.8902	7.7298	3.7103	1.7229	2.5283	1.6885	1.1092	1.5835	1.2946	-0.0734	-1.0263	0.0579	4.818	4.137	4.3252	3.9582	1.7129	3.0538	6.5639	4.079	2.7388	1.23003	1.56181	0.876402	0.845181	-0.9006	1.8571	0.5666	0.924411	1.12813	0.255279	0.640072	1.39172	1.69319	1.7932	2.2357	1.3381	4.9164	0.635	1.0419	1.79431	2.16256	2.59977	2.94147
402	Os.52750.1.S1_x_at	LOC_Os09g03190	1.3098	1.8051	2.273	0.647	0.0957	-0.7412	1.6225	1.6895	2.0491	1.7405	1.0434	1.7909	1.5716	0.7958	1.0315	3.8475	6.4981	4.6546	3.4157	2.6932	2.2201	2.3729	0.8217	1.3209	1.38733	1.32452	1.28887	0.964542	-1.515	0.1786	2.6134	0.362913	-0.0956805	1.23002	1.26209	2.6087	2.37836	0.3484	1.6803	0.3536	2.756	2.5987	2.3455	1.41849	1.07254	3.61924	3.68829
403	Os.56257.1.S1_at	LOC_Os05g46750	1.0682	1.9633	0.1979	0.1343	-0.4534	0.7011	4.0659	2.9746	3.0431	3.191	2.0997	2.8274	1.9193	0.9381	2.0907	7.821	5.8535	5.7326	-0.1742	0.674	0.0102	0.5246	0.671	-0.4409	0.657736	1.28542	2.19497	1.44973	1.2449	1.531	1.4971	1.11418	1.63486	0.63994	1.41965	1.97416	2.10578	0.2325	1.8163	2.4363	2.5203	2.9652	3.2045	2.37028	1.70842	2.80229	2.79883
404	Os.16453.1.S1_at	LOC_Os12g39400	2.1611	2.5458	1.7297	2.452	2.3542	2.0142	4.2341	2.2834	2.9316	1.1973	1.6233	1.7392	0.1713	-0.0554	-0.5429	5.4007	6.1772	6.2439	2.7075	2.8657	2.7748	2.6737	0.9221	1.444	2.20752	2.04509	2.51467	2.61387	0.1111	3.5995	2.3981	0.770398	0.541817	0.925575	0.629447	1.80837	1.89202	0.5533	2.6281	0.6114	3.1659	3.8826	3.6239	1.26805	0.86218	1.96275	1.76475
405	Os.27279.1.A1_at	LOC_Os03g26870	1.4689	1.0013	0.8792	2.4042	2.5492	2.3313	2.0417	1.6971	1.7789	-0.6845	-0.1419	-0.1279	2.9764	3.0325	1.855	3.1335	2.6935	2.9757	4.3352	3.4131	3.7818	0.3903	0.7583	0.4678	0.713951	0.456538	1.46963	1.88655	1.1	1.4082	0.7748	3.3	3.16495	3.19429	3.35511	4.07497	4.34359	1.5681	1.5119	1.563	4.9701	4.0306	4.9006	-0.500713	-0.416187	0.293241	0.0533408
406	Os.56045.1.S1_at	LOC_Os09g26880	2.7071	0.2772	1.651	0.0619	0.5249	-0.0496	3.2542	1.1089	1.321	0.6233	1.6726	1.1847	0.5297	2.3478	2.4613	3.0197	3.0906	3.1485	1.5235	2.8596	4.2809	0.0326	0.2026	1.1108	0.665992	1.45385	1.54516	4.09569	2.075	1.0674	2.1098	2.44834	0.789981	1.02322	1.52556	3.32123	2.97464	-1.6863	0.8847	1.8778	1.8319	2.7879	2.1335	2.40052	1.47434	2.42877	2.70451
407	Os.7932.1.S1_at	LOC_Os09g26880	0.6215	0.3725	1.2864	0.4192	0.5009	-0.135	0.8742	1.1559	1.112	0.7318	0.6708	0.4549	1.2701	0.9562	0.6929	2.2148	3.0152	2.2791	1.9204	2.3786	1.6418	0.8612	0.8984	0.7491	0.702874	0.866272	2.17539	1.93941	0.8153	1.3113	1.0739	0.236253	0.255264	0.093315	0.0602542	0.604874	0.661527	0.441	0.9433	0.2327	1.5053	1.8543	1.7021	0.243162	0.575151	0.578345	0.785594
408	Os.11622.1.S1_at	LOC_Os06g01360	1.6376	0.5234	1.4379	0.7814	1.1581	0.4817	1.2858	1.4435	1.5961	3.2624	3.1344	2.8741	1.2689	1.1974	0.5621	4.1374	3.38	4.1008	3.2143	2.095	2.134	1.9477	2.2241	1.939	2.581	2.69292	1.65572	2.09715	1.0597	1.6241	1.7603	0.916781	1.27761	0.856713	1.59491	1.88658	1.81446	1.7982	1.7842	1.6897	0.8958	0.7912	0.7137	1.2226	0.958813	1.82339	1.37705
409	Os.49151.1.S1_at	LOC_Os11g44800	5.0888	4.8252	3.6391	3.9697	3.9692	4.735	3.3131	4.2837	3.8627	0.5432	-0.1916	0.6199	4.0412	4.5592	3.2769	2.4702	2.7157	2.784	2.689	1.3029	4.8104	3.4511	2.859	3.8842	1.73652	1.48931	2.7275	3.58937	2.6401	2.0527	2.4571	0.861356	0.166997	1.4694	0.57502	0.149878	0.423277	2.4783	2.163	2.591	2.0743	2.3821	1.4693	-0.0430844	-1.22113	-0.0793948	-0.322275
410	Os.23087.1.S1_at	LOC_Os05g10690	1.4736	1.5356	0.9629	1.3027	1.3403	1.6361	1.3052	1.1248	1.3595	0.2726	-0.8615	-0.5625	1.9849	1.8493	2.1297	0.7992	0.8108	1.2513	2.3604	1.9652	2.8283	1.58	1.863	1.0299	-0.546688	-0.41387	3.94742	4.05112	2.3092	1.664	2.6405	2.11038	2.14245	2.23933	2.22253	2.31907	2.32388	0.8618	1.1718	1.2147	1.5719	1.8588	1.6344	2.34204	2.51427	2.36178	2.14923
411	Os.53936.1.S1_at	LOC_Os03g15270	0.3187	1.1161	0.1539	-0.2982	-0.1396	-0.1539	2.4456	2.8109	2.6402	2.351	2.4208	2.4396	0.5373	0.9012	2.2935	4.6887	5.6182	4.6595	2.4913	2.3601	2.3985	-0.2338	-0.1109	-0.4653	1.47675	1.69792	2.80881	3.03629	2.0528	3.4403	1.9368	1.39419	1.38671	1.3589	1.08934	1.99597	1.97733	0.4559	2.5226	1.3837	4.8781	4.6938	4.5891	1.23049	1.02484	1.51464	1.48612
412	OsAffx.24157.1.S1_s_at	LOC_Os02g07930	1.5085	1.5111	-0.7323	2.3222	2.277	2.3264	1.588	1.7029	1.5909	-0.3817	-0.2171	-0.0949	2.2187	1.6264	2.1695	2.6905	0.3958	2.6537	3.251	3.0836	3.6356	0.3777	-0.2624	-1.045	-0.00541744	0.126071	1.51171	1.19735	2.2916	1.7496	1.8934	2.73395	2.80124	2.41269	2.05854	2.84749	2.8561	0.5517	1.5829	0.945	1.9008	1.7856	1.6198	2.26597	2.04243	3.01179	2.84881
413	Os.7381.1.S1_at	LOC_Os05g02770	1.595	1.3929	1.0976	0.8381	0.6365	0.7217	2.3127	2.1504	2.4724	1.8696	2.0761	1.9313	0.8251	0.6028	0.2666	3.7575	3.7945	3.9187	2.2046	1.4283	2.2177	2.4103	1.3258	1.7146	2.15715	1.84825	3.05402	2.9181	0.4474	1.0286	0.6508	1.55306	1.34196	1.81926	1.36058	2.19611	1.92837	1.6231	3.1825	1.8311	3.1746	2.7983	3.1167	1.12719	1.28925	1.99825	1.88874
414	Os.9450.1.S1_at	LOC_Os09g25430	-1.7124	-0.286	0.4948	0.841	1.2836	0.4879	0.3088	0.5851	1.2069	2.7446	1.6025	1.1665	0.8986	1.1611	0.4737	3.8318	1.6672	2.6282	2.3695	1.4154	1.3026	1.6876	1.5052	1.2054	0.339091	0.912821	0.606176	1.11682	2.7142	0.3138	2.6497	2.76632	3.75733	2.98957	4.1686	3.15764	4.54675	0.925	2.2574	2.9849	2.2321	0.1069	3.3214	0.659334	1.221	1.76985	2.08678
415	Os.53380.1.S1_at	LOC_Os05g38980	0.5069	4.4181	0.9531	1.6262	0.9492	4.1044	2.4295	2.3252	2.4322	2.9138	3.337	3.6574	2.6082	4.1	2.2054	3.404	1.3908	2.3274	-0.3202	3.4237	1.0068	3.1341	0.6933	2.076	1.25392	1.8148	2.21833	2.09154	-0.131	1.2214	2.9832	2.28276	2.48903	1.5001	2.61899	1.86025	2.29781	2.8539	3.2507	3.083	4.9245	5.3121	5.4326	-2.13646	1.89196	-0.309494	0.919831
416	Os.28176.2.S1_x_at	LOC_Os01g61680	0.8685	0.9992	0.3058	1.2172	0.9912	1.2495	3.1018	2.1547	2.3364	-0.7897	-1.5738	-0.8683	4.3734	0.7896	1.3783	1.511	3.078	1.5665	1.9758	2.5517	2.3068	3.3425	1.6509	0.5866	0.113538	1.12081	3.08401	2.59549	1.8661	2.0647	1.4769	1.73981	1.53646	1.76237	1.95209	2.12315	1.93419	1.331	1.686	1.7402	2.3361	3.8927	3.1896	1.97372	1.0481	2.35373	1.08672
417	Os.57573.1.S1_at	LOC_Os11g06130	2.0574	2.0286	1.5995	0.8683	1.3169	1.4655	1.5968	1.5546	1.5291	1.6312	1.6197	1.7325	2.333	1.1427	1.0089	4.8068	4.1165	4.9296	3.5655	2.4984	2.9484	1.5968	1.9888	2.049	2.38271	2.43114	2.91762	3.0468	1.0311	1.7553	1.7422	0.39487	0.539639	0.714413	0.827089	1.1951	1.49689	0.1125	0.4272	0.4637	2.4013	2.3017	2.6914	0.83818	1.2647	1.2872	1.67262
418	Os.26856.1.S1_at	LOC_Os07g16970	0.9664	1.4045	1.2555	2.0789	1.5826	1.5302	1.0191	1.1662	1.312	0.356	0.1696	0.3541	0.5221	0.6276	1.0757	3.2159	2.4345	3.4355	2.8043	1.7309	2.2359	3.2752	2.6498	1.9565	1.17078	1.23152	3.23052	3.16568	0.5258	0.9619	0.7354	1.03012	0.815248	1.00487	0.996741	1.66064	1.70003	1.7687	1.6116	1.206	1.7588	2.1078	1.9533	1.94008	2.27297	2.45096	2.60052
419	OsAffx.5702.1.S1_s_at	LOC_Os08g04560	0.3927	0.5716	1.7816	2.6458	2.6945	0.4016	1.4659	1.5325	1.0359	0.8454	0.839	0.7565	-0.7907	-1.1152	-0.4054	1.826	2.5443	1.5982	3.8988	2.461	3.2774	2.8435	2.0854	0.4305	-0.482645	-0.581811	2.51599	2.57319	3.0644	2.1462	2.1031	3.64311	3.21641	3.44086	3.37781	3.27667	3.74312	-0.0056	0.5828	-0.2411	1.1346	1.2666	1.0104	2.02913	2.07898	1.88178	2.10417
420	Os.623.1.S1_at	LOC_Os01g09640	1.2824	0.4122	0.5453	-2.3524	-1.1549	2.2014	-0.9296	1.5468	3.9895	0.7631	1.5619	3.6494	3.3883	3.533	-0.5073	1.5715	4.0297	2.0366	5.2082	2.5961	3.0698	1.8352	2.5186	1.2656	-0.379825	-0.231023	1.48889	1.7711	0.8917	3.6589	1.023	0.62136	0.610595	0.65129	0.60163	1.28735	0.676165	3.5986	-1.5975	0.6471	1.8208	2.5591	1.507	1.31066	2.15457	1.92771	2.47657
421	OsAffx.24095.1.A1_at	LOC_Os02g04369	1.2243	-0.1667	1.4884	2.0625	1.5229	4.7938	1.7256	1.5345	0.4132	0.6633	0.347	1.8579	3.0443	2.4265	0.3537	1.2187	0.1807	1.897	2.599	1.8213	4.7098	1.4305	0.4807	1.6307	0.433317	0.214897	1.41989	0.0446937	1.5667	1.1796	3.7902	0.862357	2.2433	0.880715	2.38511	2.05584	2.22872	2.0036	1.5497	1.0886	2.0893	1.9592	1.3805	2.03191	3.18221	1.94829	3.76575
422	Os.18830.1.S1_at	LOC_Os03g44150	2.5012	2.1931	0.8807	2.8367	2.6017	1.5457	1.3544	0.9547	1.1221	0.1156	0.5521	1.2454	1.8842	0.7066	0.5735	2.7502	4.9021	3.3977	1.9628	2.003	2.067	-0.0189	0.7533	0.4195	1.36562	0.989181	2.11732	1.9658	1.8274	1.8365	1.4228	1.08905	1.40948	1.47465	1.87525	2.01032	2.07756	1.6132	2.2659	0.139	2.225	2.6459	1.4469	1.20552	1.18311	2.39456	2.03723
423	Os.57476.1.A1_x_at	LOC_Os11g10480	1.6823	1.4705	1.4112	0.7128	1.0929	1.0278	-0.5672	3.6588	2.8857	2.6287	-3.7412	0.0905	1.7303	2.339	1.0276	3.9223	4.7045	3.8968	3.5082	2.4272	4.4551	3.0405	1.8551	1.5698	0.511974	2.66494	4.38216	2.63147	0.685	0.3508	1.2011	0.642481	1.41429	1.18111	1.30282	1.7662	2.02257	0.5399	0.7066	0.2903	-0.124	0.1901	1.7111	0.285931	-0.0875138	0.717021	0.340147
424	OsAffx.24964.3.S1_x_at	LOC_Os01g45670	0.7179	0.5588	0.7606	2.5084	1.8527	2.8107	0.8513	0.6403	-1.0136	-2.3269	-0.2116	0.565	-0.3711	4.1197	0.2603	1.4593	-0.8527	0.0396	1.4773	1.1708	2.6351	-1.0575	1.7597	0.0097	0.508897	-0.228229	0.0370049	2.25599	1.9699	0.248	0.6828	4.32498	2.14959	5.70043	2.92308	5.49916	3.13994	2.17	1.5407	1.4257	1.211	3.7648	0.1749	1.44939	2.27652	4.20185	1.58794
425	Os.11781.1.S1_at	LOC_Os02g52780	0.7311	1.1908	0.8594	1.1354	1.4805	1.4657	1.5683	1.5136	1.4407	0.5981	0.5526	0.3858	2.1374	1.8692	1.775	1.8178	2.6399	1.6687	3.3365	4.0574	3.4658	1.4187	1.3485	1.1403	-0.253958	-0.203257	1.74843	1.71396	2.4388	2.5926	2.4909	1.48231	1.36872	1.74581	1.70473	2.34028	2.25319	1.0638	1.8707	1.7746	3.4476	3.5962	3.4011	1.51461	1.32144	1.50677	1.5506
426	Os.55363.1.S1_at	LOC_Os07g40250	1.0533	0.5925	1.0959	1.5312	0.75	1.2907	0.8305	0.7533	0.8104	2.7822	2.7172	3.1894	1.9704	1.2317	2.2233	0.334	2.0563	2.1133	-0.9795	-1.1061	2.5788	0.7101	2.6538	-0.3004	3.1299	4.79856	4.34816	1.26151	0.5028	0.4392	0.4478	2.80807	0.507333	3.02246	1.33296	5.17935	3.1521	1.0394	1.0657	1.0393	4.2452	5.1337	4.0081	2.31614	1.09382	2.92031	2.30975
427	Os.49475.1.S1_at	LOC_Os03g25790	3.1783	2.5826	3.2734	2.3911	2.811	2.6555	2.2014	2.5161	2.4955	4.1533	4.0234	4.1114	1.2854	1.5081	0.4498	4.9678	5.9136	4.7026	1.1807	0.365	1.5107	1.8178	1.6086	1.5146	2.24765	2.47376	3.05788	2.53771	1.4535	1.2473	1.245	0.861736	0.985794	1.36018	1.0539	2.2004	2.19497	0.1299	1.4497	0.9188	3.58	4.0408	3.5526	0.919542	0.431085	1.76067	1.42379
428	Os.11265.1.S1_at	LOC_Os03g16670	-0.1875	0.519	0.0951	-0.0539	-0.6815	-0.1665	1.6	1.6821	1.6811	0.4636	0.7651	0.8419	2.039	2.3588	3.2331	3.488	1.0432	3.4527	4.6496	3.0135	4.6567	0.586	0.6374	0.815	0.273672	0.111498	1.35785	2.04695	1.0397	1.8299	2.0849	1.23104	0.955947	1.12262	0.857488	2.32129	2.0902	-0.6728	0.3323	-0.5127	1.2624	1.057	1.5497	2.04975	1.32502	3.11348	2.52216
429	Os.8779.1.S1_at	LOC_Os07g49270	0.8845	1.1309	1.3734	2.091	2.3583	1.6573	1.723	1.8472	1.5862	2.7036	2.5669	2.4021	1.5099	1.3225	1.0158	4.1055	3.6851	4.4023	2.6854	1.405	1.9062	2.0283	1.5349	1.5851	1.66307	1.67235	2.20652	1.95805	1.2564	1.4906	1.4957	1.02365	0.908844	1.26485	1.1129	1.98154	1.8504	1.5202	1.1008	1.2146	2.0407	2.0459	2.0757	0.69515	0.821271	1.6774	2.05182
430	Os.25128.1.S1_at	LOC_Os02g09810	0.5997	1.0525	2.0417	0.0898	0.6178	-1.0103	1.7306	1.7743	1.8517	1.8749	1.7518	1.7929	0.2819	-0.3485	-0.7472	5.3111	5.4417	5.394	3.8161	3.3715	3.2711	0.9294	1.2978	0.1839	1.80364	1.83087	2.69557	2.18415	2.4769	3.0796	2.8507	0.425296	0.221331	0.174782	0.234768	1.40926	1.27851	0.6762	1.9161	0.4744	3.2383	3.1924	3.5139	0.384292	0.520573	1.78361	2.15663
431	Os.12244.1.S1_at	LOC_Os03g15960	2.5046	2.2079	2.4235	1.3202	1.3423	1.0648	2.8423	2.8282	2.8999	2.2842	2.2581	1.9249	2.2973	1.9429	1.3607	4.0233	3.084	3.9013	1.4941	1.0913	1.0097	2.5123	1.6389	2.0586	1.06262	1.15545	1.63721	1.27081	2.8835	2.9619	3.0369	0.986272	0.679671	1.26032	1.12788	1.4126	1.50584	2.3653	1.5958	1.5497	2.1955	2.3058	2.6175	1.10498	1.09145	1.17547	1.30511
432	Os.11786.2.S1_at	LOC_Os01g15900	-0.7346	0.3632	-2.3851	1.3959	1.7543	2.0998	0.2395	-0.3064	-0.188	-1.7504	-1.7823	-1.4243	-0.4491	-0.2544	2.3528	6.8036	0.648	7.212	2.2167	2.1007	4.9396	4.2828	3.0548	0.9076	-0.744614	-0.824913	1.18433	0.637147	-0.7715	3.7979	0.8988	1.29997	2.07965	2.51557	2.16535	2.4062	2.37119	-3.9291	0.2802	-0.9632	2.4702	3.0557	2.6111	1.39106	1.05445	1.47432	1.03249
433	Os.5367.1.S1_at	LOC_Os01g40094	0.4802	1.1017	0.7664	1.294	1.19	1.4495	1.8934	1.5906	1.6841	0.7976	0.5848	0.8149	2.6696	3.6161	3.4381	1.6069	1.7155	1.7596	3.1896	3.1843	3.1104	1.27	0.9644	1.2236	0.166595	0.252994	3.0945	2.87449	2.6377	2.357	2.3016	1.20544	1.23122	1.35607	1.37584	1.48006	1.70948	0.0853	0.681	1.0112	3.0471	2.9888	3.8461	1.55583	1.43649	1.41679	1.43907
434	Os.33758.2.S1_s_at	LOC_Os01g09460	0.1427	-0.0962	0.4099	1.0282	1.4919	0.8221	0.5023	-0.6826	0.022	0.5164	0.3545	0.3868	2.1698	0.1321	0.1778	2.7406	4.0818	1.9159	3.1457	2.7919	2.381	4.2637	4.6785	4.8295	3.24812	1.25257	-1.23707	0.990834	-0.0248	-1.9946	1.3922	1.05289	0.606802	-1.16637	1.08982	1.27051	1.03241	1.452	2.066	1.817	-0.7893	0.0333	-1.0681	1.95911	2.28682	2.16086	2.89497
435	Os.4862.1.S1_at	LOC_Os02g50350	0.215	0.9634	0.3776	0.1548	0.2418	0.312	1.917	2.2081	2.0673	1.3904	1.3903	1.4298	0.624	0.1475	0.1421	5.2431	5.9436	5.5805	1.9639	1.1075	1.6708	1.3127	0.767	1.1469	1.56809	1.83497	2.94597	2.31617	0.9217	2.5034	2.0067	0.610942	0.950071	0.736883	0.949607	1.50248	1.50046	1.1873	2.2058	0.6095	3.1212	3.277	3.1796	0.82971	1.09855	2.01871	2.22568
436	Os.53766.1.S1_at	LOC_Os08g37690	-0.4856	-1.0111	-0.9553	-1.0485	-0.822	-0.6505	1.5138	1.6529	1.789	1.2545	1.3774	0.8615	0.9044	1.4001	0.5178	3.2893	3.4948	3.6047	2.3008	2.5539	1.9799	-0.3305	-0.0481	-0.1921	2.30431	2.42461	3.11037	3.14965	1.3	2.5387	3.1283	0.950953	0.734332	1.02033	0.761736	1.49789	1.30713	0.0152	0.8457	0.8197	2.2916	2.449	1.9097	1.5885	1.55673	2.93484	2.84925
437	Os.7629.1.S1_at	LOC_Os09g30160	2.1933	2.7211	1.353	2.302	2.1948	2.4103	0.6491	1.0056	0.8555	0.7498	0.5861	0.4927	1.3152	1.5625	1.1943	1.8864	1.3195	1.7421	2.475	2.6254	3.177	1.6344	2.1139	2.2755	0.495947	0.346276	1.98666	2.17652	1.7539	0.6536	1.1805	2.36754	2.16685	2.23439	2.07774	2.52651	2.45771	1.8766	2.2205	1.6781	2.7654	2.866	2.2317	1.15625	0.891449	1.49458	1.35047
438	Os.3927.3.S1_x_at	LOC_Os01g15000	2.0752	2.6863	1.8852	1.1805	3.5572	1.179	2.6452	1.1975	1.0057	0.0438	0.1919	0.8904	1.9881	0.8571	0.7578	5.4927	6.4227	5.1523	3.1959	2.5387	2.8936	-0.8714	-0.0392	-0.4116	1.56486	1.59935	2.57731	3.36089	1.1027	2.8495	1.9669	-1.59942	0.215172	0.269904	0.953381	1.08572	2.07803	0.5967	2.7566	0.7167	3.109	4.0237	3.2205	0.442635	1.28904	2.04721	2.05614
439	Os.6418.1.S1_at	LOC_Os01g07530	3.5731	5.1554	3.1916	3.326	2.8104	3.5508	1.4842	1.8741	1.6862	0.397	0.5119	0.2858	3.8311	2.9033	3.956	3.4694	2.5926	3.353	4.2535	3.6955	4.5148	0.457	0.8747	0.4331	0.673833	0.803117	0.517374	0.680842	2.1572	1.5377	1.1319	0.85378	1.03233	0.900503	1.05932	1.81294	2.22258	3.4667	4.9389	3.8833	3.0949	3.0718	2.9955	-1.18894	-1.41466	-0.453888	-0.406828
440	Os.4799.1.S1_at	LOC_Os06g23684	0.8254	0.2599	0.2585	1.5921	1.4191	1.0654	2.2278	1.3109	1.6062	-0.0195	0.0714	0.3187	2.63	2.1004	0.4907	1.8961	0.2221	1.3217	0.9506	1.1894	0.3493	2.5788	3.3657	2.6929	1.61453	1.71291	1.90137	1.81202	2.7204	2.2994	3.1356	0.650168	1.10409	0.909605	1.4065	1.1108	0.925866	3.2439	2.6745	2.2303	2.1989	1.99	2.1284	1.60167	1.40996	1.2608	1.97972
441	Os.4799.2.S1_at	LOC_Os06g23684	4.2534	4.1433	4.3635	2.3748	1.0438	-0.0975	-0.9596	0.0468	0.2649	-0.6751	-0.8252	-0.6221	1.4786	4.4635	1.5634	1.323	-4.156	0.8008	3.1245	-2.2127	2.476	1.6671	-0.1815	1.6967	1.10537	0.178816	0.311498	4.12139	3.6734	2.0502	0.314	2.92177	-2.63601	1.62672	0.0860813	3.38391	-1.90741	3.1641	0.5168	-0.8535	5.6547	4.031	3.4722	1.66002	1.00139	1.09857	0.873577
442	Os.12993.1.S1_at	LOC_Os05g07090	-0.5479	-0.3956	-0.12	-0.1066	-0.075	-0.5349	0.9009	0.9999	1.1534	1.3639	1.3989	1.2853	0.1647	-0.5307	-0.7122	4.4765	3.8118	4.4473	2.8462	2.717	2.0757	1.8255	2.1	1.6129	1.8755	1.95159	3.28496	2.94257	0.4937	1.8602	1.933	1.13397	0.645782	0.927788	0.688961	1.7134	1.70629	1.5888	2.7626	1.0427	1.9281	1.9685	1.7048	1.09485	1.18476	1.59397	1.57386
443	Os.14901.1.A1_a_at	LOC_Os09g33820	3.5247	3.8129	4.7169	1.3358	2.3996	1.6847	2.3108	2.6623	2.5558	2.2021	2.1336	2.1972	1.0862	1.0204	1.153	4.7396	3.5086	4.2918	2.763	1.8753	1.8971	1.403	1.9161	1.9087	2.37204	2.37161	3.31714	3.002	1.7382	2.7585	2.8038	-0.21035	-0.172966	-0.172104	-0.0252258	0.757023	0.732511	2.2166	1.8748	1.8256	2.693	2.2793	2.0432	0.188359	0.763578	1.48146	1.65597
444	Os.53614.1.S1_at	LOC_Os02g51930	3.3221	4.1629	3.5784	3.9769	3.7614	2.3878	2.779	2.322	2.1111	3.0563	3.2278	2.9024	-0.486	-1.7179	-0.7019	4.7323	3.0811	4.5497	0.5195	-0.9337	-0.1049	0.5721	0.9631	1.5817	0.691805	0.444569	0.520728	1.22186	1.0231	4.8261	3.7238	1.8688	1.09762	2.20298	0.940924	3.45017	2.8572	1.4812	1.8704	0.2591	1.9251	2.4837	2.1231	2.63918	2.53921	3.37062	3.25025
445	Os.14084.1.S1_at	LOC_Os03g61920	0.6274	0.4974	1.0641	0.7057	0.7638	0.308	1.1015	1.2204	1.2144	1.4646	1.4431	1.3201	1.0355	1.1347	0.2945	3.8367	4.1455	4.1194	3.3059	3.127	3.0191	2.2101	2.668	2.1318	2.33517	2.29245	2.54012	2.32924	1.1525	1.87	1.6403	0.315526	0.245861	0.188015	0.485843	1.0458	1.06882	1.6761	2.4529	1.6587	1.0432	1.4536	1.2403	0.257893	0.37468	0.783989	1.00265
446	Os.55448.1.S1_at	LOC_Os02g11870	3.8161	4.9698	3.5836	2.8322	1.4043	2.7163	1.5223	1.2586	1.2139	0.8504	2.1205	1.7424	1.1291	0.525	1.45	4.7928	6.4311	4.301	1.4286	1.33	1.9083	1.137	1.2463	0.8384	0.685125	0.743154	2.7723	2.53596	1.2005	1.9919	0.9457	1.03547	0.754668	1.32036	0.600953	1.63376	1.67407	0.9903	1.906	1.3635	1.4104	2.2269	2.6303	1.73555	1.47843	1.71766	1.43225
447	Os.7838.1.S1_at	LOC_Os09g20930	2.1602	2.3672	2.8804	1.816	2.3965	3.2591	-0.2115	-0.0608	-0.7355	-0.4313	-0.6877	0.1514	2.9375	4.1381	2.2464	4.2746	1.128	3.1632	2.7823	2.5288	2.877	-1.022	0.6383	-1.3049	-0.0263784	-0.232023	0.637272	0.647493	2.8052	1.5317	2.2032	0.53935	0.396949	1.03316	-0.0467521	2.59467	2.09211	2.4739	2.5368	1.5266	1.6379	0.6874	1.3876	2.43384	1.57053	3.1957	1.73528
448	Os.17112.1.S1_at	LOC_Os03g18030	0.7303	1.0805	2.0805	2.178	1.8854	0.5202	1.6015	2.3081	1.8735	2.8082	2.4499	2.169	-0.0234	-0.495	-0.2884	4.8929	6.0178	4.3797	2.3189	1.2625	0.8268	2.3044	0.3022	0.8767	0.679614	0.992817	2.39411	2.64494	1.3245	3.3454	2.3859	0.891431	1.38383	1.34672	1.33058	1.53066	1.5261	0.2163	0.381	-0.464	3.7752	4.4295	3.4016	1.81007	1.06439	3.22473	2.46644
449	Os.12251.1.S1_at	LOC_Os03g49190	2.5964	3.2725	2.9934	1.905	2.3075	2.6707	6.2366	4.1872	5.0907	7.4854	6.823	4.4055	1.6257	2.9239	5.474	1.9072	1.9143	3.4157	-0.194	1.4505	4.1988	2.4507	0.8751	0.4439	2.72758	2.69791	4.96781	5.20152	1.4146	-0.8236	1.8325	0.741236	1.08497	0.203391	2.15901	1.70748	-0.0994538	1.8034	3.0272	2.3154	2.4417	1.831	2.8589	-0.20562	-0.181242	-0.0152092	0.787843
450	OsAffx.24953.1.S1_s_at	LOC_Os03g03370	-0.0056	0.8913	-0.8168	1.2065	1.321	1.4676	2.8591	2.6759	2.8376	-0.6642	-0.7965	-0.8435	1.2907	1.6811	2.2207	1.4955	2.0743	1.3738	3.7981	4.0495	4.3768	2.1082	1.9162	2.2029	-0.373347	-0.596158	2.04764	2.20169	0.7563	0.5015	0.9401	1.15764	0.874287	0.719245	0.596903	0.905989	1.14161	2.3384	3.0536	2.5612	4.1085	4.4059	4.3413	1.78497	1.72478	1.95359	1.87872
451	Os.54341.1.S1_at	LOC_Os12g43720	3.4504	4.4304	3.7792	3.382	3.5904	3.2575	1.8999	1.5061	1.7045	0.3837	0.1564	0.4215	3.4154	2.0898	4.5331	4.567	-0.0783	4.464	3.5	5.4962	2.6253	2.4836	0.9327	0.7449	0.270717	-0.150885	1.23728	1.59096	1.0056	1.6292	1.3265	2.73459	0.678555	1.81396	0.932734	3.72093	1.66616	-0.3129	-0.6021	-0.6812	3.7577	3.6069	3.4554	0.507445	0.438756	1.21462	1.05647
452	OsAffx.12986.1.S1_at	LOC_Os03g22200	2.1883	4.7128	3.1262	5.9504	3.6407	6.0177	1.5264	0.2456	1.7273	0.3395	-0.8472	-0.4426	3.1687	4.9938	4.4095	2.9177	1.8253	2.143	1.1265	2.0764	6.6675	0.9921	1.3122	1.4347	-0.0196059	0.309367	3.43562	1.95184	1.7779	2.2062	2.3502	1.36587	2.1514	1.88039	2.37551	1.5197	1.99229	-2.301	0.5829	-0.1084	3.838	5.1121	4.0474	1.28297	0.573676	0.610319	0.160107
453	Os.54080.1.S1_at	LOC_Os05g37450	4.0031	3.6408	1.787	2.6205	3.2378	3.0822	2.203	2.2105	1.7713	1.6061	1.6284	2.022	3.1665	3.6837	2.4179	3.3445	2.0485	3.4224	3.212	1.4094	3.2541	2.7342	2.563	2.5984	1.06215	0.975692	1.89719	1.81244	1.6921	1.6251	2.1144	-0.0851291	0.0275999	0.142095	0.00950814	0.538815	0.524666	0.859	1.072	0.7181	1.6754	1.5824	1.3684	1.42118	1.33356	1.54808	1.21885
454	OsAffx.2825.1.S1_x_at	LOC_Os02g32140	2.3216	2.4619	1.3526	2.3966	1.882	1.5339	1.3619	1.05	1.0881	1.041	1.0975	0.7292	-0.2998	-0.8139	0.0932	4.1533	5.7276	4.2306	3.4761	1.9211	3.1863	1.9938	2.8407	2.4006	1.6082	1.59428	1.28905	1.70561	0.5672	2.4058	1.0622	0.973808	0.253596	0.89182	-0.023664	1.76649	1.52077	-0.0073	1.6172	0.5722	4.2326	3.9065	3.6368	0.520012	0.170717	2.77392	2.54106
455	Os.8742.1.S1_at	LOC_Os03g19250	0.7821	1.4005	0.4771	0.4993	0.2975	0.6568	0.8418	0.4643	0.8444	0.5405	0.7707	0.2486	0.0172	-0.4241	-1.1481	4.1232	3.4072	4.0989	1.3365	0.8973	1.6703	0.8918	1.3907	0.9316	1.698	1.71737	2.26216	2.0106	0.9089	1.3058	1.0648	1.60567	1.57828	2.1728	2.13935	2.4005	2.5686	3.1378	3.719	3.7938	1.4359	1.5935	1.5216	0.633767	0.469717	1.41208	0.928033
456	Os.8017.1.S1_at	LOC_Os03g55850	2.0021	2.666	2.0201	1.7774	2.3863	2.1654	1.4836	1.6335	1.6428	1.3173	1.4211	1.1591	2.0391	1.8475	1.4185	2.6802	2.4955	2.7275	2.2667	1.5039	2.4615	0.88	0.6191	0.8141	0.973757	1.03092	1.22942	1.088	1.5484	1.579	1.7978	1.32157	1.06847	1.42021	1.35236	2.22219	2.21642	1.4931	1.6463	1.158	1.4472	1.2968	1.5075	1.7678	1.78602	2.16518	2.22918
457	Os.11323.1.S1_at	LOC_Os03g20120	1.9388	3.2937	1.7764	1.3264	1.8302	1.6435	1.7394	1.3798	1.6919	-0.2793	0.0547	0.0003	5.0444	4.2329	4.2033	1.4866	2.0966	2.0166	2.1944	2.374	3.1002	0.7332	0.9967	0.5283	0.714078	0.585947	-0.127903	0.0206974	2.7452	1.4837	1.8135	1.11079	1.02921	1.77306	1.68155	2.5081	2.50503	1.0864	2.7854	1.8719	4.1056	4.363	4.1138	0.412811	0.367264	0.87631	0.802569
458	Os.14205.1.S1_at	LOC_Os05g41620	1.8258	1.78	2.4266	1.6782	1.9599	1.4595	2.2013	2.094	2.0027	1.6757	1.56	1.3696	0.2768	0.324	-0.0979	3.0507	2.7673	3.4473	1.8608	1.4572	1.602	0.3992	0.9869	-0.0227	1.99197	1.79009	3.82058	3.76692	0.131	0.422	0.4478	1.19586	1.29639	1.10834	1.81989	1.75018	1.97202	2.752	3.0055	2.4278	1.7499	1.5059	1.5079	1.88753	1.60891	1.99672	1.94586
459	Os.24984.1.A1_at	LOC_Os01g12430	-0.0941	-0.5611	0.4825	0.2009	0.8229	0.2057	0.771	0.289	0.8342	1.581	1.9857	2.1699	-0.3774	2.2436	0.8828	5.8212	5.5195	5.166	2.2199	2.1905	4.0467	1.0646	0.4455	-0.1794	1.43954	0.944986	2.13711	1.79102	2.2444	2.3088	3.8005	0.44352	-0.6483	0.418492	0.598487	1.1549	0.906227	0.5644	1.898	0.0106	2.2295	1.6614	2.5364	0.46896	0.428142	1.69438	1.3695
460	Os.11995.1.S1_at	LOC_Os02g07150	2.6782	2.5792	2.7968	2.5811	2.0212	1.5875	1.9733	2.187	2.171	2.1039	2.0651	1.7499	1.9641	1.2391	2.3828	3.2811	1.4156	3.0281	2.8034	1.3288	2.9319	0.9506	0.3115	-0.102	0.857108	0.84046	1.35318	1.38336	1.2972	2.3581	2.0468	0.704837	0.708823	0.925961	0.941136	2.01373	2.24041	1.8171	1.9035	1.2234	3.2573	3.4525	3.0107	1.29614	1.17499	2.56391	2.39221
461	Os.54746.1.S1_at	LOC_Os02g07150	-1.0265	-1.2912	-1.4833	-1.1357	-1.45	-1.4108	-0.3037	-0.2783	-0.2199	-0.8819	-1.1861	-1.0216	-0.2064	-0.7136	-0.0353	0.1719	-0.0433	0.2189	0.1848	0.493	-0.2721	-0.5639	-0.9207	-0.7995	-0.000204158	0.552287	-0.253334	0.00750218	-0.0071	-0.662	-0.5778	-0.87481	-0.974931	-0.803062	-0.950313	-0.683357	-0.517041	0.2573	0.3919	-0.001	0.4376	0.0329	-0.0003	-1.0004	-0.683973	-0.511642	-0.627062
462	Os.17653.1.S1_at	LOC_Os03g55870	2.6583	2.274	1.6322	1.7716	1.573	1.803	2.3795	2.0359	2.3033	0.7585	0.7272	1.1136	1.9609	2.0451	1.8132	2.6797	2.2727	2.8502	2.978	1.7444	2.9745	0.6854	0.2704	0.908	1.91261	2.11899	2.55762	2.83129	0.7898	1.3112	1.6659	0.959393	0.696289	1.02575	0.780156	1.73983	1.90759	0.9141	2.0046	1.2659	0.3522	0.7548	1.1246	1.06146	1.13475	1.75185	1.81849
463	Os.23413.1.A1_at	LOC_Os03g24040	1.0597	2.0838	2.5244	1.4628	2.0702	1.2741	0.886	1.0336	0.8925	0.7452	0.6754	0.5072	0.9028	0.873	0.2086	3.6766	4.0283	4.0508	2.865	1.9414	2.3839	2.7028	1.8784	1.7399	2.21988	2.31378	3.65794	3.18604	0.3115	0.7289	-0.065	1.19033	0.959532	1.30058	1.27514	1.45715	1.4973	1.4012	1.2701	1.3519	1.769	1.7475	1.73	0.499491	0.349968	1.09196	1.09443
464	Os.7631.1.S1_at	LOC_Os08g37130	2.5161	1.8291	1.4446	0.7608	0.8299	1.9628	0.8415	0.9384	0.2889	0.3052	0.4454	0.2797	2.8518	2.2045	3.1999	1.9475	0.826	1.8359	1.118	1.8923	1.3345	0.4216	1.03	1.8053	1.09414	0.953546	1.46283	1.61562	1.8026	1.9555	2.1851	1.69203	2.00126	1.85297	1.72592	2.18971	1.94005	1.018	1.4406	1.1415	2.4696	2.8062	2.4026	2.10524	1.62758	1.64834	1.38052
465	Os.53987.1.S1_at	LOC_Os06g08110	0.7018	0.7777	0.9758	0.9301	0.9039	0.7192	0.9425	0.9074	1.2404	1.5902	1.6517	0.9376	2.4379	2.4779	2.4585	3.1587	4.0619	3.2185	1.3805	0.6009	0.6665	1.1949	1.177	1.9973	1.52449	1.76176	1.52895	2.22115	1.8129	2.2018	2.0164	1.4064	1.2869	1.60489	1.51238	1.79087	1.81346	0.8195	0.4293	0.4236	2.0579	1.7232	1.7206	0.733721	0.85453	1.36191	1.19909
466	Os.11393.1.S1_at	LOC_Os06g47200	2.0417	3.1859	3.5235	0.8901	1.393	1.0759	2.0194	1.115	1.6152	0.8178	1.3554	1.2895	1.6182	0.6865	0.4421	2.6647	2.8088	2.6352	2.8221	3.0928	2.6786	1.9339	2.4943	0.8944	1.36769	1.46492	2.00606	2.04105	0.6478	1.7458	1.0551	0.183936	-0.359684	0.152396	-0.13504	1.86845	1.29199	1.0014	1.902	-0.2666	1.2056	2.1078	1.3213	2.43506	1.01252	3.51682	2.46332
467	Os.11393.1.S2_at	LOC_Os06g47200	1.1487	2.3688	1.9411	1.0661	1.4092	1.1759	1.2934	1.3326	1.4765	1.605	1.5213	1.2175	1.627	1.1886	0.981	2.3435	2.5318	2.4833	2.6146	2.0862	2.9418	1.378	1.6191	1.2986	0.943089	0.861207	1.38866	1.49259	0.8045	1.1164	0.7013	0.841821	0.560917	0.941314	0.999874	1.86673	1.92144	1.4817	1.2687	0.5827	0.9003	0.8597	0.9817	0.800289	0.954366	1.69152	1.75769
468	Os.37890.1.S1_at	LOC_Os11g24070	-0.8238	3.6951	0.1988	-0.6389	0.173	0.0802	-0.6195	-0.6988	-0.3449	1.9101	2.7099	1.3952	-1.0128	-0.8703	-3.493	-0.4917	1.6795	-2.1836	0.3256	1.4144	1.0659	4.023	0.3263	-0.2253	3.23314	2.78231	3.53788	3.49406	1.6191	0.0635	-1.4363	1.69701	2.7317	1.82652	2.57907	2.12611	2.79915	2.3987	2.6007	1.6481	3.087	2.3551	2.6848	0.367479	0.263878	-0.0707989	0.646341
469	Os.1182.1.S1_x_at	LOC_Os01g03144	0.0591	0.8303	-0.7961	-0.115	-0.2481	0.0779	2.2954	2.5729	2.2664	-0.381	-0.3355	-1.0782	2.4995	0.5594	1.4154	3.1723	3.5448	3.2113	2.1089	2.6317	2.6149	1.4729	1.3712	0.8815	1.0299	1.05614	2.71588	2.59979	1.4157	1.2239	1.5335	0.792479	1.26999	0.28075	1.04236	0.688849	1.52782	2.0382	2.9868	1.7174	5.1794	4.8449	4.438	0.900122	0.84293	1.26069	1.18528
470	Os.4700.1.S1_at	LOC_Os07g47100	1.6499	1.4875	1.7412	-0.2043	0.5217	0.5474	2.6366	1.7968	1.6388	1.0604	1.3138	1.4831	1.8856	2.6656	2.857	3.0127	3.5468	2.4861	2.8014	1.8424	3.9836	-1.7602	-1.862	-1.6147	1.15627	1.20318	2.40926	2.77776	2.8228	2.5803	3.2128	1.37838	1.7683	1.5312	1.5879	2.00289	2.35822	-0.191	0.4357	-0.2396	3.2328	3.3756	3.3636	0.848218	1.65718	1.54601	1.6694
471	Os.12186.1.S1_at	LOC_Os03g21040	0.7485	0.6436	1.2908	0.3122	0.3534	0.1061	0.2572	0.7138	0.7443	0.5377	0.5049	0.2444	4.8784	4.6705	4.1873	2.0172	2.4631	1.6557	0.6746	0.4587	1.0158	1.9041	1.8451	0.3774	0.712619	0.752418	1.69496	1.06552	2.205	2.127	2.2964	1.40277	1.4633	1.44032	1.51064	2.37821	2.52541	0.0982	0.3919	0.1802	0.5592	0.3445	0.6491	0.827556	1.2422	1.15148	1.04518
472	Os.12186.2.S1_x_at	LOC_Os03g21040	2.5317	2.9856	2.8645	2.055	2.525	2.3066	2.0851	1.9913	2.0962	1.8156	1.6194	1.7662	3.517	2.8325	3.2776	1.7291	2.5198	1.7155	0.0379	0.3995	0.483	1.1307	0.7933	-0.5635	1.91051	1.80757	2.80807	2.65159	2.6897	2.3829	2.5745	1.03951	1.15543	1.28068	1.2522	2.22017	2.02585	1.1514	1.2177	0.4966	1.9179	1.7581	1.6014	0.800549	0.791762	1.3762	1.88871
473	OsAffx.30211.1.S1_at	LOC_Os09g39520	1.1698	0.0368	0.7178	0.9501	1.1964	0.5584	-1.4872	3.1517	3.2832	3.8554	-0.6218	4.89	0.6456	3.1906	1.1421	1.3784	-1.3688	1.0383	-0.2376	0.3206	2.9122	2.5607	3.5461	0.3235	3.10226	-0.130515	3.42185	0.7181	1.2769	0.6796	0.6472	3.23397	4.12862	3.22646	3.53997	3.73571	4.57187	-0.9609	3.0329	1.0224	0.8959	-0.3916	1.405	0.746646	0.934625	0.388167	0.499863
474	Os.34789.1.S1_at	LOC_Os07g11300	1.372	1.4788	1.492	0.5537	0.6547	0.766	1.7588	1.7123	1.7524	2.2837	2.1588	2.2655	-0.0409	-0.1293	-0.6325	4.8098	4.0314	4.9119	3.0083	2.117	2.6604	0.8022	1.0779	0.8097	1.75818	1.67915	2.39459	2.06077	0.6786	1.3643	1.4895	0.976036	1.23995	1.05843	1.12738	1.51083	1.41233	0.2808	1.3633	0.3768	2.5084	2.6407	2.4121	1.64102	1.40097	2.02448	1.99847
475	Os.31778.1.S1_x_at	LOC_Os01g61610	0.2736	-1.6454	-2.276	-0.907	4.2126	0.4705	1.0831	0.5523	2.5588	1.994	-0.0581	3.0295	3.4561	2.9081	-1.5311	4.1869	3.7462	5.2381	-0.9308	2.5541	-2.7586	1.5067	-2.8405	2.5398	5.36152	5.35214	4.40899	0.800904	3.0679	4.7321	6.0031	1.04525	3.71439	-1.70937	-2.34062	1.34252	2.67165	-2.8783	-2.4858	-3.8611	2.1847	2.9887	2.3075	4.05722	1.14095	5.55555	1.67372
476	Os.32153.1.S1_at	LOC_Os01g61440	0.055	0.3826	-0.8189	-0.0294	-0.2243	0.6056	0.5517	0.4375	0.6402	1.1125	0.7514	0.7502	1.6282	1.2766	0.8884	3.1682	2.4554	2.9747	3.0767	3.2087	2.8291	2.8809	2.2503	2.5856	1.21666	1.19941	0.544344	-0.031639	0.5864	1.3818	1.2081	1.26673	1.41649	1.2271	1.21593	2.01934	1.49302	0.4322	1.1395	0.9697	1.2801	1.3852	1.1786	1.42867	1.196	1.56625	1.63787
477	OsAffx.15902.1.S1_at	LOC_Os06g43020	1.1211	1.7344	0.5421	0.7788	1.4312	1.3801	2.9387	2.7541	2.3464	-0.4565	0.3932	3.59	0.2179	0.4456	3.24	2.3236	2.125	3.2819	1.865	2.4676	2.5957	1.4304	0.7793	0.4586	1.31575	1.61181	3.64911	1.99203	2.1282	0.8459	1.8789	1.14191	1.51241	2.08231	1.69725	2.56364	2.01082	0.2293	1.1309	0.5618	3.7944	4.5057	4.4384	0.69989	0.730261	1.4818	1.45388
478	Os.12501.1.S1_at	LOC_Os01g55940	-1.3857	-0.5745	-0.1265	-2.2406	-2.021	-1.8115	-1.7785	-0.7308	-1.3048	0.1912	0.0086	0.1733	2.478	1.2968	1.8516	1.0269	-2.4156	0.4961	1.7519	0.5106	1.4503	2.9464	3.8888	3.1376	0.483416	0.707438	2.93074	3.00936	0.3578	2.3813	2.1983	2.15305	2.51609	1.01736	1.52408	0.0240131	-0.183719	0.1965	2.9834	1.0547	-0.1961	-0.4527	-0.3876	2.5543	2.09031	2.49671	2.25359
479	Os.28404.1.A1_at	LOC_Os03g07190	1.2335	2.0682	2.1881	0.8642	0.7017	1.0285	1.8848	1.6953	1.4854	1.7971	1.6117	1.5691	1.1766	0.7908	0.5802	3.5565	4.9495	3.7334	2.4832	2.6935	2.5572	3.0987	2.1757	2.2407	2.28658	2.68286	2.82522	2.68761	0.6531	1.1137	0.9116	0.266705	0.135357	-0.00286137	-0.1735	0.879292	0.628765	1.2219	0.7509	0.7483	2.4389	2.4792	1.8955	1.20133	0.765835	1.34886	1.34352
480	Os.19480.1.S1_at	LOC_Os03g20870	1.0636	0.5267	1.3235	-1.4252	-0.7603	-0.8265	0.5363	0.1803	0.1112	0.5884	0.8159	0.7683	0.4277	-0.5165	-1.1168	4.6853	3.5829	3.9664	2.0328	1.4046	1.8491	1.4674	1.0756	0.7993	0.591022	0.940203	2.82937	1.77731	1.2715	2.5727	1.8611	1.0501	0.664975	1.26125	0.772115	1.87095	1.67781	2.2182	3.2819	2.4798	2.3478	2.9738	2.3481	1.3227	1.0145	1.67253	1.33988
481	Os.27683.2.S1_s_at	LOC_Os03g14370	0.8283	0.128	-0.0055	0.7164	0.832	1.0107	2.1409	2.4167	3.3791	0.7625	1.4925	1.6507	0.9655	1.4315	1.9954	3.86	3.4293	4.0716	5.6504	4.049	4.0358	1.1818	0.4271	0.2871	0.484854	0.840635	1.03555	1.88441	0.4235	0.9506	1.6986	1.03799	-0.140434	0.671442	0.158805	1.49523	1.39037	0.805	1.1144	0.3524	3.6271	3.1495	2.7582	0.253925	-0.0749014	0.936536	0.598161
482	Os.8971.1.S1_at	LOC_Os05g44340	5.7847	6.0421	5.5621	1.7758	1.9771	2.1349	3.5112	3.2831	3.9486	2.584	2.6413	2.243	4.2749	3.6191	1.8015	3.9483	1.1518	3.7838	0.4413	0.3093	0.4976	1.1387	0.6081	0.244	1.93476	1.92201	1.60134	2.21325	6.4287	3.7621	3.2428	0.424584	0.601828	1.23641	1.06839	1.22832	1.73985	1.2031	1.3732	1.9673	1.9488	2.2816	2.2716	-0.174504	-0.0630803	0.0658825	-0.0698769
483	Os.16659.1.S1_at	LOC_Os03g49430	2.8447	2.3794	2.5491	1.2971	0.9494	1.4263	-1.0465	0.2295	-0.9543	0.3061	-0.0121	1.2889	2.0712	1.0859	-0.0062	1.6968	-0.327	1.244	0.2351	0.6663	0.6272	0.0241	0.8766	0.6074	-0.592446	-0.302196	0.711183	1.71719	2.557	0.7418	0.1218	-0.373166	1.01082	0.504233	1.01106	0.134174	1.55946	0.9909	1.8908	0.679	1.0611	0.9683	1.6211	-0.206583	-0.090963	-1.26851	-0.319342
484	Os.16659.1.S2_at	LOC_Os03g49430	4.0248	3.7335	3.4251	0.9386	0.6451	0.379	0.5451	0.4828	0.6129	1.1545	1.152	0.9785	4.3807	3.4624	2.6728	3.7354	0.8816	2.9182	1.397	2.1208	1.1461	0.4008	0.0648	0.2764	0.851721	0.673145	1.5791	1.79831	4.6048	4.762	4.646	-0.102175	-0.157452	0.462755	0.306771	0.730906	0.959181	1.1154	1.9538	1.4814	1.3805	1.2129	1.9642	0.996315	0.878106	0.526286	0.33524
485	Os.8765.1.S1_a_at	LOC_Os01g47690	0.2358	-0.2864	-0.5555	-0.7155	-1.604	-1.3235	-1.5998	-1.5825	-1.6776	0.1562	0.2274	0.1417	1.6232	1.4886	1.456	2.3454	3.9504	2.3605	2.3214	2.5405	2.2153	1.7672	1.4127	1.7793	1.75022	1.54669	2.35689	2.25757	1.2358	2.1458	2.0883	0.829651	0.568059	0.833003	0.61502	1.05668	0.821716	1.1139	1.4594	0.5919	1.3919	1.0713	0.8092	1.08732	1.27323	1.33229	1.40072
486	Os.53705.1.S1_at	LOC_Os06g45060	1.2303	0.3971	0.4775	1.2455	1.0138	1.2785	1.0159	1.0153	1.0038	2.1542	2.1257	2.1178	1.3254	1.2841	0.532	3.3687	2.6275	3.3555	0.8797	0.8906	1.283	0.786	0.6495	0.6522	1.24054	1.31847	1.86941	1.92755	1.2832	1.5085	1.383	1.7345	1.37394	1.9204	1.66982	2.2181	2.38762	1.9546	2.6312	2.2425	1.8257	1.7038	1.21	1.15224	0.529589	1.39065	1.16475
487	OsAffx.25749.1.S1_s_at	LOC_Os03g57880	0.2033	0.2662	-0.1551	0.2118	0.62	0.0827	3.0001	2.3796	2.4566	1.3423	1.262	1.1242	2.1571	2.7546	1.6726	4.9822	4.4313	4.1873	1.7906	0.8747	1.2945	1.082	0.9346	0.0486	2.48275	1.63113	1.50903	1.61524	0.4643	2.4423	1.2818	0.80132	1.06606	0.251009	0.509758	0.317805	0.520268	1.242	2.2405	0.9324	4.3998	4.5661	4.8343	1.51375	0.712104	1.29685	1.17529
488	Os.55369.1.S1_at	LOC_Os02g32970	-0.3411	0.4482	2.7237	-0.1289	0.978	0.4455	2.2932	0.477	3.6628	0.4273	0.4645	3.152	1.5788	1.8388	1.8068	2.6347	2.3868	1.6251	2.9925	0.5845	2.0326	1.2427	1.1253	1.0625	-0.339375	0.780018	0.160282	1.55475	1.3705	1.0291	0.6148	1.58871	1.78847	1.69376	1.84252	1.8299	2.72453	1.2834	0.4589	0.9868	0.6008	1.0009	1.199	1.96351	1.73882	2.22437	2.47161
489	Os.15092.1.S1_at	LOC_Os09g31130	-0.2096	1.0003	4.1926	0.1076	1.7071	0.0926	1.3527	1.3384	1.1829	0.3283	0.465	0.583	2.1644	1.4901	1.2493	4.2144	0.5064	3.9849	1.7423	1.2971	2.1698	-0.128	-0.1858	-0.274	0.521728	0.439161	1.95391	1.45848	1.4255	3.8115	2.6638	0.218747	0.474088	1.22896	0.512533	2.72553	2.37607	-0.3153	0.0233	-0.1006	1.5023	1.3868	1.3948	1.99714	1.77807	3.30532	3.39413
490	Os.1637.1.S1_at	LOC_Os01g02020	1.3435	0.6249	0.7909	0.446	0.3256	0.1052	1.23	1.2101	1.2712	1.0458	1.1613	1.1073	2.105	1.808	0.746	3.2755	3.1968	3.3971	2.8088	2.4002	2.2758	1.5197	1.3202	1.4027	1.27807	1.37831	2.56164	2.28173	1.3956	1.8555	1.5286	0.553609	0.361364	0.729715	0.360528	1.49002	1.26496	1.5054	2.2129	1.4143	1.981	2.0657	2.1855	0.237941	0.507689	0.93734	1.10392
491	Os.54608.1.S1_x_at	LOC_Os01g56000	-2.5619	2.231	0.6925	-0.046	-0.6936	-0.2881	0.2827	-0.0607	0.2352	-1.4537	-0.1376	0.2519	0.2032	3.1725	1.0748	0.8073	3.1884	2.2297	-0.6887	0.2288	2.2791	1.7368	2.053	3.2549	0.37721	0.318552	-0.282758	-0.909135	-0.1733	4.5531	-3.2275	0.940062	2.90937	1.90782	-0.518806	3.15629	-0.921815	3.0166	0.9908	-0.3034	0.6803	3.0076	0.856	-1.21685	-1.28963	0.073484	-0.126641
492	Os.13866.1.S1_at	LOC_Os03g55670	-1.8254	0.7154	1.4956	0.9038	0.064	-0.7387	2.018	3.2964	0.1766	7.5689	2.9198	3.4835	0.4858	0.0677	-0.002	5.3771	7.3909	4.8796	0.6059	-0.053	-1.1581	0.3114	0.6441	0.3546	5.00757	3.99468	-0.523009	-0.34823	0.8115	-1.3895	0.5366	-2.77739	-2.39864	-2.34964	-1.97179	-1.4933	-2.32404	0.5483	1.2078	-3.4601	6.284	3.7312	4.3628	-1.14395	-1.22388	-0.316903	-1.69796
493	Os.13866.2.S1_at	LOC_Os03g55670	0.1783	-0.6347	1.7107	0.2133	0.4572	0.2991	1.0746	0.6626	1.0131	2.1411	1.6827	1.5475	0.2194	0.5743	-0.0601	3.5111	8.2946	4.2727	0.4942	0.4688	0.1362	1.536	2.6415	0.8091	1.80736	1.80089	0.967442	1.00159	1.5219	2.0002	2.1911	1.19138	0.901153	0.890076	0.881644	1.55	1.0206	1.1056	1.3226	1.0156	2.0247	1.9864	1.7863	1.3074	1.21669	1.49881	1.61778
494	Os.51866.1.S1_at	LOC_Os11g10770	3.8683	3.9909	2.9856	2.8392	1.2217	1.0981	3.7903	3.7151	3.5923	1.7916	1.8931	2.607	2.0385	1.023	1.836	4.866	4.4703	4.8016	1.5472	0.9892	2.0952	4.2351	-0.0315	0.573	1.38526	1.27233	1.04653	1.46323	1.7189	1.1711	0.0624	0.711846	0.753482	1.11346	1.5809	1.74097	1.81205	0.1554	0.0821	-0.1214	3.7619	3.0065	2.6735	0.283727	1.43543	0.799034	2.12691
495	Os.13544.1.S1_x_at	LOC_Os01g37832	1.8906	1.3934	2.4435	1.7529	1.2637	1.0884	1.4465	1.4613	1.3555	1.1684	1.0989	0.7858	0.4914	0.7259	0.5287	2.0404	2.2291	2.1995	1.1074	0.9428	0.5485	0.1958	0.2428	-0.186	0.4667	0.527985	2.31926	2.68019	0.4875	0.5896	0.9241	0.749398	0.493097	0.615323	0.783608	1.08774	1.18909	2.3215	2.8023	2.4621	2.4377	2.7271	2.6264	0.31357	0.376428	0.419714	0.616966
496	OsAffx.11366.1.S1_at	LOC_Os01g37832	1.6962	2.0612	4.2422	4.6077	4.2542	3.956	1.1175	3.2386	4.555	2.0443	2.8394	2.81	1.0797	0.9744	0.1444	3.5811	2.0227	3.423	1.2045	1.0219	0.8869	0.6633	0.088	2.3266	1.89078	1.3154	1.86528	2.53686	1.0136	0.6677	1.178	0.218386	1.63846	0.691762	2.1627	1.89625	3.1276	2.4993	3.4804	3.5982	6.0678	3.6361	3.9478	0.0193804	0.901592	0.983325	0.725078
497	Os.16987.1.S1_at	LOC_Os04g47700	0.0744	0.3876	1.3776	1.8516	2.0235	2.0771	1.4838	1.2924	1.5256	0.053	0.2969	0.1875	2.0675	1.4645	1.8195	3.2887	4.1856	3.4526	2.6187	2.4747	2.0504	0.6109	1.3695	1.4666	1.70748	1.47815	2.63736	2.11687	0.313	0.7423	1.3467	0.230338	0.884726	0.863465	0.979169	1.67855	1.75248	1.0961	1.2331	1.2737	4.2262	4.6524	4.2889	0.0988663	0.66624	0.540217	1.18997
498	Os.24032.1.S1_at	LOC_Os03g42464	3.2626	1.8847	3.9064	1.9731	1.8632	2.5794	1.7239	1.7318	0.9969	-1.545	-1.9778	2.0862	0.4053	-0.2185	2.1759	3.21	4.5984	3.2541	2.3033	1.7694	1.9943	0.7617	1.2942	1.2999	1.17896	1.09814	1.18959	1.63737	-0.2559	0.815	0.6304	0.337569	1.89056	0.303022	1.40056	1.03774	1.10481	1.2284	0.9943	1.4342	0.9149	1.016	1.5886	1.5141	1.25014	2.098	2.6533
499	Os.20557.1.S1_s_at	LOC_Os11g10760	2.4112	1.9648	2.9808	1.878	2.1816	1.4188	2.137	2.4734	2.7498	1.5984	1.5842	1.8647	0.632	0.9833	0.7475	3.769	3.8085	3.4248	2.7018	1.8434	2.4739	2.1515	1.4803	1.1018	2.13171	2.12197	2.36154	2.75508	0.0108	0.5871	0.7234	1.27271	1.38447	1.65168	1.34482	2.07117	2.76027	0.1726	0.0908	0.4696	3.0966	2.8917	2.9668	0.232952	0.418926	0.993623	0.79357
500	Os.34258.1.S1_at	LOC_Os01g57450	1.5896	1.8585	1.4934	1.5018	1.5703	1.6762	2.4052	2.0926	2.2879	1.9962	2.1522	2.0623	1.0933	0.9859	0.7347	3.5983	3.4132	3.6753	2.0816	1.9153	2.4182	1.1564	0.8388	0.8277	1.23962	1.21722	2.5134	2.83485	0.8852	1.1037	1.0694	1.01046	0.707156	1.08197	0.981303	1.41221	1.62144	0.6951	1.7902	0.8006	3.1174	2.4955	3.0909	1.08882	0.962884	1.45695	1.32671
501	Os.9523.1.S1_at	LOC_Os04g32620	0.4822	0.479	0.7326	0.6804	0.7758	0.8737	0.4687	1.1087	1.0357	1.4438	1.4844	1.575	-0.1968	1.0089	3.5559	4.3453	3.0397	2.2588	0.7107	0.395	2.8143	1.4876	1.7658	-0.3009	1.11969	1.82786	2.23279	1.37233	0.1582	3.68	1.8309	1.65154	1.49928	1.66035	1.82884	1.98899	2.60112	0.4178	3.1698	0.7445	2.7055	2.772	2.769	0.0614283	0.340609	0.0259786	1.08425
502	Os.36215.1.S1_at	LOC_Os01g47130	0.4959	-0.9526	-0.6496	-0.4043	0.3524	0.2195	5.9854	3.5966	2.3462	0.521	0.3472	0.4593	3.3232	3.2961	3.6328	-0.4285	-0.0917	-0.5191	1.1901	0.6904	0.5645	1.71	0.7654	1.5327	-0.0442571	-0.260909	1.55401	0.459488	0.9078	1.4155	2.1989	2.066	2.74471	2.85901	2.90415	1.83435	3.08516	0.0278	-0.2846	0.4113	1.8988	0.1674	2.6153	2.56964	2.745	2.37299	2.1248
503	Os.54736.1.S1_at	LOC_Os02g52910	4.1793	5.2072	4.2494	5.4377	3.9181	3.1203	6.1537	3.6471	5.3863	-0.9196	-0.8583	-0.3782	-0.6736	-0.825	1.4209	2.7495	0.1646	2.4401	2.8076	2.7992	3.2863	4.4008	4.3946	3.609	4.45718	0.813065	0.561476	0.735967	-0.0553	2.2812	1.9561	0.213152	0.0284648	-0.264978	-0.757109	0.59696	0.378901	2.492	2.5874	1.0425	0.2861	2.2539	1.7238	1.11532	0.92885	1.95344	1.68623
504	Os.7862.1.S1_at	LOC_Os03g13840	2.8157	2.8834	2.0309	1.4711	1.4675	1.7333	2.4297	2.5437	2.7223	1.9743	2.0698	1.6922	1.7741	1.5134	1.4099	2.9948	2.7674	2.9147	1.6268	1.4735	2.161	1.9272	0.5086	1.0767	1.64146	1.60421	1.80846	2.22347	1.4146	0.7149	0.7661	1.16411	0.801964	1.23984	0.842479	1.69313	1.47231	0.9087	1.5151	1.0858	2.9603	2.5267	2.6072	0.748318	1.20887	1.24179	1.41114
505	Os.50879.1.S1_at	LOC_Os09g38510	1.0652	1.3799	-0.5067	0.5151	-0.7033	0.9042	1.9589	2.1612	2.4017	0.0977	-0.1519	0.0951	1.3134	2.2543	0.3723	1.1241	1.2267	1.0025	0.8727	0.2457	1.3636	1.3178	1.0602	0.7768	0.686817	0.910615	2.1922	2.26634	0.9347	1.6127	1.95	1.79618	1.26389	2.01919	1.95868	2.13401	2.27853	0.6111	1.4506	0.9618	0.9114	0.8432	1.8068	1.72396	1.78872	2.19864	2.18329
506	Os.4666.1.S1_at	LOC_Os10g37330	-0.0321	1.8653	0.9602	0.7085	1.5659	0.5258	1.4264	1.461	1.2602	1.985	2.0401	1.8786	4.1436	5.2824	5.6413	2.0469	1.9391	2.2961	2.4615	1.4223	3.1249	0.4588	-0.3904	1.4283	0.0744797	0.0555332	1.14377	1.49561	2.1936	1.604	1.5046	1.26306	1.26785	1.2908	1.36491	1.33687	1.34329	-0.4425	0.182	-0.1205	3.2414	3.1457	2.8135	1.66276	1.45853	0.852705	0.617729
507	Os.9492.1.S1_a_at	LOC_Os02g36880	1.5747	0.9748	0.618	-0.337	-0.0473	0.6838	1.77	1.5304	1.3972	0.5992	-0.2534	0.6109	6.3209	2.4729	2.6717	0.725	2.8813	0.3904	2.529	1.4395	3.2251	1.7306	-0.3219	-1.2709	-0.82206	-1.32514	0.939617	1.91095	0.0887	1.2945	0.7927	1.73757	0.896646	2.03013	1.63607	3.36339	2.6986	1.1496	1.1748	0.2599	1.2766	0.9096	1.5282	1.18617	0.918778	2.06528	1.6431
1	Os.42784.1.S1_at	LOC_Os01g68290	6.5483	11.4173	9.1699	8.8093	7.7193	7.4702	3.5159	5.2424	9.7472	10.2913	6.6976	6.5627	9.699	9.3285	8.6221	8.938	7.5438	8.9801	5.2471	1.6347	4.9919	10.967	8.4945	7.994	2.75719	2.9789	4.91413	5.68824	8.5619	11.0009	8.1963	9.7462	11.1249	9.82433	11.3301	10.0879	11.7935	7.8332	4.5828	3.4539	-0.2186	0.3227	0.864	7.4968	7.88375	7.44054	7.85977
2	Os.47735.1.S1_at	LOC_Os02g34970	0.7022	0.5384	1.4165	-1.0363	0.2486	-1.0661	0.3369	-0.1679	0.3715	-0.3745	-0.7136	0.1827	4.3366	4.4813	5.8377	5.8554	7.8642	5.7917	4.1232	4.9623	4.2889	5.9572	7.2429	6.5193	1.88273	2.47879	7.01796	4.73285	5.1335	6.7932	3.5855	3.23632	3.2046	2.75218	3.37695	3.53323	3.68751	2.2192	3.7007	1.8683	1.2697	1.2302	0.925	6.16503	6.08288	7.27315	7.05076
3	Os.55292.1.S1_at	LOC_Os08g23170	0.0764	1.5496	3.8414	-1.272	2.8331	1.1581	2.2935	2.2014	1.9604	3.7122	3.8874	4.4186	2.5422	-3.9197	0.1028	4.3203	4.1441	5.7176	2.6384	1.7874	6.8919	-0.2503	-1.9821	-0.1785	1.98316	3.0732	0.689057	5.73966	1.8359	4.1342	2.3694	5.47752	7.46866	6.36865	8.67518	8.05639	10.3387	3.0173	3.2378	1.2696	-0.0688	-3.2412	-4.3344	4.28041	2.11157	4.85238	3.32402
4	Os.8926.1.S1_at	LOC_Os03g14180	10.1295	8.8339	8.8433	1.0803	0.9285	1.4191	11.1876	8.086	12.0589	6.5195	6.3026	6.9888	8.9619	12.1813	9.4457	5.0833	0.7109	3.2457	-0.2907	-1.3044	0.287	-1.8233	-2.0184	2.4193	7.39241	6.27921	3.58408	3.10057	9.8991	8.9145	11.8864	7.35603	5.23789	10.0865	8.1632	6.32319	4.2933	3.9376	1.5621	2.5927	0.5647	2.4362	3.062	-1.67682	2.42218	2.58322	5.58106
5	Os.14294.1.S1_at	LOC_Os09g15480	-0.2225	-2.7748	-1.0785	-1.3119	-2.4167	-2.6386	-0.2187	0.0571	-0.2637	2.2446	2.2857	1.9688	-0.2925	-0.3398	0.5041	11.1598	9.7378	6.7539	4.7389	5.458	6.7756	5.5126	4.8779	5.6275	1.7145	1.84748	2.1995	2.37609	0.5269	5.9046	3.7034	3.88748	3.34791	4.51813	3.69961	6.23343	5.18612	-2.0427	-3.4953	-3.0058	0.9171	0.9591	0.7476	4.05399	-1.53712	5.76555	4.69067
6	OsAffx.31462.1.S1_at	LOC_Os11g43760	1.4073	0.7524	0.9618	-0.8645	3.2771	-0.4451	0.8776	5.4555	4.48	0.5912	0.8756	0.0094	-0.0639	5.2313	1.8025	7.4673	7.5075	6.0585	5.2643	-0.1254	4.8706	0.309	3.2621	3.031	7.32432	3.46662	5.28786	7.28137	2.9393	6.6781	2.4309	1.25231	5.19193	1.71541	2.80083	1.53867	4.49546	1.1729	3.7817	1.9076	3.766	3.8107	4.059	5.59729	4.85343	7.48107	6.76555
7	Os.4892.1.S1_at	LOC_Os05g15530	-0.6763	-0.2652	0.4297	-2.8996	-1.859	-3.2059	1.1644	0.1521	0.292	1.6699	2.1879	1.3143	5.7931	3.5734	2.4244	4.8563	6.8053	7.5461	3.7906	1.089	3.4158	1.8977	2.673	3.6201	5.38653	5.34503	4.90186	2.22484	3.1185	5.1111	3.9613	-0.323968	4.01115	0.482834	3.56076	2.93849	5.82051	0.0457	3.7923	0.1861	4.021	4.2379	2.2538	3.29457	0.84658	4.4528	4.88554
8	Os.28139.1.S1_at	LOC_Os01g62260	0.612	0.2248	0.631	0.6278	1.1244	0.8794	-0.3686	-0.4617	-0.3876	0.6059	0.7864	0.4691	2.4905	4.728	4.5318	8.639	5.1337	4.3859	2.6089	-0.1866	3.2969	2.9047	5.2784	0.7944	1.36387	0.715476	1.97834	3.43753	1.8153	2.0017	3.5307	1.66037	4.05426	3.05745	-0.298603	4.19752	5.03235	0.6995	-0.1154	-0.2518	0.1103	0.0414	0.1381	5.35683	3.54549	7.25173	5.11186
9	OsAffx.18586.1.S1_at	LOC_Os10g40020	2.2391	1.6385	0.4408	1.8396	0.9401	1.6068	1.5436	2.0571	2.0897	1.3413	1.7294	2.1691	1.9583	0.5641	0.5126	3.842	4.8052	4.2862	5.9943	6.0262	5.631	3.4278	2.2532	2.443	2.72643	2.98489	2.18554	2.84251	1.0327	1.7321	1.8245	0.951336	1.46593	1.35465	1.58875	2.04673	2.16577	1.0821	3.4228	0.6763	-0.1813	-0.8828	-0.102	5.47689	4.63301	6.91211	6.45449
10	Os.27379.1.S1_at	LOC_Os08g44360	1.2935	0.7965	0.2781	0.3439	0.1596	0.41	-0.1282	0.2111	0.1123	-0.6187	-0.6575	-0.5533	3.9868	4.0498	3.4819	2.8163	2.3532	3.3749	3.6397	2.2848	3.6691	2.4461	2.6156	1.9332	2.20378	2.64162	0.0447471	-0.294488	-0.2788	0.6566	1.7816	1.59912	0.00794552	1.36873	0.940899	1.48606	1.44915	1.1449	0.7715	0.8667	-0.3691	-0.5575	-0.3478	6.16328	6.69759	6.10295	6.86408
11	OsAffx.15177.1.S1_x_at	LOC_Os05g50260	-1.0275	1.5442	0.0664	-4.6566	-4.6849	-5.4655	0.2398	0.2333	0.2313	1.6381	1.5236	2.0265	4.4355	5.4324	5.3998	7.3736	6.1111	8.4925	5.0154	-0.1335	2.485	4.6432	2.3484	4.1357	1.47677	1.23069	2.43238	2.8508	5.8616	7.8409	7.7684	-0.925156	1.39765	-0.360876	-0.116874	3.32115	3.04656	-2.5153	-3.259	-3.542	2.0685	1.373	1.7578	1.24451	4.70043	5.66598	7.24455
12	Os.49157.1.S1_s_at	LOC_Os04g01710	1.7359	4.4358	-2.4144	5.2119	-1.2862	0.1217	1.0894	0.8047	0.7912	1.4464	0.8336	0.7428	6.4308	6.8864	7.079	2.9791	2.32	3.29	6.9374	-0.6311	3.9584	4.3051	7.1115	2.4839	-1.02536	-0.724742	3.01633	3.06318	4.8311	3.4411	6.5919	2.18167	1.52703	3.16297	3.88922	0.830651	4.67493	-1.5514	-2.7678	-2.0713	-0.9718	-1.046	-1.114	2.78447	4.03851	5.65743	5.21046
13	Os.27956.1.S1_at	LOC_Os03g06360	5.1974	6.3105	6.5769	6.364	5.6294	6.323	4.0749	4.3029	4.8908	5.2335	5.3633	5.3053	7.4658	10.6434	7.8214	7.5278	6.61	7.2365	6.0755	5.7561	5.8885	2.5739	2.577	2.0551	4.04919	4.39655	4.67328	5.21785	4.8322	4.5395	5.8599	3.68635	3.40756	4.27832	3.98385	5.52482	5.18037	0.6327	1.6572	1.1498	1.4072	1.2656	1.2048	3.46028	4.34499	4.95153	5.69944
14	Os.6516.1.S1_at	LOC_Os07g33280	0.7858	1.5002	1.9655	-1.0603	-0.8293	-0.9241	1.5444	2.045	1.9678	-0.3238	-0.2077	-0.546	5.4108	7.2478	6.8735	10.6879	10.4553	8.837	5.6126	3.8506	4.1894	3.5483	2.3209	4.765	1.36429	1.40629	2.64476	2.51272	6.5748	3.6286	6.2859	1.83092	1.91047	1.89281	1.95066	2.98884	3.49143	-1.7348	-0.4825	-0.7694	3.2504	3.3845	3.2234	2.03109	0.988265	3.65433	3.56094
15	OsAffx.4065.1.S1_at	LOC_Os04g42889	0.0122	0.9358	2.3802	-1.5341	-0.6594	-0.9	2.7715	-3.6793	-0.1086	0.367	-3.5881	-1.9987	3.4884	6.7662	5.7318	-3.8074	1.3498	0.4788	0.8714	1.9646	3.579	-0.4839	1.2409	3.2395	-4.07071	3.17682	2.51084	0.252864	3.0408	5.2882	4.6581	6.27615	4.11106	6.19294	3.90624	6.12684	4.03044	0.8224	1.331	0.6061	0.4244	-5.8787	-4.1191	2.81172	5.93415	2.51484	5.72798
16	Os.18462.1.S1_at	LOC_Os03g30950	2.7774	-2.7481	-2.7458	-0.0938	-0.9438	-4.4876	-0.8294	-1.2357	0.2061	2.6764	2.7549	2.5355	8.3645	8.7413	4.1471	3.332	5.7715	2.4737	2.2251	2.9133	2.2297	3.7242	2.7104	1.3162	3.91868	2.87084	0.290645	-0.179647	5.1837	6.1841	7.213	6.03184	8.08796	6.195	7.75636	7.07431	8.81629	-0.4214	-2.3495	-1.4271	-0.6128	-2.5506	0.1868	3.65011	3.70804	4.21321	4.55746
17	Os.54579.1.S1_x_at	LOC_Os07g23660	2.4509	3.0858	4.2142	3.3084	3.9101	3.8174	2.2898	1.7764	2.4437	2.1308	1.8711	3.6206	0.5054	4.0083	4.8538	2.7349	5.3763	5.8135	0.9599	-0.6261	1.0823	3.5259	0.9111	2.2504	1.39741	1.19039	0.630923	1.95628	7.7112	6.8816	3.4995	2.32657	5.46584	2.82092	5.74054	3.75573	6.19693	0.474	0.9289	0.2594	0.3319	0.6461	0.9293	4.25177	2.98244	4.75437	3.14784
18	OsAffx.28857.1.S1_at	LOC_Os07g41320	0.4494	0.7263	0.2411	0.8417	0.9466	1.06	0.6249	0.2578	0.6105	0.1587	-0.912	0.396	5.444	3.3893	4.5059	1.9058	4.3476	0.811	0.4702	0.5783	4.7413	1.7805	2.0539	3.5038	-0.323371	-1.64616	-0.84646	0.388271	3.0703	1.9291	3.5101	7.69179	5.73771	5.78129	5.61551	7.02853	5.50642	-1.6081	-2.3963	-2.0195	0.1321	0.1009	0.8637	7.85165	6.36202	7.61942	5.65133
19	Os.2322.1.S1_at	LOC_Os10g33250	-2.4754	-1.6821	3.7659	2.7316	-2.215	-0.4583	-0.6673	-0.1592	-0.1313	-6.3272	-4.259	-2.1289	4.0456	4.7945	5.3561	3.9253	3.3525	8.0171	2.1686	2.7345	2.3011	1.9675	0.9911	4.8985	3.71421	0.265799	2.01437	3.58008	3.6702	4.6752	6.8366	3.23521	4.81103	4.09885	5.85893	5.3381	6.80631	-0.377	-0.8122	-0.5284	-5.8399	-8.1549	-3.5049	6.45385	7.64713	7.66956	9.00415
20	Os.2322.2.S1_at	LOC_Os10g33250	-0.6263	0.2675	0.9116	-0.3212	0.3341	-1.6613	1.9981	0.5334	-0.6233	-2.6455	2.8263	0.6328	2.3109	0.1713	0.4603	-0.2805	-0.2971	-0.348	-0.9818	-0.452	-0.9496	-0.525	0.2285	2.007	-0.445779	-0.217277	0.609613	-0.411183	2.1385	1.4491	1.0806	1.7852	1.65699	2.80885	2.246	3.2842	2.02868	-0.7993	-0.4614	0.0594	0.8317	-3.156	1.1481	0.531342	4.35927	1.49233	4.80525
21	Os.12995.1.S1_at	LOC_Os04g59420	3.4854	3.1293	3.602	1.1467	-4.3888	-0.8919	0.6762	-0.2301	0.862	2.5628	2.4713	2.3152	3.0216	6.0604	5.2271	7.5086	3.9015	5.4964	5.8628	2.8428	5.1471	1.7205	1.7034	1.3717	1.76459	1.94129	2.90329	2.55247	0.5389	4.0132	3.9965	3.92336	7.00107	4.06835	6.98988	4.39695	7.5094	-0.0669	0.2214	0.314	2.8025	3.0879	3.1964	3.71296	4.49523	3.77478	4.75339
22	OsAffx.14090.1.S1_at	LOC_Os04g32320	6.3555	4.9441	5.4002	6.009	4.3127	1.9241	3.6016	0.8683	3.14	-3.382	5.6639	3.1896	5.468	3.7261	5.7115	6.7033	5.5113	6.7187	3.3918	2.9729	4.9834	0.4843	-0.6761	-1.1905	4.04342	2.8465	4.91883	2.69135	4.3772	3.8315	5.133	4.03026	2.24566	5.22033	4.0661	5.81072	5.78094	0.608	-2.8663	0.9288	2.7886	0.092	2.9909	4.68394	5.24401	5.55195	6.33166
23	Os.6345.1.S1_at	LOC_Os06g36560	-0.4612	1.0066	1.3996	1.9689	1.6861	2.3418	-0.0396	0.075	-0.2741	-0.3487	-0.3082	-0.635	3.9586	3.8631	4.6492	5.3513	5.1207	5.3048	4.7026	1.7501	4.481	0.0708	-0.1195	0.2748	1.90827	1.78414	0.630054	0.913171	2.0813	3.4406	3.4509	3.88472	1.97234	4.73307	2.44681	5.5179	3.53521	0.4753	0.354	-0.6138	-0.6634	-0.7131	-0.5701	2.81408	4.68422	4.60043	6.7095
24	Os.55750.1.S1_at	LOC_Os05g23398	3.3376	6.4035	4.1008	4.5765	5.6103	4.7494	3.3847	-0.1552	3.9805	-0.159	-1.3943	1.8178	4.6095	2.7426	2.5725	3.4479	3.6504	3.215	3.1221	6.0378	4.9735	4.7592	5.1721	2.8616	1.68288	1.43336	3.15272	4.05444	5.4593	2.7417	6.0545	3.0477	4.34251	3.6248	4.86026	4.08089	5.38136	2.3584	3.5813	1.2324	4.1316	4.8165	-2.4058	5.95228	5.59375	6.1015	5.51768
25	Os.6664.1.S1_at	LOC_Os05g47700	0.5095	0.3101	0.7001	0.2789	0.0985	-0.071	0.3158	0.7609	0.3869	-0.4102	-0.4574	-0.6505	5.1451	5.7721	4.584	2.5812	3.3255	2.4857	2.572	0.8641	3.3228	0.5655	1.4442	1.4847	-0.630701	-0.658231	0.31927	1.09618	5.4648	4.5212	4.2412	5.86914	6.19744	5.68008	5.85011	6.16746	6.71787	0.4309	1.6142	1.2329	-1.1375	-1.2489	-1.1048	6.69506	6.32147	6.71946	6.27673
26	Os.47907.1.S1_at	LOC_Os04g25440	2.4492	3.1161	3.0106	3.2531	3.7682	1.8812	0.2728	0.5863	0.0033	0.0333	0.5266	-0.0365	2.6738	2.4506	1.7219	2.2691	1.3869	2.3386	2.2189	2.4993	2.7882	2.8881	3.545	2.2236	-0.876363	-0.582925	0.528994	0.12558	2.8926	3.0701	2.9586	4.87275	4.80747	5.01608	4.86979	5.40413	5.37029	1.0947	2.7885	1.6852	0.8497	0.6472	0.8225	3.96768	3.48679	4.57322	4.15208
27	Os.6346.1.S1_at	LOC_Os03g16900	-0.8806	0.0534	2.5673	2.739	1.7683	4.4276	0.7801	2.3623	1.6715	-1.697	2.0004	1.1526	-1.8543	-1.0174	0.5797	3.0073	2.681	0.206	0.589	2.8622	1.5542	2.9972	-0.3683	2.3145	3.02187	-3.47937	1.32915	-1.85768	0.7351	3.2908	2.9813	4.47095	5.39172	4.19215	4.5709	4.31375	5.93055	1.5626	1.5451	0.9086	-1.385	1.0766	0.8604	4.12807	5.69588	5.48074	5.40878
28	Os.28031.1.S1_at	LOC_Os06g45610	-1.3664	-0.8544	-0.4167	-1.6823	-1.6031	-2.5145	-0.6195	-1.5182	-2.2625	-0.6014	-3.4919	-3.4881	2.8968	4.5736	6.1309	3.4146	0.3555	1.3814	4.2638	3.8504	3.2873	0.4319	3.3114	4.0281	1.73492	-0.598428	3.92112	2.31049	3.3325	1.4674	3.7438	6.86553	6.15662	4.8749	7.04138	5.81714	7.57468	0.7084	0.5991	-0.3147	1.5032	2.1432	2.6832	1.75254	1.87897	1.37239	5.17045
29	Os.49935.1.S1_at	LOC_Os01g62770	0.1522	0.0965	5.118	-0.9393	3.2356	3.5432	0.3126	0.8952	3.3324	-0.263	4.2245	-0.1752	0.5256	4.2376	3.2003	0.0313	3.0457	0.8434	4.0631	3.0682	2.5691	0.699	3.099	1.1108	-1.18874	0.906291	0.306973	1.85479	3.4774	3.7476	5.8857	5.46919	6.85735	6.03451	7.90649	5.96753	7.78449	0.3218	2.2138	0.5002	-0.1685	-0.5949	0.8811	3.77902	0.983831	1.56082	3.4895
30	Os.9795.1.S1_at	LOC_Os05g23924	2.3483	1.5258	2.1118	2.6294	2.0101	2.2435	2.155	1.6361	2.1966	2.5124	1.5335	2.1477	3.4465	5.4533	2.0076	3.4813	4.0011	3.1861	3.5692	3.3807	3.008	5.4957	1.9039	1.2339	1.16197	0.820016	2.65599	2.79425	2.3453	2.9189	2.5988	2.05286	2.79878	2.18574	2.85139	3.38145	3.77435	0.7127	0.9012	-0.057	0.2182	-0.3797	0.5432	2.11539	2.96794	2.30174	2.96501
31	Os.39814.1.S1_at	LOC_Os01g27449	-0.4093	1.026	-1.8696	1.9241	2.8789	4.2763	3.0039	2.0234	3.6152	0.1697	-1.5632	3.7055	0.2664	1.1205	2.041	1.6202	0.1456	-0.7465	2.517	4.6619	2.0467	1.7924	0.9899	0.4641	0.67534	0.758204	-1.36922	-0.901817	0.1797	2.4189	2.1265	1.87687	5.91375	2.87027	6.14729	2.98666	6.36105	4.118	4.185	2.0007	-0.9288	-2.0875	0.6116	1.0002	2.33738	1.48414	2.42626
32	Os.20335.1.S1_at	LOC_Os01g50440	0.279	0.3442	0.3014	-0.5495	-0.2396	0.4823	-0.0419	-0.0115	-0.0257	0.7922	1.046	0.8972	2.6963	4.0453	3.1389	3.9387	7.8567	4.3405	2.2201	1.9076	4.9843	-0.1467	1.1525	0.4599	1.49767	1.26949	-0.451746	-0.709354	1.41	2.8908	6.5543	3.13558	3.28169	2.077	2.58819	3.44301	3.85823	-1.5332	-1.2129	-0.8046	0.8523	0.4932	0.6296	1.71506	1.08094	2.8438	2.13161
33	Os.55561.1.S1_at	LOC_Os07g39960	1.3959	-1.7293	-2.4093	-0.3373	-0.3222	0.5626	0.5473	1.588	5.1499	-0.2642	2.048	4.5758	2.6511	4.1736	4.8542	3.8029	2.7284	4.8384	5.1267	5.0731	6.9523	3.7641	1.5783	-0.1612	2.64576	1.60603	3.09852	5.84694	3.7902	1.8177	1.376	1.63073	3.09266	3.1716	3.27649	4.72173	5.17186	1.3225	5.5419	4.4106	5.5036	2.9031	5.6619	3.59158	5.06518	4.91907	5.70308
34	OsAffx.30160.1.S1_at	LOC_Os09g36790	-0.2637	1.3349	-0.4059	1.3023	2.042	0.6202	0.7242	1.3108	1.1545	-0.0854	0.2241	0.0659	2.3399	5.7004	1.1489	6.0392	7.4817	8.3863	6.6539	6.1816	7.7327	1.5323	3.1976	1.984	1.63016	1.43054	2.10437	3.70597	3.3618	1.5689	2.0058	2.50637	2.22452	2.56716	3.08184	4.39327	4.0739	1.5253	3.9399	2.5241	2.9867	2.8665	3.1172	2.0726	4.91618	2.63343	5.70836
35	Os.28539.1.S1_at	LOC_Os05g25040	1.7868	3.598	2.4559	2.1934	3.0797	3.6395	3.4165	2.8172	5.94	3.5323	3.5221	3.4583	2.6097	2.2179	4.437	6.412	4.9835	6.0396	6.4068	5.5851	6.5196	4.1522	2.4162	2.856	2.67032	3.25115	3.13879	3.51251	1.8987	2.3513	4.618	4.07293	4.82204	5.20303	4.05401	5.80795	5.64566	2.0782	2.7865	1.9159	3.7743	3.295	3.059	6.97976	5.3678	7.05513	5.39031
36	Os.49023.1.S1_x_at	LOC_Os03g22680	1.8544	2.1192	1.4425	-0.039	0.199	-0.1063	0.3929	0.5693	0.4516	-0.6273	-0.8803	-0.4085	2.7039	1.3211	1.2818	5.4895	5.9634	8.3391	4.0294	4.7822	5.0399	2.2485	3.8783	2.8246	2.60761	2.42029	3.1328	3.65208	3.1615	4.2716	4.2459	3.66827	2.88728	3.70447	3.26866	4.10881	3.61415	-0.8765	0.5081	-0.9315	-0.0146	0.0989	-0.1789	4.85083	5.08379	6.05248	6.23031
37	Os.53636.1.S1_at	LOC_Os03g22680	3.0506	2.3544	1.8371	-1.9277	1.7443	0.5497	-1.2209	0.0808	0.8024	-3.2497	-4.0765	2.2717	-0.3904	0.984	0.6241	2.3245	2.0009	3.8212	0.4272	-1.0484	2.7848	4.1216	-2.0156	-0.2095	1.01635	2.18538	1.97734	1.34279	-0.3075	4.1557	0.3668	-0.593028	1.11182	0.721722	2.03186	1.08922	1.66532	-1.1603	0.2166	-0.8048	0.3207	-0.4523	0.321	1.26656	2.67887	2.5437	3.84442
38	Os.4166.1.S1_at	LOC_Os05g50380	4.6203	5.712	3.0787	5.8613	5.2769	4.7852	2.9726	3.3363	3.111	1.8174	1.8073	1.5996	5.6723	4.0025	3.5565	5.6243	3.6748	5.8277	5.467	3.8117	5.1656	5.7473	4.0637	4.7953	1.95193	1.74709	4.29788	4.64128	3.9917	4.0552	4.0292	3.01343	3.31635	3.56247	4.05666	5.25728	5.50071	1.5533	0.8279	1.3839	1.8475	2.3253	1.9684	1.13862	0.971004	2.38044	2.50682
39	Os.11327.1.S1_at	LOC_Os03g18120	-0.9193	-0.2472	1.5152	0.6493	0.1035	-0.876	0.8894	1.0864	1.0493	-0.7074	-0.5233	-0.7815	2.5594	1.9388	-1.7316	6.8501	6.6675	7.004	6.5949	6.5481	5.7001	3.9964	3.4945	1.1954	1.28851	1.24008	2.05274	2.4088	5.2815	5.8186	5.5042	3.25553	2.12746	3.08741	2.62599	4.34835	4.03678	1.5105	1.4859	1.3912	1.9468	1.5993	1.7221	2.80074	2.91407	3.99905	3.92344
40	Os.32714.1.S1_at	LOC_Os03g17870	-0.0102	1.0365	0.9605	-0.3051	0.1804	-0.2257	0.2593	0.2339	0.4817	-1.1112	-0.9414	-1.0891	1.1433	-0.3302	-1.1181	6.3218	4.9103	6.5821	4.1271	2.3701	3.6735	5.5738	4.4322	3.8702	0.382572	0.0852695	1.22436	1.14047	2.2576	5.5235	4.3084	-0.0447625	0.553246	0.0926073	1.01422	1.68066	2.50126	4.2641	5.0928	3.2917	-0.3643	-0.2601	-0.048	2.31212	1.98414	3.42961	3.2145
41	Os.16532.1.S1_at	LOC_Os03g52370	0.7031	1.6743	3.442	1.6059	3.1596	0.425	1.5908	1.5354	1.3258	0.3298	0.5715	1.3066	0.6671	0.1867	0.5759	6.9676	8.0058	6.2827	4.2037	2.9882	3.9072	5.2606	4.3021	3.7535	0.495187	0.464242	0.238479	0.409879	1.6469	2.8112	3.8238	2.05631	-1.10384	2.26856	1.19643	3.67693	2.17283	1.4865	3.8954	-0.3496	-0.4599	-0.1462	-0.6922	0.648625	1.22613	3.2436	3.32748
42	Os.10370.1.S1_at	LOC_Os06g21210	1.2782	-5.6467	-0.1512	-0.3754	-0.4045	-1.1107	-0.2441	-0.1566	-0.2278	0.786	0.8246	0.4438	1.0468	0.4902	0.3543	5.5131	5.3081	4.7221	4.7673	4.1711	3.2982	2.2304	3.1666	1.3518	-0.554754	-0.327548	-0.729099	-1.04964	2.2237	3.3528	2.8292	2.37865	1.90081	2.85438	2.04929	3.26604	2.69012	-0.1362	3.2115	1.7288	0.4015	0.8354	0.2289	1.8629	1.88132	2.48044	2.95668
43	Os.32022.1.S1_x_at	LOC_Os07g37620	4.0318	5.8101	5.0909	5.2682	4.3864	4.8148	1.8343	1.4953	2.0386	-0.3204	-0.3717	-0.021	6.0733	3.797	3.8724	4.5306	4.7952	4.4933	3.8055	5.2926	5.0766	3.5001	4.2277	2.8946	1.42798	0.771993	1.38679	2.34965	2.9524	2.2517	2.1124	3.54716	4.43729	3.42922	4.28164	4.37532	5.47627	2.8478	3.4845	2.6158	4.2605	3.7446	3.3903	0.885424	0.533833	1.16169	0.879183
44	Os.19843.1.S1_at	LOC_Os01g55100	-2.6716	1.9232	0.4204	0.4988	0.465	3.5454	1.003	1.0458	1.0516	0.8283	0.4674	0.1264	1.7435	3.5836	3.2046	3.3743	5.7189	3.6605	2.3453	0.9266	3.2423	1.7134	1.1546	2.5472	1.45391	1.58333	3.07859	2.86407	2.1366	2.8848	3.5483	3.92546	3.57966	4.11689	3.80425	3.91631	4.06363	1.7523	2.0562	1.7132	2.5972	2.4647	2.418	2.53299	2.78227	2.57811	2.83049
45	Os.50953.1.S1_at	LOC_Os06g49970	-0.2574	-1.1225	-0.9716	-1.2047	-0.1789	-1.4437	1.1756	0.6739	0.3553	0.3988	0.8717	0.2501	3.2353	5.006	1.9222	4.01	3.2373	2.9044	3.1507	3.1463	3.1411	2.6141	1.4944	1.5789	1.87449	1.91374	2.80206	2.87538	1.7032	2.524	4.1059	2.81318	3.25429	3.38649	3.73356	3.69453	4.01759	-0.2816	1.6346	1.1377	0.9899	1.2203	0.2474	2.38485	2.64435	3.32013	2.63494
46	Os.49952.1.S1_at	LOC_Os08g42550	0.4226	0.9841	0.8003	-0.1054	0.8589	0.4806	2.7016	2.0784	0.6962	-0.0262	-2.4872	0.556	1.6995	2.7111	0.5094	2.7313	2.5922	0.3998	1.9277	4.4703	3.4589	0.6079	-0.4811	0.2306	2.83471	-0.269402	3.82361	1.43346	1.199	2.9727	2.5907	2.47127	2.14957	2.61742	2.45657	3.4048	2.98924	0.4616	1.716	0.8816	-0.2139	-0.4538	-0.2263	2.16728	1.74903	2.44096	2.37611
47	Os.7329.1.S1_s_at	LOC_Os08g42550	0.6779	0.4896	0.995	1.0611	0.8234	0.8454	-0.2908	0.1616	-0.0219	0.1098	-0.3535	-0.1003	3.4401	4.6307	2.1092	2.8071	4.0454	2.6663	3.7509	3.1543	3.8518	1.5286	1.2472	1.6972	1.09264	1.47729	1.38877	1.51891	1.9738	2.0249	3.0852	2.32831	2.80311	2.51958	3.2541	3.09968	3.70258	1.1369	1.4692	1.2389	0.2664	-0.0329	-0.568	3.328	3.07461	3.82032	3.07799
48	Os.24913.1.A1_at	LOC_Os04g48260	1.577	1.5729	1.3501	1.8938	1.9633	1.9818	1.0631	1.0441	1.3932	-0.8752	0.0745	-0.2948	2.7606	2.504	2.2729	2.1029	4.0406	2.6677	3.1499	2.0665	2.9597	4.0884	3.8235	3.5008	1.83428	1.69315	3.52349	3.77678	2.033	2.2624	2.3319	1.70017	1.95976	1.95312	2.2483	2.20924	2.08751	1.4109	0.7478	1.2495	-0.0115	0.0247	0.0096	2.91875	2.97761	3.13229	3.2125
49	Os.11608.1.S1_at	LOC_Os01g53880	-0.9713	-1.4595	-1.3493	-1.8529	-1.408	-1.3319	-0.0978	0.1694	-0.0541	-0.3772	-0.5588	-0.3992	1.294	1.7277	-0.2166	4.5022	4.0978	4.4475	3.2253	2.5706	2.419	2.6693	2.3095	3.073	1.56932	1.59414	1.98212	1.63021	2.6761	4.1744	4.203	2.4924	2.57985	2.4588	2.45736	2.85628	2.58327	0.9363	2.0422	0.0187	0.8554	0.67	0.6526	3.01179	2.73069	3.14081	3.0838
50	Os.21243.1.S1_at	LOC_Os02g36490	1.3241	0.4655	0.3855	0.5447	0.1589	0.6862	1.3365	1.367	1.2258	0.6914	0.7751	0.7455	1.8093	1.1502	1.0972	3.8703	2.0699	3.7008	3.3788	2.7804	3.3634	1.4429	1.4	1.7438	1.02026	0.892834	2.31957	2.15094	2.2274	3.4653	2.6303	1.66251	1.54597	1.88449	1.87735	3.73613	3.69169	0.6403	1.4728	0.41	0.2085	0.1066	0.0432	2.79259	3.03802	3.78571	4.01713
51	OsAffx.32171.3.S1_at	LOC_Os12g43490	0.2849	2.2128	2.3812	1.2879	1.756	1.3856	1.8277	2.3663	2.1095	0.1787	-1.1186	0.0391	0.879	1.6219	1.0232	3.835	5.7807	3.9811	2.2694	1.9159	2.2571	3.483	2.9185	1.2707	0.121375	0.123826	7.72185	8.60726	3.5955	4.1858	4.6808	1.91976	1.6084	2.03931	1.58343	2.50389	2.61727	3.406	4.6808	2.6564	-0.6308	0.5152	0.0334	2.38921	0.546897	2.88758	1.23971
52	Os.8908.1.S1_at	LOC_Os02g53320	3.1151	3.0464	3.2605	0.067	-0.335	0.4499	2.9697	3.1765	2.8078	2.5812	2.5747	2.3112	4.9613	4.5266	3.8654	5.7822	3.978	5.8378	3.6191	1.1672	2.161	2.4129	0.6275	2.1524	2.50976	2.2044	2.27231	2.11315	5.7939	4.9796	4.9598	1.51426	1.17788	1.72283	1.71234	2.36577	2.32598	0.408	0.1679	0.0843	-0.2907	0.1121	0.0511	0.488825	0.355035	1.06913	0.757884
53	Os.49726.1.S1_at	LOC_Os11g05470	0.6446	1.9032	2.0124	2.3538	1.7365	1.3243	1.8609	1.5324	1.1389	-1.47	-1.1402	-1.5461	3.6506	0.2546	1.2298	2.9696	3.4906	4.6542	0.4557	0.8834	4.8246	2.924	1.9432	2.407	2.36049	2.88606	0.62289	-0.0436139	3.3434	4.1489	8.1861	0.79382	1.2611	1.38182	1.25969	2.64575	2.5469	-0.0519	-0.3695	0.9695	-1.039	-1.1229	-1.176	4.13504	1.53334	4.47608	0.153423
54	Os.46492.1.S1_at	LOC_Os10g04370	4.1505	3.006	1.0186	5.6658	1.0161	3.364	-0.5215	0.3469	2.8424	-3.6052	1.5316	1.5023	2.3078	2.7299	2.8198	7.0819	6.4658	4.4528	4.3595	2.0847	3.7843	3.9713	2.8	0.4271	3.2789	1.22399	2.69954	5.19758	2.0159	3.0752	2.4108	1.31983	-0.650417	1.56899	-0.484268	2.41698	0.625112	4.4511	2.0783	1.4121	-0.8801	-0.9026	1.9266	3.97668	4.61731	4.06333	5.27304
55	OsAffx.8415.1.S1_at	LOC_Os10g10420	1.8701	0.4172	0.117	0.2016	3.3545	3.2178	4.8008	3.9606	4.11	3.0751	4.339	3.5875	1.6556	1.966	2.2941	6.3873	6.1316	6.4175	2.434	3.0135	3.0548	2.2454	-0.6793	-0.1431	2.62789	0.735926	2.04286	2.70371	1.9418	6.3014	4.2457	-1.99457	-0.151581	-0.268528	1.72844	-1.46093	-1.71529	2.8057	2.4795	1.6816	1.8685	-0.4766	2.9689	2.74733	4.2666	2.94807	4.42634
56	OsAffx.12674.1.S1_at	LOC_Os02g56820	-1.5425	-7.4397	-3.8087	-4.1881	-3.2057	-3.8286	0.5933	-0.1547	-0.0162	1.5509	0.2003	0.2649	1.5389	2.3827	1.6103	6.857	3.0108	4.4067	4.3992	1.2402	1.4454	-0.5422	-0.2858	-0.128	2.0846	3.35746	4.21624	4.8464	0.8928	0.8768	-0.3599	1.26238	1.84088	2.0303	1.74481	1.81112	1.91817	0.7334	0.6801	0.2847	-0.4184	0.2979	0.4961	1.97065	0.396545	2.17433	1.1048
57	Os.10989.2.S1_at	LOC_Os06g50890	1.2924	5.5287	1.4928	5.4114	1.2536	2.6757	3.4262	3.1234	0.665	5.409	5.737	5.4621	1.8142	1.411	1.7219	4.8635	4.9421	4.771	4.8257	3.9792	2.6957	3.8793	3.9799	1.5231	1.80774	-0.879993	4.09427	0.36429	3.4594	3.1468	4.4808	1.25234	2.12568	1.89074	-0.38654	2.75284	1.61379	1.3292	0.9263	2.0458	0.6107	3.3642	4.3534	1.41987	1.2946	3.54891	1.96523
58	Os.16193.1.S1_at	LOC_Os02g51290	0.5815	1.1092	0.8648	0.1604	-0.2664	0.2392	1.0594	0.7765	1.0432	0.6108	0.571	0.6297	3.446	4.2947	2.1271	4.0035	7.6014	7.8427	4.5323	3.0034	2.7914	1.3406	1.9767	2.1345	1.58242	1.24322	1.9008	1.60012	1.8771	2.1635	2.26	1.2292	0.833538	1.30845	1.28884	1.75793	1.73107	0.1941	-0.2376	-0.4621	0.6054	0.315	0.4088	1.55514	1.54253	2.30969	2.39871
59	Os.56980.1.S1_at	LOC_Os05g02450	1.579	0.7175	1.5278	0.9499	-0.8795	-0.3988	1.475	0.9728	-0.1607	0.8547	3.0693	1.9603	-0.2445	-0.6186	1.011	2.8772	4.0704	3.7459	0.4328	-0.4809	0.2386	-0.6456	-0.3996	-1.436	0.580386	0.179215	1.43237	1.26628	0.3014	1.4303	-0.5788	0.427129	0.0873539	0.848306	-0.163311	1.85428	-0.226133	-0.4335	0.3774	-0.1605	0.8245	1.2661	3.4509	0.597023	1.09856	0.0279026	1.21369
60	OsAffx.25768.1.S1_at	LOC_Os03g59480	1.4458	-0.1153	1.125	2.46	1.1384	0.2286	0.3949	0.4751	1.2659	1.9802	2.6482	1.8677	1.5391	1.3752	1.9455	5.5953	5.4584	7.1849	7.9883	1.7622	4.257	-0.0533	-0.2354	4.0488	3.27586	2.78766	2.40569	3.04635	2.7946	1.7984	1.8805	-0.290687	0.12354	0.464431	0.822973	1.15728	1.57902	0.5993	0.5011	0.8007	0.029	1.5111	0.5255	0.840185	0.764445	1.37538	1.07387
61	OsAffx.25262.1.S1_at	LOC_Os03g27980	0.5344	1.1229	0.8765	1.2173	0.7124	0.7766	2.1829	1.7867	2.6422	1.8685	2.859	3.9042	3.6427	2.9105	1.0057	5.1457	4.0797	6.575	4.8995	2.7638	6.8312	2.3134	0.5807	1.1121	1.72252	-0.0724498	1.89521	3.08283	0.0392	1.341	-1.762	2.90247	0.748351	2.47798	1.23003	4.85244	3.20267	-1.0325	-0.1865	-0.3734	0.9016	1.4581	2.1675	1.75673	2.18483	2.28242	3.42408
62	OsAffx.20316.1.S1_at	LOC_Os10g29570	3.6168	4.4504	4.7855	-0.3482	3.0875	2.9807	0.9646	1.7457	1.276	0.1889	2.9434	2.4723	4.7473	0.5814	-0.4534	5.9922	4.8327	2.9496	2.833	2.191	-1.3949	0.6663	3.365	1.8495	-1.12436	2.04044	3.36663	3.44115	1.686	1.3659	-0.2192	-0.785807	1.3756	3.30886	-1.15837	1.88961	0.960793	2.9183	1.4056	0.3165	2.4901	4.0791	1.9337	2.88666	3.10007	4.1171	2.82818
63	Os.55764.1.S1_at	LOC_Os02g52590	0.833	1.7093	0.3532	0.0227	-0.3913	0.1535	2.0742	1.7612	5.2479	0.4909	1.5895	1.9013	0.7805	1.5324	-0.9972	3.6186	2.7994	5.1332	2.5819	0.7491	4.3343	3.4681	3.7142	3.6091	1.71521	1.83017	6.04002	4.32108	-0.6745	2.5386	0.2714	1.93949	0.84606	3.62501	0.703976	4.04081	1.21438	2.5776	3.144	-0.2288	2.7146	3.8183	2.3597	0.802052	2.12432	-0.0729169	1.96257
64	Os.12111.1.S1_at	LOC_Os09g26620	0.2656	0.0176	1.0227	0.7326	1.1604	1.0131	0.4206	0.6051	0.4843	-1.6845	-1.5317	-1.4438	0.5642	0.7737	0.0539	2.135	4.0492	2.4516	1.9061	1.5102	1.7107	4.1881	2.9494	2.2704	1.06389	1.0537	1.99923	1.98109	1.5386	1.8375	1.5155	1.05855	1.06337	1.16868	1.11326	1.68878	1.35034	2.7462	2.7035	2.4841	-1.2824	-1.2691	-1.5946	1.14152	1.20496	1.3321	1.43587
65	Os.5087.1.S1_at	LOC_Os11g03780	-1.0077	-0.4281	-0.9416	-0.3212	-0.0822	-0.6464	1.3956	1.4925	1.3982	1.5818	1.0616	0.7705	1.3566	0.7591	0.7742	2.9896	5.9017	2.9459	1.6417	1.2595	1.4136	1.5649	2.9246	2.9018	1.94301	1.72991	6.02714	5.64582	1.1186	1.5637	1.2921	0.639824	0.522469	0.907908	0.995009	1.47264	1.27644	0.4098	0.4354	-0.39	0.792	1.1827	1.2791	1.31529	1.5297	2.05398	2.11533
66	Os.3417.1.S1_at	LOC_Os01g70860	1.8997	1.5796	1.2453	0.4777	-0.2191	1.4853	0.8442	1.5112	0.9694	2.1305	2.0962	2.082	0.5395	0.2533	0.8537	2.8076	0.8528	1.4662	3.9009	2.1244	2.7276	1.8276	3.7516	1.9004	3.7358	3.00452	3.99504	4.29163	0.5389	0.3099	1.2508	1.13526	0.95095	1.69044	1.40372	1.70671	2.03708	2.4896	2.4203	1.5554	0.124	-0.5778	1.003	1.06447	1.62159	1.25996	2.00123
67	Os.27243.1.S1_at	LOC_Os11g38860	2.1197	2.4358	2.1933	1.8315	2.7149	2.7749	-0.4209	-0.1143	-0.3541	1.4192	1.76	1.0355	1.5259	1.3308	1.2375	3.8815	2.2218	3.5338	2.633	3.3904	2.6216	2.0595	2.2193	6.6008	2.7971	3.05403	0.92389	1.9469	0.8369	1.6164	1.3968	1.31331	1.18927	1.4048	1.12503	1.75156	1.48198	1.3581	2.2253	1.2834	1.4595	1.6851	1.491	0.589467	0.816256	0.183985	0.449981
68	Os.3634.1.S1_a_at	LOC_Os01g13280	2.0451	1.5077	1.1274	0.9602	0.7132	1.4275	1.5456	0.8674	0.7895	1.9256	0.8402	1.3279	2.561	2.5004	2.4221	4.2479	4.0457	4.3155	5.3199	3.1052	3.635	2.1065	0.9589	2.612	2.66231	2.54185	3.25802	3.8454	1.6674	2.219	3.6734	1.16551	1.44942	1.80627	1.39205	2.21749	1.94995	0.0916	0.2131	-0.0673	1.21	1.1412	1.4614	1.95496	1.77993	2.67972	2.31755
69	OsAffx.13543.1.S1_s_at	LOC_Os03g58850	8.006	8.7749	6.1871	6.6862	4.9298	5.5118	1.42	1.3156	1.2874	-0.116	-0.1362	-0.2226	-0.1591	-1.193	-0.2752	6.2474	5.5717	6.3277	4.3876	4.2559	4.8025	6.9261	3.7834	2.2283	4.63448	3.70146	4.32702	3.99706	-0.6914	-0.3274	0.3448	3.94059	1.273	3.66918	1.48499	4.49044	2.7437	1.0814	1.6722	1.257	1.6547	1.8025	1.6511	5.22663	4.72614	5.77905	5.13226
70	OsAffx.23375.1.S1_at	LOC_Os01g24820	3.7427	5.435	5.3993	3.2372	3.0416	7.009	0.4826	0.2256	1.5335	5.0948	3.1789	4.891	-1.5373	1.2714	1.8767	2.1237	1.2169	3.1021	2.3545	4.6378	2.9272	6.4137	-0.9338	1.4055	3.24161	4.8618	-0.0940611	2.92673	5.2459	3.4485	3.215	3.08348	2.43897	2.78483	2.35541	3.91943	3.57809	4.0753	3.3886	4.8564	0.0571	1.4751	-2.8483	5.31591	4.26448	4.60571	3.58807
71	Os.46836.1.S1_at	LOC_Os10g38820	0.4652	2.1094	0.5935	-0.8611	0.555	-0.1815	1.7098	1.2889	1.4245	0.2968	1.1089	0.026	2.0302	4.4542	3.7488	3.7765	4.6082	2.7534	4.2829	5.607	6.4078	3.0018	1.9148	1.906	1.09982	0.816073	2.68962	4.79722	2.4212	-0.4487	-1.8742	5.33401	5.37532	3.02794	4.81762	5.73384	6.47263	-0.5386	-0.06	-2.4457	2.2496	1.1951	1.5308	2.97965	3.93801	3.49061	3.94726
72	Os.23712.1.S1_at	LOC_Os08g17784	-0.4141	-3.0087	0.8721	-0.3554	-0.9628	0.9792	-0.1963	-0.4071	-1.2741	-0.4927	-0.1555	0.1931	0.2927	1.2089	1.0654	-1.3751	-1.9491	-0.7882	1.1725	1.6182	0.5686	-0.0893	0.0129	0.0134	-3.41036	-4.61629	0.7958	2.48588	-0.2172	1.4174	4.3422	0.363464	0.119421	1.05971	0.664806	0.32473	0.256801	0.0969	-0.243	0.2612	-2.1722	-0.4301	-1.0391	0.527104	0.252925	0.285209	0.260805
73	Os.23712.2.S1_at	LOC_Os08g17784	0.8077	1.5016	0.9234	-1.2179	0.2203	1.4885	1.7441	1.3721	1.189	-0.7662	-5.4702	-0.2793	4.7974	4.6257	4.4492	1.7565	6.1197	1.8545	2.4713	1.4793	2.0699	1.5824	2.0726	1.3175	1.62445	1.95476	0.753844	1.6158	5.8542	4.5702	5.4419	3.90095	3.58046	4.30686	3.91873	4.80823	3.93538	0.612	-0.5183	1.2337	0.0296	3.6375	0.8508	3.71705	2.9353	3.70901	2.92169
74	Os.39214.1.S1_at	LOC_Os10g38090	1.0961	2.1818	1.5297	1.109	1.5781	1.4191	-0.0443	0.0284	-0.0572	-1.615	-1.3453	-1.8262	2.4418	2.6666	1.422	1.7382	2.4608	1.4018	1.9149	1.7237	1.956	3.2733	2.3341	2.7998	2.01527	1.77678	3.82718	3.80738	3.8378	1.5419	5.7782	3.19863	3.51004	3.47414	3.47455	3.40952	3.33446	1.8089	2.6113	1.6618	-0.5908	-0.4333	-0.3818	4.73358	3.29655	4.90889	3.38373
75	OsAffx.30275.1.S1_at	LOC_Os10g04380	0.8657	2.0099	0.8749	0.524	0.6755	0.7723	-0.159	0.6581	0.8139	3.1046	0.3623	-1.4633	4.2051	3.777	6.5675	3.6756	4.4532	3.1647	2.9276	3.7505	1.7919	2.2783	0.9409	2.5742	0.063867	1.79513	1.66007	1.86307	5.8273	5.2434	5.1778	2.3414	1.35949	3.43706	2.05035	3.82495	3.05617	-0.2692	0.3018	0.0913	-0.3376	0.315	-3.6985	4.64751	2.60349	4.58892	2.68839
76	Os.12069.1.S1_at	LOC_Os02g55890	-0.8915	-2.322	-1.0891	-2.2196	-2.0045	-2.4629	-2.3735	-2.6475	-1.9344	2.5363	2.6535	2.6309	2.6062	3.6104	2.3375	2.0762	1.4661	1.2464	1.6834	1.8626	2.848	2.4874	2.1056	1.8258	2.11905	2.02208	3.57413	3.64057	1.8246	2.0162	1.5308	3.53241	4.33252	3.42332	4.16132	3.89445	4.64352	3.2413	3.4225	2.158	-0.7993	-0.6996	-0.0307	2.90412	2.49275	3.57264	3.36734
77	Os.33210.1.S1_at	LOC_Os01g68570	-0.1228	0.6931	0.6175	-0.0964	0.5543	1.2105	-0.0681	-0.0558	-0.31	0.1413	-0.1013	-0.5629	4.2996	1.399	6.2288	0.6729	2.4281	0.3169	6.0286	5.7323	5.0298	2.8241	2.178	6.0509	2.21467	2.3225	1.8688	1.19173	2.8173	1.8852	3.484	3.44765	2.46974	2.66209	1.55999	2.18486	2.47071	-0.5338	-0.921	-1.0049	0.6488	1.1271	0.6328	4.29007	3.60085	4.13381	3.44014
78	Os.27230.1.A1_at	LOC_Os12g05330	0.3744	3.9482	0.6626	1.8154	1.9951	1.8038	0.7374	0.9993	2.4841	-1.8004	-0.5017	-0.3759	1.5638	1.3654	1.7572	2.8932	4.4136	1.4958	2.1886	4.3776	1.6275	3.2941	1.8949	2.7975	0.320857	0.33635	2.86737	3.05093	3.9863	2.8388	3.2159	3.61425	3.05203	3.94391	3.39544	4.30479	4.08904	0.5896	1.706	0.8704	2.5657	2.579	3.3891	3.79037	3.4603	3.26718	3.25333
79	OsAffx.6398.1.A1_at	LOC_Os09g25700	0.0386	-0.1689	2.1381	1.0905	-0.6367	1.1818	3.6535	0.9746	1.0788	0.7875	0.5813	2.5739	3.42	2.96	3.65	3.4788	1.4489	1.2434	1.1854	-1.5834	1.4695	3.6691	0.1391	2.2234	-1.53749	0.622813	2.36437	4.14148	4.162	3.8871	4.0456	4.14463	4.26997	3.27794	4.45867	4.25683	5.07042	0.9934	-0.059	-1.0857	4.6284	1.5827	2.5822	4.06125	3.92876	4.48705	4.32354
80	Os.10652.1.S1_at	LOC_Os03g03810	1.4165	0.4707	1.8126	-1.1755	-0.4536	-1.0078	1.9755	2.1614	1.9516	3.7296	3.2612	2.8521	5.1672	4.7551	6.4768	0.8963	1.6966	0.8593	1.7805	0.0024	0.6855	2.9722	2.5977	2.2173	1.27431	1.34383	1.27994	2.32463	3.9109	3.814	3.8823	3.32998	4.01378	3.71273	4.15589	4.26451	5.1592	-0.7345	0.2886	-0.2478	1.2747	1.0688	1.4389	3.05492	2.30409	4.11937	2.79613
81	Os.29823.3.S1_at	LOC_Os01g04160	0.4164	0.6205	0.9461	1.2146	0.1821	1.2511	1.9741	1.3561	1.739	0.2941	0.265	0.4917	-0.4573	3.5248	0.2185	4.0765	5.336	6.6224	1.6185	5.0344	1.1231	0.8698	0.4928	-0.1455	2.66434	1.6665	4.5939	4.16285	2.5707	0.1946	0.4878	3.88312	3.04333	3.04459	3.44954	4.67968	5.47488	1.6156	0.8378	0.7454	2.166	2.336	1.8862	2.2168	2.82231	2.96603	4.2434
82	Os.42801.1.S1_at	LOC_Os07g42626	0.5861	0.3206	-0.9846	-0.4251	-0.5012	0.4076	-0.603	-0.6236	-0.6472	0.3098	-0.0464	0.0895	4.8471	4.7787	4.968	1.5373	1.7324	2.0093	4.6554	2.7221	2.8949	1.5553	3.5462	3.4951	1.01852	0.963956	1.7148	1.91562	4.2681	2.9217	3.7175	2.39472	3.16634	2.64654	3.53803	2.53494	3.53407	-0.9167	-0.1434	-0.2548	0.7425	0.8828	0.738	2.61518	2.81987	2.43303	2.46777
83	Os.6796.1.S1_a_at	LOC_Os02g32660	-0.7708	-2.3928	1.2108	3.5441	4.274	1.7879	1.3694	1.9064	1.8382	4.0542	3.837	3.5071	1.1082	1.274	0.8589	4.6205	3.6667	4.1764	4.3256	2.4327	5.3517	1.5124	2.001	4.2101	2.70339	2.4432	4.36323	4.19842	1.7189	1.5708	0.591	3.23882	2.54288	4.36102	3.17591	4.81875	4.11985	0.7577	1.2536	0.9392	1.9653	0.6403	1.0685	0.942689	0.356365	2.03063	1.86465
84	OsAffx.10905.3.S1_at	LOC_Os01g04360	6.4612	6.9271	7.3977	2.8967	2.3965	3.2785	6.2757	7.2852	7.756	3.1169	3.5695	3.5315	3.8739	4.8039	2.4153	2.8877	0.8861	2.4431	0.4339	-0.1125	0.3907	0.9863	0.3177	0.5748	3.03308	3.06663	4.47403	4.45423	5.9197	5.3756	4.169	3.77327	1.93676	4.39559	2.55978	3.64499	2.08455	2.6875	1.4835	1.7089	-0.6513	-1.054	0.1263	1.69511	2.3284	1.58414	2.2077
85	Os.35044.2.S1_x_at	LOC_Os01g32364	-1.5736	-0.851	-2.18	-2.4417	-2.2297	-2.9511	1.1994	1.0329	0.9653	-0.0475	0.2278	0.2159	4.7972	5.2526	5.4371	1.4982	2.8602	1.9652	2.0866	2.4293	2.157	0.7521	0.4018	1.9192	0.384794	0.337707	1.03597	1.30524	3.9509	2.9391	3.27	3.10299	3.38629	3.234	3.57757	3.82777	4.09918	-0.0696	0.1671	0.5328	0.4681	-0.1073	-0.0486	2.87546	2.67306	3.22383	3.27087
86	Os.8221.1.S1_a_at	LOC_Os04g35100	1.6882	2.1567	-0.6141	-0.0363	-0.0502	0.2116	1.9567	1.665	1.6377	0.8763	0.7022	0.5421	4.2956	2.9861	6.4929	4.3369	1.0663	3.5689	4.7478	4.0399	3.8942	0.395	0.6363	2.1521	0.546972	0.422614	1.73242	1.97748	2.8836	1.7852	3.2258	1.63733	2.32745	2.12491	2.39762	3.51636	2.97802	-0.5976	1.5578	0.4258	1.7589	1.2943	1.7232	2.63125	2.83346	3.2407	3.26757
87	Os.55486.2.S1_at	LOC_Os05g50470	-1.6043	0.0914	0.9415	-1.3029	0.2823	2.7275	-2.0538	-5.7417	1.4018	2.8104	5.123	2.5324	1.4573	1.8766	1.7906	2.2548	2.4711	6.0078	2.0598	0.8853	2.6017	1.9843	3.01	0.9979	2.11459	3.36771	4.45542	0.690809	0.2871	0.5072	2.3957	2.93647	3.99181	3.86356	4.1681	3.88789	4.89073	0.3031	2.9895	3.476	-2.8732	-0.8669	0.6282	1.75862	2.3683	2.57546	2.0923
88	Os.12725.1.S1_at	LOC_Os06g06560	3.8258	4.0941	1.9075	3.7947	4.5855	4.1564	1.9811	2.1414	1.9965	2.168	2.3335	2.3449	3.4595	3.4468	3.0852	2.2414	-0.4264	2.7288	2.4224	1.5932	2.6464	2.3254	2.3166	4.8056	2.8636	3.17799	2.81495	2.80736	1.8588	1.6146	2.2233	2.78322	2.74164	2.9245	2.97721	3.25506	3.19167	0.7988	0.7189	0.8736	0.2928	0.6047	0.2332	2.09015	2.15924	2.92429	2.90866
89	Os.24698.1.S1_at	LOC_Os11g37260	3.4941	5.3042	4.0194	4.4211	5.4663	5.1289	1.8297	2.763	2.0678	2.7043	2.7708	2.5936	1.2325	1.5706	0.7851	3.6632	3.2429	3.3518	3.3429	3.0302	4.1971	2.8096	2.3203	2.3989	4.01458	3.64092	4.25991	3.73436	2.0904	1.8329	1.9998	1.2361	1.44025	2.11383	1.86187	2.54378	1.95013	2.0054	2.8596	3.0403	1.9684	1.7384	0.9577	2.29621	1.22481	2.50015	1.55845
90	Os.53853.1.S1_at	LOC_Os03g11490	1.085	-0.1643	0.3446	-0.9347	1.3151	2.4204	0.446	1.081	0.6541	0.8829	0.3159	1.0726	3.7532	1.5989	1.8802	5.7494	4.1804	2.5636	1.2892	0.2859	1.8591	4.1953	2.5439	4.3292	2.82542	2.73918	3.49003	3.35229	1.8443	0.6538	0.2179	1.21615	2.8024	1.54274	2.89062	1.25503	2.29804	0.2354	-0.0401	0.6384	0.7117	1.9279	1.2088	4.82105	0.785533	5.63213	2.2385
91	Os.47937.2.S1_x_at	LOC_Os12g17160	2.2009	2.305	2.0993	-0.1752	-2.8519	3.1572	2.0227	2.1287	1.8141	1.1524	1.0348	0.2984	1.0685	1.3324	0.2724	8.0914	6.4851	5.1401	3.936	1.2654	4.241	2.2259	-0.13	1.7857	3.61008	3.23017	2.75427	2.72152	-2.9529	-3.0592	-0.5566	-0.21881	2.52733	3.43868	3.1236	3.14139	2.22775	1.2454	1.4205	1.666	0.041	0.3067	0.6907	3.90332	1.9943	5.21474	2.63677
92	Os.2347.1.S1_a_at	LOC_Os02g53690	-1.7911	-1.6523	-2.0681	-0.5109	-0.5661	-1.2862	0.1439	-0.3165	-0.9072	0.3124	-0.0776	0.4229	4.0115	4.773	3.5947	0.5205	1.0746	0.5699	2.1774	3.1709	1.4674	3.3247	2.718	1.9048	3.65778	1.97675	0.578034	-0.162129	3.6586	2.5661	3.338	2.03647	2.27396	1.8357	2.06956	1.93559	1.86808	-0.4753	-0.9112	-0.3953	-1.3686	-1.3716	-1.5397	4.45361	4.63694	3.79173	4.53027
93	Os.5343.1.S1_at	LOC_Os03g42830	-0.251	0.3313	-0.2073	-0.939	-1.0048	-0.3188	1.2164	1.1455	1.6557	0.9116	1.0109	1.8932	2.2375	1.444	2.5436	4.476	2.8033	4.652	3.4501	2.5957	4.0515	1.9854	1.9474	0.8644	0.402074	0.134868	1.66479	2.35067	2.2689	3.1747	2.8735	3.0054	2.2821	2.97961	2.52799	3.86057	3.23666	-1.7695	-1.192	-1.0736	1.2868	1.3534	1.3337	3.22555	3.83573	3.2582	3.66633
94	OsAffx.29757.4.S1_x_at	LOC_Os05g46130	2.6589	2.3528	1.0411	-0.7122	-0.6681	-1.4457	-0.627	-3.6144	-2.318	-0.5506	-1.5288	2.39	6.3945	2.0133	0.5011	2.615	3.7776	2.3628	0.94	3.2315	0.6739	0.1818	2.2721	1.7099	3.55148	-0.166719	2.69366	5.0983	1.7297	1.9566	5.2561	1.1194	4.73411	1.30275	4.11736	1.45241	4.01651	0.0151	1.2119	1.7373	-3.1681	-1.071	-3.4619	4.79434	0.459479	4.70147	-0.132858
95	OsAffx.16913.1.S1_x_at	LOC_Os08g09310	3.1384	0.9411	0.2125	3.8773	4.4033	1.0729	0.5074	4.0653	0.6419	0.1764	0.556	-1.4318	2.7136	3.5971	3.2404	1.8476	5.6018	2.0716	4.3219	3.1562	3.86	3.2117	3.317	3.7723	1.36362	3.30696	0.887115	1.23886	1.2812	1.5172	1.5817	1.79686	1.54568	1.90914	2.03193	2.47211	2.62761	2.5053	-1.0494	1.9849	-2.2516	-3.9856	-3.2855	2.12116	1.94182	2.24464	1.73439
96	Os.13051.1.S1_at	LOC_Os12g04980	0.4723	-0.2538	-2.7423	0.0321	0.0246	-0.9315	-0.8168	0.3206	0.5577	-0.3368	0.5709	0.9206	2.0128	0.7819	0.0965	1.5305	0.4456	1.6404	0.8135	4.9562	1.2872	0.0479	0.7384	0.8629	4.29615	4.64298	3.94591	3.87247	5.354	1.276	2.05	1.80999	2.33718	1.78002	2.37591	2.70976	2.62143	2.8689	2.8138	1.9453	2.3941	2.9366	2.321	2.00724	2.16628	3.16615	3.56652
97	Os.17356.1.A1_a_at	LOC_Os11g15040	-0.481	-2.9253	-1.774	-1.8896	-1.3442	-3.2023	-1.1655	-1.0469	-1.2476	-2.9249	-2.8332	-3.2615	-0.008	-0.0559	-1.5182	1.1356	2.9531	1.5034	1.1068	1.803	0.7492	2.0679	3.0291	2.1062	0.881324	0.743464	-0.0860706	-0.251272	2.9337	3.7419	4.0124	3.39043	3.80571	3.41037	4.12151	3.41217	3.7445	2.166	3.6845	2.0456	-2.8308	-3.1782	-2.6982	3.25322	3.51596	3.72695	4.00385
98	Os.6594.1.S1_at	LOC_Os11g24510	1.047	0.3394	0.4118	0.5845	0.2227	0.0007	0.6354	0.6427	0.6426	-0.0091	-0.0157	0.0402	4.1571	3.5541	1.9635	2.3487	1.7841	2.7705	2.7211	2.0413	2.0965	4.4893	3.9298	2.8249	-0.189677	-0.0878388	0.681331	0.579067	3.76	3.4164	3.399	2.64251	2.01866	2.38323	2.04266	3.07161	2.74342	-0.4673	0.2622	-0.2712	-0.7306	-0.8793	-1.0399	2.59914	2.63815	2.85641	2.83246
99	Os.11240.1.S1_at	LOC_Os01g03914	0.9083	-0.826	-0.0512	-0.2884	-0.0148	-0.7565	1.9151	2.3648	2.0735	0.6989	4.9722	2.4377	1.1406	0.6486	0.211	4.3214	2.9636	3.2888	2.4012	1.0734	5.2475	1.3469	1.3367	0.4713	0.785313	2.12244	1.28416	1.96087	1.8958	1.4955	1.2841	1.59318	2.27449	1.97051	2.56301	1.78607	2.67172	3.3901	2.2272	1.2671	2.2271	1.7786	2.942	3.58792	1.15618	3.40459	1.43813
100	OsAffx.23104.1.S1_at	LOC_Os01g03914	-1.9963	-1.742	-1.7066	-1.9229	-0.8279	0.0287	0.6693	0.0149	0.9179	-2.1129	-1.9426	-0.1858	-1.1944	0.1318	-0.7835	3.9882	3.5634	3.7334	1.2371	1.7092	1.175	5.3275	-1.7672	0.9026	3.37239	2.37919	1.73847	1.34982	-0.6403	1.1724	0.3367	-0.313086	2.43996	2.48257	2.45172	2.69488	3.59623	1.7855	1.2726	0.9543	0.0709	-0.1802	-0.5882	3.98468	4.68153	5.81286	6.58341
101	Os.10870.1.S1_at	LOC_Os02g51890	-0.9958	-1.0054	-0.7303	-1.6816	-1.6317	-1.8864	1.0473	1.0693	1.256	-0.4155	-0.4483	-0.2591	-0.7976	-0.571	-1.7791	5.7031	5.9137	5.5526	3.3137	2.5101	3.7527	4.5078	0.7441	1.512	3.54281	3.37808	2.87839	2.75176	0.4561	3.4923	3.0075	0.31871	1.40584	0.668457	0.399005	1.4375	1.70983	0.1754	1.176	0.0861	1.9678	2.4198	1.8401	2.77888	1.33896	4.72867	3.25087
102	Os.54421.2.S1_at	LOC_Os05g37250	0.0298	-0.4052	2.6421	-1.6131	-3.65	0.5246	0.1429	1.6559	-3.2633	3.1441	-0.3169	1.9172	3.482	1.9491	4.0378	5.1691	0.6869	4.0032	0.634	-0.2675	2.6901	0.1334	0.1954	2.8963	4.84798	2.81168	3.70749	1.31177	1.4786	2.5786	3.906	5.07695	0.368145	4.44394	1.1208	4.49213	1.35625	-1.9616	0.4728	-0.4932	1.5063	2.1533	-2.311	2.54009	3.84153	2.06758	3.16304
103	OsAffx.24843.1.S1_at	LOC_Os02g53160	0.6068	-0.998	-0.2678	-1.0847	-1.1359	-0.5004	0.2187	0.5298	0.3515	0.483	1.0608	0.605	-2.555	-1.8008	0.3779	3.4424	6.6688	5.5671	3.408	-1.0625	1.9413	0.0794	0.322	2.2736	1.65322	1.37417	3.56826	0.780769	-0.2296	4.5049	3.794	2.91376	3.76341	3.00349	3.78908	2.89047	3.98971	2.5573	2.5186	2.1034	0.3412	0.7313	-0.3149	4.13677	-0.1919	5.24508	1.39207
104	Os.8061.1.S1_at	LOC_Os01g53240	-0.1553	0.22	-3.7032	1.4603	-1.0353	0.7667	0.8509	0.916	0.8362	1.2056	1.3713	1.3008	4.705	4.1697	4.3796	1.5463	2.0167	1.3182	4.1282	2.8931	4.5224	-0.381	-1.2	-0.3189	-0.391553	-0.487386	-0.769381	-0.370026	2.4281	3.3409	2.7994	3.75751	3.33598	3.90574	3.76515	4.68798	4.80226	-1.6621	-2.2896	-1.5646	0.2324	0.1949	0.2373	3.4724	3.59558	4.01669	4.27142
105	OsAffx.30971.1.S1_at	LOC_Os11g14170	2.0911	2.2797	1.5105	1.2512	0.7807	1.6983	0.5883	0.2906	0.5041	-0.0172	-0.1512	0.194	2.5331	2.1861	2.0121	0.4644	2.0244	0.8621	1.1639	0.7738	0.4914	0.8131	2.5893	0.3127	1.16784	1.17284	2.06382	1.37855	0.9851	0.3882	-0.5068	3.99564	4.51721	3.92981	4.74423	4.09517	4.33722	2.2343	0.9493	1.9448	1.0965	0.5562	0.353	5.04463	1.72236	5.43706	2.7249
106	OsAffx.29325.1.S1_at	LOC_Os08g23960	0.4459	-3.3504	-0.3691	1.5159	0.6823	0.9891	-0.844	1.0868	-1.6967	3.1116	5.2944	5.6872	0.3102	3.9544	0.8466	2.1659	0.6214	1.7411	1.9221	-1.0061	0.1869	2.6595	0.6068	0.1618	0.487035	3.55873	2.01403	1.31282	5.32	1.3588	1.2738	4.54694	2.18088	4.74332	1.97203	5.22361	1.5897	3.6124	1.4149	0.6826	0.2025	1.1496	0.3771	3.68727	2.07623	4.00229	3.12911
107	Os.21803.1.S1_at	LOC_Os06g24190	-0.1616	-0.0204	1.7237	0.5257	0.6755	0.9163	0.7824	0.4663	0.5559	-0.8106	-0.7169	-0.7405	1.6921	1.5463	0.9151	1.9226	3.0597	2.3718	1.4961	1.2547	2.0524	2.1822	2.5414	2.3383	1.6223	0.975209	1.52061	0.921566	3.3082	3.1344	4.0184	1.51451	1.66555	1.86079	2.06027	2.53609	2.58605	1.423	2.7327	1.8241	-0.805	0.0909	-0.6993	3.39365	2.71589	3.21215	2.97114
108	Os.6363.1.S1_at	LOC_Os10g38080	2.5114	2.673	2.7814	1.9459	2.5185	2.6353	1.2249	1.019	1.7299	-1.7162	-1.6614	-1.6143	5.036	6.7067	4.829	-0.1272	1.7168	-1.079	1.8912	0.9133	1.9007	0.2078	1.1952	1.8659	0.47447	0.76343	2.2561	2.89487	1.9433	0.5549	2.2168	3.36752	2.95065	2.76357	2.27693	1.91121	2.03623	-1.0014	-0.2453	-0.8453	-0.2934	-0.6697	-0.1875	4.41269	4.25001	4.70867	4.06973
109	Os.11313.1.S1_at	LOC_Os03g18850	-1.691	-1.4055	-0.9984	-2.4037	-1.4517	-2.1295	-1.5603	-1.4356	-1.6009	-0.6403	-0.6857	-1.1044	2.4874	4.5248	3.0036	2.1249	3.0896	2.6971	3.4052	1.1272	3.9052	0.8816	-0.0562	1.7382	0.98749	0.936157	-0.355981	-0.90362	1.2603	0.2138	2.3327	2.69412	2.52243	2.96308	2.61379	3.47569	3.36512	-0.336	0.3349	-0.0522	-0.8136	-0.4921	-0.8516	3.98295	3.79982	4.6412	4.61178
110	Os.11838.1.S1_at	LOC_Os03g13540	-0.3204	-1.2227	-0.5169	-0.2326	-0.1526	-0.2116	0.3889	0.5434	0.3547	0.0068	0.0135	-0.075	2.3173	2.0004	2.354	2.5071	1.6615	2.6637	3.2995	2.5433	3.4046	2.7497	2.9824	4.7392	1.89133	1.96788	1.67391	1.31048	2.5207	2.8738	3.2081	2.21284	2.75294	2.33334	2.67365	2.38896	2.53787	-0.1719	-0.1029	-0.3619	-0.7294	-0.5723	-0.4854	1.91946	1.8031	2.20838	2.35383
111	Os.1310.1.S1_a_at	LOC_Os11g02240	-0.2292	0.7543	4.2604	1.0925	3.111	0.5787	0.0017	0.2198	0.0812	-0.5664	-0.3392	-0.5179	1.4403	2.0107	0.2789	0.8288	4.9711	0.9678	2.1096	3.0753	1.7852	0.0726	1.6643	-0.8639	0.013672	0.0705011	1.94668	2.11201	3.5761	3.5109	4.0024	3.14719	3.13582	3.45803	3.58689	4.23944	3.96271	1.4903	1.3514	0.5449	-0.2983	0.3027	0.1827	2.57847	2.63499	2.83336	2.83939
112	Os.56129.1.S1_at	LOC_Os02g46360	1.8098	1.6261	1.7883	0.4772	0.4236	0.4052	2.8758	2.2498	3.103	1.3383	2.3486	1.3815	3.7299	3.71	3.9955	2.5661	2.1243	2.5307	2.0869	1.0389	2.8273	0.6546	1.7444	1.9913	0.767739	0.649298	2.31018	2.62304	3.5099	4.402	5.3825	2.56701	1.94106	1.99838	1.55794	2.06739	1.74333	-0.9777	0.1822	-0.4403	0.3925	0.0968	1.1868	2.1343	2.43735	2.18577	2.72248
113	OsAffx.11583.1.S1_at	LOC_Os01g53210	0.3092	2.6088	-1.5625	0.3287	-2.0271	-2.6157	-1.6109	1.4252	2.2154	-0.603	0.9844	0.3838	2.1575	-1.8051	1.267	0.2064	-0.1801	4.1606	0.6716	3.6966	-1.0006	1.7459	-3.4043	2.8773	2.27319	2.31717	0.506018	3.91203	3.7231	2.1545	1.3947	2.77238	4.90291	2.71045	5.27666	2.26424	5.88373	0.1329	1.7646	0.3139	0.0865	3.5557	2.3724	4.50611	2.50085	4.98746	2.20016
114	Os.51595.1.S1_at	LOC_Os01g46370	-1.8348	-1.4262	-1.6071	-2.6659	-2.371	-2.3659	-0.155	-0.147	-0.1597	-1.4338	-1.505	-1.9914	2.5045	2.1143	1.7817	0.7089	2.5474	0.3948	2.7314	3.091	2.2176	1.0409	1.59	1.528	1.72358	1.96877	2.6254	2.58076	1.5241	4.0266	3.151	2.02854	1.5731	2.36702	1.89185	2.52786	2.29388	0.7463	1.2011	0.7077	0.7435	0.9996	0.72	2.70519	3.2151	3.39457	3.82892
115	OsAffx.24175.1.S1_at	LOC_Os02g09640	3.0263	2.7312	3.6984	0.7433	-0.7994	3.1808	0.0909	-2.923	2.3946	0.8164	-0.2163	1.9772	3.5316	0.5828	3.3487	2.6819	3.1552	4.8085	4.0538	4.0114	2.192	-0.8759	3.8778	1.5424	2.09626	1.27168	2.64447	4.04189	3.342	-0.0422	2.4182	1.01289	2.91935	1.42629	2.79302	1.58759	3.48143	1.5826	1.4172	0.8641	0.8672	2.3006	0.8022	-1.10347	1.79659	1.55666	2.6229
116	Os.53228.1.S1_at	LOC_Os12g41680	-0.2648	0.0992	-0.2089	-0.1468	0.7789	0.2855	0.5329	0.7173	0.5248	-0.5817	0.1357	-0.4572	0.5604	-0.3872	-0.1231	1.244	1.6134	1.2095	6.2714	5.9321	2.8535	1.9067	3.3897	2.1068	-0.371205	-0.167579	0.941814	1.35	1.3499	4.1758	4.9973	1.22257	2.59585	1.48134	1.97224	2.24146	2.56326	-0.1777	0.0846	-0.3172	-0.1427	-0.1197	0.5046	3.81563	3.67037	4.36319	4.07769
117	Os.33878.1.S1_at	LOC_Os06g22919	3.3117	0.4687	4.0414	2.2649	2.8985	2.9072	-0.816	-1.6443	-3.6199	-0.9982	-1.0494	-4.7376	-0.7971	1.1965	-0.4568	4.8937	5.5847	4.8026	2.1207	5.2587	2.5444	0.9828	2.0514	1.2908	0.316004	4.41402	0.474556	-0.340822	0.9666	-0.1717	0.4699	1.79691	3.18058	2.92027	3.58527	2.23311	3.76515	3.3197	3.0869	1.1117	0.7673	2.0165	1.8049	3.06918	1.79061	2.42773	0.993709
118	OsAffx.4907.1.S1_x_at	LOC_Os06g22919	0.2663	2.7017	0.3422	-0.0131	0.3973	0.2413	-1.0813	-3.0564	-0.15	-1.2224	-0.7996	-1.3021	-2.064	-0.7037	-1.8379	2.4188	0.229	-0.0681	0.1757	3.29	0.0123	-4.9223	0.1406	0.6729	1.65438	1.045	1.36171	2.12913	2.4638	1.2948	2.1533	4.37555	5.18581	4.99069	4.96001	5.13232	5.40086	0.5147	4.7919	2.9243	3.7483	0.7335	0.441	0.569799	4.055	-1.77025	-0.201834
119	Os.4651.1.S1_at	LOC_Os07g48710	0.7523	1.1601	0.371	-1.4103	-0.6407	-1.025	-0.2049	1.0264	0.6203	0.9666	0.8436	0.9939	0.919	0.7466	2.1678	1.1798	4.1824	0.8939	5.4029	4.6709	4.3222	2.455	2.7756	1.1513	0.252352	0.836656	-0.461404	-0.480455	1.7443	0.1256	0.5898	3.49354	3.62585	3.89224	3.75589	3.44693	4.51037	-0.3433	1.6579	0.8989	3.6974	4.4723	3.9744	3.24306	1.13508	3.41791	1.53747
120	OsAffx.6248.1.S1_at	LOC_Os09g12240	-1.0466	-1.6331	-1.4088	-1.7132	-2.1167	-1.4483	-1.5807	-1.7031	-1.2988	-0.8414	-0.6953	-0.7378	4.4136	0.3462	3.784	3.1003	3.3057	3.8197	6.6296	0.2535	4.5515	-0.0083	-0.1901	-0.2583	4.80961	5.32123	2.01665	5.84611	3.3788	-0.9167	1.8278	3.59141	0.474987	3.29124	0.820123	2.93186	0.924588	-0.5889	0.2986	-0.2125	-1.8979	-1.4159	-2.2103	1.56808	0.888536	2.45939	0.629578
121	Os.36607.1.S1_x_at	LOC_Os07g02880	-0.0437	1.5999	1.3742	0.6474	-2.4774	-1.4396	-0.19	0.5741	4.299	1.2655	0.9544	0.415	2.4487	4.1046	4.0409	2.3783	1.4977	0.7741	2.8013	-0.2839	-0.7428	2.2583	0.5813	0.3183	-0.450386	-0.499365	1.8581	3.65297	1.0992	1.2524	1.3631	1.98557	2.48156	2.77127	3.00988	3.97127	4.20492	-0.7842	-2.3176	0.5589	0.0848	0.4784	0.393	6.09191	1.74123	6.70369	3.52501
122	Os.45878.1.S1_at	LOC_Os01g21310	0.5731	1.283	-0.132	-1.0802	-0.8196	0.2093	-0.2579	-0.3967	-0.2935	-0.9908	-1.103	-1.0635	4.9587	2.8863	3.4297	3.3807	3.9132	4.4812	1.4571	2.8517	5.1813	0.175	1.5695	0.837	1.58244	0.882224	0.53243	0.447547	0.9099	4.0844	1.2895	2.14254	2.7133	2.64779	2.93117	2.13769	2.84965	-0.852	-0.9781	-0.6176	1.1198	1.0788	0.4512	3.02924	2.47555	2.5042	1.47892
123	Os.52780.1.S1_at	LOC_Os05g07710	0.4956	1.0653	0.6028	-0.1815	-1.1455	-0.0225	2.0858	2.4066	1.378	0.9155	1.0514	4.7031	2.4885	2.1327	2.3257	4.2925	2.022	4.314	3.4516	2.0813	2.8721	0.4692	0.6273	0.5765	0.0388339	-0.291076	1.87188	1.76634	2.4381	3.2518	2.7587	2.1526	2.9601	2.68641	3.01529	3.43628	3.69281	-0.9861	-1.467	-0.9367	0.7107	1.2889	1.2975	2.35375	2.63027	2.87561	2.99963
124	Os.11287.1.S1_at	LOC_Os06g50930	-1.2186	-1.8263	-0.5418	-1.4775	-0.9042	-0.8525	0.2835	0.4577	0.5044	1.4113	1.4678	1.4205	-1.4859	-0.6993	-3.5999	2.1331	5.2558	2.8299	2.3942	2.2106	1.8947	-2.0278	-1.5705	-1.0782	2.57158	2.51696	2.62914	2.63188	1.0933	2.5656	1.7966	3.26287	3.78927	3.40355	3.96683	3.57797	4.51171	2.9814	2.7568	1.6822	1.6083	1.9143	1.8127	3.05846	2.56589	3.57678	2.8903
125	Os.9563.1.S1_at	LOC_Os08g32160	1.9952	1.6607	2.1264	1.2716	1.6641	1.8711	0.2414	0.2294	0.1743	0.3964	0.3987	0.4422	3.15	3.5888	0.1438	2.4252	2.0094	3.1752	4.4083	2.935	5.1203	-1.0688	-1.3466	-1.7831	-0.624852	-0.856381	2.17927	2.39591	1.0484	0.6914	0.5757	3.48297	2.87158	3.52439	3.10949	3.60586	3.53107	0.0743	-0.1664	0.1926	-0.3095	-0.1493	-0.4804	2.68105	2.21861	4.27565	3.55256
126	Os.9456.1.S1_at	LOC_Os02g28170	0.4813	3.3504	1.089	2.5097	-0.0194	2.5204	1.8545	1.6379	4.377	1.9013	2.5639	2.0986	1.1841	0.5432	4.1123	5.3552	4.0982	5.3695	4.0004	0.4476	-0.169	5.2695	1.9032	1.764	3.59086	3.23177	-1.27722	-0.820987	0.9931	2.4637	0.8377	1.77805	1.34171	2.10132	1.95536	4.13133	3.8082	2.0374	1.718	-0.441	4.995	1.1943	2.1949	1.05936	1.34338	1.53857	1.66355
127	OsAffx.30887.1.S1_at	LOC_Os11g08590	0.2058	0.4123	-0.8163	-0.8658	0.6732	1.23	0.2659	0.8508	-1.4525	2.6519	-3.7917	0.3378	0.6195	2.3848	0.2292	2.8194	3.6766	1.1184	2.3745	0.3181	2.0314	-2.3736	0.9975	-0.2455	4.54994	1.96176	2.77114	0.910473	2.8226	3.383	2.9863	1.76512	3.49439	1.67618	3.28854	1.94853	3.43659	1.2169	1.2153	1.1595	2.9622	0.5983	1.9634	2.1199	3.48093	3.08304	3.96697
128	Os.9823.1.S1_at	LOC_Os09g02270	-2.3035	1.861	0.4323	1.6558	0.7105	0.0322	0.2311	0.2596	0.5005	0.2278	0.2178	0.1556	-0.096	-1.091	-0.0998	1.6623	2.9967	2.154	2.6818	2.0446	3.927	4.4757	1.5209	0.7895	4.19855	4.17531	-0.184571	0.0345561	0.9723	3.3057	2.7785	2.26968	1.92793	2.51514	2.45169	3.06103	3.05171	1.3585	1.2536	2.6644	-1.4826	-1.9344	-1.2408	2.1857	1.81515	2.86768	2.39175
129	Os.27338.1.A1_at	LOC_Os03g53170	-0.328	1.6848	4.2663	2.6361	3.5388	4.198	-0.9496	-0.3812	0.9699	-0.8197	-0.5277	-0.0514	1.3547	3.1477	4.5018	1.9148	4.7857	2.1969	1.0427	1.7416	-0.3528	0.3967	1.825	2.1017	4.2722	-0.0278582	2.37109	2.14215	0.8633	1.7987	2.1683	1.84205	1.46547	2.03761	1.66325	2.21759	1.69281	2.009	2.3248	2.3168	1.4738	-0.3994	-0.3182	1.78057	2.01737	2.37914	1.84708
130	Os.23172.1.S1_x_at	LOC_Os07g02940	-0.8882	0.275	-0.1383	-0.1701	-2.202	-1.5822	0.0808	-0.4282	0.1292	1.224	0.9318	1.2307	2.4757	2.1404	2.1366	2.962	2.8378	2.3447	3.1371	2.0691	1.8301	3.8185	1.585	3.2588	1.97803	1.72267	2.11493	2.32068	0.6627	2.191	3.1304	1.32831	1.33036	2.14828	2.07779	2.92208	3.02936	0.349	0.5907	0.6871	-0.1139	0.3783	-0.2412	1.45818	1.44758	2.17047	1.84694
131	Os.4769.1.S1_at	LOC_Os02g08230	-4.0817	-6.0778	-7.0468	-3.7492	-3.2861	-3.9329	1.1161	1.1167	1.3016	1.4048	0.8502	1.3859	3.583	2.0172	2.1672	2.3081	3.4949	2.8159	3.0102	3.1008	2.5523	1.2299	-0.9541	0.9205	0.443963	0.549288	-0.244714	0.271121	3.2	1.8078	2.2638	3.00514	3.48984	2.83648	3.80579	3.57912	4.08001	-0.2359	-0.3952	-0.3234	0.8794	0.87	0.8419	2.2091	2.06564	2.62134	2.77065
132	Os.11960.1.S1_at	LOC_Os07g48160	0.8416	1.4125	0.6318	-1.699	-1.2858	-1.4149	1.2619	1.1957	1.0276	0.3861	0.399	0.5034	0.9495	1.17	0.4224	3.9318	4.7021	4.2251	1.5229	1.6464	1.2086	-0.5328	0.7189	0.8873	1.96871	1.84774	2.26632	2.04534	3.4103	3.7651	4.344	2.01767	1.81573	1.74477	2.02218	2.42348	2.55607	0.5304	0.985	0.1786	1.1569	0.9285	1.2934	1.90342	2.29545	2.78184	3.08259
133	Os.39819.1.A1_at	LOC_Os10g21784	1.1335	0.3271	1.9886	0.1724	1.0349	0.8863	0.5751	0.2256	0.1159	-1.4325	2.5689	-1.3102	3.4304	0.7396	0.6611	1.4989	1.8216	1.995	2.4279	2.0149	3.6331	0.2075	1.5412	0.1064	1.28729	1.52157	1.55248	2.18121	1.0787	1.2419	0.22	1.57555	4.59533	1.68775	5.08175	3.04627	5.71628	1.5969	1.5073	0.5521	0.6715	-0.5662	0.7273	1.38636	2.43303	2.24673	2.80458
134	Os.18482.1.S1_at	LOC_Os06g42164	2.0926	1.7012	2.1008	0.3923	0.2774	0.8065	-0.3553	0.3316	-0.4526	0.4886	0.1615	-0.3722	2.2089	2.1739	1.6809	1.7922	2.8393	1.5416	1.6582	0.5102	1.8366	1.1016	2.6217	1.8153	0.83103	1.86685	0.651378	-0.535183	1.5884	2.0299	3.1382	3.2138	2.36049	3.55151	2.45405	3.34044	2.60812	0.9895	1.2969	1.2405	-1.3895	0.5483	-0.4087	2.86142	2.43399	2.67127	2.61862
135	Os.10107.1.S1_at	LOC_Os04g58700	-1.1402	-0.7253	-1.1202	-1.0372	-0.4638	-0.8775	-0.2253	0.3691	-0.4354	-0.029	0.433	0.9636	1.1375	1.7739	1.3319	2.4238	1.6598	1.5799	3.8467	1.8404	3.1179	0.211	3.1602	-0.0761	-0.0241093	-0.338465	-0.487442	-0.749713	0.7026	0.5704	3.6224	0.550847	3.92523	0.770529	3.82126	1.4222	4.49548	-2.5818	-2.795	-2.3943	-1.1219	-0.7297	-0.1805	2.11068	3.7085	2.39067	4.05899
136	Os.47824.1.S1_at	LOC_Os05g23440	0.809	0.2606	-0.1692	-0.4683	-0.253	-0.5958	1.0029	0.8141	0.5227	-0.0403	0.3437	0.1088	1.3068	-0.1459	-0.9696	4.0162	4.4045	3.5891	2.9145	2.2605	2.4438	1.8806	2.6022	2.4248	1.27206	1.42392	0.859299	0.885079	1.4813	2.6262	2.0898	0.738646	0.260547	0.622083	0.337197	1.59146	1.30995	1.3562	2.3579	1.3019	-0.3987	-0.1031	0.0921	2.65926	2.42937	4.33245	4.08098
137	OsAffx.13360.1.S1_at	LOC_Os03g45280	0.0981	-0.1593	1.3398	0.2792	2.4298	1.9667	-0.1721	-0.3018	-0.2114	-0.6756	-0.6508	-0.6093	1.4042	2.1555	1.7798	1.3027	0.6833	1.1806	2.3634	5.2616	2.6617	1.9108	2.2031	2.5142	0.578595	0.544877	3.4787	3.49543	1.8824	1.1994	2.1174	1.80035	2.6877	1.89484	1.88473	2.48521	2.33182	2.7373	3.8601	2.7455	1.8957	1.6057	1.3063	1.33781	0.903797	1.55319	1.27544
138	Os.26483.1.S1_at	LOC_Os04g55850	-3.6932	-3.0768	-2.4384	-3.4036	-3.0521	-2.9911	0.8591	1.0043	0.864	0.0324	-0.1775	-0.2596	2.2359	1.9352	1.9669	4.2582	4.5864	3.8894	4.217	3.1619	3.7615	1.0677	1.5846	1.5576	0.751189	0.852743	1.60828	1.65845	2.2351	2.4314	2.8879	2.39878	1.43579	2.35049	1.7355	2.8587	2.35225	-1.8771	-0.5474	-1.209	-0.3097	-0.5425	-0.4605	1.83005	1.74355	2.4636	2.0751
139	OsAffx.22667.1.A1_at	LOC_Os03g56440	0.5793	-0.5632	-0.5744	-1.224	-2.6105	-0.9247	0.3404	1.4213	-3.5208	0.6057	-3.1377	-1.137	-0.1415	3.3662	3.7515	3.1647	0.383	3.3046	0.17	-0.2458	-0.4775	1.6444	-0.6769	2.0924	-0.243018	3.38526	4.50711	1.25764	2.871	-0.4862	1.429	2.40408	4.0506	3.7178	3.96221	3.28844	1.76718	2.7864	4.1235	-2.4205	0.0983	0.8521	0.9863	1.99715	1.38746	2.66299	3.35013
140	OsAffx.31107.1.S1_at	LOC_Os09g09410	1.8331	-0.1056	1.4464	3.6917	0.1812	-0.1039	5.3518	3.9716	2.9226	5.8015	4.2185	4.4448	3.7399	3.742	1.3085	1.1586	2.5932	1.8781	4.8688	5.2015	3.9801	4.164	3.2616	-1.098	-1.47692	-1.85627	4.34797	3.2201	2.2341	-0.8927	0.7038	3.7814	0.733871	3.91349	3.20817	3.0734	-2.11961	1.0175	1.65	1.0795	1.2339	4.5963	2.7592	1.35173	1.63367	1.93086	1.82264
141	Os.170.3.S1_at	LOC_Os01g64120	0.7582	0.6022	3.2466	-0.2822	1.4771	0.5764	2.7783	2.476	2.5668	4.2751	4.8629	4.2702	3.2376	2.3352	1.3169	0.5446	2.3809	0.7052	-1.8892	-0.2924	-1.0242	1.2541	2.2628	1.4712	-0.0945236	0.0746379	0.352198	0.302418	3.8955	4.2958	3.0588	3.55882	2.90636	3.78398	3.33095	4.65574	4.39494	1.4223	2.3721	1.6639	-0.9993	-1.0756	-0.9163	1.77049	1.38588	2.9906	2.67956
142	Os.51359.1.S1_at	LOC_Os07g48680	2.2702	2.6674	1.8046	3.5406	1.5398	1.7022	-0.1839	-0.3507	-0.487	-1.3846	-1.0591	0.0305	1.7407	1.5502	0.8314	0.89	3.1288	0.7416	2.2004	2.4597	3.1343	2.054	1.5545	1.9023	0.133742	0.193752	0.993397	1.00155	1.6977	2.2352	1.8059	2.25963	1.7254	3.48536	2.61801	3.72088	2.42825	0.0237	0.6424	1.3159	-0.1455	0.3465	0.0437	3.5148	2.29491	3.58402	2.73327
143	OsAffx.28138.1.S1_at	LOC_Os06g46730	4.3052	1.1177	3.9699	2.3213	5.1394	2.5024	3.1104	4.6091	0.7985	2.7258	2.413	3.0293	3.3851	1.4782	2.406	2.569	3.3472	4.0819	1.8421	0.4864	2.4497	4.9501	1.2703	0.8568	0.511584	0.325302	0.219094	3.49001	1.9168	1.8179	0.7234	0.815881	1.7044	1.53639	2.04422	1.99997	2.84241	0.371	2.1253	-0.2279	-0.4387	2.8393	1.9316	2.5021	1.97657	2.22469	3.25309
144	Os.8618.1.S1_at	LOC_Os05g44810	-0.7473	-0.2417	0.2925	0.8164	1.2717	0.1586	-0.0675	-0.0362	-0.1764	1.2951	1.1466	1.0834	0.7189	2.4068	-0.2064	1.9108	2.1456	2.3838	1.9458	0.5106	0.6086	1.3037	0.3866	2.9965	0.680708	0.707829	2.06266	1.89195	3.6851	5.3398	4.1257	2.75457	3.81487	2.76217	3.71182	2.94276	4.12983	1.1531	0.4077	0.4497	1.5934	1.8277	1.5286	1.50199	1.38374	1.49433	1.6761
145	Os.46617.1.S1_at	LOC_Os10g41560	3.0879	3.3294	3.8081	2.8553	3.7485	3.1343	1.9738	1.9422	1.7701	2.2481	2.3795	1.8344	2.4856	1.6162	0.4706	5.1021	2.688	3.8253	3.4298	2.4247	2.0365	3.0884	2.5541	2.4498	3.01857	3.21402	2.11562	1.34025	1.9883	1.852	2.0579	-0.170092	0.422545	0.312331	1.2463	0.76295	1.78349	1.5587	1.22	1.9835	0.9742	1.7985	1.2743	1.64821	1.24808	1.91564	1.7639
146	Os.54219.1.S1_at	LOC_Os05g08970	2.0023	2.7831	1.2997	5.0116	5.0067	4.99	1.7962	2.1206	2.2944	3.4839	3.2447	3.0735	3.0875	2.8857	3.7033	3.6454	3.3619	3.2239	1.5512	0.8098	2.1186	3.1682	2.223	2.4224	1.13279	1.79034	1.64544	1.94465	0.7245	1.4406	1.8296	1.29633	1.24479	1.41064	1.46314	1.34968	1.85938	1.0338	0.9832	1.1043	1.5981	1.5665	1.7969	1.82436	1.81044	2.15312	2.13781
147	OsAffx.14519.1.S1_at	LOC_Os05g03070	0.4052	1.2729	-0.6061	0.656	0.1366	1.7298	0.8483	0.683	1.4192	0.2373	-0.0701	-0.2128	2.6995	2.5559	2.4322	1.0385	2.2882	0.6686	2.1231	1.1446	2.1682	0.2489	0.0969	0.378	0.191017	0.355552	1.01161	1.37205	3.1616	2.8373	3.4565	2.08589	2.43823	2.21659	2.9224	2.22229	2.976	0.152	0.6841	0.0277	0.9099	0.7232	0.8691	2.11474	1.99703	2.50811	2.31118
148	OsAffx.7376.1.S1_at	LOC_Os11g41650	-1.4887	-1.7401	-1.4667	-0.8305	-0.308	-0.8226	-0.1703	-0.333	-0.1963	-1.1442	-0.8915	-0.5865	0.9601	0.4377	0.5165	1.6778	0.9331	1.7224	3.5276	4.2829	5.6218	3.0566	0.8507	1.8389	0.602923	0.142373	0.985994	1.68495	2.2752	2.1179	1.8442	0.872049	0.39904	1.15366	0.773992	1.82149	1.37581	0.4754	2.5031	1.3365	-0.8499	-0.5372	-0.8312	2.83243	4.88741	2.30128	4.37767
149	Os.52614.1.S1_at	LOC_Os03g12940	0.8258	1.5978	0.8051	0.9736	0.7692	1.2128	0.8882	1.0356	0.6539	-0.0446	0.2885	0.3136	-0.041	-0.2224	-0.3979	0.1417	0.063	0.3854	0.0673	-0.4408	0.2365	0.4863	0.1715	0.4066	0.41135	0.454592	0.938704	0.35622	0.1067	0.0166	0.0542	-0.0271462	0.182746	0.33743	0.164459	0.373679	-0.114181	0.709	0.9284	0.6744	0.2224	0.2773	0.1012	-0.28628	-0.531645	-0.353707	-0.39584
150	OsAffx.25079.1.S1_at	LOC_Os03g12940	3.663	0.2902	4.1129	2.5714	3.6358	2.7907	3.4939	0.5954	1.149	2.0886	0.9075	1.2881	0.336	0.4867	1.0488	1.2904	-0.3309	1.1616	3.7449	0.4218	0.8242	2.7466	-0.165	3.8969	3.14963	2.67946	2.91901	-0.0931896	1.6705	2.0901	4.099	-0.0259778	2.87227	0.961996	3.50856	0.86594	3.70106	0.7195	0.7039	0.5526	0.1719	-0.1529	-0.7097	4.66204	1.2542	5.40554	1.75212
151	Os.51017.1.S1_at	LOC_Os04g58840	-0.2868	4.0617	-2.2907	-0.742	-0.6118	-1.475	0.3814	0.1344	0.3414	1.4012	1.3247	1.0355	3.2107	2.7404	3.4326	2.209	0.5123	-0.3865	0.8088	0.6968	2.7278	2.0397	3.0095	1.1666	0.680252	4.66469	1.14892	0.968002	0.9755	1.8796	4.7853	3.02934	3.20975	2.90664	3.29715	3.59003	3.3595	-0.7759	-1.5301	-0.7217	0.1938	0.5649	-0.0101	1.22182	2.23896	1.36128	2.63591
152	OsAffx.11919.1.S1_s_at	LOC_Os02g06530	2.3761	2.5041	2.1944	0.4335	1.1851	0.425	0.7034	0.3004	1.095	2.8204	1.9145	2.415	1.4486	2.5271	1.4081	5.0567	3.3578	3.7216	2.5383	3.9313	1.7006	0.8118	0.409	1.4988	1.18792	1.07542	1.43113	1.66474	1.2699	1.5937	2.3069	1.59588	1.36249	1.29749	1.2764	1.90712	1.27432	0.7319	1.2015	0.6617	2.2791	2.1114	2.9224	2.25086	2.5212	2.6111	2.77716
153	Os.53938.1.S1_at	LOC_Os05g29790	0.2253	-1.0099	0.5849	-0.6993	0.0654	-0.3962	0.6572	0.1085	0.4567	1.0435	0.4592	1.4527	2.3454	1.6578	-0.5378	1.2785	1.9414	0.4867	-0.8246	-0.695	2.6677	-1.0958	0.5866	-3.2217	4.22316	0.0312631	3.46332	4.30746	3.8702	3.7864	2.8776	3.15207	2.63444	2.0416	1.46285	1.6649	1.21374	4.1495	1.8442	1.3843	-2.3598	-1.3496	-1.3121	2.75877	4.37847	1.98132	3.9238
154	OsAffx.3174.1.S1_at	LOC_Os03g08540	-2.7077	-3.1054	-1.4701	-3.1372	0.0176	-0.3649	0.2735	-0.2844	-1.3054	0.7461	-1.0273	-2.1306	-0.5558	1.2118	1.0956	0.5777	3.2098	1.4593	1.851	1.8147	1.1619	1.3849	3.1021	0.7065	1.17324	1.35548	0.911948	0.829736	0.8503	-0.4322	2.3915	4.09686	3.04493	4.26964	3.26685	4.40685	3.13104	0.7965	0.8759	-0.6146	0.7796	-1.8641	1.2246	1.38979	4.96729	0.750818	4.92911
155	Os.10620.1.S1_at	LOC_Os05g07940	1.309	2.1574	2.2589	0.3943	0.7336	0.4619	1.1329	1.2775	1.0118	1.1734	1.1477	0.9706	1.9319	1.3731	-0.3298	4.5927	6.8544	4.558	2.8863	3.1836	2.9414	0.9194	0.7119	0.33	1.67187	1.7035	2.2475	1.88077	2.0221	1.5683	1.6288	0.801272	0.503562	0.191993	0.17823	1.73764	1.66064	-0.8261	-0.0655	-0.2782	1.4434	1.3636	1.395	2.30735	2.23663	3.12231	3.00944
156	Os.19587.1.S1_at	LOC_Os05g07940	2.484	1.6619	6.5818	1.925	1.0789	3.2746	-1.049	-0.3266	0.0089	-0.0782	-0.2216	0.0441	1.1274	2.2396	0.5867	3.4198	2.1693	6.2817	5.4275	4.3844	0.9429	2.7593	0.0723	1.5771	0.270553	0.679857	2.15765	2.73534	1.1883	0.3137	2.2166	-1.15141	0.428595	0.537065	-1.5478	0.993717	0.284348	-0.6211	0.6516	-0.6104	1.0639	1.1385	1.5533	2.99985	-1.57279	4.06058	1.22067
157	Os.38764.1.S1_x_at	LOC_Os01g39500	1.4845	0.2974	2.151	1.7761	1.4865	0.8843	0.2071	0.6402	0.069	1.5523	1.2362	1.7754	2.6573	1.4833	2.2034	3.4009	3.8877	2.1802	3.0554	2.669	2.1048	0.5876	1.1774	1.4102	2.00184	1.97715	0.792969	-0.396346	1.9917	1.6365	1.8437	2.03379	2.02437	1.97192	2.08101	2.70794	1.72482	1.1423	0.0572	1.2174	0.18	-0.8939	-0.7786	2.40024	1.37852	2.22584	2.65794
158	Os.51392.1.S1_at	LOC_Os12g32970	0.5478	0.165	2.1013	1.0625	-2.026	0.1348	-0.2314	0.6748	-0.4669	2.2597	2.3051	1.5453	0.5437	0.8911	-0.8452	3.844	1.4613	-0.2634	1.2665	3.4986	-0.6993	1.3404	-1.1098	-0.7918	1.1612	3.72531	0.361454	1.28961	7.5039	3.6946	3.6606	2.42239	1.36521	1.37638	1.52461	2.58342	1.46054	-0.1582	-1.4539	0.9732	-0.9866	2.0967	0.8247	0.514445	0.0969746	0.593743	-1.65668
159	Os.54977.1.S2_at	LOC_Os02g37960	-0.4839	-0.5537	-1.4368	0.2899	1.3623	3.0653	-1.7694	-1.5529	4.1053	-3.4477	1.7492	-4.0777	2.9511	-0.0595	2.4537	1.1901	3.3694	1.6957	4.527	2.7576	3.7814	1.7287	3.6947	1.7211	4.47496	1.07618	2.05869	2.42136	1.4734	6.5078	1.8259	2.85139	-0.213327	1.46741	-0.828202	0.785815	-0.351165	-0.1548	0.1638	0.6992	-0.4036	-0.0541	1.2101	1.29257	1.42581	-0.706011	1.46216
160	OsAffx.3147.1.S1_s_at	LOC_Os03g06250	1.8024	1.9942	0.8506	1.0033	0.8919	1.4125	0.4132	1.7978	2.0636	-0.9137	-0.0426	-0.5351	0.0535	-0.3011	-0.0809	3.2827	3.2622	3.5266	2.4539	2.3023	2.5447	3.8067	2.0919	2.3822	0.836574	1.2406	1.74814	1.72967	-0.0068	1.4047	1.0818	1.3749	1.76374	1.56645	2.04479	1.58577	2.16716	1.4061	3.5802	-0.0038	1.7544	1.8296	0.8767	2.62901	2.13664	3.04965	2.84993
161	Os.7403.1.S1_at	LOC_Os04g44830	0.9409	1.7335	0.6726	0.3387	0.1653	0.4675	0.3393	0.485	0.3114	0.1719	0.1798	0.2364	2.2728	1.6405	2.2571	3.2025	1.019	3.5964	1.235	0.3101	1.4937	2.2811	2.5595	3.2474	0.485281	0.463877	0.0866416	0.0378042	2.4934	2.1	2.2337	2.88025	2.8198	2.87993	2.7018	2.87028	2.82459	-0.5475	-0.5132	-0.6072	0.222	0.2373	-0.0072	2.67997	2.65708	2.45585	2.52837
162	Os.20572.1.A1_at	LOC_Os03g22610	-2.749	-0.0365	-0.5465	0.9483	2.8492	2.8972	-1.2295	-0.7844	-0.733	-0.069	-0.7058	-0.5497	-0.7536	0.915	-1.9068	3.4235	0.8522	2.5624	1.5142	3.9343	4.3947	4.9114	0.9514	1.6199	5.37818	2.10679	-2.04773	-1.63603	4.316	4.5868	1.6473	1.8415	1.61777	2.25564	0.23082	0.401972	1.26352	0.0608	4.1235	1.9506	-1.2059	0.8556	0.4881	0.332975	2.6501	2.86935	2.7788
163	Os.30373.1.S1_at	LOC_Os01g64620	-0.1183	-1.5974	-1.4317	-0.1582	-0.4232	0.3878	0.6657	-0.1318	0.5987	-1.4301	-2.0151	-2.3427	1.3865	-3.023	2.8525	4.4232	4.0148	1.9453	0.7561	4.8217	1.7864	2.2753	-0.2598	-0.2576	1.41522	0.396866	2.08374	1.43499	4.3959	2.0232	1.8708	3.03413	1.25579	3.05245	0.944461	3.13371	2.12948	-0.2028	1.6621	1.2726	-0.5894	-0.4274	-0.7444	3.7011	2.02303	3.38545	-0.624147
164	Os.53410.1.S1_at	LOC_Os05g39000	-0.887	0.0959	0.3304	1.357	1.4162	2.402	1.7226	1.0678	0.2734	2.5572	2.564	-0.2599	0.8907	4.5154	2.5089	2.4258	1.989	2.8619	1.9332	1.2151	4.0672	1.7165	2.6679	3.7862	-0.777395	0.397227	1.68099	1.4053	0.8574	0.0566	0.5782	2.39354	1.27238	2.87042	1.8253	3.07662	2.27656	2.1306	1.5657	1.6859	2.2771	3.3068	2.3265	1.67889	1.07	1.95321	1.60959
165	Os.47251.1.S1_at	LOC_Os06g11600	1.1824	0.2294	0.3454	0.2108	-0.2561	0.3473	0.0266	0.679	1.3163	0.1989	-0.704	0.0276	2.731	2.5367	2.6418	0.3195	5.6964	0.8922	5.2068	0.0788	0.6995	-0.4511	2.9376	0.7613	4.79635	3.92729	0.357814	0.618208	2.601	1.8293	2.153	2.63973	2.02589	2.63058	1.98761	2.66064	2.20758	1.0305	0.2117	0.1456	1.2051	0.4835	0.5056	1.10314	1.6012	0.950462	1.36844
166	Os.53358.1.S1_at	LOC_Os11g37560	1.1762	0.9846	-0.6248	0.364	1.2969	2.3485	1.216	2.5673	1.1403	-0.1423	-0.0562	-0.0085	5.0415	4.0425	5.3424	1.491	-1.9039	2.6558	4.43	1.1774	1.7391	2.3082	1.041	1.7615	-0.544936	-0.417516	0.189698	0.107751	0.6843	3.1624	2.7362	1.21654	2.05663	2.23173	1.77871	2.22704	2.27758	1.1461	0.8169	0.7406	1.4762	1.2833	2.019	1.71428	2.34311	2.0871	3.13193
167	Os.16922.1.S1_at	LOC_Os09g33530	-1.6385	-2.5599	-0.8007	-1.5628	-0.9536	-1.8158	1.7674	1.9719	1.9661	0.2842	-0.1077	-0.1678	1.5163	-0.0522	0.5464	3.3596	4.9679	3.2927	3.1265	2.1275	3.3022	1.4705	2.073	1.4233	2.97657	2.74528	3.02723	3.19097	0.4569	2.6631	1.4886	0.133208	0.00246348	0.0267796	-0.0674102	0.310093	0.0448167	1.1905	1.823	1.5834	-0.6014	-0.2699	-0.9055	2.12597	1.67091	3.46375	3.09278
168	Os.50646.1.S1_s_at	LOC_Os01g10370	-1.9029	0.3714	1.6361	0.0463	-0.7463	3.2767	0.6897	1.8633	-0.6078	2.3408	2.1983	-0.5742	5.1065	3.2242	5.0048	1.9625	0.2043	1.4205	0.6251	0.9291	0.8584	3.672	3.1539	1.4414	0.731281	-2.03988	0.645756	-1.38718	4.6314	3.5279	1.0296	3.22524	3.81413	1.31999	3.17867	1.14164	2.84222	0.3907	-0.1687	0.2435	-2.3289	2.5992	0.3434	1.11272	3.29169	1.33931	3.13506
169	Os.8342.1.S1_at	LOC_Os03g43860	-0.7151	-0.3036	-0.2823	-0.7881	-0.7498	-0.6138	-0.4125	-0.2018	-0.3667	-1.5563	-1.3233	-1.4196	1.6739	2.9812	1.6648	2.0314	1.2098	2.4553	1.3589	2.126	1.436	0.8884	0.6239	0.1647	1.07034	0.720071	0.463065	0.299659	2.2062	2.2698	2.3073	2.44071	2.46011	2.70193	2.83975	2.70326	2.51427	1.4848	0.9303	1.1904	1.0847	1.3157	0.5787	2.66794	1.85995	2.55472	2.18004
170	Os.50958.2.S1_at	LOC_Os06g47820	2.7568	2.0012	4.3069	4.6154	1.1519	1.209	1.2219	-0.4152	1.3792	0.2184	-0.2715	1.8548	0.2189	-0.9733	0.0416	1.6654	1.0618	2.9461	2.3801	0.9635	0.6418	-2.6522	-2.5359	-0.8396	-4.71843	-1.31918	-0.00219038	-1.71327	-1.8056	0.433	-2.4683	0.390777	0.976753	0.0692753	0.332383	0.968132	1.13271	-0.47	-0.3415	0.7058	1.7441	0.73	-2.508	4.45202	0.455346	4.10376	0.985281
171	Os.7198.1.S1_at	LOC_Os04g49680	0.6882	0.1216	-0.1856	-0.9029	-0.5047	0.8101	-0.0882	0.0806	-0.0468	-0.7223	-0.7087	-1.0549	3.504	3.1238	3.2501	0.5364	-0.3035	0.425	3.0036	2.5358	3.3857	3.7482	2.5402	3.3101	-0.256426	-0.242785	2.19355	2.25449	1.1237	1.1447	1.3561	2.41035	1.82772	2.23026	2.02538	2.3291	2.45266	0.2564	-0.0576	0.2089	0.0857	0.4292	0.3515	1.82879	1.56058	2.43512	2.29607
172	Os.23618.1.S1_at	LOC_Os01g12460	2.865	4.0241	4.6279	-0.5849	0.1923	-0.4873	0.5022	0.7803	0.4878	1.601	1.8351	1.529	5.2634	5.1221	3.2791	3.7092	2.942	4.2441	1.3604	1.8454	2.3883	-3.4704	-2.1613	-0.7196	2.67762	1.8782	1.79843	2.58669	3.5909	2.4762	1.5847	1.14592	0.92205	0.994174	1.72982	1.68421	1.92942	0.3631	0.2828	0.7856	-1.2223	-0.8479	-0.7231	1.40953	1.50736	2.04972	2.27382
173	Os.51956.1.S1_at	LOC_Os02g52830	-2.6968	-1.2761	-2.105	-1.8848	-1.5351	-2.1023	1.1039	0.0995	0.9149	-0.8084	-0.4932	-1.2205	0.8543	2.3276	1.1749	3.6863	3.9682	1.84	-0.0155	0.8789	2.6519	2.5562	-1.843	2.1142	0.217821	0.865587	0.615618	0.540144	2.0513	1.9956	2.7062	4.48672	4.26336	3.87742	2.85298	3.6223	4.15521	-0.6465	0.9392	2.7087	0.3791	-0.3569	0.753	0.190007	2.65786	-0.367802	2.29266
174	Os.3409.1.S1_at	LOC_Os03g59040	0.1275	0.5333	0.3241	0.3014	0.0964	-0.3141	0.3231	0.3549	0.2898	0.0107	0.1442	0.0838	2.3723	2.8295	2.0608	3.2334	2.7482	3.5407	3.6675	2.6562	3.5314	1.2033	1.4471	0.6483	-0.0122819	0.00227233	2.19411	2.12226	2.8732	1.4996	1.7088	2.37255	1.22094	2.62444	1.71598	3.18364	2.04538	0.0464	-0.3789	-0.3503	1.2884	1.4512	1.3915	1.63294	1.03999	2.03717	1.60335
175	OsAffx.15063.1.S1_s_at	LOC_Os05g41820	0.5865	4.3503	0.313	0.9734	4.0907	4.829	-0.2272	-0.6186	-0.4703	-0.632	-0.8617	-0.3119	2.8663	1.1241	3.2989	3.6215	0.6066	3.0479	3.1606	2.6014	3.2733	0.9842	0.7878	2.3675	-0.145229	-0.545836	0.610751	0.697027	1.4041	1.372	1.6572	1.25609	1.13034	1.1133	0.979805	1.61552	1.50467	-0.0608	1.7124	1.1839	0.1574	0.6696	0.4516	2.15331	3.83564	2.94396	4.4085
176	OsAffx.31356.1.S1_at	LOC_Os11g37880	1.9417	3.0326	3.3613	3.6888	4.3936	3.5143	1.3356	2.7204	5.839	0.0153	-0.5344	2.1001	2.7161	1.943	3.5301	2.5877	0.9107	2.1945	3.723	1.8923	3.2453	1.803	1.3202	0.5929	1.8659	0.672897	1.3689	0.869505	1.7135	0.7269	1.4816	3.21648	1.1396	3.7181	1.66988	5.49162	1.92446	0.8691	1.9437	0.3877	0.8179	1.7882	2.3364	1.12202	1.31149	2.11466	0.429525
177	Os.56959.1.S1_at	LOC_Os04g47140	-0.7698	-0.3295	-1.6071	-2.4048	-1.4122	-0.582	1.4882	1.8632	1.7348	0.8418	0.7416	0.8294	2.1917	2.0366	2.0875	0.3634	1.503	0.59	1.9551	3.3182	2.3969	0.3038	0.3524	2.2803	1.1241	0.766869	2.38822	2.66533	1.3008	1.1676	1.9903	2.31478	2.33994	2.65678	2.65076	2.53993	2.94274	1.0963	2.0446	1.8161	2.1901	1.7078	1.8078	1.99964	1.87686	1.80221	1.73345
178	Os.6297.2.S1_at	LOC_Os02g45690	4.0037	4.9174	4.1535	4.4452	4.3883	3.9955	0.4007	0.3633	0.0328	0.8384	0.6977	1.2224	1.3848	2.0996	0.6186	2.0635	1.2602	1.7888	1.9751	1.8585	1.4283	0.7202	0.8589	1.1245	0.467497	1.42527	3.15788	1.74013	1.1073	2.6326	2.7313	1.97825	2.51512	2.58832	2.8881	2.78351	3.35599	2.0299	2.7193	2.4955	-1.436	-0.7515	0.6755	1.26886	1.3922	1.06813	1.50602
179	Os.14775.1.S1_at	LOC_Os01g67420	3.1993	2.6731	3.0786	1.3263	1.4461	1.1312	1.0158	1.3239	1.2979	0.8086	0.616	0.8754	2.6044	2.2594	1.9507	3.8307	1.9315	3.1666	3.0698	2.5149	3.8483	1.3013	1.1343	0.7449	1.15821	1.0501	1.22911	1.08228	2.9723	2.1189	2.1077	1.90035	2.12572	2.08619	2.20237	2.25173	2.39623	0.9361	0.3003	1.0492	-0.0978	0.2406	0.1792	1.06407	1.33226	0.789319	1.20565
180	OsAffx.28360.1.S1_at	LOC_Os07g09310	0.1886	0.1624	0.7151	-0.5633	-1.0769	0.0822	0.9847	0.8872	0.3506	-1.4074	-1.5629	-0.0777	0.5955	0.3452	0.2528	1.0501	2.2102	0.9709	7.0421	1.7463	2.3438	3.6708	5.5049	3.195	1.44874	0.608441	-0.116489	1.44934	1.8364	0.9355	2.2382	1.60393	1.70216	1.23277	1.21983	0.722113	0.95906	0.8609	0.804	0.912	-2.1126	-1.0264	-1.7093	2.08217	3.73269	2.59299	3.1097
181	Os.50386.1.S1_at	LOC_Os05g35010	0.5799	1.2474	2.0838	1.6707	2.5414	1.8465	0.2448	0.6483	0.635	0.3936	0.0656	-0.5633	0.0376	-0.2987	0.6286	1.9029	2.6619	1.2423	2.1498	1.7545	2.0717	2.6471	3.0832	1.4471	0.0802261	0.0298864	1.86303	2.1734	0.8025	0.8567	1.0327	1.57662	1.34571	1.75257	1.49676	1.96184	1.78652	2.2367	4.1345	2.8646	-0.556	0.1718	-0.1934	2.49465	2.39613	2.91938	2.71469
182	Os.8487.1.S1_at	LOC_Os05g18470	0.6015	2.7914	0.7455	-2.2568	-2.7332	3.2497	2.0313	1.8064	1.8536	0.2477	0.6464	0.6398	1.6522	2.9049	2.2337	1.7911	1.1926	1.9082	3.3147	3.0581	4.243	0.4716	0.9252	0.8407	0.661006	0.522937	1.12251	1.27545	1.0644	1.652	2.0687	2.1817	2.11649	2.45457	2.24377	2.78282	2.48006	1.2672	1.1975	0.3484	0.8933	1.0757	0.8439	1.80985	1.77259	1.98076	2.15849
183	Os.11942.1.S1_at	LOC_Os04g48390	4.1016	3.9961	4.6753	5.0268	4.4291	4.837	1.1855	1.3793	1.3315	2.0645	1.9235	2.1651	1.7164	0.9699	1.6803	4.5838	0.0009	4.1011	6.2054	2.7531	5.503	1.9867	0.9965	1.8685	1.79825	1.74564	3.1406	3.35121	0.2641	0.8683	0.8371	0.352595	0.690279	0.593143	0.664694	1.46986	1.50128	1.4572	1.5075	1.2994	0.9768	0.77	1.1796	0.852775	0.615133	1.62151	1.3073
184	OsAffx.24777.1.S1_at	LOC_Os02g48150	0.9254	0.2944	0.2391	0.9332	2.0541	0.9741	2.1027	1.7449	1.9446	0.9089	1.9518	1.38	2.4089	2.3587	2.2142	2.7954	1.8403	2.695	2.1024	2.1764	2.5404	1.1584	0.9718	0.3142	0.881774	0.852985	1.11952	1.49719	1.6327	0.917	1.1881	2.72685	1.76517	2.9337	2.08024	3.49645	2.97001	-0.215	0.1991	-0.3838	0.586	0.3818	0.5928	2.09216	1.88148	2.54637	2.41009
185	Os.5654.1.S1_at	LOC_Os06g22060	1.5465	1.7775	0.979	1.2736	1.2766	2.023	0.3294	0.711	0.7788	0.158	-0.0611	0.2158	0.8261	0.6449	0.9096	0.726	0.1386	0.7399	2.0946	2.1355	2.0332	1.2637	0.8612	1.0672	0.00957664	0.0860453	0.218455	0.461659	1.245	1.188	1.5908	3.58734	3.26879	3.49059	3.52461	3.7141	3.60141	-0.1445	0.4192	0.2102	-1.2911	-1.2152	-1.2605	3.35075	3.91925	3.41815	3.52296
186	Os.12646.1.S1_at	LOC_Os01g64970	0.3895	0.4006	0.2891	-0.1174	0.2647	0.2738	0.2237	0.2553	0.1093	0.6474	0.6597	0.4688	2.1636	2.1873	1.48	2.401	2.1057	2.529	2.8201	2.5919	3.1846	2.1393	2.4755	2.2282	0.602116	0.459879	0.692312	0.329219	2.2799	1.5553	1.6007	1.82698	1.52907	2.27042	2.0688	2.72691	2.02289	-0.0384	-0.1497	0.3051	1.6278	1.4421	1.4292	2.11368	1.78223	2.0938	1.8943
187	Os.5780.1.S1_at	LOC_Os08g43290	1.3456	1.4032	0.3475	1.5107	-0.3785	1.9316	2.3762	1.7952	1.6287	1.2293	1.5359	1.7862	1.4957	3.2946	2.2997	2.2997	2.3513	7.0478	4.2824	1.606	2.0874	0.5776	0.6677	1.2364	1.63137	1.3143	1.30628	2.71412	1.2914	1.694	2.3991	2.53206	2.29506	2.85546	2.4648	2.90629	2.8521	-3.3537	-2.0155	-2.4564	-0.2275	0.2926	1.2337	0.896101	1.5381	1.82488	2.06228
188	OsAffx.23834.1.S1_at	LOC_Os01g58170	1.2303	1.7772	0.2787	2.3651	3.8539	0.8966	0.0102	-0.2475	-1.3313	0.6926	1.9169	0.6882	3.0004	0.5249	3.6547	1.2939	2.5574	3.5081	5.7908	1.3791	3.913	0.924	0.9461	-2.4475	2.11652	0.545495	0.377862	-1.05437	1.9597	2.875	3.4082	1.29947	0.708885	1.7383	2.39782	2.88135	3.31082	0.8215	1.2913	1.2393	2.8797	3.3258	2.4386	-1.45751	1.78728	1.91062	3.06216
189	Os.23052.1.S1_at	LOC_Os02g46473	0.9938	0.4949	2.0357	0.2229	1.0788	1.435	0.2	0.134	-0.106	0.0309	-0.155	-0.1308	0.3952	2.2294	0.089	0.3842	3.1752	1.117	-0.9725	-0.4496	-0.3012	-0.2407	-0.6228	0.0819	0.759741	0.373192	1.50904	1.62246	1.8139	2.6626	2.2587	3.44511	3.13265	3.56396	3.20348	3.19622	3.14488	2.2117	2.6059	2.6264	1.0591	1.3387	1.6569	3.27156	2.93939	3.13359	2.53841
190	Os.46761.1.S1_at	LOC_Os06g33549	0.2943	0.7569	0.6539	1.9406	1.8609	1.6552	1.0269	0.3381	0.9628	0.9547	1.2568	1.1609	0.7637	1.2718	0.8053	-0.8102	-0.5117	-0.7836	0.758	0.3749	0.8033	-0.2377	-0.2169	0.1024	1.88785	1.67181	-0.609314	-0.494469	2.5554	1.414	1.7411	4.24894	4.81613	4.36179	5.18033	4.28178	4.87995	2.4556	2.1	2.1918	-0.0221	-0.2015	-0.4633	2.33606	2.04089	2.58044	2.69958
191	Os.11724.2.S1_s_at	LOC_Os06g24730	-0.5065	0.4728	-0.4083	-0.8647	-0.2306	-0.4836	1.4362	1.1601	2.0194	1.4135	0.7053	2.0003	1.0324	0.5226	0.8157	3.8924	5.9765	3.6037	3.344	3.527	2.5481	2.0649	1.6838	2.0513	1.85901	1.03148	0.924627	0.686784	0.684	1.9905	1.9387	-0.0108965	0.212316	-0.288978	0.414217	0.78964	1.10837	1.4773	1.7254	0.9351	1.2534	1.4737	1.5588	1.42145	1.43398	3.00846	2.77868
192	Os.11724.2.S2_s_at	LOC_Os06g24730	-0.6303	0.4565	-1.2443	-0.7725	-0.9353	-0.2068	1.188	1.2886	1.3752	-0.3962	-0.5113	-0.16	0.3507	0.2145	-0.0988	2.3267	2.3288	2.4151	2.2456	2.3846	2.2598	1.9917	2.1886	2.512	0.645004	0.793766	1.28867	0.611795	0.058	0.4503	0.2426	0.186363	0.37997	0.382489	0.224519	0.379407	0.522169	0.8155	1.8127	1.1442	1.982	2.1464	1.4918	1.23129	1.6467	1.56767	2.14105
193	Os.10548.2.S1_at	LOC_Os02g55130	-2.2913	-2.8022	1.5111	1.4666	0.6445	-0.2737	0.42	-2.6035	-2.0333	-0.3317	4.0636	-1.2679	-2.8443	-0.4914	1.5132	5.3487	0.4993	1.6243	0.1829	-0.8332	-1.0942	-0.7015	-1.9502	-5.2893	0.296452	2.65962	-3.58846	-0.226532	0.84	5.0896	3.3131	-0.861369	1.94377	4.30761	1.39489	4.36487	1.69798	-2.4403	0.1441	-0.8385	-0.4751	1.9989	0.3278	-0.328176	0.821774	-0.294389	3.64202
194	Os.48107.1.A1_at	LOC_Os02g55130	1.5997	1.3444	1.0091	0.8323	0.2895	-0.3301	1.6349	1.5157	1.8543	2.276	1.6969	1.1514	3.1138	2.7387	1.9521	2.2413	3.1877	2.2383	3.1239	2.2414	2.1133	1.0407	1.4764	2.0157	1.23353	1.07739	2.48772	2.20967	1.5141	2.123	1.669	1.29749	0.920173	1.28184	1.5865	0.806604	1.59514	0.0392	-0.4722	0.1004	0.6109	0.484	0.5272	1.60058	1.73199	2.16643	2.11083
195	Os.27797.1.A1_at	LOC_Os03g06570	-1.1052	-0.8526	-0.7506	-0.4602	-0.8386	-0.5808	-0.6914	-0.4537	-0.5476	0.0402	-0.1221	0.0659	0.4949	0.2182	0.8811	2.8596	-0.2658	2.0874	2.5431	2.8954	4.026	0.5616	0.0403	0.2894	0.414768	0.425983	0.50296	0.218959	2.3934	0.5401	1.8975	3.98638	3.20674	3.71556	3.02666	3.86184	3.33068	-1.4445	-1.7613	-1.4177	1.3329	1.496	1.1578	3.25262	3.11536	3.64424	3.12143
196	Os.8352.1.S1_at	LOC_Os04g08450	-1.5387	-0.3061	-0.2324	-0.3338	-0.7627	-0.5047	-1.3073	-0.4935	-1.0727	-0.746	-0.8645	-0.8509	-0.5626	0.622	2.0999	0.4116	3.3794	0.9871	3.6401	-0.356	0.8524	0.1807	0.2784	-1.0444	0.854973	1.20815	0.432677	0.540581	1.7484	1.6021	3.538	3.53426	5.72196	3.6704	5.42463	2.64059	5.30838	0.7824	-0.3434	-0.2472	-0.3804	-0.5629	-0.1212	2.34545	2.67213	2.10247	1.47778
197	Os.21893.3.A1_at	LOC_Os05g06160	-0.6119	-0.768	4.5507	-0.5292	1.9944	-0.5823	-1.2837	-1.0893	-1.3754	-0.9746	-0.9989	-0.8637	-0.7904	-0.3112	-0.8243	3.2948	6.5809	2.9621	0.5548	1.2709	-0.2075	-0.1356	0.4602	-1.5628	-0.138952	0.453329	2.31405	2.64615	3.3782	3.5477	4.1205	2.56115	3.24036	2.48755	3.03636	3.0153	3.34363	1.6901	1.6889	1.6093	0.6421	0.6593	0.6495	1.07075	1.37694	1.4093	1.75371
198	Os.56528.1.S1_at	LOC_Os05g42210	3.2189	3.095	2.6612	3.1256	4.3716	2.9852	1.6193	1.6787	1.2299	0.1434	1.1622	0.7907	0.9869	1.311	0.7732	2.08	3.3962	2.0669	1.5131	0.6556	0.8496	2.643	2.0374	1.9753	0.501967	0.272021	4.3492	3.59448	2.5465	3.2677	2.8625	2.29524	1.55949	2.42075	1.36561	3.10484	2.58759	0.4735	0.5768	0.3957	1.6318	1.1635	1.6702	1.04987	1.16988	1.40301	1.02687
199	Os.53968.1.S1_at	LOC_Os02g56310	0.4974	0.6983	1.4637	0.5074	0.9403	0.0924	-0.5186	-0.3278	-0.3164	1.829	2.0639	2.0423	0.3561	-0.082	1.6318	4.3663	1.8209	4.094	3.524	1.9998	3.5665	1.2929	1.1775	0.5223	0.67792	0.852542	1.90906	1.62208	0.7228	0.4328	0.2352	1.1041	0.555687	1.75993	1.26559	2.93737	2.50663	2.5563	3.4033	2.366	0.7201	0.2314	0.4047	0.845803	0.49886	2.18441	1.86541
200	Os.10615.1.S1_x_at	LOC_Os12g02310	1.1007	0.8611	-2.4856	2.1379	1.0434	1.5915	-0.0042	0.2582	0.5083	0.8146	0.7914	0.5617	3.7602	4.3187	3.9079	1.8899	1.4404	1.7311	1.7768	2.0377	1.7833	-1.4722	-1.3753	-1.5528	-0.414796	-0.20404	-0.264566	0.104694	3.318	2.1244	2.7124	2.33893	2.35306	2.76617	2.74716	3.09294	3.06122	0.1447	0.2231	0.3068	-0.1392	-0.3448	0.0891	2.35973	2.48817	2.87233	2.75749
201	Os.5299.2.S1_a_at	LOC_Os05g37970	-0.8484	-0.12	-0.739	-0.7179	-0.8389	-1.0027	0.3217	0.2207	0.3282	1.3034	0.9079	0.934	3.7615	4.1753	2.6745	3.1749	2.836	2.8195	2.2382	1.9664	2.4184	0.3745	-0.11	-0.3021	1.38292	1.33708	1.37607	1.22477	3.126	2.2239	2.0873	1.50962	1.45052	1.3754	1.57534	1.98227	2.03894	0.5231	0.5431	0.2469	0.4989	0.384	0.5885	1.22635	0.67536	1.84899	1.61246
202	Os.27019.1.S1_at	LOC_Os04g43410	2.8095	2.9499	0.0012	2.2467	0.0956	0.0283	1.2406	1.2528	0.8259	2.7954	2.8451	2.8808	4.2051	5.1698	2.6159	4.339	3.4186	4.2114	2.4608	0.6692	1.8667	-1.1807	0.0398	-0.8784	0.710735	0.53377	0.470847	0.0309143	2.5161	2.7242	2.0671	2.67172	2.39628	2.36824	2.43611	2.69933	3.00227	-1.2504	-1.3841	-0.8841	1.3619	2.2532	1.4914	0.808872	1.72354	1.25272	1.89401
203	Os.55391.1.S1_at	LOC_Os12g35550	1.4039	1.566	1.6261	2.3533	2.3365	2.2286	1.007	1.3811	1.1735	1.9548	1.7637	0.9532	1.9493	2.0454	1.2345	2.0168	1.5818	1.9438	1.9368	1.5089	1.8682	1.4467	0.8245	1.2004	1.73896	2.27385	1.82223	2.1691	1.611	1.8789	1.5625	1.9203	1.21298	2.2397	1.52607	2.37643	2.00585	2.1683	1.7973	1.9302	0.5115	0.4761	-0.0338	1.03817	1.12256	1.55691	1.59795
204	Os.11225.1.S1_at	LOC_Os07g40850	-0.2217	0.2708	-0.966	-1.7776	-2.0657	-2.0956	-0.4283	-0.4688	-0.4754	0.6808	0.316	-0.2563	1.3604	1.4948	1.133	3.7029	2.2233	3.7668	2.4695	1.0137	2.1567	2.3222	0.9903	1.4091	1.17234	1.08841	0.793708	1.11218	-0.9886	0.7284	-0.2916	0.631081	1.88799	0.628691	1.32091	0.954212	0.830356	-0.8959	-0.1682	0.11	0.514	0.1697	0.3298	4.47419	3.45288	4.64166	4.04923
205	Os.37620.1.S1_at	LOC_Os01g55820	-0.1611	0.7354	-0.0099	0.6979	0.1765	0.2654	0.1975	0.4015	0.8076	0.294	0.0118	-0.0385	1.8677	1.2108	3.8257	-0.1275	2.7765	0.6529	2.7222	0.9262	-0.5482	1.625	2.4987	2.6092	-0.908512	-0.473181	0.858021	0.488032	4.2438	0.3832	1.8993	2.77639	2.04472	2.88835	1.79965	2.88952	2.61999	0.7127	0.0935	-1.0967	1.228	1.3875	0.7178	3.81424	1.30133	4.17979	1.48173
206	Os.33928.3.S1_x_at	LOC_Os01g41890	0.9625	0.1881	5.2304	0.5413	2.4593	2.5692	-0.1531	1.8039	0.5705	-0.8814	-3.5677	0.6431	5.4395	0.8798	0.959	3.1143	-0.4492	3.38	2.4998	4.7056	0.4781	-0.4867	3.3536	1.6249	-1.34698	-0.0946806	2.26672	1.48725	4.1112	1.2015	1.9454	2.39643	1.90036	2.93476	1.95765	2.68027	3.13063	1.2092	0.9968	1.5025	0.4566	-0.1518	1.0935	2.16768	-2.67414	2.32671	-0.363156
207	Os.18981.1.S1_at	LOC_Os07g18120	0.7078	4.1791	3.2056	0.9543	2.2939	2.5999	0.0486	0.4211	0.5311	0.2404	-0.9914	-0.8947	0.0634	2.7891	0.9747	4.4289	4.2216	4.4358	3.8134	2.5971	2.4148	1.3774	2.7678	1.9645	0.751738	0.969735	2.11497	1.28278	0.6759	-0.5563	1.0986	0.127239	0.642011	0.135649	0.310568	1.03447	0.502101	0.8632	0.6099	0.7536	0.0551	0.0187	-0.3649	2.61794	1.32111	3.33149	2.46414
208	Os.27069.1.A1_at	LOC_Os03g06400	1.1779	0.6572	2.0689	2.4933	1.8203	2.5609	0.5428	0.041	0.3859	0.043	0.2143	0.1849	-0.7471	-0.3334	-0.4329	1.7642	1.5379	1.0461	2.4194	2.6102	2.1681	1.0598	1.4429	1.3534	1.45208	1.30887	0.979395	1.43113	0.8468	0.9525	1.534	2.40883	2.65271	2.56485	3.0583	2.95347	2.61947	2.969	3.4112	2.0258	0.6374	0.5481	0.9977	1.86099	1.58736	1.89076	1.68284
209	Os.15259.1.S2_at	LOC_Os09g24990	2.7483	1.1018	1.2226	1.2194	1.2966	0.9372	0.7601	1.1348	0.5544	0.4382	0.6957	0.621	1.3901	3.7282	2.7059	1.8272	0.0261	1.2684	2.4359	3.8173	2.7053	0.0599	2.3795	2.591	-0.255031	-0.231874	0.529884	0.284812	0.7643	0.2454	-0.3173	2.53561	1.3929	2.27427	1.75789	2.18113	1.34654	1.8666	1.1838	0.7096	1.3164	0.7566	0.8165	5.00216	0.331628	5.63758	0.391574
210	Os.6585.1.S1_at	LOC_Os04g53210	0.1853	-0.279	0.0104	-1.0259	-0.8981	-0.2566	0.7729	0.4356	0.5377	0.4768	0.4806	0.5191	0.2159	-0.0239	-0.5314	3.8332	4.05	4.52	2.3499	0.8807	2.2365	0.8367	-0.3866	1.8442	2.36274	1.89633	2.69753	3.60617	0.7976	1.0526	0.9346	0.937738	0.828582	0.845085	1.21864	2.20933	2.35356	0.0165	0.5981	-0.4998	-0.8456	-0.7401	-1.065	1.31113	1.43772	3.26006	3.25937
211	OsAffx.28387.1.S1_s_at	LOC_Os07g10420	0.8868	0.4068	0.744	0.13	0.5042	0.2428	0.5157	0.464	0.5243	-1.0182	-0.4843	-0.7722	1.3273	0.6615	-0.6124	3.0453	3.4734	3.344	3.058	3.2374	3.1475	1.871	1.871	1.6417	1.11844	1.07431	2.04677	2.532	1.2636	1.7789	1.4302	0.732708	0.592482	0.727903	0.606385	0.998735	1.21857	-0.1849	1.1826	0.2339	0.2991	0.1536	0.0263	2.19118	2.21343	2.47964	2.64508
212	OsAffx.2612.1.S1_at	LOC_Os02g14980	3.7513	4.0501	3.5095	2.8104	3.0551	2.7051	1.9305	2.1893	2.308	2.0921	2.2019	2.521	0.9057	1.1202	1.3079	2.2182	3.6173	2.6678	2.1839	1.9809	2.6145	1.828	2.3053	2.0677	1.27241	1.26566	2.00982	2.71216	0.8522	1.7429	1.1961	1.71957	1.65558	1.73188	1.84853	2.4288	2.37115	1.0832	1.5693	0.9789	0.1071	0.1645	0.1358	0.580504	0.841432	1.10097	0.887391
213	Os.4972.1.S1_at	LOC_Os07g42280	1.3605	1.1452	1.3662	0.7202	1.2779	1.2307	1.2294	1.1216	1.1553	-0.5574	-0.6212	-0.9235	1.6655	1.6918	1.9561	2.193	1.4766	1.7535	4.4099	3.6063	3.9567	3.0383	2.3636	1.4624	0.0814675	-0.148003	1.22982	1.69005	1.4251	1.5971	2.5841	1.74236	1.36369	1.80276	1.57088	2.12863	2.02501	1.0888	0.7458	1.1534	3.5662	3.9935	3.5702	1.15859	0.454532	1.36673	0.75149
214	Os.22807.1.S1_s_at	LOC_Os04g52970	1.2372	0.7323	1.4025	2.7337	2.0186	2.2096	2.4575	1.4349	1.023	2.5017	1.701	1.1828	1.5094	4.1912	-0.55	-1.317	0.1029	1.3669	-0.0767	-3.3658	1.9757	0.192	0.8418	3.6864	0.882093	0.0247392	1.58472	1.73752	0.5875	-1.3386	-0.128	1.66685	1.19175	1.46782	1.88171	2.31928	1.12434	-0.1815	0.4029	0.1206	0.5672	-0.0546	-0.3759	0.506421	0.320946	-1.04896	0.593532
215	Os.9663.1.S1_at	LOC_Os10g20550	4.9493	-0.7206	1.9407	0.1419	2.1136	1.0329	-1.0514	0.1833	-0.5609	-0.8032	2.6519	1.6076	0.7251	1.4101	-0.0119	3.9781	3.1823	0.558	4.2503	-0.0208	3.479	1.9382	-0.2242	2.3651	2.66832	1.24906	3.21223	0.528357	3.3221	2.4659	0.4534	1.07756	3.65523	1.89131	4.0299	1.52727	1.8597	2.0706	1.2679	1.5017	-1.1785	-0.244	3.3515	0.0185919	0.769253	0.127385	1.41159
216	Os.55604.1.S1_at	LOC_Os03g24070	0.6212	1.17	-0.3358	1.1287	-0.8766	1.1562	0.6563	3.3964	0.4991	0.6686	1.842	4.1068	2.8452	2.189	0.1422	-0.0852	0.0188	3.6631	0.1253	-0.0952	1.7613	-1.4019	2.576	2.9083	1.7761	1.79413	5.90379	5.43885	4.2173	2.4316	3.318	0.53964	1.33495	1.04773	1.5318	1.78562	2.09152	0.2573	0.3228	0.0478	0.2204	-0.4218	0.112	1.78378	0.120973	2.52054	0.406015
217	Os.54163.1.S1_at	LOC_Os03g59460	-0.082	0.069	-0.1396	1.9898	0.4974	3.5863	3.8575	2.4161	2.583	1.7888	4.8136	4.0359	0.888	0.9039	2.1331	3.0028	2.4584	2.3204	2.2575	1.2825	1.4958	0.5596	2.9855	-1.1651	0.453138	-0.14595	2.59323	2.54336	1.0235	1.3042	3.0085	2.71985	0.888423	3.46252	1.96019	4.31616	2.77765	1.0945	3.5058	2.1653	0.7901	2.47	2.627	0.391034	-0.0928818	0.949246	0.181514
218	Os.30200.1.S1_at	LOC_Os11g47840	-1.1285	-0.8915	-1.2106	-2.5942	-2.5361	-2.7107	1.4305	1.1425	0.8615	0.9311	0.9903	0.8037	5.1376	2.6275	1.1147	4.313	5.3833	5.6942	1.0093	1.7522	1.1364	0.3724	1.9664	0.405	1.12405	1.32182	1.98688	2.43069	0.169	1.5409	0.9063	1.11483	0.936412	0.649995	0.870985	1.40408	0.820055	0.6868	1.9297	0.752	1.2555	1.223	1.1095	0.717624	0.812545	0.871749	1.65811
219	Os.52814.1.S1_at	LOC_Os05g49480	3.2103	3.7417	1.8532	1.2741	1.5822	0.2678	4.1368	3.0858	3.5354	-0.5624	1.1558	-1.8688	1.7694	0.9804	0.409	0.059	1.5177	-1.5746	0.2869	2.4558	3.1274	0.5122	4.6017	1.5931	0.282644	2.62025	4.05476	3.17513	4.8757	0.3815	0.1217	1.06823	1.97541	1.71264	1.46643	2.76194	1.97494	1.2451	1.4977	1.5355	-0.525	0.1956	0.3809	1.23234	1.77926	1.61958	2.19246
220	Os.49898.1.S1_at	LOC_Os06g20310	-1.0908	-2.762	-0.5005	-2.3066	0.2488	-0.9162	-1.578	1.119	-2.6618	4.1155	3.2243	3.4774	0.579	-2.9947	0.2596	1.0243	1.5276	4.1392	-2.6213	-2.0468	-0.8931	-0.6833	1.0367	-1.4813	-0.17626	2.34573	0.597204	-1.93987	0.2158	0.7382	4.0261	2.70481	0.164844	2.53985	-0.258157	0.542245	1.20088	-2.3663	-2.0117	-3.1518	1.9001	2.2297	-0.9096	-0.0560121	0.0845669	0.024446	0.178556
221	Os.49898.2.S1_at	LOC_Os06g20310	3.7801	-0.7281	4.0407	0.6565	3.7981	1.0237	-0.5531	0.7591	1.0288	1.2504	0.3905	0.0542	1.8049	1.6213	0.8773	0.6825	1.2136	2.1763	4.883	3.3926	3.3239	-0.7895	0.8697	2.2243	4.87172	1.07892	-2.73446	-0.0734	3.2343	2.9984	2.07	2.51597	1.78664	2.70211	2.40863	2.79194	2.7281	1.9791	1.6549	2.0166	-0.5586	0.1932	-2.5789	1.24096	0.221474	-0.27069	0.362873
222	Os.18573.1.S1_at	LOC_Os07g43390	1.2877	0.9243	0.3892	1.8317	1.8419	2.0003	0.4637	0.8092	0.537	1.221	0.9511	1.2996	2.2803	2.7795	1.8179	2.4249	1.8895	2.3848	1.6366	0.9102	1.7439	1.6205	1.8497	1.9438	0.890535	0.994921	1.74783	1.75377	1.0265	1.1579	1.553	1.57681	1.53481	1.56903	1.58295	1.74533	1.54593	1.3545	1.0299	1.0064	0.2302	0.6572	0.1602	1.56663	1.96952	1.73778	1.91376
223	Os.49720.1.S1_at	LOC_Os12g02390	1.3211	1.3824	1.4244	1.2341	1.8127	0.8931	0.4283	0.5293	0.057	0.2006	0.329	0.2358	2.2973	2.7422	1.7141	1.5717	1.3643	1.8791	1.7748	1.2152	1.4089	1.3343	1.4048	1.4636	1.56842	1.21959	1.25304	1.45734	1.5241	2.4182	1.5588	1.28879	1.83633	1.46129	1.56281	2.1532	2.21556	0.9602	0.7139	0.9626	0.155	-0.1952	0.1198	1.76995	1.71631	1.94453	1.75569
224	Os.27468.1.S1_at	LOC_Os06g43940	2.495	1.2843	2.5991	2.6515	2.6912	2.2582	0.5603	0.0223	0.2959	0.2074	-0.5911	0.8215	1.828	0.8266	1.9974	2.7781	1.1133	1.8871	2.5207	2.3023	2.0684	2.3861	2.2252	1.4469	1.08674	1.02078	1.10492	0.477634	1.1795	0.5481	1.8249	1.45193	1.68539	1.56541	2.04717	2.0301	2.15121	0.4761	0.1125	0.3893	0.1702	0.6596	0.2795	1.99945	1.78195	2.3883	2.12608
225	Os.35653.1.S1_a_at	LOC_Os01g54590	-1.1286	-0.123	-0.9696	0.0398	0.3511	0.2335	0.3922	0.255	0.271	-0.8097	-0.9397	-0.9656	2.426	4.4326	3.0284	0.4264	1.6996	0.7366	2.7045	2.8218	3.4076	0.5946	0.6531	-0.1754	-0.164351	-0.259211	-0.233848	-0.355796	1.4297	1.0888	2.0856	2.31233	2.6435	2.85699	3.03472	3.00238	3.43918	-0.0894	0.3407	0.0121	-0.3852	-0.5071	-0.53	2.26635	1.85365	2.09437	1.70102
226	Os.54369.1.S1_at	LOC_Os03g50470	0.8472	0.6263	4.9366	2.5819	4.6673	0.9528	-1.0222	-0.867	2.4044	1.9294	3.2065	-0.6966	0.6922	0.2717	-0.0458	1.1871	1.3512	2.4676	3.2762	4.5782	4.8926	4.3927	5.5057	3.1184	-0.0643635	-0.76258	3.09321	2.44502	0.8001	-0.5917	2.1573	0.915484	1.2182	0.448107	1.74645	1.14836	1.63164	1.5065	-0.4936	0.8475	-2.3159	-0.091	-3.9892	0.343636	1.62191	1.47584	1.56163
227	Os.53368.1.S1_at	LOC_Os07g49470	4.245	5.0762	3.9241	3.3287	2.553	3.5403	1.8705	1.8963	2.03	1.4212	2.1722	1.5421	1.6435	1.745	0.6284	1.6603	0.6067	1.7389	1.5481	0.9614	1.6489	3.269	2.648	1.8872	1.27708	2.45155	2.17129	1.9946	1.2241	0.8367	1.5343	1.08516	1.6665	1.93761	2.12808	1.93177	2.17701	1.078	1.2251	1.1783	1.0717	1.2868	0.751	1.49607	1.3949	1.64311	1.50129
228	Os.28422.1.S1_at	LOC_Os04g51610	4.1225	4.1731	4.3404	2.8015	2.9886	3.6494	2.0969	2.2604	2.265	1.9405	1.8624	2.0723	2.2475	2.104	2.017	2.2314	1.8246	1.9487	3.2802	2.8408	2.8779	0.3679	0.7089	0.9749	1.18139	1.14586	2.23497	2.42709	1.4472	1.3279	2.2047	1.5893	1.26456	1.55446	1.62573	2.35538	2.32761	0.5497	1.3501	0.7611	3.0068	2.8947	2.9558	0.865644	1.0345	0.943461	0.910961
229	Os.18022.1.S1_at	LOC_Os08g06050	0.5497	0.7228	0.6626	0.3561	0.181	0.5455	-0.3729	-0.2468	-0.2798	-0.8085	-1.061	-0.7317	3.1759	2.3053	2.5127	3.0353	-0.4352	-1.8312	4.8748	-0.2998	3.4189	3.2615	1.6942	1.2406	3.27144	0.790529	-1.03257	-0.907206	0.5346	1.2926	1.85	2.1582	2.15275	2.0979	1.89107	2.38254	2.0354	1.3692	0.8867	1.2359	-0.1962	-1.0886	-0.3811	1.67103	1.69227	1.61751	1.86209
230	Os.39069.1.A1_at	LOC_Os07g08669	1.4912	-0.0113	1.0685	1.3832	1.1229	2.3446	0.4752	0.7021	0.3169	-0.2739	-0.237	-0.2195	1.1604	1.4472	0.7453	1.9965	0.2843	1.6431	2.8509	2.5663	1.9501	2.3354	1.7437	2.3066	0.028915	-0.0405609	1.43853	1.18159	1.0462	0.9659	1.1938	1.43506	2.19078	2.08178	2.78556	1.71499	1.90378	2.0945	2.2096	2.5092	0.7673	0.5936	0.1685	1.35207	1.52708	1.39368	1.86959
231	Os.27422.2.S1_at	LOC_Os02g27000	0.1416	-0.5946	-0.1323	1.2671	1.5156	1.475	0.2952	0.546	0.4236	-0.0322	0.098	0.1266	-1.1953	-0.1683	-1.58	3.0787	3.4464	3.286	5.3258	2.5136	3.8172	1.2603	2.8418	2.3949	2.18942	2.01609	2.29735	2.04046	0.8206	1.5035	0.4538	1.40744	0.679229	1.07487	0.809927	2.10015	1.7706	0.7765	0.7663	1.0252	0.6588	-0.0214	0.2189	0.275641	1.95636	1.26572	2.13931
232	Os.8450.2.S1_at	LOC_Os06g36180	-1.3299	-0.6964	-0.6903	-1.0123	-1.3726	-1.233	0.8134	1.0763	0.8545	0.8566	0.6847	1.0546	1.162	1.6743	2.1779	2.4698	0.2877	2.5548	2.8007	1.6797	2.8513	2.0536	1.3168	1.4109	1.01566	1.16022	1.56652	1.34211	1.2136	1.3952	1.6328	1.4209	1.33183	1.74737	1.63033	2.15463	2.05063	0.3044	1.1311	0.6674	1.4097	1.6786	1.499	1.8057	1.78785	1.83762	1.734
233	Os.22711.1.A1_at	LOC_Os03g06350	-0.6213	0.1794	-1.0964	-0.7535	-0.5442	0.2803	0.6086	0.6863	0.5624	-0.1772	-0.261	-0.05	2.8537	3.0007	2.4783	2.1244	3.1285	2.3674	1.4446	2.3261	2.3173	-0.1356	0.0988	0.0114	0.309997	0.0843134	1.77098	1.47533	2.4239	3.1102	3.5597	0.81961	1.16524	0.880481	1.40962	0.922996	1.66518	-0.098	-0.2427	0.3296	1.1209	1.0435	0.9136	2.04126	1.93887	2.13621	2.47796
234	Os.12281.1.S1_at	LOC_Os05g38150	0.0838	-0.3285	0.5226	0.9256	0.8191	0.6881	1.1028	1.1949	1.1642	1.2592	1.2956	1.2214	2.3017	1.9452	1.97	2.4121	2.7829	2.3306	2.3542	3.6145	1.9906	1.2811	1.4818	0.8119	0.153645	0.217186	1.86537	1.73125	2.0341	2.0902	2.1582	1.00046	1.28949	1.21627	1.48962	2.16119	2.3176	0.8184	0.7709	0.5684	1.0477	1.1149	1.0379	0.954599	1.07178	1.31448	1.45557
235	Os.15708.1.S1_a_at	LOC_Os04g38720	0.4229	0.5258	-0.7415	-0.6223	-0.6637	0.1787	2.2995	2.1287	2.4122	-1.0353	-1.0271	-0.5566	2.432	2.0402	2.6098	3.432	3.5516	2.9398	0.8586	1.6459	2.1183	1.0334	0.5253	1.417	0.373697	0.632927	1.53754	1.64559	0.8636	1.6186	2.6025	1.86177	1.3685	1.62536	1.42025	2.18885	1.92222	-1.2467	-0.1961	-0.4249	-0.1839	-0.2003	-0.3192	2.69549	1.99011	2.57483	1.75635
236	Os.6680.1.S1_at	LOC_Os01g29180	2.5273	2.4288	2.9786	2.2619	2.4481	2.2234	0.6185	0.1425	0.5317	0.0461	-0.2352	-0.0109	2.057	1.3803	0.7831	1.362	1.6807	1.1302	1.95	2.0298	2.1887	1.9795	2.6679	2.2477	1.26445	1.4768	1.54497	0.915396	2.5842	1.1066	1.1065	1.76767	2.18495	2.4409	2.27822	2.76108	2.23529	0.0671	-0.1204	-0.1313	-1.2246	-0.6879	-0.805	1.7402	1.19126	1.89074	1.29659
237	Os.23100.1.S1_at	LOC_Os07g37310	0.7349	1.0484	0.3597	0.2593	0.3847	0.5417	1.3335	1.2363	1.6372	1.6843	1.4665	1.7197	2.1133	2.9113	1.9502	3.5661	2.0811	3.4115	2.3951	1.5285	2.7403	-0.0388	-0.1211	0.1173	0.671243	0.5366	0.811247	0.521457	1.272	2.2885	2.588	1.98002	1.62631	2.14378	1.88269	2.20325	2.56453	-1.787	-1.437	-1.1289	2.0353	2.2774	1.766	2.50823	2.41374	2.69962	2.36727
238	Os.8543.1.S1_at	LOC_Os08g31140	4.5539	-0.0491	1.359	-1.3192	-1.1297	3.2373	-0.0833	0.1901	0.7697	0.0364	-0.1115	-0.6217	2.8187	2.1062	1.5534	2.4595	2.8228	2.528	7.1358	1.6874	2.2641	2.0702	1.6212	2.6324	0.343393	0.78859	0.460986	-0.120829	1.5861	0.6763	2.3419	1.04067	1.36095	1.14158	1.1493	0.356396	0.085763	-0.51	1.1834	0.0238	0.7947	1.1563	0.7245	2.43515	1.40278	1.89561	1.7641
239	Os.33038.1.S1_a_at	LOC_Os01g52100	2.3252	1.4636	1.6569	1.5963	1.5014	0.423	1.0638	1.1018	0.8147	1.0197	1.4189	1.8219	2.9485	3.5027	3.7832	2.8405	1.0274	2.0568	2.6133	2.7834	1.4118	1.6304	0.4631	1.6776	1.30342	1.24286	0.47067	0.999786	0.7242	-0.0596	2.8686	0.692957	1.61954	0.82957	2.45386	0.928787	3.21266	0.5491	2.0227	1.6421	1.4095	1.9432	1.4619	1.32668	0.272119	1.50235	1.13245
240	Os.18157.1.S1_at	LOC_Os04g58870	0.0814	-2.0132	-3.0854	3.979	-2.0615	0.717	2.7371	-0.7128	-0.3816	-0.466	-4.6697	0.5945	3.7586	1.9763	3.9525	2.8295	-0.027	1.7403	5.2905	1.1548	0.4431	0.0871	-1.1437	-0.0826	0.989546	1.41015	0.243627	0.646733	1.8169	2.6105	-0.7513	1.5798	0.983774	2.0541	1.6682	1.45615	1.77215	0.7934	0.158	0.6161	1.6932	0.0661	-0.2391	1.88363	2.95912	2.05628	3.06845
241	Os.47961.1.S1_at	LOC_Os01g38990	0.688	0.5858	0.0445	0.5401	0.7575	0.7401	1.0332	0.9848	1.16	1.0924	0.9675	1.1342	1.7216	3.6631	2.5883	1.4968	2.5418	1.0351	3.9374	3.5257	2.396	0.5855	0.6524	1.6395	1.75155	1.68893	2.13689	1.35399	0.7438	0.8032	1.3767	0.756624	0.765334	1.02391	0.869754	1.26262	1.63614	-1.0095	-1.1942	-1.0981	1.5532	0.8627	1.2642	1.65805	2.65036	1.92991	3.17317
242	Os.8622.1.S1_at	LOC_Os07g08460	-1.2005	0.0175	-0.7694	-1.0311	-0.5914	-1.1529	-0.4586	-0.6433	-0.6895	0.2207	0.155	-0.3165	0.8766	0.8582	-0.1398	2.2542	1.1343	2.2238	1.4346	0.7204	1.6608	-0.209	0.252	0.0667	0.593241	0.354628	0.69289	0.884359	1.0471	0.5246	1.1818	2.81353	2.80112	2.99166	2.98281	3.29859	3.39093	0.6888	0.614	0.391	1.2077	1.2828	1.2514	3.03875	2.69055	3.12357	2.75487
243	Os.33687.1.S1_at	LOC_Os01g19800	1.5156	1.9299	0.9951	1.3726	0.3725	1.31	2.3274	2.2838	2.151	2.3006	2.0933	2.0816	0.9602	1.5241	0.875	4.6934	4.5666	4.4278	2.2132	2.5466	2.4109	-0.1978	-0.9681	-0.1848	1.69775	1.65856	2.10995	2.59825	0.797	1.7127	1.3542	0.955275	0.95252	1.59368	1.29888	2.92649	2.33535	-0.9403	0.2263	-0.9826	2.4107	2.0989	2.596	1.25291	1.02052	1.97711	1.89507
244	Os.13615.1.S1_at	LOC_Os01g47262	2.2133	0.9897	1.6911	1.6978	1.5783	1.4152	0.6109	0.6634	0.7914	0.8316	0.5456	0.6796	0.1553	0.4481	0.2826	3.2226	2.8612	3.4644	2.2982	2.7237	1.6647	0.5874	0.965	1.5317	1.76998	1.59513	1.21216	0.685126	0.7851	1.2328	1.3659	1.05999	1.32385	1.05539	1.43329	1.89556	2.0975	2.2204	2.9026	2.5513	1.5336	1.6652	1.6716	1.08858	1.24094	1.28821	1.6715
245	Os.21222.1.S1_at	LOC_Os01g70740	-0.0442	-0.427	-2.263	1.4708	0.713	0.7866	-0.3494	-0.8506	-0.1178	0.3452	0.6166	0.1003	0.593	0.9745	-1.1271	3.0298	2.5623	2.2879	1.4744	3.5616	3.9384	2.0431	3.1815	3.046	0.152831	0.560865	2.49724	4.11374	1.8843	1.4821	1.6462	1.15928	0.685918	1.21883	0.86499	1.1337	0.627856	0.8927	0.3546	2.0273	1.4968	1.7932	0.7725	1.24986	1.01656	1.5049	0.953946
246	Os.25180.1.S1_at	LOC_Os08g27050	1.2178	1.2717	1.0968	0.5461	0.682	1.0135	1.0129	1.2052	1.1439	0.322	0.3355	0.677	1.8852	1.7852	1.6359	2.4786	2.0894	2.767	3.1006	1.8766	3.1546	1.5307	1.445	1.2847	2.05078	1.91276	2.55828	2.61702	1.2767	2.0238	1.5175	0.437894	0.506008	0.599241	0.464419	1.13556	1.43503	0.1313	-0.2961	-0.037	1.1592	1.1136	1.4804	0.7498	1.2879	1.57652	2.09286
247	Os.53918.1.S1_at	LOC_Os08g38610	0.6462	2.1334	0.6931	1.3322	1.3287	2.1717	-5.062	2.1138	1.6149	-0.6015	-0.3822	-0.8634	1.1498	5.9152	0.1073	2.7989	0.1169	1.7101	5.3679	0.4549	3.1528	2.0824	0.739	1.4697	2.59936	3.54372	-0.551528	-3.1283	1.6937	1.7994	2.04	1.11825	1.09792	1.13247	1.62472	1.15663	1.47178	0.7384	0.9719	1.8932	0.6913	-0.7257	-1.7273	-0.0365129	2.01484	1.14572	2.21442
248	Os.25589.1.S1_at	LOC_Os11g25780	-0.4851	-1.4315	3.5142	1.3366	3.7859	0.9798	0.1267	0.2784	0.2355	-0.6946	-0.6363	-0.7454	-0.3719	-0.3178	-1.1563	1.4777	-0.3965	1.2799	0.7836	0.2413	0.6588	0.7817	0.3227	0.5645	0.395369	0.351684	1.94693	2.15474	2.1856	3.4555	2.7228	2.39114	1.9497	2.3016	2.07287	2.18342	2.07156	4.094	4.397	3.3545	0.2739	0.4651	0.9019	1.98106	2.10091	1.81373	1.71824
249	Os.8681.1.S1_at	LOC_Os04g49670	0.0839	-1.6923	-1.5486	-0.8479	-0.062	0.5294	0.0366	-0.2447	-0.1892	-0.1339	-0.3884	-0.7901	2.6034	2.7951	2.9028	-0.4592	-0.1932	0.2921	2.431	2.6142	3.221	2.3862	2.1445	2.9426	-0.138677	-0.436543	2.14321	2.56774	0.4616	0.5941	1.2593	1.56568	1.10186	1.66638	1.25194	1.61736	1.41541	0.6297	0.9109	1.2082	0.5995	0.6756	0.8906	1.55204	1.44562	2.21534	2.09332
250	Os.28418.1.S1_a_at	LOC_Os06g41360	1.3321	1.3	2.227	1.8992	2.6833	1.3289	1.4711	1.1851	1.3746	1.6632	1.9815	1.2249	0.1189	0.646	-0.5979	2.3154	3.305	2.5588	2.7145	1.9876	1.7226	0.7665	1.0687	0.8998	2.29039	2.21363	1.76777	2.31985	0.6318	1.1181	1.0938	1.59781	2.1952	1.48059	2.30419	2.03535	2.94008	1.4963	1.6153	0.9629	1.7203	1.9593	1.9501	0.672662	0.732299	1.40501	1.4941
251	OsAffx.3088.1.S1_at	LOC_Os02g56140	0.0448	0.7009	1.2232	1.2196	2.8688	3.3508	0.1652	0.7264	0.4353	-0.1446	-0.621	-0.1071	1.2686	0.5951	1.2769	1.9665	2.1354	1.1764	2.5122	2.1276	1.8014	4.0396	-0.1881	3.7375	1.36248	1.45267	1.24914	0.815419	0.0808	-0.2284	-0.8386	2.69238	2.26007	2.30828	2.77027	2.98861	2.28247	0.5113	0.6695	-0.4727	-0.5018	-0.7925	-0.8437	0.25424	1.55219	1.81682	2.91209
252	OsAffx.17372.1.S1_at	LOC_Os08g37104	5.2854	4.6963	1.334	4.5975	4.0235	3.3519	-0.7739	1.649	2.5875	-2.7296	-0.7382	0.1825	0.023	1.8466	0.0749	-0.2789	4.2164	1.0581	0.5918	-1.3806	0.8032	2.5321	3.7664	4.1089	0.780196	-1.09973	1.56488	4.33198	2.6131	1.4125	1.4248	5.52415	-1.9667	6.49385	-2.22504	5.13014	2.24877	0.9369	0.2145	1.7017	3.24	1.3135	0.5054	1.37748	0.470666	1.7335	-0.768798
253	Os.12234.2.S1_s_at	LOC_Os06g11610	5.1654	5.7184	5.0489	2.8769	3.3508	3.0944	1.5524	1.9955	1.7653	1.4845	1.4967	0.904	4.8688	3.393	2.3947	1.344	0.3638	1.082	-0.025	-0.3451	0.2935	1.1615	4.283	1.9345	2.11104	1.50985	2.05785	2.13633	4.3877	1.9318	0.3789	0.952984	1.00257	0.832038	1.23401	1.03086	0.951792	0.9129	1.9512	1.4999	0.9452	-0.4284	-0.2591	1.45186	0.736235	1.20408	1.53485
254	Os.11045.2.S1_s_at	LOC_Os05g07690	1.867	2.2329	1.401	0.8198	1.0421	1.2906	0.965	1.0629	0.9885	-0.5227	-0.473	-0.8311	0.5098	0.2623	0.4039	1.5651	0.0403	1.844	1.6023	1.363	2.1383	1.3817	0.9608	1.579	-0.336285	-0.299841	1.0747	0.944967	0.5073	0.0156	0.0136	0.670725	0.590352	0.944445	0.703174	1.10633	1.02613	1.0373	1.3294	1.1575	0.1275	0.0464	0.0848	0.770775	0.273568	0.987693	1.63303
255	Os.35448.1.S1_at	LOC_Os05g07690	1.7638	3.0499	0.0476	1.9359	2.0778	2.8327	1.5998	1.1034	2.5451	3.6101	-0.0351	-1.3201	0.947	1.4244	0.4255	3.4184	1.1405	3.9135	2.2754	4.6236	0.8891	1.9924	1.3177	0.2167	0.904247	-0.296573	1.28658	1.2938	-0.0937	-0.2837	-0.9898	0.641714	0.0994565	1.29088	1.82222	1.20205	0.929634	3.253	1.1151	0.9173	-0.0528	2.3298	-0.2202	4.12544	0.659825	4.54945	0.863386
256	Os.14076.1.S1_s_at	LOC_Os02g44820	0.0288	0.5067	2.4414	0.0137	2.6579	1.6307	0.2274	0.0728	0.048	0.5519	0.3859	0.1381	-0.1785	0.4219	-0.1756	2.4594	4.2015	2.5968	0.4023	0.9833	0.4609	-0.0014	0.4927	-0.627	0.489154	0.678537	1.47672	1.49492	2.7025	3.0991	3.0527	1.0409	0.843088	1.08306	0.947501	1.21839	1.29581	3.1193	3.3373	2.8371	0.6873	0.9438	1.1805	0.508771	0.527735	0.455733	0.567519
257	Os.51119.1.S1_at	LOC_Os02g44820	0.8453	0.7162	1.3858	0.5757	2.1274	0.6537	0.248	-1.1512	-3.3215	0.2117	-1.6124	-0.3423	1.3221	1.3083	0.5224	1.6774	3.1094	0.1929	0.5748	2.7656	1.4532	-1.1777	-0.2338	-0.8583	-0.734175	-0.509441	2.77929	3.2655	3.4252	4.9041	2.3301	1.7535	2.48115	1.74687	2.70972	1.9697	2.62628	2.1859	2	1.5066	-0.3887	0.6538	-0.1695	0.85348	0.979942	1.69767	1.50541
258	Os.37925.1.S1_a_at	LOC_Os05g36160	0.996	1.006	0.8868	0.3227	0.2985	0.5858	0.2461	0.2463	0.0979	0.7636	0.8091	0.7237	0.9014	0.7346	0.2987	3.2458	2.3692	3.4646	2.7908	2.1724	2.6192	0.6161	0.7613	1.641	1.14437	1.38461	1.11333	1.34614	2.0853	1.6715	1.8259	1.51237	1.33597	1.79997	1.64404	1.93172	2.09098	0.575	0.5548	0.4408	0.6186	0.6013	0.2555	1.08375	1.25114	1.32538	1.53078
259	Os.53568.1.S1_at	LOC_Os08g39560	4.66	4.0851	4.0096	2.0503	2.9438	2.8321	1.4582	0.9542	1.448	0.2801	1.3533	1.1413	3.9562	2.0081	1.1851	2.2699	1.4489	2.3929	1.8143	2.2052	1.3502	1.2282	1.2916	1.2766	1.81296	1.38913	1.45814	0.969207	3.3156	1.7904	1.3446	0.881942	1.04064	1.41195	1.95459	1.58404	1.77855	1.4353	1.1471	1.5876	-0.0297	0.2306	0.3717	0.432892	0.279092	1.20971	0.955303
260	Os.17199.1.S1_at	LOC_Os07g31650	0.9076	1.0928	1.5655	1.5773	0.478	0.9426	-0.6543	0.4866	0.2698	2.2701	2.1368	1.993	0.9707	1.6144	1.6911	3.8072	2.3109	2.6884	2.1829	2.0862	2.7491	2.1539	1.488	2.3794	0.288376	-0.0300883	0.611173	0.354637	0.4509	0.6822	1.0206	1.36862	1.82752	1.46715	2.11253	1.7674	2.28917	-0.4536	-0.9809	0.0634	0.883	0.6119	0.3271	2.43915	2.02795	2.44812	2.14194
261	Os.23971.1.S1_a_at	LOC_Os01g14050	0.7131	0.7627	1.129	0.7373	1.6165	1.2887	0.5933	0.6873	0.6471	0.5082	0.7418	0.584	1.3267	1.4459	0.959	1.6913	2.5555	2.0026	2.193	2.3561	1.9579	2.2716	1.7486	1.977	0.164466	0.117642	1.31626	1.07605	1.7184	1.8129	2.3298	1.597	1.35424	1.84792	1.57363	1.6835	1.59375	1.7784	1.8693	1.7072	1.5656	1.7517	1.1253	0.818273	0.979779	0.960122	1.03999
262	Os.48102.1.A1_s_at	LOC_Os03g02530	-2.5382	-0.855	-2.5198	-2.4154	-2.5192	-2.5881	1.4888	1.1757	1.3805	-0.0443	0.1146	-0.199	2.2116	2.9425	1.9433	2.9546	0.6469	2.9632	2.2597	2.0011	2.7901	2.4414	1.9606	1.3794	1.00969	1.05962	1.23939	1.19938	2.6805	1.9981	-0.2921	0.899518	2.00747	-1.51478	-0.537111	1.14823	1.4365	0.0991	0.2479	0.1713	1.358	1.3188	1.0667	1.96538	1.82401	3.34971	1.00852
263	Os.33755.1.S1_at	LOC_Os03g05280	0.8281	1.4898	0.1073	0.6273	0.2877	0.8638	1.4422	1.0519	0.9968	1.5434	1.5646	0.7683	2.0778	1.8269	1.0645	2.909	2.0567	3.5901	2.4239	2.6042	2.5249	1.066	1.1193	1.2128	0.87855	1.11091	2.44587	2.71795	1.656	1.6629	1.8918	0.363486	0.703609	0.943584	1.02473	1.7195	1.75089	0.456	0.1135	0.3292	2.4029	1.9148	1.5081	0.815235	0.81045	1.38213	1.49948
264	Os.8098.1.S1_at	LOC_Os11g18570	3.0116	8.7847	4.7714	9.1852	5.7906	8.5952	1.2711	1.2938	1.1459	-0.2031	-0.2689	-0.603	1.2562	3.4128	2.8601	-0.1465	1.5441	0.5461	1.7567	2.6952	2.3164	2.3422	2.5272	3.4625	0.933339	1.25305	-0.118537	-0.254847	2.2494	0.9246	2.7637	0.918667	1.74412	1.02591	1.54996	0.929523	1.20962	0.0972	0.7263	0.147	-1.437	-1.789	-2.0316	2.05227	2.02327	1.51578	1.84613
265	Os.19401.1.S1_at	LOC_Os03g04100	-0.1257	0.7013	0.0276	1.3029	1.198	0.8846	-0.2044	-0.1493	-0.3783	-2.3255	-2.0877	-2.0534	0.7835	0.6	1.0302	4.6747	2.4817	4.0328	3.1524	3.0362	2.4033	0.3973	0.9917	0.2333	0.949764	1.07175	1.41238	1.47949	1.5059	1.7032	1.4669	0.656438	0.879172	0.834074	1.00601	1.97703	1.86969	-0.3321	-0.4705	-0.9902	1.3824	1.8792	1.589	1.76281	2.11772	1.81581	2.43924
266	Os.9283.1.S1_at	LOC_Os02g33070	0.8876	0.2914	0.7814	-0.0609	0.0231	-0.0641	0.4498	0.4101	0.5275	1.2787	1.1077	0.9053	-0.1919	-0.3325	-0.8574	1.8075	2.3153	1.5086	0.5733	0.1883	0.5034	0.0605	0.4037	-0.4713	1.17531	1.30782	1.96187	1.5384	0.2164	0.8261	0.8498	1.59202	1.68909	1.84659	1.80532	1.9048	1.93733	4.7927	3.8205	4.0035	0.5231	0.8364	0.3135	2.29391	2.20021	2.51325	2.27617
267	Os.54242.1.S1_at	LOC_Os04g50740	0.3165	-0.1723	0.265	3.1486	1.5463	2.3798	4.1428	2.4697	0.414	-2.8741	-0.0998	-0.3456	-0.5745	3.6357	2.6835	2.0592	2.1812	1.1907	1.5664	1.5495	3.878	-0.0918	2.7004	0.6461	-1.68153	2.06779	3.67941	0.942933	0.5082	0.6891	2.192	3.14983	0.600459	0.291603	-0.319882	1.21439	2.1079	1.732	1.247	0.9492	-1.0583	0.8752	-2.9472	3.15456	-0.0569905	2.84602	0.67958
268	Os.50175.1.S1_at	LOC_Os04g51820	-1.5653	-1.343	0.1275	0.0666	0.7473	5.4685	3.1268	3.3766	-1.3585	4.849	-2.0394	-3.3291	0.9313	2.8969	3.4986	1.7235	1.2201	0.7151	1.3934	0.5683	1.8158	1.2773	0.7542	1.837	0.533808	0.553578	4.77461	1.37877	0.4887	1.0755	3.6204	-0.293253	2.78378	2.58173	3.95377	2.90034	1.69579	-0.7703	0.061	-0.7208	-0.5567	-0.002	1.5764	0.406931	1.17193	0.870662	3.10585
269	Os.34462.1.S1_at	LOC_Os01g62950	-0.26	0.7462	0.0654	1.1744	0.4512	0.1461	1.2543	0.7813	0.4153	0.034	-0.4113	0.1909	0.3537	2.0054	1.9716	2.9874	2.8609	3.1525	4.5889	2.3399	1.5904	1.4077	0.9012	1.2281	0.376485	0.625736	-0.00298076	0.788463	1.2928	0.3741	0.3662	1.26335	1.13742	0.930454	1.03346	1.7242	2.04849	0.1357	-0.1286	0.15	2.1226	2.151	2.2181	0.810704	2.40912	1.88615	3.01945
	a	a	a	a	a	a	a	a	a	a	a	a	a	a	a	a	a	a	a	a	a	a	a	a	a	a	a	a	a	a	a	a	a	a	a	a	a	a	a	a	a	a	a	a	a	a	a	a	a
	a	a	a	a	a	a	a	a	a	a	a	a	a	a	a	a	a	a	a	a	a	a	a	a	a	a	a	a	a	a	a	a	a	a	a	a	a	a	a	a	a	a	a	a	a	a	a	a	a
	a	a	a	a	a	a	a	a	a	a	a	a	a	a	a	a	a	a	a	a	a	a	a	a	a	a	a	a	a	a	a	a	a	a	a	a	a	a	a	a	a	a	a	a	a	a	a	a	a
	a	a	a	a	a	a	a	a	a	a	a	a	a	a	a	a	a	a	a	a	a	a	a	a	a	a	a	a	a	a	a	a	a	a	a	a	a	a	a	a	a	a	a	a	a	a	a	a	a
	a	a	a	a	a	a	a	a	a	a	a	a	a	a	a	a	a	a	a	a	a	a	a	a	a	a	a	a	a	a	a	a	a	a	a	a	a	a	a	a	a	a	a	a	a	a	a	a	a
	a	a	a	a	a	a	a	a	a	a	a	a	a	a	a	a	a	a	a	a	a	a	a	a	a	a	a	a	a	a	a	a	a	a	a	a	a	a	a	a	a	a	a	a	a	a	a	a	a
	a	a	a	a	a	a	a	a	a	a	a	a	a	a	a	a	a	a	a	a	a	a	a	a	a	a	a	a	a	a	a	a	a	a	a	a	a	a	a	a	a	a	a	a	a	a	a	a	a
	a	a	a	a	a	a	a	a	a	a	a	a	a	a	a	a	a	a	a	a	a	a	a	a	a	a	a	a	a	a	a	a	a	a	a	a	a	a	a	a	a	a	a	a	a	a	a	a	a
1	Os.25849.3.S1_x_at	LOC_Os01g66970	-1.2779	-0.8972	-0.9565	-0.3526	-0.427	-0.0126	-1.1875	-1.5732	-1.3466	-0.104	-0.4686	-0.3622	-1.2527	-0.5973	-0.5727	-3.2669	-3.8872	-3.9108	-1.7534	-2.0187	-1.7017	-2.5839	-2.4572	-2.0097	-0.696313	-0.618976	-1.75457	-1.51851	-0.8544	-0.992	-0.1765	-1.22425	-0.950261	-1.33994	-1.02081	-1.66533	-1.71546	-0.4555	-0.5167	-0.39	-1.7494	-2.1935	-1.8534	-1.20215	-1.60293	-1.35745	-1.47894
2	Os.16047.1.S1_at	LOC_Os01g70400	-1.776	-1.5659	-2.246	-3.0717	-2.982	-2.5794	-1.1011	-1.7955	-1.7773	0.0488	-0.3509	-0.1342	0.1366	-0.4725	0.8316	-0.3966	-0.7916	-0.0502	-0.7746	-0.8374	-0.3035	-0.1741	0.1231	-0.7839	-0.190719	-0.399608	-1.19229	-0.93147	-0.3126	-1.0129	-0.2673	-1.08425	-0.456107	-0.729485	-0.217149	0.253652	-1.43047	-1.664	-2.1185	-1.9688	-0.8675	-1.3012	-1.2893	-0.441498	-1.20462	-0.347815	-1.33597
3	Os.57186.1.S1_at	LOC_Os05g27590	-1.7256	-1.057	-1.1949	-2.3028	-0.9359	-1.5545	-3.0135	-2.8478	-1.5243	2.618	0.5613	0.4749	-0.5461	-0.832	0.5009	-2.9142	-3.6718	-2.9573	-3.1018	-3.7508	-2.7541	-0.9646	-1.0046	-1.4551	-1.65194	-1.78687	-3.14514	-3.36062	-0.2938	0.1691	-0.0274	-0.743905	-0.458361	-0.813514	-1.50365	-0.645181	-3.59895	-2.4983	-2.4787	-4.025	-1.9762	-2.1439	-3.6104	1.16477	1.18324	-0.685445	-0.54559
4	Os.50268.1.S1_at	LOC_Os05g45440	-1.0748	1.1146	-2.7249	-2.5245	-1.5592	-0.9841	1.1827	1.5547	1.4901	-0.1131	-0.5503	-0.8443	-2.6903	-2.7954	-2.5528	-1.3862	-1.8322	-1.3641	-2.966	-1.3395	-2.4567	-1.7996	-2.1155	-2.9861	0.0829965	-0.229273	0.859982	-0.431642	-1.3712	-0.4736	-1.0602	-1.13727	-1.49928	-1.33693	-1.64357	-1.80548	-2.22666	-1.5756	0.1558	-0.6674	0.7007	0.4451	1.5801	-1.46432	-1.58346	-1.66245	-1.71163
5	Os.5238.1.S1_at	LOC_Os12g41710	-0.7865	-1.0012	-0.2995	-0.9916	-1.1076	-1.6656	-1.4092	-1.2841	-1.1399	-1.7059	-1.0211	-1.1407	-5.3396	-4.375	-3.9957	-0.6473	0.4237	-0.0436	-1.0652	-0.882	-1.7178	0.1322	0.0221	-1.0455	-0.90012	-1.21455	-0.735732	-0.953427	-3.2938	-2.3532	-2.2448	-0.864179	-1.10608	-1.13904	-1.2433	-1.27433	-1.41821	0.0518	-0.2236	0.2471	-0.9272	-1.7634	-1.0064	-1.9706	-2.38317	-2.07729	-2.32966
6	Os.1503.1.S1_at	LOC_Os06g45140	-2.7031	-2.7006	-2.2099	-4.3527	-4.1345	-4.4928	-3.0621	-3.1485	-2.7841	-2.2219	-2.3123	-1.5702	-2.7722	-3.288	-1.8018	-0.4909	-2.0981	-0.2186	-1.1422	-1.1264	-0.708	-2.7786	-1.9793	-1.4154	-0.481946	-0.452331	-1.95313	-1.70501	-2.2319	-0.6323	-1.3431	-1.22318	-0.888359	-1.37951	-1.10561	-2.13713	-1.63246	-5.4122	-1.275	-1.8039	-0.2268	-0.4618	-0.714	-0.903223	-0.700543	-0.643347	-0.594005
7	OsAffx.5561.1.S1_s_at	LOC_Os07g37420	0.668	0.3596	-0.5917	-1.0699	-1.0275	0.2218	1.356	0.9751	1.6134	-0.934	-0.7355	-1.2875	0.2194	0.0327	1.4495	-2.3962	-3.698	-1.9746	-2.6831	-2.7284	-2.1203	-1.6581	-2.7286	-2.8198	-1.54586	-1.22022	-1.5232	-1.45061	-0.1545	0.0207	0.0723	-1.01314	-2.34351	-2.26283	-2.27069	-2.18741	-1.62871	-2.5199	0.424	-0.5072	-0.8422	-0.9931	-0.2555	-1.25825	-1.55581	-1.66525	-2.33545
8	Os.52966.1.S1_at	LOC_Os12g41810	-2.035	-1.5818	-1.691	-1.3514	-1.7051	-1.6873	-0.8241	-0.7215	-0.9912	-1.0271	-1.0255	-0.7468	-1.9277	-1.5919	-1.3288	-1.2536	-2.537	-1.6597	-1.37	-0.7864	-1.4115	-1.1802	-0.9849	-1.0701	-1.26378	-1.51658	-1.48067	-2.14564	-0.9103	-0.8969	-1.0103	-1.66328	-1.47573	-1.28032	-1.21807	-2.32083	-1.86549	-1.2387	-1.5065	-1.3198	-1.6301	-1.5432	-1.5227	-1.69362	-1.57777	-2.17501	-1.59985
9	Os.9093.1.S1_at	LOC_Os06g05930	-1.6373	-0.7071	-1.4606	-2.1337	-1.9275	-2.0016	-0.6815	-0.4815	-0.6722	-0.1091	-0.1198	-0.0891	-0.2087	-0.1459	-0.3885	-3.5144	-4.4859	-3.9842	-2.7557	-2.5793	-2.0434	-4.1699	-4.1972	-4.4644	-2.25134	-2.13979	-1.23778	-1.24343	-0.4117	-1.4904	0.5426	-0.219617	-0.540627	-1.01508	-0.754263	-1.02302	-1.97415	-2.0182	-2.0663	-1.6158	-2.2563	-2.2318	-2.1013	0.966667	0.144244	0.336595	-0.352368
10	Os.10352.1.S1_at	LOC_Os05g01470	-2.5646	-1.8676	-2.8964	-1.9395	-2.0597	-1.9672	-1.4349	-1.0895	-1.498	-1.4123	-1.4786	-1.591	-1.6786	-2.2565	-0.8037	0.2409	-1.7021	0.5879	0.774	-0.1661	0.166	0.8596	0.2454	0.6918	-2.20188	-2.29512	-1.30444	-1.51502	-1.7864	-1.4664	-1.7823	-2.46059	-2.4448	-2.98926	-2.83966	-2.95351	-2.69377	-1.2021	-1.596	-1.0581	-0.5877	-1.0665	-0.6829	-2.76351	-2.31321	-2.60959	-2.44438
11	Os.5209.1.S1_at	LOC_Os09g34320	-1.1749	-1.0035	0.1468	0.0906	0.1904	2.6431	-5.1979	-4.778	-2.6186	1.3581	-0.3531	-4.3927	-2.6962	0.5427	-1.7729	-1.9753	-2.2536	-2.4764	-2.9879	-0.2989	1.5691	-1.5556	-4.7103	-5.1118	-2.0829	0.8448	-4.50388	-4.12639	-1.6991	-1.2979	0.7362	0.466368	-0.380458	-0.267849	-0.559332	0.20486	-1.64123	-0.7755	-1.4021	-0.3025	1.4609	0.0392	0.4947	0.122203	-0.430117	0.141086	-0.441402
12	Os.6284.1.S1_at	LOC_Os03g04710	-0.6101	-0.4613	-2.6119	-1.2595	-1.2237	-0.3844	0.1034	-0.0935	-0.0722	-0.7205	-0.5762	-0.5861	0.4834	-0.5132	-0.1266	-2.008	-4.9751	-2.6428	-2.3945	-2.439	-1.7541	0.6604	-0.9222	0.3142	-1.73435	-1.75244	-1.58728	-1.4865	-2.6853	-2.4171	-2.4259	-0.751065	-0.87068	-1.04646	-1.16813	-1.77547	-1.94564	-1.5871	-1.6537	-1.7324	0.0739	-0.0788	-0.2047	-1.17699	-1.46201	-1.24826	-1.4551
13	Os.12390.1.S1_at	LOC_Os08g06550	-1.7086	-1.2576	-1.1566	-1.064	-1.4353	-1.3377	-1.178	-1.5028	-0.8809	-1.1249	-1.5925	0.9559	-0.03	-0.6245	-0.6905	-4.0085	-2.6593	-3.2968	-2.2369	-1.4298	-2.0548	-0.7265	-1.3909	-0.3296	-1.24224	-0.966128	-1.07091	-2.03727	-2.1357	-2.3658	-1.3576	-1.75459	-1.27	-1.61745	-2.08185	-2.34758	-2.0343	-1.2517	-0.7034	-1.4409	-0.5755	-0.2007	-0.0929	-0.615985	-0.688868	-1.33205	-1.12214
14	Os.14592.1.S1_at	LOC_Os06g39260	0.7438	1.5582	1.7	-0.3571	-0.4084	-0.6978	-0.3271	-1.1552	-1.5958	-0.1024	0.1887	0.4107	-0.1243	0.3393	0.2467	-2.2106	-0.5398	-1.7562	-0.1914	-0.7967	-0.104	-0.4048	0.0161	-0.2758	-0.127193	-0.0328364	-0.971163	-1.00511	-0.4832	-1.1039	-1.9137	-3.09985	-3.2457	-3.26097	-3.46777	-3.07143	-3.3	-0.6875	-1.5665	-1.1919	-1.7107	-2.242	-1.4352	-2.88057	-2.5999	-3.13091	-2.81322
15	Os.27084.1.A2_at	LOC_Os04g52640	-1.2515	1.9064	2.911	-2.5187	1.657	2.1973	-3.542	-4.0563	-1.7404	1.2749	-1.8817	0.7858	0.4647	-2.1642	-0.466	-2.1418	-0.8843	2.2986	-1.2588	-3.2738	-1.3216	-3.1335	-2.1162	-1.284	-0.218225	3.05262	-3.70329	3.1486	-0.1459	-1.0762	0.97	-3.90773	-0.817428	-2.58493	-1.9469	1.50867	-3.74667	0.5347	-2.4221	-1.6936	4.4304	-0.7894	-1.7413	-2.6552	0.342121	-1.80077	0.0999019
16	Os.27084.2.S1_at	LOC_Os04g52640	-1.3893	0.3484	2.2294	-0.1867	0.7853	1.4962	2.1071	0.8736	1.3966	5.856	1.8012	-1.2522	-0.2207	-0.5058	-3.3577	2.4544	0.6815	-0.1815	4.0713	0.5822	2.1712	5.2499	2.7792	0.6608	0.595054	3.35817	1.30307	-2.87808	1.7321	1.3619	-1.5055	-0.693621	2.13061	0.278416	3.00821	0.413733	2.97044	1.9665	3.3342	4.1584	-1.2552	2.2095	0.619	2.44141	2.77348	2.56257	2.7025
17	Os.38760.1.S1_at	LOC_Os05g28090	-4.5347	-0.6505	0.2028	-3.3918	4.1479	2.1645	-1.2572	-1.5805	-1.4017	-0.1468	-0.2323	0.2269	-0.0973	0.6393	1.2745	-5.2563	-7.2716	-5.8025	-0.3804	1.5258	-0.8957	-0.4984	-0.5363	0.0794	-2.63154	-2.42374	-3.46894	-3.74157	-1.2439	-0.5208	-0.1841	-0.856767	-0.487019	-0.753171	-0.0593669	-1.17704	-0.770857	0.4923	-0.5606	-0.5664	-2.7515	-3.1324	-3.2604	-0.689614	-0.104016	-0.505097	-0.68621
18	Os.38760.1.S1_s_at	LOC_Os05g28090	-0.7188	-4.1062	-2.0308	-3.0071	3.0389	-1.7687	-0.9125	-0.6785	-0.9504	-0.5206	-0.6502	-0.712	-1.4583	-1.1011	-0.5628	-4.0919	-4.1477	-4.02	-1.781	-0.6746	-1.5223	-1.3821	-1.1145	-1.0431	-2.30577	-2.28683	-1.90686	-2.02254	-1.7845	-1.4614	-1.0553	-1.38396	-1.27243	-1.64175	-1.37227	-2.11167	-1.87774	-0.8467	-0.8088	-0.865	-0.7101	-0.7098	-1.0146	-1.35518	-1.28809	-1.9166	-1.74118
19	Os.47712.1.S1_at	LOC_Os05g28090	1.14	0.8169	-2.7633	-2.8961	0.823	-1.0054	-0.4076	-0.2773	-1.7477	-0.2425	-0.0019	-0.4136	-1.697	-1.0028	0.012	-2.9939	-3.4	-4.1184	-1.9007	0.2534	-1.7409	-1.2229	-1.1704	0.3161	-0.679876	-1.12329	-2.31534	-4.88995	-1.8689	-0.328	-1.102	-1.31957	-0.910453	-1.93175	-0.568828	-1.65475	-2.27071	-1.4011	-1.0405	-1.2511	-3.7357	-2.7866	-1.9849	-1.10531	-1.16724	-1.16714	-1.48311
20	Os.20403.1.S1_s_at	LOC_Os08g43400	-1.429	-0.0687	0.1723	-0.1254	-0.0574	-0.492	-0.9076	-0.8234	-0.5604	-1.1273	-1.5541	-0.7658	0.2403	-0.1049	-0.0941	-4.7934	-3.1538	-4.9033	-1.3843	-1.1654	-1.8351	-4.1665	-4.9149	-4.356	-1.45434	-1.29936	-1.82058	-2.28327	-0.5148	-0.1429	-0.1871	0.208434	-0.00560616	-0.200769	-0.643748	-2.20968	-1.66211	-1.6209	-2.3343	-1.0108	-0.6239	-0.6382	-0.7366	-1.43471	-0.287398	-1.30311	-0.762168
21	Os.27227.1.S1_at	LOC_Os09g16510	-1.5216	-0.7647	-3.1505	-1.0067	-2.6464	-1.5334	2.1375	2.122	2.3613	-1.478	-0.7003	-1.0946	-1.8124	-1.9119	-1.7348	-1.8611	-1.1099	-1.6332	-0.9981	-0.1426	-0.7728	-0.8861	-1.2591	-2.1068	-2.17625	-1.69425	-1.22114	-0.665974	-2.213	-2.9744	-2.8526	-2.09491	-2.25829	-1.96407	-1.94064	-2.21071	-1.83856	-0.7346	0.394	0.4724	-0.2401	-0.2516	-0.2539	-1.45034	-1.20441	-1.98905	-2.04029
22	Os.9696.1.S1_at	LOC_Os08g39350	-1.1089	-1.3294	-1.0974	-2.1669	-1.6977	-2.4032	-0.6932	-0.4633	-0.5486	-0.5605	-0.2819	-0.8414	-2.5502	-2.1264	-3.386	-1.4549	-1.3134	-1.4436	-1.0718	-0.6339	-0.8675	-1.0524	-0.8387	-0.756	-0.504347	-0.529349	-0.0295219	0.0567281	-1.7463	-0.6119	-0.6868	-1.57216	-1.81674	-1.79139	-1.81864	-2.52451	-2.69903	-1.3293	-0.6187	-1.0268	-0.5665	-0.5254	-0.374	-2.63028	-2.28389	-2.69925	-2.57549
23	Os.5944.1.A1_at	LOC_Os11g07850	-2.2798	-2.335	-1.5688	-1.5806	-1.7994	-2.0195	-1.1898	-0.9593	-1.267	-1.0268	-1.2016	-0.9335	-2.1548	-1.4622	-0.7359	-0.945	-1.4406	-1.5251	0.005	0.1338	-0.7446	-0.9186	-0.8497	-0.5288	-1.234	-1.12346	-1.12789	-1.48975	-1.6903	-1.8488	-1.8918	-2.29211	-2.26723	-2.66565	-2.55606	-2.84254	-2.46442	-1.7315	-1.6177	-1.1223	-0.0158	-0.1844	-0.3764	-1.65736	-1.74548	-1.98557	-1.9597
24	Os.6592.1.S1_a_at	LOC_Os05g04380	-1.6054	-1.054	-1.3481	-2.1057	-1.8611	-1.6234	-1.1427	-1.1678	-1.1161	-1.0425	-0.9835	-1.3346	-0.3985	-0.1792	0.753	-0.5436	-0.4034	-0.8756	-0.8739	-0.4032	-0.7665	-4.3612	-4.099	-3.6756	-1.33055	-1.04718	-0.91972	-1.13547	-0.0943	-0.8536	-0.6781	-2.54093	-2.17895	-2.78905	-2.67063	-3.33696	-3.96791	-0.8073	-0.432	-0.567	0.3444	0.379	0.4105	-1.40198	-2.14405	-1.62328	-2.20166
25	OsAffx.4611.1.A1_at	LOC_Os05g44270	-0.3828	1.2928	-0.8494	0.2021	-0.3051	0.5006	0.2919	1.0018	-1.8788	1.0325	0.8121	-0.0362	-1.3103	-1.7542	0.4539	-0.3689	-3.1597	-1.6107	-1.1135	0.2059	-1.0858	0.2244	0.1406	-0.728	-1.22798	-1.69828	-0.831295	-0.20246	-0.1334	-2.1557	-0.0795	-0.64422	-1.14245	-0.366187	-0.515832	-1.11786	-1.1452	0.8407	-0.4647	0.0265	-0.1795	0.9753	-0.0957	0.724751	1.01451	-0.78729	1.94839
26	Os.19584.1.A1_at	LOC_Os07g35390	-2.0638	-0.8562	0.2406	-1.9137	-4.1857	-3.5534	-2.4584	-3.7776	-1.465	-0.2854	2.0756	-0.3655	-1.0875	-1.5387	-1.0082	-0.0893	-3.8171	-2.4338	-0.2654	-1.0498	1.8067	-1.8147	-1.2148	-0.9948	-1.22721	-1.84775	-2.81027	-3.23266	-0.1569	-2.4697	-1.8985	-3.99223	-1.63105	-2.58283	-1.90437	-2.98516	-1.99126	-2.6465	2.0195	2.6265	-1.9568	-2.2207	-1.042	-1.95065	-1.54416	-1.28198	-1.71985
27	Os.15700.1.S1_at	LOC_Os05g07130	0.11	-0.353	0.8473	0.3818	0.5848	-0.6691	-1.145	-1.0224	-0.9688	-1.0521	-1.0595	-1.0835	-1.7624	-1.7854	-0.7417	-2.4605	-2.7936	-2.5219	-2.1061	-1.2628	-2.1561	-1.4737	-0.9988	-1.4721	-2.76307	-2.52467	-2.91911	-2.98835	-0.8148	-0.7957	-0.9354	-1.24574	-0.663642	-1.14668	-0.866676	-1.86022	-1.88243	0.3635	0.4452	0.3112	-0.9449	-0.8661	-0.9224	-1.07632	-1.15261	-2.20997	-1.87509
28	Os.34851.1.S1_at	LOC_Os07g02780	-0.3986	-1.6521	-1.1017	-0.8658	-0.7722	-0.6524	-1.2953	-0.8308	-0.9027	-3.3885	-1.8262	-1.5996	-1.6544	-1.6795	-1.985	-1.3805	-3.3601	-2.5946	-0.6967	-1.0735	-1.4362	-0.4979	-0.0026	-1.332	-2.32505	-1.92355	-1.90254	-2.15104	-1.9678	-1.1518	-1.7808	-1.4339	-1.61471	-2.43093	-1.32318	-1.17723	-1.36268	-0.8741	0.0447	1.1521	-0.5727	-0.2121	-0.7221	-1.25376	-4.37016	-2.04867	-1.61538
29	Os.17479.1.S1_at	LOC_Os01g49320	-3.8894	-4.0058	-3.1239	-3.0945	-3.4221	-3.7283	-0.4204	-0.361	-0.4275	-3.3144	-3.0837	-3.331	-0.4917	0.3145	-1.676	-3.0113	-1.3089	-3.0319	-1.1435	1.4993	-0.6973	-0.9825	-1.537	-2.7939	-3.88866	-3.62097	-1.30546	-1.37272	-0.1384	-1.5893	-1.2403	-1.68622	-2.03963	-1.99303	-2.2593	-2.33297	-2.65281	-1.5815	-2.7277	-1.5	-0.1251	-0.443	-0.514	-0.547571	-0.624181	-1.12477	-1.32238
30	Os.37549.1.S1_at	LOC_Os11g05050	-0.1993	-1.0867	-0.8281	-1.3078	-1.2109	-0.835	-1.5104	-2.9945	-2.1209	-1.3906	-0.7798	-1.2976	-0.3377	-1.2904	0.577	-3.1189	-2.4478	-2.9863	-2.1119	-2.247	-0.9063	0.3237	0.2707	1.5533	-1.48352	-2.26038	-3.41741	-2.51146	-0.6264	-0.9044	-0.2474	-0.604513	-1.67268	-0.903088	-2.10685	-2.33134	-2.60859	-1.9943	-1.376	-1.1226	-2.1769	-1.8504	-1.5165	-1.01088	-0.879492	-3.25466	-2.61943
31	Os.9392.1.S1_at	LOC_Os11g05050	-2.1048	-2.627	-2.3134	-1.4447	-1.9836	-1.6398	-1.4619	-1.3162	-1.2286	-1.0835	-0.8319	-1.2753	-1.5843	-1.474	-0.8824	-5.5397	-4.761	-5.1591	-2.5949	-1.7343	-2.0795	-0.5314	-0.5905	-0.4621	-2.17701	-1.87853	-2.42278	-2.37359	-1.0837	-0.9403	-0.7961	-1.15278	-1.47503	-1.45455	-1.71785	-2.64844	-2.41717	-0.2643	-0.0463	-0.153	-1.4086	-1.5377	-1.2629	-1.6155	-1.46652	-3.53216	-3.59422
32	Os.26871.1.S1_at	LOC_Os09g39060	-0.9415	-0.0682	-4.5786	-0.9739	-1.636	-0.5356	-0.7295	-0.2292	-0.2838	0.183	-0.6769	0.4704	-0.46	-1.787	-0.5264	-2.5733	-2.6452	-2.9979	-2.7602	-1.9512	-2.2925	-1.9357	-1.2017	-1.9293	-1.02273	-0.549734	0.0930267	0.800829	-2.3464	-0.9506	-0.9601	-1.16405	-0.773527	-1.34811	-0.287878	-2.2391	-2.14027	0.242	-0.408	-0.6137	-0.7512	-0.2191	0.1705	-1.48438	-1.15673	-4.75633	-1.9049
33	Os.18486.1.S1_at	LOC_Os09g32670	-0.5057	-1.0468	0.3244	-1.3785	-1.2236	-1.3442	-1.3777	-1.3732	-1.6986	-0.35	-0.4786	-0.5408	0.1251	0.9191	0.7608	-0.4396	-0.0787	0.0221	-2.1506	-1.3832	-1.8156	-4.2016	-3.6632	-3.2284	-1.85149	-2.21938	-3.5578	-3.45212	0.214	0.4962	0.293	-0.714388	-1.1559	-1.78666	-2.26817	-2.80602	-2.37429	-2.3574	-1.9328	-1.7763	-1.481	-1.7715	-1.914	-2.21688	-2.14537	-1.6058	-1.91733
34	Os.6625.1.S1_x_at	LOC_Os09g27830	0.5499	0.9115	1.3988	-1.0756	-1.0718	-1.4508	-1.4027	-1.1573	-1.2052	-0.1489	-0.1502	-0.294	-0.3568	-0.3229	-0.5659	-1.7157	-0.3402	-1.4151	-0.6268	-0.9648	-0.7074	-0.7625	-0.3673	-0.3242	-0.188923	-0.400231	-1.06297	-0.740924	0.1649	-0.2607	-0.8074	-3.16372	-3.48232	-3.36052	-3.62129	-3.2345	-3.07627	-0.5858	-1.4275	-1.0904	-0.6453	-0.9279	-1.1146	-2.74118	-2.76614	-2.85064	-3.21993
35	OsAffx.19062.1.S1_at	LOC_Os11g29100	0.0024	-1.4101	-2.0764	-2.2471	-1.4141	2.8949	-0.7899	-2.6708	-1.3947	-0.9515	-2.2804	1.1699	-3.5859	-1.8875	-1.932	-4.0773	-3.7358	-1.5028	-1.6621	-4.8017	-3.6883	-4.3303	-2.7274	-1.1728	-2.38053	-2.45944	-2.39749	-1.37539	-0.5187	-1.4759	-0.7044	0.224436	0.400906	1.45106	0.682002	-1.88698	-2.01477	-0.71	0.3131	-0.3034	-0.5484	-3.35	2.2551	-0.407799	-0.437304	0.147372	-0.734462
36	Os.11139.1.S1_at	LOC_Os05g49880	0.1838	0.2713	0.8063	-0.7777	-0.7717	-1.1262	-1.3293	-1.2477	-1.4756	-0.5259	-0.6067	-0.7659	0.0648	-0.1285	0.0508	-4.0003	-3.2784	-3.4558	-1.8919	-1.0498	-1.8607	-1.6811	-1.5329	-1.6594	-1.48653	-1.39074	-1.96132	-1.87365	0.2793	-0.2573	-0.5262	-1.83217	-1.83952	-2.30899	-2.15575	-2.13678	-2.01123	-1.2959	-1.4278	-1.4844	-1.2045	-1.2394	-1.0647	-1.32525	-1.23541	-1.56677	-1.55183
37	OsAffx.12389.1.S1_at	LOC_Os02g37690	-1.9795	0.2707	-1.4719	-0.9206	-1.0014	-0.2081	-0.6695	-0.4441	-0.3719	0.1126	0.1791	-1.0653	-0.953	-0.0292	-3.4115	-2.5449	-3.5039	-2.5828	-2.2771	-0.9951	-1.1744	-1.2996	-3.5735	-1.9042	-2.67481	-2.73871	6.38034	3.18869	-0.8728	-1.6625	-0.4077	-0.374203	-0.303935	0.116615	-0.740428	-1.18165	-2.32635	-2.2773	-2.4054	-1.124	0.7582	0.8433	-0.0494	6.52411	-0.90273	5.71135	-6.62464
38	Os.21103.1.S1_x_at	LOC_Os03g42130	-1.2097	-1.3959	0.141	-0.3362	-1.59	-1.9434	-0.6334	-0.9016	-0.7154	-0.5931	-0.8276	-1.0224	-1.3111	-1.8866	-0.8154	-2.3697	-2.7509	-2.1636	-1.6336	-1.5584	-0.8659	-0.3799	-0.2831	-0.7361	-2.26268	-2.1315	-2.84573	-3.18059	-1.7852	-1.1872	-1.1636	-1.87433	-1.84419	-2.33774	-2.29876	-2.91084	-2.13657	0.4678	0.3199	0.1165	-0.2177	-0.1161	0.0256	-0.791512	-0.634648	-1.68161	-1.74221
39	OsAffx.17944.1.S1_at	LOC_Os09g28200	-2.679	-3.4392	-3.6609	2.3329	-2.772	-2.9133	-2.3119	-0.79	-2.08	-1.4139	-3.0682	-1.1698	-2.9196	1.1028	-0.0956	-1.3676	-2.1323	-3.4785	-1.1755	-3.8228	-1.8049	-2.2782	-3.2962	0.4051	-2.26986	-3.30413	-3.93708	-4.10246	-3.3363	0.3736	-2.6352	0.0709294	-0.845298	0.498134	-1.72106	0.229669	-1.19864	-2.8289	-2.8608	-1.5916	0.0806	-3.2606	-1.8213	0.289022	-1.07436	-0.193379	-0.706052
40	Os.49773.1.S1_at	LOC_Os03g11600	-3.3021	0.0378	1.3764	-2.9309	-1.8926	1.5402	-0.9384	-1.8775	-0.7018	-2.157	-0.4573	-0.9896	-3.5967	-4.4772	-3.0087	-2.4723	0.5344	-1.4513	-0.1615	-0.7155	-1.1359	-0.181	-3.6682	-2.3002	-0.691978	-1.39555	-1.69835	-1.05582	-0.7256	0.289	1.9746	-1.77027	-3.56466	-2.29545	-0.746249	-1.62626	-1.17972	-0.9662	-1.3766	-1.4936	-1.565	-0.5298	0.0092	-4.34562	-0.636777	-0.69969	-2.48635
41	Os.47446.1.S1_at	LOC_Os07g01090	-0.2989	-0.5051	-0.6532	-0.7488	-0.6661	-1.263	-1.0798	-1.936	-1.1743	-1.4386	-1.6173	-1.4267	-0.6018	-0.8781	-0.1121	-1.44	-2.2297	-1.3626	-1.7227	-0.7352	-1.0112	-0.0334	-0.126	0.9657	-0.0130134	-0.162722	-0.563815	-0.3845	-1.4121	-1.5487	-1.5988	-2.31325	-2.91208	-2.53007	-2.74969	-4.20854	-3.23623	-1.7384	-1.9294	-1.7502	-1.9622	-2.0495	-2.0378	-1.65281	-2.17749	-1.80202	-3.05901
42	Os.52699.1.S1_at	LOC_Os04g55420	-0.4276	-1.4156	-2.3054	-1.0131	-1.4419	-1.411	-1.3604	-0.9137	0.2459	2.3813	-0.5971	4.6083	-0.8271	-0.6199	-0.3722	1.294	-0.0578	-0.9573	-2.2916	1.6987	-2.2884	-1.4778	1.3436	-2.0183	-1.33266	-1.95294	-1.85848	-1.53007	-1.8016	-2.8783	-1.2183	-2.28883	-3.22158	-1.65228	-2.86333	-2.44378	-2.70756	-0.6845	-3.0874	-0.9955	0.0455	-0.2838	-0.3993	-1.75749	-2.39537	-1.55055	-2.32296
43	Os.24753.1.S1_at	LOC_Os09g28720	-2.8116	-1.1954	-2.345	-2.0819	-2.5092	-1.6069	-1.6253	-2.0894	-1.6101	-0.1148	0.3879	-0.5499	-0.7992	-3.136	-0.6444	-2.652	-4.4665	-3.6313	-5.2642	-1.1052	-1.3512	-2.5742	-3.4438	-3.2205	-2.28147	-2.34808	-1.12263	-2.48476	-0.3552	-0.1064	-0.1131	-0.0747357	0.557242	-0.955098	-0.033001	-2.13719	0.000701771	-1.7958	-2.7157	-2.0497	-1.4233	-1.5658	-1.6381	-0.0201199	-0.579523	-0.523699	-0.297369
44	OsAffx.1083.1.S1_at	LOC_Os01g66840	0.4099	0.3273	-1.0091	-0.5769	-0.8081	-0.8933	-1.528	0.2204	0.4525	1.0158	-0.4168	-1.4877	-1.4338	-0.5949	-0.9588	-0.751	-2.0143	-1.4275	-1.5387	-0.0274	-0.5192	-0.2294	0.6244	-1.2747	-1.73696	-1.2146	-1.03769	-1.53888	-1.3027	-1.9961	-2.2444	-2.46385	-2.4585	-2.3679	-2.38017	-2.30782	-2.96971	-0.6585	-0.5202	-0.4488	0.3182	-0.0457	0.3979	-1.62765	-2.26758	-2.60319	-3.21191
45	Os.50200.1.S1_at	LOC_Os06g28820	-1.1621	-0.1144	-1.8716	1.7155	1.0098	-1.803	-4.1368	-0.9897	-3.3247	0.132	-0.294	-0.2635	0.6467	0.3415	0.0316	-2.711	-1.4913	-0.9971	-0.1637	0.1211	-1.5572	-1.5466	1.6447	-0.2502	2.91481	3.31972	-7.48881	-6.97191	0.9986	-4.2409	-2.1517	0.127863	-0.110559	1.0405	4.17466	-1.57765	3.22806	-0.811	-1.2353	-3.2707	2.0949	-0.1193	2.062	0.162564	1.07468	1.97535	1.74157
46	Os.2858.1.S1_at	LOC_Os03g48060	-2.1577	-2.0825	-2.0048	-2.3854	-2.5509	-3.0412	-0.0539	-0.4627	-0.2947	-1.8277	-0.809	-1.8699	-0.3121	0.1185	0.0856	-0.4115	-2.7591	-0.6359	-3.3604	-4.5132	-4.5952	-1.6557	-2.5363	-1.1016	-0.591157	-0.322129	-1.14331	-0.388001	1.0597	-0.8108	0.3337	-0.659145	-0.307244	-1.92713	-0.756197	-2.02369	-0.260728	-1.2979	-0.8273	-1.3732	0.0048	0.0383	0.2996	-2.2869	-2.34159	-3.99376	-3.40237
47	Os.49631.2.S1_x_at	LOC_Os07g33350	-2.6498	-2.8674	-3.0444	-2.8038	-3.0627	-2.3751	-2.0796	-2.3453	-2.3998	0.2937	0.3837	0.439	-3.5312	-2.5919	-2.4536	-1.7473	-2.5869	-1.9253	-2.8775	-3.032	-2.67	-2.1691	-2.2978	-2.2442	-1.3443	-0.949639	-2.16169	-2.98453	-1.6391	-1.4839	-0.6136	0.742286	0.619964	0.469127	0.166417	-0.401232	-0.324272	-1.77	-1.7505	-1.3205	-2.2928	-2.0822	-2.3448	-0.867144	-1.2318	-1.29489	-1.68432
48	Os.11986.2.S1_x_at	LOC_Os01g49580	-0.9973	-2.2187	-1.0943	-0.3216	-0.668	-0.4887	0.242	-0.8597	-0.6128	-1.3854	-1.6141	-1.7062	-1.2015	-0.4959	0.5872	-1.6544	-2.2304	-2.5547	-0.559	0.0267	-0.4737	-0.2979	-1.3051	-1.3293	-2.08806	-0.814988	1.58194	1.92887	-1.0699	0.2925	2.3681	-2.77581	-0.283116	-2.3688	-3.66474	0.453711	-5.57277	-0.9141	1.0422	-1.6446	-1.1574	-1.2269	-1.5963	-1.39337	-1.55319	-1.99047	-1.52507
49	Os.11566.1.S1_at	LOC_Os02g47620	-3.5694	-3.6203	-3.662	-3.4026	-0.4342	-0.2986	0.7202	0.5592	0.539	-0.4463	-0.7601	-0.8864	-0.3924	-1.1631	1.4002	-2.2315	-4.961	-2.6425	-2.3368	-2.3613	-2.1005	-0.3945	-0.9778	-0.4937	-0.635572	-0.636473	-1.26615	-1.70747	-1.9097	-1.8183	-1.7053	-2.28684	-2.15368	-2.43219	-2.49434	-2.61231	-1.87379	0.3904	-0.0952	-0.7767	-1.4539	-0.9853	-0.8529	-1.40401	-1.34139	-1.98852	-2.09824
50	Os.4954.1.S1_a_at	LOC_Os07g08030	-0.8308	0.047	-0.469	-0.6517	-0.6107	-0.4997	-0.9299	-0.8428	-1.0277	-0.4215	-0.4167	-0.7241	-1.1855	-1.1977	-0.2756	-2.8519	-3.3603	-2.6518	-2.7444	-2.1504	-2.1879	-2.1358	-2.1924	-1.6903	-1.60134	-1.6991	-1.77826	-1.92368	-1.1752	-1.4675	-1.3111	-1.25979	-1.24518	-1.30558	-1.25798	-1.70514	-1.7658	-0.3748	0.0202	-0.4545	-0.9814	-0.8342	-1.0127	-1.13748	-1.09384	-1.62405	-1.56062
51	Os.11841.1.S1_at	LOC_Os08g45190	0.116	-1.2542	0.3133	0.526	0.6267	-1.1396	0.5707	0.1054	-0.3038	-0.5032	-0.4906	-0.5931	-0.5688	-1.2446	0.5534	-1.1861	-3.9526	-1.0081	-2.5989	-2.3227	-1.7002	-1.2892	-2.0092	-2.2143	-0.814399	-0.760306	-0.357076	-0.466829	-0.8085	-0.825	-0.4935	-1.8796	-1.73459	-1.80728	-1.89482	-2.22664	-1.89269	-2.3783	-1.2307	-1.3145	-0.6299	-0.3491	-0.5534	-1.3671	-2.15388	-2.21197	-2.36792
52	Os.27567.1.A1_at	LOC_Os08g26220	-3.2543	-1.8008	1.258	-3.0473	-1.5497	1.4082	-3.752	-5.3609	-1.9875	-3.3166	-3.422	-2.4289	-4.0123	-0.5816	-1.4045	-0.8965	-2.9356	0.882	-2.1257	0.7113	-2.0793	-0.2468	-0.7722	-0.509	-3.97432	-1.60051	0.948293	-3.63907	-1.9754	-0.5973	-0.4461	-2.02915	-4.68406	-0.816669	-1.14926	-2.34219	-0.710421	-2.6092	-2.2522	-0.7345	-0.3352	-1.2573	-1.4868	-1.3354	-1.01978	-1.74809	-1.49135
53	Os.52938.1.S1_a_at	LOC_Os04g59610	0.3778	0.2273	-1.4281	0.799	0.5973	0.1792	-0.8964	-0.9636	-1.5202	-1.2787	-0.6985	-1.1016	-1.5962	-1.6186	-0.7005	-3.8951	-5.864	-4.0092	-3.1377	-2.1747	-2.2199	-2.3465	-2.4787	-2.0218	-0.63373	-1.24863	-1.07865	-0.190062	-0.7383	-0.7309	-0.2037	-1.62463	-1.54388	-1.47775	-1.35336	-1.10438	-1.51631	-0.0879	-0.3252	-0.0011	-0.806	-0.7319	-1.1411	-0.941037	-1.22533	-1.29663	-1.55267
54	Os.4324.1.S1_at	LOC_Os03g03670	-0.3942	-2.675	-1.312	-1.8139	-1.7071	-2.0657	-0.8193	-0.6889	-0.8185	-1.8189	-1.6957	-1.7692	-0.0598	0.2193	1.9148	-3.9124	-6.1578	-3.7247	-3.0068	-2.6092	-2.4261	-1.1747	-1.2229	-1.307	-2.81704	-2.7635	-3.30223	-3.26189	-1.1856	-1.0002	-1.0599	-0.603973	-0.68824	-0.510995	-0.785519	-1.10139	-1.59119	-0.3122	-1.4381	-0.3117	-1.8167	-2.0032	-2.3872	-0.65691	-0.755828	-1.50934	-1.30198
55	OsAffx.1916.1.S1_s_at	LOC_Os01g02710	2.2287	2.0223	0.3807	-0.093	0.8473	-1.4695	-0.1585	-0.4787	0.2176	-2.0246	-2.1943	-1.6906	-3.5478	-3.2193	-3.3411	-4.6636	-3.3481	-3.705	-3.0355	-2.3059	-2.9386	0.7574	0.1026	0.1628	-2.79248	-2.449	-1.14779	-0.706601	-1.4201	-1.5558	-1.1939	-0.15063	-0.371611	-0.459299	-0.406498	-0.794663	-1.45293	-0.6301	1.4515	0.2228	-3.8223	-3.5593	-2.3228	-1.63828	-1.76985	-1.90398	-1.83327
56	Os.7506.1.S1_at	LOC_Os02g47450	-1.5413	-0.3811	-1.3764	-1.6801	-2.0734	-1.254	-0.5854	-0.6726	-0.3854	-1.0109	-0.8674	-1.2743	-2.1794	-2.8373	-2.158	-3.8523	-2.5277	-4.3761	-2.098	-0.5386	-1.7841	-1.6603	-0.9265	-0.1739	-1.6605	-0.950689	-1.7652	-1.81677	-0.7076	-1.9902	-1.5352	-1.03188	-0.999902	-1.42034	-1.53895	-1.47197	-1.75655	-1.6672	-0.5728	-0.4846	-0.6482	-1.0462	-1.9485	-0.776204	-1.2679	-1.298	-1.18421
57	Os.14631.1.S1_at	LOC_Os07g13770	-0.0984	-0.2371	-2.0449	-0.7726	-1.5883	-0.7987	-0.4583	-0.808	-0.5175	-1.9708	-2.4581	-2.4798	-1.5837	-1.8001	-0.6955	-3.5929	-0.2175	-2.2004	-3.3664	-2.0678	-2.5152	-0.6473	-1.1113	-1.4712	-2.88946	-3.25392	-1.52866	-1.79591	-0.2377	-0.2363	-1.0396	-1.01832	-0.787308	-0.615692	-0.842787	-1.66759	-1.31164	-1.2014	-2.097	-0.1099	-1.5812	-2.236	-1.7816	-1.59681	-1.6527	-2.23458	-2.34645
58	Os.7602.1.S1_at	LOC_Os02g44108	-2.0153	-0.5665	-0.9901	-0.6214	-0.5015	-0.6127	-3.782	-4.2867	-4.1204	-0.584	-0.6895	-0.5291	0.6107	0.2432	-0.0946	-3.8905	-4.2386	-3.4263	-1.9245	-1.4519	-1.4191	-3.6676	-3.0667	-2.39	-1.49709	-1.42631	-3.32655	-3.02346	0.1149	-0.0086	0.8824	-0.776689	0.0737523	-0.20238	-0.798187	0.276958	-1.21896	-3.0508	-4.2526	-3.7803	1.5774	1.5944	1.7029	-1.08557	-1.36147	-1.40423	-1.41284
59	Os.52740.1.S1_at	LOC_Os07g41694	0.0534	0.2335	0.7013	0.3186	0.3787	-0.1152	0.2525	0.5131	0.4784	-0.288	-0.7701	-0.7129	0.0755	-0.0072	-0.669	0.6326	-0.2444	0.0389	1.0051	0.5419	0.8348	0.225	0.8948	0.3877	0.697541	1.22404	0.983671	0.754565	1.0893	0.8156	0.2456	1.15977	0.828512	1.08155	0.885973	0.928392	1.03282	0.3157	0.9119	0.8863	-0.334	0.2952	0.4966	0.792864	0.840707	1.04115	0.966965
60	Os.53274.1.S1_at	LOC_Os07g41694	1.3156	0.5881	-0.0718	0.2244	1.2076	-0.0159	-0.8739	0.2276	-0.5216	-1.3024	-1.7209	-1.3889	-0.3269	0.2006	0.6412	-0.949	-3.0507	-1.692	-1.4992	-0.6114	-1.3916	-1.1416	-1.3324	-1.763	-1.88903	-2.41508	-2.56444	-2.46489	0.0582	-0.2263	-0.6874	-2.39636	-2.31779	-2.4351	-2.45104	-2.60654	-3.05284	-0.3614	0.0647	0.1085	-0.2918	-0.569	-0.1698	-2.48763	-2.05481	-2.46583	-2.63637
61	OsAffx.15383.1.S1_at	LOC_Os06g12280	-3.229	-1.9234	-1.7281	-2.9674	-2.7946	-1.5928	-0.5316	-0.3743	-0.4296	0.1004	0.4801	0.294	-0.9274	1.6117	2.686	-3.4851	-0.8491	-2.5147	-0.9133	-2.6309	-2.7444	-4.0425	-3.7138	-4.6843	-3.37813	-3.53316	-2.11546	-2.78392	-0.7102	-0.4357	-1.3766	-0.602924	-0.310491	-2.26904	-1.15921	-1.79976	-2.20319	-1.0412	-1.969	-1.3684	-1.0529	-1.0953	-1.8468	-0.841536	-0.39611	-1.648	-0.907276
62	Os.9814.1.S1_at	LOC_Os01g55570	-0.9922	-1.3239	-3.8247	-0.4987	0.6793	-0.9581	-1.0891	-1.395	-1.1477	-0.8388	-0.4286	-0.8856	-0.8384	-0.7183	0.1911	-5.8026	-5.6559	-5.3923	-2.7365	-1.7398	-2.6823	-2.259	-2.405	-1.6428	-1.80146	-1.86497	-2.17791	-1.80362	-0.5922	-0.3078	0.1181	-1.00628	-1.10006	-1.0987	-1.09702	-1.47435	-1.44901	-1.0632	-1.2003	-1.4637	-1.8023	-1.7287	-1.804	-0.517557	-0.32444	-0.750127	-0.261443
63	Os.20169.1.S1_at	LOC_Os06g34730	-1.1335	-0.162	1.73	-0.1664	0.876	0.1114	-2.1254	-1.9838	-2.0595	-1.7351	-1.6578	-1.4459	-2.14	-2.2473	-1.9337	-3.0813	-1.7062	-2.8405	0.4309	-0.2667	0.2769	-1.7847	-1.5314	-1.7426	-0.920167	-0.976316	-0.875617	-0.856946	-1.3161	-1.6761	-1.7475	-2.45525	-2.42641	-2.4732	-2.75781	-2.74877	-2.83018	-0.4176	1.0512	0.2181	-1.4063	-1.3923	-1.3489	-2.23997	-2.41856	-2.02678	-1.88442
64	Os.40021.1.S1_a_at	LOC_Os03g06630	3.3368	2.698	2.2218	-0.7566	-0.42	0.2348	-1.7697	-1.9813	-1.9427	-0.8468	-0.7682	-0.5175	0.1959	-1.5306	-2.0144	-1.3621	-5.4243	-1.5997	-1.816	-0.595	-1.7366	-1.9479	-2.1742	-1.6927	-1.09613	-1.09289	-1.64577	-1.86626	-0.2383	-2.8121	-2.7698	-1.39251	-0.980517	-1.82238	-1.48243	-1.54697	-1.14874	-0.1193	0.7684	-0.0306	-1.9266	-1.8769	-2.6011	-2.36687	-2.14403	-2.87513	-2.19866
65	Os.6053.1.S1_at	LOC_Os02g45540	-2.5856	-1.7872	-2.3539	-0.7634	-1.1273	-0.7827	-1.0171	-1.018	-0.8415	-0.7632	-0.9851	-1.1219	-1.0746	-1.3904	-0.605	-2.6236	-3.3823	-1.9672	-1.0609	-1.0836	-0.867	-1.329	-1.2631	-1.315	-1.70779	-1.727	-2.54179	-2.37387	-1.2316	-1.5115	-1.3084	-1.21192	-1.35335	-1.20305	-1.51807	-1.47251	-1.6577	-1.7248	-2.1374	-1.5319	-0.3671	-0.2599	-0.2942	-1.64754	-1.48858	-1.82728	-1.64457
66	Os.54838.1.S1_at	LOC_Os02g44680	-1.6893	-1.505	-2.3324	-2.0086	-1.8728	-1.7648	-1.1276	-1.5193	-1.1322	-0.478	-0.403	-0.1179	-0.8728	-0.8436	0.1393	-1.9375	-2.2494	-5.3406	-3.7856	-2.6765	-2.601	-1.3724	-1.5572	-1.6075	-0.470928	-0.998774	-1.77176	-2.02263	-1.1812	-2.0664	-0.733	-1.02034	-1.32472	-0.508795	-1.4881	-1.15893	-2.1041	-1.2847	-0.9342	-0.8708	-0.8936	-1.4168	-1.2887	-0.842417	-0.483642	-1.5327	-1.7951
67	Os.15908.1.S1_s_at	LOC_Os01g72330	-0.5414	-0.9783	-0.6823	-0.618	-0.5314	-0.367	-0.3281	-0.4888	-0.6431	0.94	0.896	0.8461	-1.7531	-0.6343	-0.5117	-2.1404	-3.1982	-2.0446	-3.774	-4.2504	-3.4838	-0.7784	-0.4573	-0.9455	0.153033	0.141684	-1.80149	-2.17382	-1.7607	-1.4126	-1.0327	-0.294418	-0.595601	-0.583524	-0.687711	-2.58794	-3.23025	0.2441	-0.3575	0.0039	0.3838	0.5366	0.0967	-1.45073	-1.37868	-2.96508	-2.95424
68	Os.27175.1.S1_a_at	LOC_Os07g12890	1.4073	1.8647	0.5701	0.9503	1.3111	0.3673	0.4595	0.9767	0.6222	-0.3673	-0.1317	0.466	-1.2243	-1.8794	-1.5135	-2.9611	-2.4258	-3.0616	-1.9617	-0.5133	-1.6124	-1.2543	-1.27	-2.7643	-2.6745	-2.60228	-1.84786	-0.533252	-0.6433	-1.0686	-0.8823	-1.56653	-1.7971	-2.4045	-2.43887	-1.94281	-2.03139	-0.7989	-0.9568	-0.5626	-1.4583	-3.1647	-1.3211	-0.9768	-1.0368	-0.921017	-1.0084
69	OsAffx.3256.2.A1_at	LOC_Os03g17040	1.9402	1.6708	-0.2355	-0.7957	-0.3971	-2.8073	0.8619	2.0874	-0.2112	-1.8073	-0.3788	-0.5848	-0.8958	0.7674	-0.8539	-3.2275	-3.5777	-2.7689	-3.3736	-1.7226	-2.7496	-2.7753	-0.4511	-1.1791	-1.32144	-1.90604	-2.14424	-0.611876	-1.2754	-2.1368	1.8792	-2.00599	1.0293	-1.11843	-0.515603	-0.934438	-1.40669	-0.5849	-2.1172	-2.4778	-2.8344	-1.5193	2.0677	-0.938649	-1.93695	-2.69104	-2.68611
70	OsAffx.31056.1.S1_at	LOC_Os11g19240	-2.7835	0.9492	1.2116	-0.7727	1.6108	0.3157	0.4529	-1.7059	3.0644	0.2495	-1.0652	2.473	-0.4825	-1.0085	1.0773	-1.5153	-3.1519	-2.4675	-0.3159	-1.078	0.2336	-2.872	-2.5487	-1.6955	-2.1465	-1.12726	-2.02336	-2.03535	-0.4765	-0.6551	-4.9356	-4.16405	-1.69561	-0.686835	-0.723909	-0.544269	-2.83449	-0.8454	0.148	-0.0031	-0.0176	-1.2484	0.5147	-1.13019	-2.20611	-3.18668	-2.22583
71	Os.23649.1.S1_a_at	LOC_Os03g61620	-2.1652	-1.6925	-1.8136	-1.3852	-1.2848	-1.4671	-1.226	-1.0181	-1.2017	-1.338	-1.4929	-1.4642	-0.2101	0.331	-0.2042	-1.1681	-1.4922	-1.314	-0.9116	-1.8036	-1.2838	-4.4232	-4.0807	-3.5023	-1.54505	-1.49004	-2.76787	-2.49423	-3.3792	-1.3862	-1.2411	-1.70199	-0.83046	-0.926689	-0.861479	-1.76945	-1.51299	-1.6389	-1.9711	-1.2268	-1.4502	-1.4067	-1.3358	-1.3032	-0.863553	-1.20716	-1.08606
72	OsAffx.6538.1.S1_x_at	LOC_Os10g01044	-3.3009	1.316	-0.3048	-0.8521	1.1931	-3.8405	-0.7726	-0.3891	-0.2743	-1.4235	-0.5459	-1.1833	-2.0869	-1.5105	-1.5781	-4.4554	-7.0862	-4.3607	-2.7673	-0.3847	-2.3389	-1.8095	-2.7408	-2.1678	-2.03646	-1.69359	-1.73736	-2.34152	-0.4791	-0.7342	0.3246	-0.362102	-0.302292	-0.270473	-0.773478	-0.941236	-1.26636	0.4134	-0.5496	0.2922	-0.6635	-2.1178	-2.4012	-0.886089	-0.909328	-1.60549	-1.7667
73	Os.36969.1.S1_at	LOC_Os04g02880	-0.043	-0.1344	0.8411	0.4418	0.7184	-0.0671	-1.0006	-1.2583	-1.0658	0.7083	0.7062	0.4948	-1.8336	-1.0365	-1.049	-4.2938	-0.7365	-3.8901	-2.8139	-2.5787	-2.2978	-2.8255	-2.6906	-2.6991	-1.10271	-1.50475	-3.98026	-4.222	-3.0004	-1.2802	-1.3678	-0.375628	-0.572553	-0.591171	-0.586112	-1.19041	-0.868662	0.5211	-0.3406	-0.2604	-2.1738	-2.4714	-2.2128	-0.588729	-0.430231	-0.835187	-0.793891
74	Os.5769.1.S1_at	LOC_Os02g42470	0.0195	-0.4632	-0.7357	-1.2274	-0.1746	-0.9665	-1.161	-2.0143	-1.5736	-0.4281	-1.0684	-0.8941	-4.1422	-4.2205	-2.239	-4.7689	-2.5893	-2.2949	-3.6798	-4.0634	-3.03	-2.0834	0.7234	-1.6727	0.882078	1.28579	-1.65414	-2.94669	-2.1322	-2.5559	-1.0529	0.195404	0.536555	1.01619	0.32423	-0.738055	-0.543947	-0.4505	-0.9708	-0.7003	-2.4177	-1.4836	-1.2395	-1.29178	-1.43894	-2.02585	-2.30994
75	OsAffx.24671.1.S1_s_at	LOC_Os02g41710	-0.5269	-0.5775	0.7475	1.0498	-1.5197	-2.5979	-1.216	-0.596	-1.0121	-1.9421	-1.7135	-1.4462	-2.1473	-2.0988	-1.1644	-1.3376	-3.3242	-2.3588	-1.0994	-0.7879	-0.3715	-0.6071	-0.9747	-0.6126	-1.55584	-1.76383	-0.485362	-0.673951	-2.9949	-2.7214	-1.7193	-3.03048	-1.10771	-1.87926	-1.31542	-1.96459	-3.06138	-2.8407	-1.869	-0.9027	-2.7716	-2.1524	-2.8146	-0.222718	-1.16797	-0.834445	-1.74297
76	Os.20104.1.S1_at	LOC_Os03g63700	-1.0995	-1.6521	-2.3329	-1.1354	-2.5839	-1.8963	-0.7817	-0.8256	-0.8963	-1.1167	-1.0698	-1.3804	-1.2735	-1.2393	-0.6479	-0.521	-2.205	-0.6707	-2.0133	-1.8371	-1.8218	-1.0128	-1.0562	-0.029	-1.1422	-0.958711	-1.06182	-1.12576	-2.3725	-1.9368	-1.92	-1.69982	-2.05041	-2.07536	-2.29184	-2.13233	-2.1235	-2.4292	-0.8965	-1.225	-0.635	-0.7665	-0.9135	-1.80628	-1.9087	-2.14911	-2.1842
77	OsAffx.18575.1.S1_x_at	LOC_Os10g39140	-2.1132	-1.761	-1.9325	-1.3085	-2.297	-2.6195	1.1356	1.3928	1.4007	-1.1668	-1.0495	-1.0805	-2.382	-1.7768	-1.181	-0.7307	-0.2038	-0.7139	-0.0842	1.5549	-0.2029	0.7112	-0.4409	-0.561	-1.27398	-1.14099	-0.436912	-0.0232234	-2.0654	-2.5797	-3.0762	-3.30472	-3.54405	-3.35578	-3.58438	-3.52177	-3.41539	-0.7106	0.691	-0.2869	2.2036	1.9573	2.0592	-2.66883	-2.55783	-2.76506	-3.06385
78	Os.27346.1.S1_at	LOC_Os03g49630	-2.5785	-1.6373	-2.6331	-1.4453	-0.7043	-1.9851	0.175	0.3251	-0.0805	-0.8838	-0.8101	-1.0423	-1.7956	-1.9277	-1.3949	0.4028	-3.221	0.0053	-0.3081	-1.8826	-2.0129	0.0306	-0.2927	-0.0932	-2.32065	-2.20091	-2.15951	-2.28279	-0.0363	-0.1446	0.0587	-1.33791	-1.19658	-1.48098	-1.54103	-1.99559	-1.61155	-2.6659	-1.3967	-1.5929	0.9342	0.8832	0.9769	-2.42399	-2.8071	-3.85784	-3.09365
79	Os.20580.1.S1_at	LOC_Os02g55870	-2.0252	-0.8694	-1.4476	-2.215	-1.7865	-1.8241	-2.4203	-2.3902	-1.8124	-0.9435	-1.4074	-0.4239	-1.0511	0.2643	0.1548	-1.4397	-3.9562	-2.2646	-2.0014	-2.1386	-2.1035	-3.069	-2.7428	-3.1295	-1.82402	-0.953168	-3.11812	-2.08428	-0.0421	0.2884	0.6951	-1.61879	-1.16044	-1.12164	-1.06534	-1.23655	-1.22817	-2.2544	-3.1005	-2.5016	-2.3522	-2.6733	-2.275	-1.2214	-1.37492	-1.8384	-1.3399
80	Os.2820.1.A1_at	LOC_Os03g56900	-2.0039	-0.6576	-1.5065	-0.4365	-0.7585	-0.4317	-0.6039	-0.8229	-0.7306	-0.4655	-0.4763	-0.5206	-1.9085	-1.0321	-0.6282	-4.1759	-1.9225	-4.031	-1.7269	-1.655	-2.0174	-1.2819	-1.6096	-0.9922	-0.980173	-0.899137	-2.4536	-1.80781	-1.4263	-1.4947	-1.2291	-1.14914	-1.06656	-1.32564	-1.4203	-2.22374	-1.99768	-0.4369	-0.5126	-0.6039	-1.5909	-1.4577	-1.2336	-1.45174	-1.2173	-2.0985	-1.82358
81	Os.51429.1.S1_at	LOC_Os06g46720	-0.8747	-0.3474	-1.0665	-0.4246	-0.0528	0.195	-0.18	-0.8831	-0.3059	-1.3382	-1.8068	-0.8171	-2.2317	-0.2427	-0.8599	-4.453	-2.3095	-3.9353	-3.6094	-1.5512	-1.0545	-1.5398	-1.559	-1.9113	-2.19104	-2.90428	0.0525914	0.378239	-1.2965	-1.6386	-1.6168	-0.596497	-0.852598	-0.935676	-1.43125	-0.991892	-1.22263	-0.3705	-0.5792	-0.1471	-1.5224	-1.4287	-1.8384	-1.37471	-2.50528	-2.60061	-2.54224
82	Os.10583.1.S1_s_at	LOC_Os06g04920	-4.9634	1.0586	4.8016	-1.2789	-0.7949	0.2829	-1.4945	-1.6731	-1.69	-1.7661	-1.8005	-1.6471	-2.1664	-2.8714	-0.9077	-0.5503	-2.0499	0.1015	-1.1792	-1.9387	-1.4289	-0.8854	-0.4285	0.9746	1.06695	0.631848	-0.0347992	0.634914	-3.4306	-3.9541	-3.792	-1.71088	-1.48889	-2.20004	-2.23286	-2.76792	-2.4296	-1.2574	-0.0287	1.1006	-2.5077	-1.8728	-2.2324	-2.44027	-2.70618	-3.4357	-3.4754
83	Os.27462.1.S1_at	LOC_Os07g49240	-2.5382	-1.1376	-2.5108	-1.8817	-2.2876	-2.1777	-0.4698	-0.8577	-0.8482	-0.8664	-0.3658	0.0821	-1.0531	-1.0784	-0.2384	-3.8338	-3.9745	-3.3398	-2.3239	-1.7045	-1.582	-2.5408	-1.9446	-2.4453	-1.83304	-1.72294	-3.08734	-3.91406	0.2929	-1.3218	-1.005	0.383159	0.78925	0.721138	0.388316	0.19876	-0.354677	-2.5147	-2.2826	-2.3466	-0.9976	-0.7206	-1.3348	-1.98141	-1.7532	-1.87654	-1.47632
84	Os.8789.1.S1_at	LOC_Os08g44850	-0.375	0.161	-0.05	-0.0921	-0.6176	0.0386	-1.7046	-0.6046	-0.7115	-1.2702	-0.21	-0.487	-0.6342	-0.8059	-0.4848	-0.3781	0.2466	-1.2743	-1.5651	-1.047	-1.0984	-0.7145	-0.8313	-1.4996	-0.395639	-0.613732	-1.53656	-1.75385	-1.3728	-2.3432	-2.579	-2.651	-2.69948	-2.98057	-3.45209	-3.13951	-3.28367	-1.2601	-0.4121	0.5741	-0.3033	0.1929	0.4843	-0.980316	-1.90192	-2.55191	-2.8287
85	Os.52824.1.S1_at	LOC_Os03g40070	-2.7027	-2.4906	-3.5176	-1.6669	-2.4161	-1.4504	-1.4808	-1.4947	-1.5928	-0.3783	-0.7733	-0.7419	-2.0177	-3.3141	-0.9132	-1.3939	-3.2351	-1.3633	-0.9477	-0.6833	-1.4439	-0.5312	-1.0215	-0.5469	-0.621853	-0.931958	-0.763553	-1.10865	-3.4697	-3.3197	-3.3743	-1.79035	-2.29857	-1.35869	-2.4179	-1.70257	-3.2977	-0.4076	-0.3582	-0.2484	0.0642	0.1215	-0.1348	-1.62221	-1.44929	-1.71148	-1.9545
86	Os.27067.1.S1_at	LOC_Os08g02230	0.2084	-0.3693	-0.1974	-1.2701	1.1804	-0.3908	2.3474	1.4935	3.0959	1.6641	-1.277	0.9799	-2.5578	1.8892	0.5007	-3.9647	-3.0206	-0.4695	-4.7616	-0.04	1.8453	-2.7615	0.8367	-3.2802	1.73355	0.0295625	-0.131091	0.566794	0.5256	-0.8714	-0.134	-1.74744	0.35849	-2.33203	0.877948	-2.8991	1.57691	-1.1425	0.4548	2.5079	0.9648	1.5739	2.1615	-0.465323	0.143583	-1.31943	0.252338
87	OsAffx.28968.1.S1_s_at	LOC_Os08g01030	-1.3749	-0.6446	0.7647	-0.7223	-0.5257	0.1931	-0.4859	-0.2633	0.2611	0.0893	-0.4083	-0.8768	-2.2905	0.4884	-0.4444	0.1667	-1.2539	0.2163	-0.1859	-0.5257	-0.3943	-2.3787	-0.93	-2.7474	-0.531971	-0.343489	1.75774	0.771117	2.8355	-1.3635	-1.8914	-1.58681	-1.14074	0.59995	-0.688261	-0.0781291	-1.99739	-0.1291	1.4534	0.9167	0.7147	0.6923	1.2173	0.561264	-0.128338	-0.220291	-0.909276
88	Os.11530.1.S1_at	LOC_Os04g31820	-2.1714	-2.0315	-2.5914	-1.6402	-1.8513	-1.7487	-1.5768	-1.3184	-1.584	0.1058	-0.1002	-0.5219	-1.761	-1.3621	-1.1117	-3.5248	-3.3464	-3.8398	-2.904	-2.4357	-2.0005	-0.9135	-1.0552	-1.4502	-2.01637	-2.03755	-2.04197	-3.48842	-1.8348	-1.5896	-1.4611	-0.238012	-0.784607	-0.356126	-0.732071	-1.34256	-1.29196	-1.3567	-2.2031	-1.7125	-2.5859	-2.9364	-2.6468	-0.461249	-0.595174	-0.581586	-1.17122
89	Os.49812.1.S1_at	LOC_Os01g33110	0.8521	0.4973	-1.0342	0.6703	0.6549	-2.0805	1.1846	1.2841	0.7906	-0.27	0.1161	-0.6624	-1.7251	-1.0591	-0.8451	-2.5445	-3.0696	-3.003	-1.3706	1.2534	-1.7254	-0.5433	-1.9876	-0.5159	0.325047	0.99628	-1.23775	1.02979	-1.6564	-2.082	-1.7878	-2.51798	-2.53248	-2.71606	-2.885	-3.08789	-3.07981	1.5819	-0.495	-0.4495	-0.5667	2.7995	4.8552	-2.57345	-2.2773	-3.08607	-3.08428
90	Os.7941.2.S1_a_at	LOC_Os01g41710	-0.9798	-6.1188	-9.0462	-1.2613	1.0812	-2.5972	-1.3673	-0.9875	-1.0527	-0.3222	-0.1707	-0.5728	-0.5323	-0.4951	-0.5104	-4.4019	-3.5821	-4.2642	-2.3218	-1.2561	-1.814	-0.7594	-0.7812	-0.714	-0.909825	-0.646972	-0.610874	-0.63705	-0.188	-0.3239	-0.3368	-0.254295	-0.292571	-0.280088	-0.357308	-0.638462	-0.578416	-0.2359	0.0204	0.0455	-0.1784	-0.3468	-0.0736	-0.279176	-0.230022	-1.16113	-1.19839
91	Os.5215.1.S1_at	LOC_Os05g43310	-0.5672	-1.2417	-3.286	-1.3873	0.0812	-1.144	-1.4517	-1.4937	-1.6104	-0.5962	-1.0301	-0.4265	-1.2568	-1.2761	-0.7025	-4.1857	-3.5607	-4.2957	-3.2231	-1.8375	-2.6375	-0.5733	-1.0002	-1.0908	-2.52759	-2.58056	-3.67149	-3.71872	-0.8408	-0.971	-0.2403	-0.959451	-1.33922	-0.845376	-1.00195	-1.01836	-1.02051	-1.1796	-1.5151	-0.9735	-2.3012	-2.4421	-2.2007	-0.288968	-0.612312	-1.01672	-1.01829
92	OsAffx.30475.5.S1_x_at	LOC_Os03g55874	-0.225	0.4479	-1.4495	-1.372	0.0809	1.078	-0.7948	-1.1921	-0.9188	-3.607	-2.0932	-2.3498	-0.4324	0.3593	0.2183	-3.0296	-4.1743	-4.464	-3.0176	-2.4082	-2.9605	-3.567	-3.9412	-2.8101	-3.79672	-2.85684	-0.7216	-0.500668	1.0493	0.0564	-1.6626	-1.20309	0.339144	-0.552756	0.1464	-0.637594	0.365686	-0.4939	0.2583	-0.634	0.2766	0.8844	0.942	-1.25826	-2.65372	-3.48108	-2.20623
93	Os.12457.1.S1_at	LOC_Os03g31679	-1.9568	-1.6467	-1.9799	-2.1317	-2.2402	-2.0593	-1.7095	-1.4326	-1.4378	-0.7728	-0.7023	-1.2118	-1.7996	-1.7955	-1.0029	-1.4943	-2.1798	-1.457	-1.8517	-2.4379	-1.439	-1.9491	-1.9241	-2.1414	-1.78932	-1.38418	-2.41718	-3.04687	-1.7746	-1.6156	-1.1855	-0.905296	-0.966716	-1.15378	-1.17266	-1.67051	-1.59155	-2.7027	-2.7158	-2.6357	-1.3715	-1.2756	-1.2071	-0.730089	-0.783661	-0.753295	-0.935914
94	Os.5373.1.S1_at	LOC_Os02g46930	-0.5873	-0.7318	-0.6286	-0.375	-0.7554	-0.3297	-0.7845	-1.1181	-0.9672	-0.4178	-0.4357	-0.1737	-1.192	-1.2008	0.3632	-1.9118	-2.3844	-3.0281	-1.5946	-1.6769	-1.5936	-1.7871	-1.7264	-0.9995	-1.1052	-0.980362	-2.24486	-2.6116	-0.792	-0.9247	-0.7873	-2.27082	-2.18646	-2.43667	-1.75269	-2.95477	-2.64898	-0.9696	-1.7513	-1.1114	0.701	0.4437	0.5677	-2.49255	-2.12733	-2.3319	-2.76219
95	Os.18556.1.S1_x_at	LOC_Os03g64030	-2.2713	-1.2697	-2.1885	-1.7611	-1.666	-1.525	-1.3483	-1.6283	-1.757	-0.7505	-0.7192	-0.9149	-1.0288	0.008	0.3939	-4.0291	-3.6919	-4.4339	-3.0203	-2.4748	-2.3537	-3.0154	-2.1438	-2.496	-1.99576	-2.01885	-3.34785	-3.03478	-0.2544	-0.7824	-0.8878	-0.0662275	-0.0948869	-0.0908424	-0.311824	-0.658591	-0.481341	-2.3087	-2.7428	-2.0575	-1.6511	-1.387	-1.3326	-0.551643	-0.934692	-0.973076	-1.21035
96	Os.51249.1.S1_at	LOC_Os03g64030	0.1963	2.5555	-0.8455	-0.5518	-4.3855	2.0082	-0.4125	-2.2357	-0.0493	-3.9505	1.2292	4.926	-1.5719	0.7817	-0.1756	-4.7741	-1.6115	-1.2992	1.7749	2.7558	-2.5127	0.5987	-5.2854	-0.6158	-0.509648	-1.35451	-1.28901	-4.65945	-0.8897	-4.547	0.7461	-0.0956006	0.773705	-1.48893	1.82817	-4.58049	0.663489	-1.1521	0.0792	-0.245	-3.5474	-6.13	-4.3019	-0.334134	-0.817354	-0.33163	1.68505
97	OsAffx.30833.1.S1_at	LOC_Os11g05800	-1.1697	-1.2873	-0.7806	-1.9294	-3.1837	-2.5533	-1.8	-2.0464	-1.2949	-5.337	-6.0914	-3.511	-2.9972	-5.7315	-2.7215	0.0298	-1.2416	0.5419	-1.8116	-0.9105	-0.9741	-3.1831	1.382	-2.6641	-1.58181	-1.95059	-0.668785	-0.40665	-1.853	-4.2897	-1.8071	-1.6629	-2.18554	-1.90352	-1.93782	-1.62142	-1.78786	-1.0256	-2.9532	-2.3412	-1.8543	-1.5071	-1.5473	0.451282	0.138862	0.593513	0.523571
98	Os.31669.1.S1_at	LOC_Os01g53370	-3.4477	2.3227	0.1936	-1.0514	0.4283	1.0859	-0.6927	-0.2903	0.1769	1.2865	-0.8405	-2.2572	2.9088	0.8585	5.6436	-4.0421	-2.8494	-2.3763	-2.0182	-1.814	-3.6532	-3.0859	-0.7642	-0.7458	0.460411	0.135146	-4.29687	-2.91925	0.3625	-0.1085	-1.0601	-0.625426	0.278176	-0.547907	-0.64265	-1.70885	-1.01706	-2.2215	1.3172	-0.689	0.1383	-1.9075	-2.642	-2.84963	-1.92298	-3.34075	-3.26432
99	Os.9292.1.S1_at	LOC_Os11g39370	-1.1571	-1.3873	-1.3573	-1.44	-1.2917	-1.3476	-0.9947	-1.1158	-1.2775	-1.771	-1.7982	-1.9594	-2.2289	-2.6145	-2.1408	-2.6245	-2.2503	-2.8729	-1.6536	-0.7087	-1.745	0.4485	0.1371	0.1377	-1.41644	-1.44813	-0.327849	-0.910121	-1.7602	-2.1388	-2.3499	-2.1952	-2.11301	-2.33202	-2.30078	-2.50944	-2.66462	-0.0275	-0.06	0.1012	-0.9425	-0.9931	-1.1434	-1.53546	-1.72228	-2.55818	-2.26782
100	Os.37865.1.S1_at	LOC_Os02g40700	-1.0658	-1.444	-0.5311	-1.5224	-1.1966	-1.8307	0.4963	0.7556	0.511	-0.8206	-0.6984	-0.4295	-1.891	-2.2542	-0.7021	-2.2522	-2.9813	-2.3997	-0.4129	-0.0575	0.0505	-1.4265	-2.0154	-1.7285	-1.48331	-1.8388	-0.476658	-0.0921187	-1.0091	-1.1454	-1.3773	-1.51107	-1.81455	-2.0992	-1.80259	-1.27523	-1.06603	-1.3373	-1.5278	-0.7867	2.0482	2.4971	2.2521	-2.66336	-2.56229	-3.04431	-3.15833
101	Os.5560.1.S1_at	LOC_Os01g62870	0.0656	1.1392	-1.203	-0.6285	-1.2061	-0.5057	-0.0198	0.0227	-0.045	0.2911	0.3428	0.1518	-0.5921	-1.2388	1.1988	-0.5249	-2.9209	-0.6749	0.6853	0.1753	0.9817	-0.1526	-1.2688	-0.6112	-0.772421	-0.881524	-0.547224	-0.392342	-2.1925	-1.5641	-1.8261	-3.52248	-3.70369	-3.63862	-3.64661	-3.12178	-3.22107	-0.7213	-0.7278	-0.9713	0.1042	0.1811	0.3037	-3.30007	-3.3873	-3.27134	-3.32647
102	Os.8540.1.S1_at	LOC_Os05g01290	-1.158	-0.8535	-1.6644	-1.1333	-1.1112	-1.1365	-0.7785	-0.5754	-0.7814	-0.3278	-0.5772	0.1308	-2.4792	-1.7909	-1.4423	-2.9219	-2.218	-2.6066	-2.6427	-2.2602	-2.2806	-1.7507	-1.3987	-1.3339	-1.4078	-1.30552	-1.88057	-1.90094	-1.5526	-1.0544	-0.6152	-0.705761	-0.829303	-1.0214	-1.07106	-1.45331	-1.51129	-0.9783	-0.4153	-0.6719	-2.0893	-1.9306	-1.7468	-1.60185	-1.7241	-2.08999	-2.05806
103	OsAffx.15250.1.S1_at	LOC_Os06g03890	-1.5903	-0.3857	-2.0277	1.5547	-1.9043	0.2632	1.5109	-0.291	-0.0419	-0.7356	-1.5934	-3.1243	-1.2135	-2.0296	-2.6504	-2.8158	-5.4813	-0.6951	-1.5182	-1.2684	-1.2213	-3.5235	-2.6614	-2.5758	0.44091	-3.14132	-3.57715	-2.33468	-1.6016	-2.4993	-3.1748	-1.40831	-0.403896	-0.318461	0.0773054	-1.9148	-1.34425	0.1815	-0.3726	-0.66	-1.0152	-2.7099	-0.4731	1.48988	-2.36776	0.20723	-3.26579
104	Os.26879.1.S1_at	LOC_Os03g12260	0.5489	0.8942	0.2397	0.7726	-0.0198	0.9649	0.5737	0.1735	0.6017	1.3334	1.5392	1.17	-1.0468	-1.4334	0.2654	-5.0148	-5.2796	-4.401	-1.7932	-1.9913	-0.7263	0.7653	0.6827	0.4337	-2.33497	-2.36399	-1.44206	-1.46498	-0.363	-0.1308	-0.1194	-1.38482	-1.54888	-2.17507	-2.00351	-1.81152	-2.1407	-2.2553	-3.1928	-2.2511	-2.8424	-1.2773	-2.4713	-1.012	-1.20842	-1.18293	-1.60409
105	Os.52576.1.S1_at	LOC_Os04g56170	-3.7723	3.2225	-2.5854	-3.8357	3.1738	1.3047	-0.9642	-1.4799	-1.0641	-0.5809	-0.6077	0.3108	-1.5525	-1.9463	-0.5632	-5.1314	-3.4097	-4.4977	-0.9844	-0.1506	-1.11	-1.5952	-3.5604	-1.9711	-1.34679	-0.780132	-0.452072	-0.0502952	-1.599	-0.0819	-2.6393	-1.05534	-1.19557	-1.83978	-1.414	-2.11637	-2.26173	-1.3356	-1.0667	-1.2135	-0.0302	0.1199	-0.13	-1.52561	-1.09355	-1.32953	-1.71767
106	Os.12804.1.S1_at	LOC_Os10g37190	-1.7641	-0.7408	-1.9844	-1.7297	-1.9812	-0.6714	0.5968	0.2153	-0.4373	-0.492	-1.0863	-0.7647	-1.1289	-1.5034	-0.5198	-1.4034	-2.3414	-2.1142	-2.7417	-2.0435	-0.2689	-0.9071	-1.725	-1.7303	-1.26181	-1.47639	-2.36777	-2.56527	-0.5003	-1.8459	-0.9533	-0.961956	-0.768354	-0.509475	-0.335707	-1.18822	-1.12036	-2.779	-3.4221	-2.1724	0.1936	0.0018	0.1476	-1.3592	-1.42531	-1.96751	-1.49174
107	Os.7861.2.S1_s_at	LOC_Os10g35030	0.3017	-1.0591	-2.2805	0.5872	1.8311	-0.1672	-1.3768	-1.3261	-1.3973	-1.2989	-1.0193	-1.209	-0.9894	-0.7241	-0.3811	-2.991	-4.4363	-2.9094	-3.2451	-2.5936	-2.8083	-1.3751	-1.4198	-1.2697	-1.44067	-1.27692	-1.53031	-1.39665	-0.8229	-0.9965	-0.7013	-1.5326	-1.60017	-1.50358	-1.51904	-2.0915	-2.01058	-0.5112	-0.5683	-0.4783	-1.2741	-1.4419	-1.4899	-1.40837	-1.33779	-2.08343	-1.99506
108	OsAffx.29632.1.S1_at	LOC_Os08g42390	-1.32	-0.6774	-0.7904	-1.8396	-1.3326	-0.675	-1.7209	-1.2686	-1.2945	-4.9397	-1.4154	-1.6904	-2.4002	-1.2781	-1.6594	-0.7049	-1.1048	-1.6093	-1.2077	-1.0594	-0.9805	-0.3828	-1.0112	-1.217	-0.486314	-2.03443	-0.548943	-0.180933	-0.812	-1.0572	-1.6762	-3.03163	-2.7691	-3.71438	-3.05738	-3.74822	-3.27658	0.6479	0.7266	-0.274	-0.5613	-0.3212	-1.0066	-2.63493	-2.24073	-3.00066	-2.11807
109	Os.9484.1.S2_at	LOC_Os12g09580	-1.9435	-1.6674	-1.189	-0.4208	-0.3829	-0.6544	-1.3575	-0.9289	-1.8219	-1.3572	-0.6568	-1.6209	-2.0442	-1.7754	-1.4021	-1.7725	-2.1727	-3.0975	-1.9581	-1.2311	-2.4886	-2.3952	-2.1371	-1.7874	-1.13898	-1.30847	-0.700778	-1.65186	-1.4992	-2.5993	-2.4337	-2.36361	-2.06525	-2.09649	-2.09049	-2.32703	-2.66522	-0.1324	-0.3868	-0.0315	-1.3688	-1.5426	-1.6181	-1.48709	-1.97628	-1.92807	-1.51375
110	Os.52577.1.S1_x_at	LOC_Os04g24110	-0.5719	-0.4646	-0.1565	-0.2188	-1.3823	-0.2205	-0.9299	-0.9534	-0.6673	-2.0078	1.1253	0.006	0.906	0.8768	0.7688	-3.5231	-3.3468	-3.2773	-1.0952	-2.2783	-1.8537	-4.067	-5.865	-3.7553	-0.214553	0.128026	-4.20342	-4.38034	0.6894	-1.024	0.3288	-0.700745	-1.4128	-0.683904	-0.477356	-1.25513	-1.51506	-0.599	-0.4015	-1.1911	-1.4971	-1.765	-0.6514	-1.7551	-2.08882	-2.16078	-2.58258
111	Os.21879.1.A1_at	LOC_Os03g06220	0.9539	1.1541	1.1241	0.2205	0.0237	0.0309	0.181	0.102	0.1016	0.3276	0.421	0.5193	0.5947	0.7332	0.3447	0.4549	0.8865	0.7276	0.5436	0.4041	0.5098	0.7162	0.8734	0.3801	0.757588	0.675973	0.632334	0.713271	0.6064	0.2249	-0.1003	-0.197178	-0.178115	-0.243167	-0.256429	-0.0711495	-0.00577746	-0.0242	-0.0666	-0.021	-0.3467	-0.0873	-0.2024	-0.374958	-0.136213	0.0254809	0.135722
112	OsAffx.16251.1.S1_at	LOC_Os07g13969	0.6504	3.0066	2.0898	2.0809	1.1733	0.1429	-0.3673	-1.5952	0.0756	0.3671	0.1022	-0.5548	-2.7896	-1.2042	-1.154	-6.4739	-4.2385	-3.9644	-3.1209	-2.6997	-2.5587	-2.9987	-1.7818	-1.797	-3.24171	-1.63316	-2.01702	-1.08119	-1.4256	-1.3878	-0.2329	-0.313697	-0.744663	-0.21371	-0.593401	-0.505141	-0.969029	-1.074	-0.928	-1	-1.7914	-1.3383	-0.5684	-0.481856	0.0332386	-1.05379	-0.874111
113	Os.10830.1.S1_at	LOC_Os08g41320	-2.14	-1.5017	-1.6596	-1.4717	-1.7495	-2.2906	-1.4439	-1.2949	-1.7202	-0.4427	-0.3721	-0.4426	0.2502	0.0524	0.5273	-2.6587	-2.0642	-5.8772	-2.9269	-3.4005	-2.5653	-3.1944	-2.4034	-3.6303	-1.34124	-1.46891	-2.13126	-1.58065	-0.9173	-0.8468	-0.3261	0.462546	0.541521	-0.0217162	0.0163492	-1.75603	-1.70569	-0.6355	-0.9561	-0.4282	-1.1471	-1.2047	-1.1427	-1.71502	-2.09568	-3.56296	-2.43464
114	Os.5834.1.S1_at	LOC_Os08g01670	0.2795	0.6121	0.1285	0.2265	-0.3952	1.604	0.0597	0.9084	0.2663	0.5403	-0.0791	0.8644	0.9563	-1.2108	0.4961	-0.6637	-0.3333	-1.6245	-5.3512	-0.5475	-0.3432	-1.4847	-2.7341	-2.2261	0.219341	-0.0358274	-1.37557	0.726152	-0.9413	-2.0471	-2.0058	-1.74437	-0.823692	-3.10736	-3.01865	-6.23245	-5.99704	-0.9926	-1.7269	-1.7395	0.1064	-0.7076	-0.0896	-1.56174	-1.64507	-1.8488	-2.32107
115	Os.27804.1.S1_at	LOC_Os08g10310	-2.5413	-2.1207	-0.6933	-1.5817	0.4261	-2.6632	-1.3104	-2.6621	-3.7665	-4.6011	-5.5047	0.018	-4.2824	1.4333	0.7637	-1.6531	-3.3173	-1.0122	-0.8268	-1.3764	0.0846	-2.4916	-1.4478	-3.46	-3.89497	-3.87377	-3.90719	-3.57276	-0.8904	-2.6551	-0.9603	-0.933588	-0.610809	-1.18294	-0.774748	-0.431082	-1.34899	1.3427	-0.2263	-1.2393	-1.7262	-2.4059	-1.494	-2.36061	-1.89906	-2.29276	-2.41312
116	Os.12007.1.S1_at	LOC_Os03g24930	-0.0637	-0.4964	0.2552	-0.3346	0.0996	0.5601	-0.5633	-0.8629	-1.2752	-2.9844	-2.086	-2.2377	-2.7499	-3.1742	-2.2254	-5.3154	-3.2564	-5.4474	-2.0693	-0.6541	-2.3334	0.1941	-0.1586	-0.5062	-1.84731	-1.9745	-3.09911	-1.51507	-1.8781	-1.8442	-2.4511	-0.793297	-1.1507	-1.08884	-1.41615	-1.84613	-1.96463	-1.1497	-1.9303	-0.8272	-0.6531	-1.9606	-1.6061	-0.0624998	-0.0907096	-0.440484	-0.408109
117	Os.11547.1.S1_s_at	LOC_Os06g48030	0.6524	1.1277	0.5966	-0.3458	0.5306	-0.0505	0.2801	0.3629	0.2262	-0.1295	-0.3354	-0.2207	-1.6595	-0.6453	-1.9314	-2.659	-2.6267	-1.893	-3.5581	-2.2124	-3.1476	-7.3675	-3.0071	-2.6818	1.22622	0.711497	0.794446	0.560014	-3.534	-1.2324	-1.2304	-1.13824	-0.0130343	-2.7459	0.112226	-0.729484	-0.293342	-1.3895	-0.1696	-1.3946	2.6396	2.5147	2.7049	-2.90801	-2.79665	-1.69439	-2.14253
118	OsAffx.28164.1.S1_at	LOC_Os06g48030	0.9934	1.3426	0.8055	0.0086	0.5801	0.1123	0.3593	0.7918	0.5042	3.0834	2.1091	0.5141	-0.5696	0	-0.8406	-2.6097	-3.2095	-3.1435	-3.9111	-4.8364	-3.6836	-5.4542	-8.6254	-3.855	0.846043	0.715268	0.413925	0.222153	0.2178	0	-0.3881	2.07143	-3.65356	1.35336	-4.52026	-0.878294	-1.60964	-1.0056	-0.1373	-0.6547	2.8089	2.5501	2.39	-3.83379	-4.8537	-3.50726	-2.94195
119	Os.47376.1.A1_at	LOC_Os02g50630	-2.6284	-2.058	-3.0963	-2.0951	-1.6475	-2.2666	-1.1589	-1.5257	-2.1963	-1.9586	-1.5214	-1.9294	-4.9881	-0.1222	0.0053	0.7764	0.606	-3.815	-2.1979	-3.1246	-0.2427	-2.4548	-0.6953	-2.5286	-1.40865	-1.3775	-2.1331	-3.00445	-0.1662	-1.9456	-5.4625	-0.401738	-1.28551	-0.620038	-2.49049	0.355075	-2.82156	-2.0515	-2.4765	-2.1113	-0.679	-0.7575	-0.7073	-0.154033	-1.57514	-1.65906	-3.2115
120	OsAffx.17491.1.S1_at	LOC_Os08g43230	-0.6724	-0.6207	-4.7509	0.6248	-2.6784	0.4553	0.1576	0.319	0.3885	-0.5335	-0.8781	-0.7639	-1.0785	-0.778	0.2193	-5.2214	-4.0711	-5.3038	-2.9481	-0.9958	-2.1485	-2.5782	-1.8926	-1.3114	-1.81345	-1.27642	-3.83881	-4.15174	-0.5254	-0.6352	-0.3142	-1.0362	-1.17576	-1.25841	-1.24685	-1.71172	-1.53215	-0.2431	-0.4913	-0.0544	-1.6211	-2.1274	-2.4875	-0.73758	-0.699349	-1.48009	-1.41525
121	Os.52527.1.S1_s_at	LOC_Os06g03560	-1.7292	-1.9089	-0.8111	-1.0517	-0.8279	-1.2828	-1.3038	-1.2317	-1.1921	-1.5836	-1.8306	-1.575	-1.8812	-1.7653	-0.6384	-1.4675	-2.1593	-2.1746	-1.616	-1.1897	-1.8731	-0.9283	-0.6973	-0.4214	-0.215118	-0.116183	-1.50603	-1.70383	-1.392	-2.5832	-2.9007	-2.24553	-2.54225	-2.79977	-2.93906	-3.30661	-3.49372	-0.2893	0.3255	-0.6361	-0.5251	-0.708	-0.2213	-1.25349	-1.21145	-2.14197	-2.22238
122	Os.21022.1.S1_at	LOC_Os04g40100	0.4928	1.4202	-2.2123	1.5792	0.3314	1.617	0.2489	-0.112	0.0498	0.0106	0.1801	-0.6246	-1.5103	-1.6953	-0.3402	-5.1389	-4.1059	-5.3122	-2.764	-1.7001	-1.1488	-0.053	-0.696	0.3415	-2.6754	-2.52565	-2.76276	-3.81659	-1.1808	-0.9709	-0.0615	-1.024	-0.898109	-1.12545	-0.881241	-1.91838	-2.05544	-0.9941	0.3678	0.2598	0.6848	0.1505	-0.4889	-0.847992	-1.25894	-1.73018	-2.36175
123	Os.49771.1.S1_at	LOC_Os08g07740	-0.0652	-1.0386	-0.0931	-0.7514	-1.42	-1.3207	-1.4918	-1.5217	-1.2941	-0.4639	-2.0598	-0.5744	-2.1722	-1.387	-1.5804	-4.2069	-1.3413	-3.6644	-2.453	-1.3438	-2.4873	-1.9854	-1.9286	-0.8696	0.190067	-2.32999	-2.54175	-2.14579	-1.5155	-1.7079	-2.5659	-2.13889	-2.49489	-1.63186	-2.16117	-2.21007	-2.95617	-1.7528	-1.6005	-1.2384	-2.5805	-2.1792	-2.5904	-1.42184	0.693231	-1.73539	0.75851
124	OsAffx.10882.2.S1_x_at	LOC_Os01g02580	0.8424	1.515	0.2101	-0.2661	0.5855	-0.4364	0.3459	-0.4121	-0.5323	-0.3244	-0.5999	-1.0318	-3.4843	-3.7212	-2.3502	-1.897	-2.2801	-1.4491	-0.581	0.4926	-0.5117	-2.7107	-2.4723	-1.1277	0.257154	0.266512	0.346458	0.164982	-3.0506	-1.1759	-1.8824	-2.65328	-2.38107	-2.37738	-2.48764	-2.37556	-2.74704	0.3647	0.8882	0.1892	-0.5741	0.0149	-2.0727	-2.72203	-2.32093	-2.84671	-2.89569
125	Os.6089.1.S1_at	LOC_Os04g15920	-2.8573	-0.3291	-3.2655	-1.8252	-2.7976	-1.996	-2.1182	-0.8962	-0.4479	-2.8812	-5.0896	-1.9646	-1.1133	-0.8393	-1.4185	-4.1922	-3.8648	-6.3609	-1.0722	0.9585	3.2392	0.9863	-1.255	-1.0711	-1.87812	-2.84052	-1.93426	-1.7978	-2.2454	-3.2781	-3.6851	-1.84279	-2.0726	-2.3351	-2.27807	-2.04137	-2.31946	-0.2331	-0.0342	-0.4375	-2.365	-2.0242	-1.5997	-0.914838	-0.647101	-2.01533	-2.32872
126	Os.12371.1.S1_at	LOC_Os04g41340	0.459	-1.1317	-2.8506	-1.4471	-0.2372	-1.1824	-1.4681	-1.4335	-1.3002	-1.273	-1.2382	-1.1977	-0.8453	-0.5377	0.3758	-3.01	-5.0609	-2.6986	-3.2209	-1.8623	-2.4952	-1.5266	-1.6638	-1.2072	-1.42969	-1.11617	-1.56651	-1.38983	-1.0435	-1.0154	-1.0564	-1.36739	-1.53079	-1.57508	-1.54967	-2.23879	-2.46614	-1.5477	-0.598	-1.584	-0.7538	-0.7142	-0.7583	-1.28736	-1.09657	-2.04604	-1.98636
127	Os.18856.1.S1_at	LOC_Os04g02050	-0.2185	1.0119	1.2537	0.3944	0.0216	0.2805	-0.0851	-0.004	-0.1066	1.1933	1.2015	1.1659	0.1246	0.1175	0.752	-1.4315	-2.3781	-1.4753	-1.1347	-0.9192	-1.5369	-1.7006	-1.9293	-1.6212	-1.51549	-1.46906	-2.7583	-2.27786	-1.8335	-1.8742	-2.4936	-2.45733	-2.38034	-3.22499	-3.20103	-2.44575	-2.7327	-1.0337	-1.148	-1.3696	0.0501	-0.0023	-0.1304	-1.89137	-1.6076	-1.98708	-1.79143
128	Os.47717.1.A1_s_at	LOC_Os01g64660	6.7291	8.3798	9.0148	7.0698	5.6457	8.7758	2.1337	1.9318	3.0104	0.321	0.2135	0.3354	1.1694	0.8217	2.4107	0.5368	-2.0272	0.5529	-0.1957	-1.2177	0.4845	-0.444	-0.5663	-0.2875	1.26748	1.63872	2.43542	3.52416	0.4381	-0.056	0.577	-0.680231	-0.805436	-0.966311	-0.947741	0.515722	0.62872	1.4564	1.6209	1.2564	0.1065	0.3083	1.2888	-0.804633	-1.0407	-0.711802	-1.22067
129	Os.22683.1.S1_at	LOC_Os06g49160	0.1478	-1.4372	-3.7641	-0.3718	0.3516	-0.6422	-0.8644	-0.8412	-0.8133	0.0552	0.689	-0.6672	-0.6039	-0.1488	-0.0354	-6.4976	-5.1626	-6.5194	-2.8402	-1.6298	-2.3648	-2.7445	-2.5811	-2.2964	-2.28049	-2.1343	-2.99733	-2.83852	-0.1413	-0.3665	-0.0271	-0.559551	-0.587789	-0.668236	-0.610106	-1.07424	-1.03824	-1.3744	-1.4072	-1.3402	-1.709	-1.7531	-1.8647	-0.671238	-0.671047	-0.934401	-0.934022
130	Os.4631.1.S1_at	LOC_Os06g21110	-0.3159	-1.6342	-4.2572	-1.1395	0.0033	-4.3125	-0.3376	-0.4275	-0.5474	-1.5863	-1.0612	-1.7895	-2.7029	-2.3638	-2.1469	-5.7457	-1.8295	-5.4097	-1.5224	-0.9253	-1.2072	-0.882	-0.7875	-0.4517	-2.69527	-2.95258	-2.21935	-1.87665	-1.6287	-2.1667	-1.5885	-1.40018	-1.15934	-0.778712	-1.19246	-1.31202	-1.6215	-1.7497	-1.1754	-0.7666	-3.0729	-3.0247	-2.819	-0.680752	-0.738335	-1.07938	-0.837851
131	OsAffx.24612.1.S1_at	LOC_Os02g37300	-1.5342	-0.8631	-3.3993	-2.2809	-2.936	-1.7749	2.3969	2.6273	2.3744	-2.3433	-2.2248	-2.3637	-2.4415	-2.6917	-1.8548	-1.6695	-1.7972	-1.6557	-1.1777	-0.2351	-1.3803	-0.5419	-1.3207	-1.5825	-2.37343	-2.19847	-0.231446	-1.42422	-2.3903	-3.9454	-2.8771	-1.53344	-1.57895	-2.15381	-2.17987	-3.32065	-3.50228	-0.0223	0.8333	0.0722	0.128	-0.3817	-0.2045	-0.869401	-1.28314	-2.53616	-2.20891
132	Os.14437.1.S1_at	LOC_Os01g66510	0.8039	0.3834	0.8013	1.5393	1.745	1.3574	-0.0245	-0.0349	-0.1717	-0.2479	-0.4279	-0.536	0.1524	0.3374	-0.2035	-1.2117	-0.1113	-1.4633	0.3878	0.5725	0.4807	0.7685	1.2475	0.9547	-0.220937	0.0378156	0.0374189	-0.914186	0.2041	0.177	0.3465	0.892981	1.17916	1.19727	1.36859	0.918972	1.00558	2.188	1.6993	2.0081	-0.5598	-0.3329	-0.6578	0.884042	0.928676	0.810365	1.02207
133	OsAffx.9832.1.S1_x_at	LOC_Os08g27780	0.1391	0.6457	0.1088	-1.8498	-0.627	-1.9471	-0.5647	1.4098	-2.1629	2.3802	-0.4008	1.258	-1.7297	-0.7685	-1.9929	-1.932	-1.7855	-0.9305	-3.5328	-2.3768	-2.4034	-0.1078	-0.9318	-1.0945	-0.961784	0.197281	-0.742493	1.51207	-1.4147	-2.4313	-1.6928	-3.353	-1.53737	-3.18235	-1.19139	-2.97957	-2.36392	0.5917	-0.0881	-0.0292	-0.9143	-1.4865	-0.935	-2.88089	-2.71486	-2.82969	-4.47899
134	Os.11756.1.S1_s_at	LOC_Os03g16050	-0.5446	-0.8244	-2.1379	-0.3101	1.0217	-2.1352	-0.8617	-0.8347	-0.8546	-0.7642	-0.6498	-1.0795	-1.6034	-1.5977	-0.5419	-4.3127	-6.0016	-4.4744	-2.7895	-1.6785	-1.9782	-1.205	-1.164	-0.7692	-1.71733	-1.53443	-2.18961	-1.76985	-1.5449	-1.6833	-1.0904	-0.838031	-1.08163	-0.934681	-1.10197	-1.61869	-1.48657	-1.6849	-1.4582	-1.1097	-1.3539	-1.4406	-1.2188	-0.740142	-0.631695	-1.30228	-1.21217
135	Os.34873.1.S1_at	LOC_Os07g46510	-5.2784	-2.1454	-2.9177	-4.4566	-2.2712	-3.5754	-0.2973	-0.84	-0.3531	-3.4565	-2.7476	-2.4162	-1.6487	-2.2012	-0.5934	-1.5542	-3.3791	-1.7608	-1.0623	0.0345	-0.4956	-2.3768	-1.8053	-1.7619	-2.4832	-2.00992	-3.15058	-4.03836	-1.3342	-2.0308	-2.004	-1.95757	-1.22338	-1.60281	-1.32194	-1.57626	-0.643158	0	1.7272	0.8589	-0.0252	0.046	-0.9058	-2.34932	-2.32099	-3.25695	-2.9495
136	OsAffx.31864.1.S1_at	LOC_Os12g24390	-2.2677	-1.4738	-2.0726	-0.539	-0.7596	-0.9046	0.1088	-0.9404	-2.2475	-0.7327	-3.4072	4.0367	-0.9273	0.061	-2.9932	-1.8592	-1.0355	-1.551	-0.5284	-1.0073	-0.1407	-1.2136	0.593	-4.3352	-0.706245	3.68022	0.464262	-1.09498	-4.6837	-1.0239	1.0821	-1.90378	-3.1016	-4.1704	0.500147	-2.70346	-0.244754	0.2526	-0.1506	3.0881	-0.7242	2.5679	0.194	-1.19753	-2.6548	-1.48835	-1.21333
137	Os.5585.1.S1_at	LOC_Os04g54590	-0.9453	0.308	-0.3089	-0.3231	-0.4899	0.0781	-1.0338	-0.8864	-0.8908	-0.8325	-1.5078	-1.0106	-1.7839	-1.3496	-0.4243	-3.9014	-4.8135	-4.2456	-2.8726	-2.4452	-2.8238	-0.8935	-1.9832	-1.0095	0.524511	0.423855	-0.974515	-1.02754	-1.5276	-1.1138	-0.6047	-1.39815	-1.61711	-1.44054	-1.48817	-2.06186	-2.34472	-0.2766	0.466	0.3124	-2.1867	-2.7237	-2.0524	-1.88084	-2.04668	-2.71122	-3.1816
138	Os.32449.1.S1_at	LOC_Os02g51020	3.1334	-3.047	-1.271	1.1999	0.2985	-3.288	-0.7476	-0.8857	-0.5772	-0.7934	-0.811	-0.6754	-1.6792	-1.2103	-0.6482	-6.2015	-3.9919	-5.8642	-2.5629	-1.6969	-2.149	-0.9878	-0.4326	-0.8285	-3.36168	-3.27588	-3.5897	-3.60636	-1.0129	-0.846	-0.2365	-0.516376	-0.4378	-0.640203	-0.723824	-1.23857	-1.37791	-0.8441	-1.1021	-1.1772	-2.8011	-2.5713	-2.5129	-0.61491	-0.702845	-1.13294	-1.10348
139	Os.35224.1.A1_x_at	LOC_Os12g25180	0.8528	-0.9768	3.2151	-0.8374	1.858	-0.5275	-1.0149	-1.1141	-1.6987	-1.9972	-2.3278	-2.0361	-1.8753	-1.7967	-1.0261	-2.8146	-3.1773	-3.2525	-3.0414	-1.9889	-2.3462	-1.9097	-1.4945	-1.3389	-2.5857	-2.6216	-2.11945	-2.11467	-1.8024	-1.2145	-0.6632	-1.36694	-1.21631	-1.65707	-1.47967	-2.48294	-2.37563	-0.1044	-0.274	-0.1089	-3.5475	-3.3434	-3.9449	-0.846936	-0.77306	-1.5972	-1.57402
140	OsAffx.27361.1.S1_at	LOC_Os05g47860	-1.0497	-3.8788	-0.8254	-1.8268	-2.6508	-1.9571	-0.2204	0.8909	0.9843	-0.4054	0.8606	1.606	-0.3625	0.2931	0.4069	-3.7199	-3.245	-2.6931	-1.5741	-1.6065	-1.3606	-1.8966	-1.8098	-1.2031	-1.64893	-0.134472	-0.479864	-1.27431	-0.7806	-0.9213	0.2726	-2.10023	-1.80565	-2.14661	-1.91275	-2.87965	-2.61283	-1.1027	-0.7046	-0.1975	-0.6768	-0.7645	-0.9426	-2.60396	-2.67814	-2.85454	-3.28557
141	Os.12379.1.S1_at	LOC_Os08g32120	-1.3403	-1.9907	-2.9141	-2.0459	-2.3454	-1.5964	-0.3218	-0.2418	0.2812	0.4095	0.1297	-0.2262	-0.9514	-2.6186	-0.5663	-4.09	-5.4916	-3.6779	-1.6799	-0.7027	-1.1564	0.2875	-0.2135	-0.2987	-2.05618	-2.56892	-1.87917	-2.66423	-2.4695	-1.6343	-1.7669	-0.559169	-0.910949	-1.3009	-1.54133	-1.70552	-1.7137	-1.1004	-1.3125	-0.9507	-0.9354	-1.589	-1.6682	-1.68466	-1.42111	-2.07784	-1.50689
142	Os.49710.1.S1_at	LOC_Os11g40600	-0.6499	-1.4913	-0.5591	-0.9006	-0.5357	0.4007	0.4124	0.5614	0.2948	-0.2112	-0.3622	-0.5203	-0.0805	-0.3629	1.1106	-5.08	-4.9784	-4.2289	-3.0145	-2.1215	-2.6278	-1.1342	-1.4922	-1.2416	-2.13464	-2.10917	-2.59028	-3.13988	-1.1981	-1.0498	-0.3458	-1.13191	-1.21589	-1.18782	-1.50252	-1.51052	-1.84525	-1.1805	-1.7439	-1.5472	-2.2178	-1.8886	-1.9964	-0.605318	-1.0189	-1.35888	-1.51284
143	Os.20067.1.S1_at	LOC_Os04g38530	-0.3008	0.9152	1.0249	-0.5636	0.1471	-0.2021	-0.9888	-0.9912	-1.1849	-0.0004	0.0785	-0.0247	-1.9912	-1.8933	-1.7196	-2.8854	-0.8408	-2.8208	-3.1291	-2.1556	-2.6402	-1.493	-0.1134	-1.3736	-1.5477	-1.34232	-2.04004	-1.92062	-1.4689	-2.2433	-1.7534	-1.1591	-1.1125	-1.28355	-1.4685	-1.35747	-1.5175	0.2096	-0.3659	-0.5482	-0.4736	-0.5864	-0.699	-2.23259	-2.34751	-2.05773	-2.38156
144	Os.49174.1.S1_at	LOC_Os03g64170	-0.4373	0.4802	-1.5773	0.0588	-0.15	-0.5333	-0.9816	-0.9157	-1.0245	-0.7247	0.1801	-0.0981	-3.4296	-1.7076	-1.1729	-1.4376	0.1853	0.0577	-3.5256	0.6944	-0.3689	-2.21	-2.9598	-1.8754	0.0370547	-0.0868075	-1.79085	-0.631518	-0.6224	0.4772	-2.1072	-3.32607	-1.5293	-1.80525	-0.252209	-3.42184	0.206498	-2.07	-2.3451	-2.5052	0.5732	1.0192	1.0573	-0.570655	-6.45429	-2.49182	-5.4066
145	Os.56325.1.S1_at	LOC_Os03g64170	-3.1647	2.7672	4.7225	1.6035	0.4951	-0.173	0.4587	0.0889	0.0608	-2.0351	-2.12	-0.8465	0.0176	1.3361	-2.8761	3.1402	1.3975	-1.6479	-0.1109	0.4136	-0.3298	-1.0099	4.2168	-1.4203	-0.453812	-1.24271	-0.446941	0.858334	-3.2611	-1.8834	-1.5858	0.579247	0.520168	-1.01695	0.234977	0.443912	0.363197	-0.7307	-0.5155	-1.3973	0.2514	0.2265	0.218	-0.335665	3.2552	0.821741	2.4569
146	Os.47738.1.S1_at	LOC_Os09g02360	-0.3177	0.0152	-2.165	-1.1963	-3.481	-0.4927	-1.4383	-1.6026	-2.1483	-0.3823	-0.275	-0.2102	-1.7047	2.6587	0.7751	-1.4366	-2.4306	-1.905	-3.2688	-1.7728	-1.5199	-2.063	-1.0985	-3.1082	-0.276345	-0.0294836	-0.298517	-2.1936	0.2285	-0.1562	-0.6751	-1.86002	-0.977123	-3.59878	-1.35445	-2.26784	-4.89886	-4.986	-1.6865	-4.3611	-2.3611	-1.778	-2.4818	-1.80263	-3.59227	-1.88166	-1.75299
147	OsAffx.29627.2.S1_at	LOC_Os08g41820	-3.7864	-2.9887	-2.7856	-1.9226	-1.8978	-1.4724	-1.2825	-1.2367	-0.5346	-2.1052	-1.4595	-1.2667	-2.4601	-2.7185	-1.4593	-3.3891	-3.4611	-2.9563	-2.7964	-1.41	-2.0965	-0.5196	0.0059	-1.2879	-2.40016	-2.13596	-1.70613	-6.68166	-1.7788	-1.2299	-1.7368	-0.930402	-0.569095	-1.1162	-1.1309	-1.88326	-1.83159	-0.0836	1.2843	1.7141	-0.4506	-0.9474	-1.469	-1.97807	-1.49466	-1.906	-1.73299
148	Os.34273.2.S1_x_at	LOC_Os01g71720	-0.3097	0.7515	-1.5083	-0.4065	-0.1478	0.9798	1.1729	1.3923	0.9953	0.3999	2.9832	-0.0884	-2.7059	-2.2799	-1.059	-6.7963	-2.7343	-6.1083	-2.2273	-1.1304	-1.4725	-0.5134	-0.8201	-0.5704	-0.0527175	0.367513	-0.981895	-0.449353	-2.7635	-2.6517	-1.9689	-1.04755	-1.07798	-1.15894	-1.27677	-1.50272	-2.20826	0.1325	-0.4088	-1.5199	-5.1756	-3.3099	-1.558	-1.2051	-1.31093	-2.07505	-2.17404
149	Os.11804.1.S1_at	LOC_Os03g14910	0.1784	0.4621	0.7224	-0.9454	-0.2295	-0.2662	-1.7932	-2.1721	-1.2042	-1.0849	-6.4528	-1.642	0.1181	-0.4482	1.86	-1.7454	-7.2387	-2.0232	-1.2733	-1.2715	-0.171	0.0109	-0.5572	2.1253	-1.23765	-1.10847	-4.52109	-4.5318	-2.7223	-2.5431	-2.6993	-2.43039	-2.32021	-2.24368	-2.04985	-2.71511	-3.87302	-1.4819	-1.9256	-1.1694	-2.658	-1.9312	-2.0683	-0.625673	-1.16961	-1.43989	-1.83833
150	Os.8458.1.S1_s_at	LOC_Os04g05050	-2.6438	-1.1785	-1.0052	-0.6485	-1.5696	-1.1561	-1.728	-2.0087	-1.9058	0.1321	-0.151	-0.0327	-1.0411	0.5486	1.4258	-2.1675	-3.2247	-1.2057	-1.1008	-1.6695	-0.7778	-3.0412	-1.9871	-5.0024	-1.44135	-1.18527	-2.85592	-2.91526	-0.8324	-1.1662	-4.6584	0.0439468	-1.68114	-0.637277	-1.93173	-1.65111	-1.83203	-1.9342	-2.6491	-1.7901	-0.3724	-0.2428	-0.4802	-1.47329	-1.49261	-1.75108	-2.24469
151	Os.12094.1.S1_a_at	LOC_Os02g33820	-1.4551	-1.4414	-0.2865	-2.0568	-1.3997	-1.9502	-1.8656	-1.531	-1.6318	-0.3676	-0.5683	-0.4345	-3.6497	-3.3877	-3.3658	-2.7805	-2.2914	-3.0785	-2.3701	-1.5712	-1.6321	-0.0943	-0.1173	-1.4362	-1.83103	-1.653	-1.53388	-2.28619	-1.7644	-1.7302	-1.826	-0.232737	-0.38895	-0.25249	-0.312422	-0.644675	-1.08551	-0.6613	-0.3437	-0.1931	0.365	0.2308	-0.0333	-1.58595	-2.14017	-3.20242	-3.21573
152	Os.34986.1.S1_at	LOC_Os07g02590	0.4822	1.0913	1.9139	1.1197	0.6123	0.6238	-3.9167	0.2179	0.6957	-3.3273	-0.0094	-0.6941	-1.0895	-2.0698	-0.8275	-2.1294	-5.5972	-2.2574	-1.3083	-0.6939	-1.0201	-0.0638	-1.0158	-0.5163	-4.55463	-0.81383	1.29729	-0.129939	-3.4726	-3.2067	-4.6637	-2.73738	-2.23282	-3.15378	-2.60185	-2.32094	-3.21166	0.0877	-0.8626	-0.2438	-3.2106	-1.499	-1.5545	-1.41154	-0.946976	-1.95129	-1.23453
153	Os.21318.1.S1_at	LOC_Os06g04510	2.9037	3.701	4.0962	2.5459	2.8899	2.18	-0.2427	-0.1549	-0.2837	0.7284	0.3421	0.514	-1.2967	-0.9895	-0.6758	-3.2337	-0.7926	-3.1519	-3.4006	-1.8547	-2.9766	-1.5305	-1.1798	-1.178	-1.52961	-1.55132	-0.855064	-1.35997	-1.7946	-1.8216	-1.9312	-2.01555	-1.87149	-2.32822	-2.05598	-2.80566	-2.80589	-0.5191	-0.4049	-0.4782	-1.5499	-1.4771	-1.4302	-1.4427	-1.10056	-1.98736	-1.83464
154	Os.17133.1.S1_at	LOC_Os03g43990	-0.7988	-1.1854	-1.3534	-1.802	-1.6726	-1.9257	-1.2788	-1.3631	-1.5084	-0.6444	-0.6662	-0.6833	-1.6318	-0.7683	-0.5339	-2.4284	-2.6097	-2.3453	-3.2161	-2.527	-2.6507	-2.6951	-2.7688	-2.5789	-1.16991	-1.24843	-2.15129	-1.83531	-2.0374	-2.0318	-1.9347	-0.345272	-0.167425	-0.811437	-0.909755	-2.02758	-2.38259	-0.977	-2.1799	-1.1102	-1.0313	-0.9524	-0.9818	-0.623288	-0.646619	-2.03014	-1.94009
155	Os.8000.1.S1_at	LOC_Os08g06530	-0.0705	-0.6864	-4.7271	-0.7668	-0.4158	-2.14	-0.9195	-0.8108	-0.813	-0.5261	-0.6338	-0.4445	-0.897	-0.7176	-0.0107	-6.0049	-6.0366	-5.7016	-2.9147	-1.5931	-2.1185	-1.2938	-1.1025	-0.4102	-2.42628	-2.59169	-3.1784	-3.31149	-0.6131	-0.7802	-0.7321	-0.726965	-0.833922	-0.981248	-0.967618	-1.25126	-1.50619	-1.3186	-1.436	-1.2675	-2.2737	-1.9953	-2.0941	-0.628216	-0.669997	-1.13146	-1.25826
156	Os.7985.1.S1_at	LOC_Os03g18070	-1.4714	0.2039	-1.6672	-0.8733	-0.5391	-0.8607	0.3852	0.5197	0.8241	0.5237	-0.0261	0.4335	-0.9216	-0.7515	0.1952	-2.0222	-3.6596	-1.9716	-1.1327	-1.422	-1.154	-2.8808	-4.009	-3.8334	-3.56832	-3.25673	-4.31431	-4.81934	-0.956	-1.4351	-1.1559	-0.573005	-0.70731	-0.354524	-0.920407	-0.721212	-1.75822	-1.5415	-1.2732	-1.5828	0.4522	0.6308	0.3293	-1.10246	-1.74889	-1.32337	-1.03636
157	OsAffx.7060.1.S1_s_at	LOC_Os11g10320	-0.7818	-4.9094	-5.2567	-1.2106	1.8235	-1.7616	-1.3646	-1.155	-1.4243	-1.7342	-1.4417	-1.5902	-2.4143	-2.3765	-1.8622	-2.7375	-2.4516	-2.7097	-2.2984	-1.9272	-2.2851	-1.2833	-1.773	-1.3752	-2.4938	-2.97302	-1.89475	-1.75197	-2.0129	-1.9293	-2.0289	-1.1697	-1.23092	-1.25861	-1.27335	-1.93327	-1.86381	-0.2771	-0.1336	-1.3984	-4.2051	-4.2158	-3.8395	-1.17299	-1.18754	-1.69901	-1.61815
158	Os.51809.1.S1_at	LOC_Os11g06780	-1.0503	-1.1268	-0.3554	-1.1584	-1.2506	-1.1007	-2.0321	-1.1795	-0.4557	-0.9558	-0.9144	-0.9789	-2.1728	-2.7564	-2.0947	-1.6563	-1.1128	-2.3767	-1.8359	-0.9615	-1.8784	0.0044	-0.7581	0.0997	-1.59455	-1.99108	-1.89089	-1.58544	-1.6699	-2.0144	-2.0627	-1.93656	-2.04338	-2.02354	-2.17047	-2.41306	-3.02849	-1.4466	0.7556	-0.6978	1.0286	1.1498	0.1989	-1.71194	-2.14929	-2.30656	-2.91725
159	Os.52465.1.S1_at	LOC_Os07g36210	-2.2654	-1.3514	-0.5502	-2.0111	-1.4703	-1.5705	-1.0471	-1.3468	-1.0397	-1.7884	-1.3773	-2.0764	-2.8486	-2.5326	-1.8076	-2.9103	-3.9454	-2.6864	-3.1174	-2.3493	-2.1434	-1.3298	-1.166	-1.0991	-1.12571	-1.22823	-1.86108	-2.27473	-2.7668	-2.5584	-2.1284	-0.636803	-1.02928	-0.938039	-0.925823	-1.76366	-1.79819	0.6264	1.4145	0.8567	-1.3915	-1.3214	-1.362	-1.72709	-2.13431	-2.02796	-2.52153
160	Os.14493.1.S1_at	LOC_Os02g03670	0.9835	-1.4742	0.7401	-0.1543	1.0852	0.5452	-1.5105	-2.635	-1.7886	-1.0468	-1.0132	-1.3806	-1.5455	-1.0895	-1.0456	-5.732	-3.1356	-6.7856	-2.0057	-1.121	-2.2885	-1.3864	-0.6121	-0.5188	-2.9061	-2.2277	-4.90746	-3.45063	-1.2686	-1.4162	-0.7344	-0.821137	-1.09802	-0.759077	-1.25909	-1.70463	-2.25406	-0.1009	-0.7758	-0.2015	-3.7228	-2.9126	-3.5109	-0.57172	-0.239801	-1.366	-1.01928
161	Os.27393.1.S1_a_at	LOC_Os05g04610	-2.0838	-0.8383	-1.6697	-2.1536	-1.2729	-1.738	-1.0963	-1.0559	-1.1098	-0.7792	-0.7122	-0.8144	-2.3503	-2.5261	-1.4265	-2.4058	-4.5169	-2.7358	-1.3166	-0.7064	-1.3082	-2.3016	-2.0823	-2.5177	-2.14836	-2.07355	-1.64207	-1.53323	-2.9925	-1.855	-1.2776	-0.854782	-0.617707	-0.824456	-0.696738	-1.52341	-2.35649	-0.945	-0.7722	-0.9361	-1.1818	-1.5096	-1.403	-1.73841	-2.00411	-1.39572	-1.99398
162	Os.55284.1.S1_at	LOC_Os05g07140	-0.9332	-0.9848	-1.7096	-3.7545	-2.2089	-2.1174	-1.446	-2.029	-2.2146	-0.8416	-0.9208	-1.0783	-2.4044	-2.0757	-1.3321	-2.1902	-3.351	-3.1007	-1.6477	-0.3038	-1.6961	-1.4047	-1.3713	-2.0069	-2.26133	-2.87613	-1.81492	-1.76994	-1.6771	-0.9662	-0.9569	-0.826904	-0.573663	-1.48579	-1.23539	-1.63642	-1.93835	-1.6758	-1.2468	-1.4106	-1.0218	0.1227	-0.3128	-1.45756	-1.67021	-2.13292	-2.30784
163	Os.13225.1.S1_a_at	LOC_Os01g01120	-0.7405	-0.081	-1.6636	0.2821	0.1674	0.1674	-0.7582	-0.9173	-1.0134	-0.376	-0.3405	-0.3671	-1.2009	-0.9614	-0.202	-6.1475	-2.8894	-5.6999	-4.1922	-2.8923	-2.9699	-2.2882	-2.4485	-2.1313	-2.45163	-2.308	-3.10781	-2.29561	-0.8552	-0.7794	0.4015	-0.62779	-0.631916	-0.591142	-0.66339	-1.19562	-1.47205	-0.2858	-0.4848	-0.522	-1.6816	-1.4667	-1.7579	-0.934175	-0.603696	-1.55457	-1.5764
164	Os.7101.1.S1_at	LOC_Os12g16200	-2.2144	0.4476	-0.0738	-0.2151	-0.3226	-0.1259	-1.5469	-1.4493	-1.3791	-0.9637	-0.9786	-0.8726	-1.6975	-1.8256	-0.9141	-5.3082	-2.8141	-5.4401	-2.7431	-1.3409	-2.3592	-1.7955	-1.49	-1.814	-2.04007	-2.21418	-2.15708	-2.30693	-1.1264	-1.6721	-1.7327	-1.46799	-1.56526	-1.60349	-1.61032	-1.93113	-1.90862	-0.1001	-0.4665	-0.5693	-0.9217	-1.0031	-1.111	-0.779204	-0.550014	-1.21614	-1.13275
165	Os.36376.1.S1_at	LOC_Os01g43610	0.0147	1.5355	-0.7883	-0.175	-1.0003	-2.2201	0.8193	1.2379	0.7805	1.8857	2.2547	2.2465	-3.1511	-1.5703	-2.1065	-2.1378	-1.3474	-4.3067	-6.0214	-3.7023	-2.2535	-3.1195	-3.8832	-2.0253	0.00488776	0.26019	-0.549611	-0.158887	-1.8935	-0.0135	-0.6323	-0.862766	-0.255829	-0.890934	-0.510254	-0.778877	-1.07873	-1.1172	-1.032	-0.8595	3.1389	3.8038	2.4278	-2.50201	-2.92204	-2.21231	-2.84754
166	Os.46393.1.S1_x_at	LOC_Os10g41999	-1.8383	-2.3662	-1.9274	-1.8322	-2.5842	-2.634	-0.8359	-1.2007	-0.2473	-1.3441	-2.8327	-2.4857	-1.4051	-4.9873	-2.6708	-4.6956	-3.6006	-3.876	0.231	0.2093	1.7171	-1.7475	-0.1165	-0.1746	-3.34208	-2.92774	-0.25281	1.84542	-0.0765	0.0166	-0.2776	0.996575	0.626398	0.258838	-0.242906	0.287444	-0.107437	-2.4838	1.1554	3.5029	-3.4525	-2.2975	-2.315	-2.32435	-1.64897	-1.39224	-1.58358
167	OsAffx.27235.1.S1_at	LOC_Os05g39260	-0.071	-0.5947	-2.6227	4.1132	4.87	3.4445	-3.3987	-2.604	0.8761	-0.5488	-3.9067	3.5707	-2.1228	-1.8921	-2.5361	-1.4966	-1.9054	-4.4256	-5.3784	-1.1081	-1.7085	-2.5995	0.6572	-0.6737	-0.477029	0.929001	-2.48274	-1.1994	-0.2004	-3.9814	-3.5039	-0.16916	-2.23274	-2.53639	-0.570122	-2.54315	-0.104258	-0.5412	0.3801	-2.7139	-2.6957	0.3484	-1.1126	-3.3355	-0.426948	-4.42068	-1.91749
168	Os.50422.1.S1_at	LOC_Os11g26950	-2.5983	-2.1885	-4.2317	-1.7289	0.3408	-1.7322	-0.3672	-1.2074	-0.2074	-0.2971	-0.5594	-0.3895	-2.1813	0.5109	0.1517	-0.3209	-0.2725	-3.7959	-2.6224	-3.5914	-0.0378	-1.5582	-4.7041	-3.2783	-2.39575	-1.60757	-2.79257	-3.88064	-1.6652	-1.5316	-0.8474	-1.07436	-0.740385	-1.5078	-1.92456	-0.37753	-2.45671	-1.6881	-2.4242	-1.2052	-0.5369	-0.0713	-0.0918	-1.66867	-0.152136	-3.14362	-0.616598
169	Os.23635.1.S1_at	LOC_Os01g62830	-1.7438	-3.0537	-2.2458	-3.1058	-1.8113	-1.7592	-2.0468	-1.7492	-1.949	-1.2254	-1.4372	-1.7603	-4.8042	-3.9882	-3.3677	-0.5035	-1.6308	-0.7153	-1.114	-0.2868	-0.844	-0.5531	-1.8613	-0.9639	-3.4819	-2.43043	-2.87347	-2.6096	-2.1756	-2.7079	-1.8791	-1.67497	-1.90055	-2.31563	-2.46047	-2.90345	-3.00138	2.482	3.1714	2.437	-2.4677	-2.0692	-2.2428	-1.64464	-2.17491	-2.33496	-2.60242
170	OsAffx.2652.1.S1_at	LOC_Os02g17400	3.2917	1.9929	3.1453	0.6269	-0.5471	1.63	1.3943	-4.4976	-1.4055	-2.7457	-4.5044	-4.1923	-2.4084	-2.4261	-4.3019	-1.1588	0.1291	-0.9682	-1.6962	-0.5717	-4.2041	-3.8967	-0.3399	-1.1653	3.12292	-1.31338	-0.165668	-0.117607	-2.0762	-1.5927	-1.893	-1.88516	-1.12593	-1.59669	-2.16633	-5.57471	-2.24255	1.4316	0.2905	-2.2637	-5.9918	1.3731	-0.5702	-2.60986	-2.69623	-2.90502	-3.55424
171	Os.49108.2.S1_x_at	LOC_Os04g32540	1.0535	0.603	1.4091	0.6468	0.5858	-1.6816	-1.1258	-1.8027	-1.7897	0.0549	0.7051	0.0887	1.0929	-0.4442	-0.2272	-1.3692	-0.5561	-2.1905	-4.3725	-0.7991	-2.1328	-3.7648	-4.182	-5.7078	-0.370768	-1.12829	-2.21696	-1.86613	-4.0745	-3.8497	0.2283	0.0262004	0.368555	-0.26001	0.293183	-1.08425	-1.40427	-2.009	-2.6002	-2.4432	-1.3759	-1.4002	-1.5934	-0.575838	-4.65079	-2.10196	-1.07215
172	Os.4417.1.S1_at	LOC_Os09g12290	-0.3346	-0.4078	0.4583	0.8236	1.3348	-0.3522	-1.493	-1.6027	-1.4564	0.319	-0.0386	0.0744	-0.0047	0.7564	-1.4602	-4.0037	-1.5945	-4.0979	-6.0212	-1.8024	-5.6493	-2.0434	-2.5355	-3.1167	-3.4243	-2.82954	-4.40834	-4.41183	1.0312	0.4135	1.0706	-0.834312	-0.0290952	-1.24921	0.0129327	-0.962854	-0.265154	-0.6818	-0.8052	-0.8364	-1.6397	-2.0421	-1.5252	-2.42219	-1.61148	-2.27828	-1.82065
173	OsAffx.26321.1.S1_at	LOC_Os04g34290	-4.2527	0.8324	-2.1243	0.1928	-4.6368	0.0466	-5.7558	-2.4105	-0.5542	-0.5892	-4.6817	-4.6888	-2.2329	-1.8059	-2.1757	-6.7633	-4.5592	-3.5634	-2.479	-0.8548	-2.7468	-1.3387	-0.2939	-1.0649	-0.744541	3.40728	-0.108067	-3.87245	-2.6345	-2.0834	-2.5967	-2.10052	-0.319599	-2.46357	-1.33869	1.84253	-1.00377	-3.4308	0.4951	-2.9731	-0.4792	-1.2251	0.9978	-1.48544	-0.823727	-2.13689	-2.21354
174	Os.18434.1.S1_at	LOC_Os02g40664	-1.6928	-0.2394	0.3416	-0.9187	-1.2241	-2.0478	-0.6711	-1.0531	-0.8328	-0.3884	-0.0041	0.2551	-1.3172	-1.3517	-4.8331	0.6476	-2.4499	-0.5918	-0.5312	-1.8624	-1.6907	-1.6468	0.2706	-0.4033	-0.926076	-1.14957	-2.2194	-4.05934	-0.4949	-2.4017	-1.7008	-1.5082	-0.386148	-2.34171	-0.0506342	-0.520318	-1.52009	-2.4281	-3.8916	-2.5879	0.0406	-0.723	-0.5869	-5.3919	-1.27406	-3.03616	-2.69903
175	Os.22651.1.S1_at	LOC_Os04g56230	0.7992	-1.9242	0.0386	-5.1022	0.1604	-1.0366	-0.7733	-0.5242	-0.9499	-1.3914	-1.4928	-1.4557	-0.2331	-0.5628	0.488	-2.5688	-6.7221	-2.4785	-3.9	-3.46	-3.0681	-0.4178	-0.7549	-0.8517	-2.6479	-2.5248	-2.08964	-1.85558	-0.4973	-0.5865	-0.5013	-0.719641	-0.759749	-0.856723	-0.72202	-1.51468	-1.63642	-3.8494	-1.1007	-4.5763	-2.9944	-3.3823	-3.1112	-0.863004	-0.79031	-1.99685	-2.10146
176	Os.50919.1.S1_at	LOC_Os11g03580	0.137	0.3678	-0.4098	1.3394	-0.0973	1.195	-0.3876	-0.5594	-0.4907	-2.5935	-2.9678	-1.7763	-1.2187	-1.5677	-0.507	-3.9314	-3.4037	-3.8722	-2.2991	-1.0264	-1.9841	-1.2441	-1.2272	-0.213	-2.02507	-2.50204	-2.80667	-3.59489	-1.17	-1.209	-1.0592	-2.42905	-2.88029	-2.59268	-2.54267	-1.88468	-2.44006	0.5236	-2.1707	0.4297	-3.2719	-2.1507	-2.1252	-0.65422	-1.05855	-1.32185	-1.43729
177	Os.4634.1.S1_at	LOC_Os09g10274	-2.7675	-2.006	-2.7239	-3.3049	-3.2369	-2.7204	-0.4649	-0.4771	-0.5473	-0.8528	-0.7675	-0.6483	-2.5487	-2.1728	-1.7509	-1.7768	-2.0578	-1.9742	-0.6746	-0.51	-0.4166	-1.6649	-1.4691	-1.8729	-1.89754	-1.51531	-1.92544	-2.35469	-2.2163	-2.2952	-2.0736	-1.9992	-2.42802	-2.55455	-2.20584	-2.49572	-2.63072	-1.2867	-0.3302	-0.641	-1.5586	-1.0115	-1.2819	-1.38058	-1.81438	-2.19351	-1.78414
178	Os.8746.1.S1_at	LOC_Os05g02670	-1.5999	-1.1923	-1.4479	-0.9463	-1.1059	-1.1253	-1.082	-1.2384	-0.8067	0.174	-1.0958	-0.5998	0.8617	-3.0887	0.0956	-1.4831	-3.3397	-4.1437	-4.6918	-1.5183	-2.3163	-1.4886	-1.698	-2.2221	-1.87831	-1.38591	-2.38468	-2.77459	-0.8507	-0.0585	0.0425	-0.95749	-0.45965	-0.461197	-0.320858	-0.88668	-0.986549	-1.8536	-3.0212	-1.8987	-1.4782	-1.1558	-1.4887	-2.23872	-1.47632	-2.82541	-1.19683
179	Os.14248.1.S1_at	LOC_Os03g08250	-0.378	-0.1754	0.057	-2.4145	-2.3497	-2.4702	-1.873	-2.1127	-1.9226	-2.1086	-1.9853	-1.8966	-2.2879	-2.5381	-1.9512	-2.9745	-2.376	-2.8796	-1.7313	-2.0612	-0.8235	-2.4366	-2.2648	-2.1318	-2.16349	-2.27732	-2.23928	-2.07689	-0.4497	-1.2261	-0.3812	-0.150402	-0.557802	-0.628111	-1.05236	-2.17356	-2.218	-3.4895	-3.01	-2.5304	-2.0006	-0.969	-1.9608	-0.742176	-1.06425	-1.20971	-1.31526
180	Os.5229.1.S1_at	LOC_Os05g33280	0.5591	-0.3687	-1.3322	-0.587	0.7915	-1.0186	-0.9792	-1.0234	-1.3707	-1.0778	-1.2598	-1.3432	-0.9154	-0.7077	-0.2689	-5.5213	-5.0124	-6.163	-3.1622	-2.0211	-2.6054	-2.0057	-1.7558	-2.0592	-3.0047	-3.0755	-3.83233	-3.91786	-0.2164	-0.5342	0.0111	-0.316709	-0.548519	-0.346115	-0.511754	-0.876268	-0.998582	-1.1439	-1.43	-0.9329	-2.7043	-2.0361	-2.4013	-0.506905	-0.841483	-1.19092	-1.41757
181	OsAffx.20077.1.S1_at	LOC_Os12g41510	-2.7546	-2.308	-3.6993	-3.4235	-3.599	-2.6982	-0.2378	-0.3259	-0.3888	-3.461	0.6331	-0.0338	0.1252	-4.6012	0.5515	1.1629	-0.5693	-2.606	-1.4644	-0.8131	2.7303	0.1533	-3.4697	-3.8682	0.457715	2.04049	-2.23073	1.63596	0.322	-2.4069	-0.0357	-2.74005	-0.726447	-2.76944	-0.129035	-3.06056	0.771686	0.8605	-2.6045	2.4295	0.7926	0.5385	0.7932	-2.19742	-0.959866	-0.618063	-0.726311
182	Os.52747.1.S1_at	LOC_Os04g41380	-1.1396	-0.5814	-0.7342	-1.5101	-1.4853	-2.5405	-2.0265	-4.7194	-1.5431	-0.7631	-4.3323	-4.9295	-2.0121	-6.0254	-2.7333	-1.6401	-3.5187	-2.9666	-0.6298	-0.3782	-0.5089	-2.1467	-1.4093	-1.4473	-0.562614	-1.44352	-0.11422	-0.0930381	-3.2048	-3.5097	-2.1182	-4.30295	0.338792	-1.01719	-0.233471	-2.21629	-2.02139	0.3682	-2.7704	-1.0978	-0.7223	-1.3077	-0.7691	-1.82794	-1.51079	-3.27874	-1.48646
183	Os.53753.1.S1_at	LOC_Os05g25430	-1.5696	-2.0583	-1.857	-1.2389	-1.7316	-2.4532	-0.7274	-0.2958	-0.3718	-1.0106	-0.7528	-0.8491	-2.5109	-2.9142	-1.621	-3.1986	-3.5669	-3.1055	-2.7245	-1.8414	-2.1465	-1.0946	-0.9505	-0.9409	-2.07975	-2.04466	0.552497	0.670458	-2.3988	-2.216	-2.0624	-1.60504	-1.31003	-2.11107	-1.56473	-2.34152	-2.73629	0.8873	0.4166	-0.907	-1.8519	-1.3484	-1.4833	-1.99774	-1.56079	-2.21188	-1.96277
184	OsAffx.24366.1.S1_at	LOC_Os02g21350	-1.3889	-3.0336	0.3552	-0.4907	2.5711	-2.1057	-2.3819	-1.8006	0.4492	-2.5506	-2.1346	-0.903	-2.4505	-1.859	1.0396	-2.7463	-5.2817	-3.3851	0.185	0.8286	-0.0747	-0.7733	-2.7739	-2.272	-2.25504	-1.51928	-4.07793	-3.27917	-0.4018	1.8301	-0.8856	-1.47164	-1.6363	-1.04825	-0.0408954	-1.88577	-3.89716	-1.1481	-1.3377	-0.1598	-2.959	0.9674	-1.4503	-3.47432	-2.10937	-3.78669	-2.56659
185	Os.40417.1.A1_at	LOC_Os07g14740	-3.7471	-3.9866	-3.696	-3.6756	-3.8852	-4.5498	-2.962	-2.8183	-3.0225	-3.6519	-4.1102	-4.2526	-1.6245	-2.0095	-2.6561	0.3271	-0.1053	0.5604	-1.1611	-0.1138	-0.8637	1.3683	-0.1467	-2.0271	-2.33845	-1.93277	-1.9471	-1.42388	-3.2277	-2.5	-2.5285	-1.84272	-2.02212	-2.52755	-3.17057	-3.62303	-3.82802	-2.0435	-1.271	-1.0502	-0.7811	-1.042	-1.1391	-2.08946	-1.89557	-2.60103	-2.6745
186	Os.5208.1.S1_at	LOC_Os06g36050	-1.6754	-1.1418	-2.398	-1.7951	-2.0055	-1.9255	-1.2117	-1.4905	-1.2976	-0.3379	-0.4371	-0.4117	0.944	0.8185	1.0666	-3.6204	-1.9454	-3.7222	-4.6952	-1.5133	-0.1279	-1.9464	-1.74	-2.6528	-2.47291	-2.19202	-3.39657	-3.66429	-0.856	-1.9173	-1.0026	-0.963023	-0.31435	-1.49793	-1.08705	-1.29378	-3.94839	-2.7261	-3.6517	-3.0171	-0.8376	-0.8712	-0.7178	-0.98284	-1.03902	-1.78732	-0.479981
187	Os.16807.1.S1_at	LOC_Os08g15060	-0.5398	0.2122	-1.1604	-0.3074	0.3833	0.4072	-0.8135	-0.6251	-1.022	-1.0483	-0.9862	-2.7183	-0.5975	-0.6997	-0.6252	-1.7088	-2.8569	-1.3273	-4.7384	-2.5714	-4.0841	-2.4217	-2.4031	-2.466	-1.32163	-0.328681	-1.64541	-3.16552	-1.7994	-1.8273	-1.8973	-1.83382	-1.10225	-0.755369	-1.28186	-0.797916	-1.42674	-1.6796	-2.0802	-1.6898	-1.4644	-0.719	-1.4665	-0.818269	-1.29758	-1.61339	-2.18748
188	Os.7028.1.S1_at	LOC_Os02g45710	-1.244	-0.885	-2.3929	-3.2877	-2.841	-0.5596	1.428	1.2843	1.3667	-0.9904	-1.0755	-1.0277	-3.0714	-3.3605	-3.1721	-1.9779	-1.2216	-2.4114	-2.6674	-2.1437	-2.3919	-1.1579	-1.3723	-1.6853	-1.49716	-2.24365	-1.93904	-1.1188	-2.2776	-3.7586	-2.6061	-0.18337	-0.457525	-0.798854	-0.843414	-1.09085	-1.06935	-0.6914	-0.1252	0.3398	-0.7694	-1.1258	-0.7039	-1.70295	-2.22692	-2.533	-3.16599
189	Os.26802.2.S1_at	LOC_Os12g08090	0.3614	1.709	-0.9553	-0.6651	-0.1451	0.5624	1.1278	1.203	1.0657	-0.5073	-0.5719	-0.4506	-2.23	-1.5827	-1.0576	-2.418	-3.0799	-2.6991	-1.7519	-2.2962	-1.9347	-0.7674	-1.3552	0.1605	-0.610426	-0.900749	-1.55902	-1.47253	-2.3707	-2.5711	-2.3832	-1.19139	-1.2696	-1.46285	-1.73389	-1.84158	-2.12526	-2.2607	-2.1844	-2.6592	0.6534	0.574	0.6416	-1.64003	-1.79465	-1.7025	-2.1504
190	Os.29003.2.S1_x_at	LOC_Os01g49210	-1.4272	-0.4058	-2.7037	0.2726	-1.0908	0.4547	1.0059	0.342	0.9183	-1.8351	-5.2142	-3.5282	-1.2433	-0.2546	-1.5324	-0.3909	-4.0788	-2.4428	-4.1862	-3.5293	-1.2087	-1.2587	-2.4848	-4.712	-1.38336	-1.79131	-1.20685	-0.333963	-0.584	-2.3576	-1.5666	-1.03181	-0.963626	-2.16014	-1.46656	-4.67652	-0.157401	-1.78	-3.8003	-1.7681	-0.706	0.657	-0.6487	1.605	0.519304	1.70582	-1.31452
191	Os.14824.1.S1_at	LOC_Os01g60810	0.2865	-0.6038	-1.006	-1.2644	1.7549	0.1968	-0.2462	-0.6079	-1.4607	1.7048	0.2774	0.3638	-3.45	-2.7764	1.2175	-2.0118	-3.369	-3.9451	-2.118	-1.2563	-1.2526	-2.2649	-1.1335	-1.6444	-1.27091	-1.38249	-0.0121414	-0.576272	-3.0701	-0.3356	-1.3298	-0.14346	-0.00976916	-0.102406	-0.977095	-3.1531	-1.96977	-2.6347	-2.8354	-2.6493	-1.5582	-2.1383	-1.3936	-0.83519	-2.03582	-1.64945	-1.69963
192	Os.7170.1.S1_at	LOC_Os12g18110	-0.9406	-0.5244	-0.4488	-0.7243	-0.8882	-0.7592	-0.2165	-0.1957	-0.0431	-0.221	-0.2463	-0.2014	-0.6385	-0.9775	-0.7065	0.3633	-0.1895	0.4485	0.0263	-0.2005	-0.2405	0.2717	0.2125	0.0025	0.083652	0.243259	0.181949	0.210121	-0.4134	-0.3327	-0.4199	-0.458095	-0.476132	-0.584686	-0.466878	-0.566463	-0.546941	-0.4808	0.0527	-0.4341	0.0752	0.1691	0.1558	-0.277464	-0.12666	-0.44941	-0.330704
193	Os.7170.2.A1_at	LOC_Os12g18110	-2.7737	-0.7647	-2.0161	3.7508	-2.563	-1.7993	1.7087	2.483	1.6937	0.4893	0.1859	0.5565	-2.6176	-2.8608	-1.0703	0.0172	-0.6258	-0.0587	-2.8388	-3.284	-2.1952	-2.0148	-1.8888	0.2673	0.0869279	0.949333	-1.77552	-1.27343	-2.4371	-1.7338	-1.3794	-4.09963	-2.90776	-2.81756	-2.9965	-3.57547	-3.74583	-0.1177	0.8346	-0.2007	0.7259	1.99	1.5265	-1.48777	-1.49558	-5.00415	-2.38063
194	OsAffx.20797.1.S1_at	LOC_Os10g02340	0.783	-0.2694	1.2504	-1.18	-1.1116	-0.095	-0.717	-0.7139	-2.0249	0.3241	-0.1001	0.4308	-0.4642	-0.2357	1.2633	-3.7384	-3.0801	-5.0882	-5.5933	-1.6181	-3.9252	-2.0325	-2.1162	-2.1718	-3.93372	-1.62708	-3.71206	-6.2092	-0.9377	0.2465	-0.2487	-0.561119	0.0663881	-0.160173	-0.526112	-1.89715	-1.06839	-1.3199	-3.0345	-0.9568	-2.1424	-2.6909	-2.8182	-0.982321	-0.862383	-1.30402	-1.19221
195	Os.10240.2.A1_at	LOC_Os01g65680	-0.3724	-1.1584	-1.1141	-0.9548	-1.078	-1.0047	-1.43	0.0305	-1.7025	-0.6282	-0.0806	0.6772	0.0951	-4.3023	-0.843	-1.0223	-1.1818	1.2382	-1.7743	0.8909	1.389	-0.9258	0.4071	-2.0785	0.0764266	1.4378	-1.22155	2.29711	-0.3935	-1.9899	-0.888	-0.416627	-2.18052	-0.333347	-0.846112	0.291327	-0.99795	-1.7202	-0.781	-0.0148	-0.8724	-2.2214	0.0752	-1.41809	-3.67763	-1.70876	-2.74662
196	Os.37295.1.S1_at	LOC_Os11g02440	1.3409	3.5345	0.7266	-0.4928	-1.1762	0.6243	-0.5623	-0.7645	-0.6724	-0.8379	0.1328	-0.3301	0.409	0.2121	1.5855	-1.3579	-2.3948	-0.4312	0.7019	-0.2161	3.9735	-1.1118	-1.7691	-1.0813	-2.29522	-2.44763	-1.79277	-1.77011	-1.2568	-1.0421	-1.5964	-1.18662	-0.648766	-1.33922	-1.11294	-1.63053	-1.77007	-3.9773	-3.0901	-2.7935	-1.5473	-1.0069	-1.1177	-1.72368	-1.3362	-2.0127	-1.95374
197	Os.56093.1.S1_at	LOC_Os07g03170	-1.6466	0.7193	0.4453	-1.4764	-0.6832	0.3654	-0.7272	-0.1141	-0.4991	-1.4315	-1.9738	-0.9673	-5.1853	-5.7102	-3.2558	0.4182	-0.2567	0.0131	-2.1151	-0.2283	-1.7406	0.1264	-0.4397	-1.6499	-2.12938	-3.07261	-1.09642	-2.02953	-2.2891	-2.3061	-1.9466	-2.20326	-1.6689	-2.49032	-2.84405	-2.27666	-4.3066	1.5151	1.3984	2.0621	1.505	0.9802	1.399	-1.65714	-2.45922	-2.4588	-2.59891
198	OsAffx.24541.1.A1_at	LOC_Os02g32620	0.3708	-1.1742	-2.8788	1.306	-0.0349	1.9769	0.5758	-0.3584	-0.9613	-2.0289	1.1652	2.3584	3.3526	2.1118	-1.2375	2.7329	2.6488	2.5202	-2.8345	-1.4191	0.9665	-1.5651	3.5795	-3.0428	-2.68907	3.15404	-4.05497	1.25318	3.1662	-0.0905	0.6629	-0.511521	-0.815868	2.08411	-0.704982	1.3378	-0.370171	1.3246	4.1035	1.6861	-2.5728	1.4752	2.2121	-1.00429	-0.602928	-1.53134	-2.01711
199	Os.5890.1.S1_at	LOC_Os04g45690	-0.4428	-0.455	0.8598	0.9649	1.4079	0.8365	-0.6908	-0.6014	-0.7594	0.0468	0.5875	0.2794	-3.4032	-2.6509	-2.9256	-0.4921	-0.6005	-1.1576	-1.9624	-2.7703	-1.6807	-2.744	-2.8853	-2.1414	-0.201076	-0.501634	-0.282409	-0.944422	-2.1055	-1.559	-2.3593	-1.64076	-1.84143	-1.94639	-1.89618	-2.62749	-2.42617	-0.2484	-0.2241	-0.2282	-0.0972	-0.2397	0.0061	-2.96849	-2.30426	-2.48919	-2.53675
200	Os.14191.1.S1_at	LOC_Os08g04310	-3.6266	-3.4691	-3.2276	-6.4748	-2.0227	-1.3357	-1.4907	-0.9394	-0.9234	0.4116	0.24	0.2825	-2.6394	-0.7139	-1.9109	-5.5808	-2.9614	-5.6718	-3.0144	-1.1417	-2.389	-2.4782	-2.4899	-2.6729	-0.959503	-1.10024	-2.89849	-3.12377	-1.9819	-1.2225	0.0421	1.41776	0.936008	1.28134	0.722576	-0.420511	-1.15836	-1.2669	-2.195	-1.1594	-0.8868	-1.0101	-1.0955	-1.5742	-2.39989	-2.34856	-2.5977
201	Os.46698.1.S1_at	LOC_Os10g20350	-2.8269	-1.575	-3.1918	1.2139	-2.3377	-1.3665	-1.9748	-2.8281	-5.4288	0.4964	-0.2763	-1.0381	-1.8551	-1.4065	-0.8086	-1.59	-1.3643	-0.8719	-4.0571	-0.8294	-4.1568	-1.0324	1.4081	-1.2942	-0.130133	-0.714486	-1.24475	-0.247558	-1.1116	-1.2422	-0.8927	-0.465134	1.18076	-0.884068	0.66728	-0.142425	0.353517	-0.6281	2.4101	-3.6014	0.9374	-3.9953	0.61	0.548182	-0.248623	-0.435725	-1.46398
202	Os.46698.2.S1_x_at	LOC_Os10g20350	-0.9978	-0.8654	-0.9906	0.546	-0.0568	-0.3104	-1.2038	-1.1933	0.0426	-1.4571	-1.124	-1.474	-2.1801	-1.9888	-0.3822	-2.4555	-5.1865	-3.0173	-2.512	-1.2866	-2.8191	-1.3979	-0.8469	-0.3092	-1.52163	-1.43272	-0.622689	-2.03179	-2.8817	-2.7776	-2.7868	-1.63015	-1.39911	-1.74441	-1.7651	-2.35117	-1.91745	-0.5791	0.6324	-0.4643	-0.7822	-1.3908	-0.5639	-1.67944	-1.67734	-1.91757	-1.8772
203	Os.46631.1.S1_x_at	LOC_Os10g39840	-0.827	-1.6709	-0.6268	0.4023	-0.4379	0.4627	-2.7136	-2.8895	-3.6527	-1.3588	-0.0111	-1.1177	0.2064	0.7876	0.4515	-1.5638	-2.8369	-3.3367	-2.8434	-1.7715	1.6243	-3.8095	-2.3967	-4.2618	-2.58832	-2.17152	-2.39637	-2.20104	-3.0181	-0.5883	-1.3129	-1.05415	-1.76414	-2.91597	-1.18793	0.579905	-0.440806	-2.9061	-3.2497	-2.7304	-1.9892	-1.8479	-2.0701	-3.99904	-2.50404	-3.17985	-1.76299
204	Os.56236.1.S1_at	LOC_Os08g38092	-0.419	-0.7314	0.1708	-1.1654	-0.4866	-0.8638	-0.0356	-0.1077	-3.0302	1.4	1.2864	-0.5746	0.4563	0.1511	1.4445	-3.1851	-4.8378	-0.3621	0.4011	-0.1238	1.1428	-2.0252	-2.0857	-1.3487	-1.11678	-1.49321	-2.55018	-3.07587	-1.5707	-4.1577	-4.3521	-1.51171	-1.502	-1.71906	-2.23162	-3.97937	-4.27614	1.1628	-2.457	0.8128	-0.5264	-3.4436	-1.6868	-3.27114	-3.40066	-2.90966	-2.744
205	Os.6450.1.S1_at	LOC_Os07g09190	-1.6672	-1.5509	-3.2266	0.0558	-0.4679	-0.6466	-1.3445	-0.2192	-0.2001	-1.0372	-1.322	-1.5486	-3.81	-3.5639	-1.3218	-3.575	-5.3298	-4.6456	-0.9068	-0.3357	-0.8556	-2.5869	-2.3235	-3.8693	-1.2571	-1.01632	-1.23557	-0.954001	-0.784	-1.9258	-2.2806	0.192644	-0.287938	0.268145	-0.168455	-0.315486	0.00370886	0.6103	0.6616	0.9548	0.5631	0.1547	-0.4793	-3.52511	-3.98088	-3.28177	-2.88526
206	OsAffx.3586.1.S1_s_at	LOC_Os03g52650	-1.854	-1.8512	-2.4278	-1.4427	-1.7587	-1.6523	-1.5356	-2.2585	-2.3063	-3.0047	-3.9717	-2.1833	-1.5808	-0.7575	-1.6666	-2.654	-1.3617	-1.4404	-0.417	-0.6364	-1.2858	-1.1806	-2.3697	-2.5181	-0.931453	-0.496195	-1.11037	-0.422981	-0.1957	-4.4112	-3.3738	-1.70605	-0.742534	-2.87827	-2.78678	-1.92542	-1.18315	-2.1427	-1.506	-0.7879	-1.4583	-1.4247	-1.7153	-2.33067	-3.42028	-4.22253	-3.11193
207	Os.57181.1.S1_at	LOC_Os02g53510	0.1158	-0.556	-0.9045	-0.1298	-0.2408	-0.6034	-0.7196	-0.7462	-0.452	-1.1752	-0.9763	-1.4032	-1.595	-1.5924	-1.0436	-2.5358	-1.2623	-2.753	-2.6659	-1.577	-2.2681	-1.3744	-1.8748	-1.0286	-1.52702	-1.58334	-1.10583	-0.480339	-2.8794	-2.3225	-1.8869	-2.01333	-2.07259	-2.41859	-2.38064	-2.55905	-2.57525	-0.1274	-0.0528	-0.5665	1.6739	1.7434	2.0663	-1.4985	-1.96441	-2.32504	-2.5207
208	Os.8517.1.S1_at	LOC_Os03g62010	-2.7374	-2.4182	-2.7864	-2.6493	-2.6516	-2.6954	-0.4108	-0.3382	0.2549	-0.9702	-1.3176	-1.6122	-2.6295	-2.2518	-1.5266	-3.9292	-1.4766	-3.6267	-1.9482	-1.1237	-2.1646	-1.0692	-0.9811	-1.2024	-1.27091	-1.40502	0.207416	0.751796	-2.3913	-2.0011	-2.3408	-1.73552	-2.13657	-2.09747	-2.55585	-2.54915	-2.7132	-1.4867	-1.9946	-2.2302	-1.1666	-1.7677	-0.8497	-1.25742	-1.47267	-1.71109	-1.83632
209	Os.53183.1.S1_at	LOC_Os06g40500	-0.2789	0.3673	-1.0432	-0.0115	0.6591	0.0201	0.1332	0.1224	0.7821	-0.603	-0.2946	-0.4079	-1.0647	-0.0301	0.4326	-2.0058	-2.6605	-2.5021	-1.3953	-1.1789	-0.0323	-1.8065	-2.0867	-2.104	-0.669988	-1.24162	-2.42103	-1.53991	0.4742	0.4581	-0.6884	0.356741	0.0465071	0.203588	0.583495	0.599903	-0.15067	-1.0325	-1.0686	-0.9723	-0.2005	-0.701	-0.3466	-0.148194	-0.054672	-0.297198	-0.712168
210	Os.12018.1.S1_at	LOC_Os07g42730	-0.3821	-0.8315	0.7595	0.8117	0.2558	-0.9428	-1.4007	-1.9014	-1.6076	1.2506	1.6583	-1.0223	-0.4963	-1.7477	3.6912	-4.1405	-4.3266	-5.0127	-2.629	-2.9704	-2.9078	-2.7298	-1.9196	-1.8192	-1.61821	-2.00306	-2.51419	-2.54389	-3.7946	-3.0507	-2.56	-1.08646	-1.01557	-1.46421	-1.52766	-1.83628	-1.84622	-0.509	2.4287	0.5891	-1.7315	-1.4018	-1.503	-1.17348	-1.57356	-1.98104	-2.03779
211	OsAffx.24771.1.S1_x_at	LOC_Os02g47790	-0.3256	-0.4339	-0.1203	-0.4922	-0.8671	0.3195	0.0235	-0.7572	-0.157	-1.0014	-0.1637	0.0488	0.1399	-1.1905	-0.2372	-0.5897	0.6579	-0.1336	-0.0635	-0.9315	1.023	-2.7142	-2.1617	-1.88	1.01185	0.0880445	0.384811	-0.425349	0.3005	-0.5979	-0.8621	-1.14505	-0.404872	-0.51899	0.696426	0.0388788	0.141667	-1.254	-0.1247	-0.5327	-0.4218	-0.1633	0.3252	0.88144	-0.87603	-0.196732	-2.79492
[truncated: 562 more rows]
[truncated: 82 more columns]
