# Supplementary material for: Crosstalk between diurnal rhythm and water stress reveals an altered primary carbon flux into soluble sugars in drought-treated rice leaves
Source: Sci Rep. 2017 Aug 15;7:8214. doi: 10.1038/s41598-017-08473-1 (PMC5557844; doi:10.1038/s41598-017-08473-1)
Supplement: Supplementary file 3 — Dataset 2 [file 41598_2017_8473_MOESM3_ESM.xlsx]

## Sheet: up_circadian_sorted_H
Table S2. Detailed diurnal data information and normalized expression data of drought up-responsive genes
			Harvesting time	LeafBlade_15DAT_10:00	LeafBlade_15DAT_12:00	LeafBlade_15DAT_14:00	LeafBlade_15DAT_16:00	LeafBlade_15DAT_18:00	LeafBlade_15DAT_20:00	LeafBlade_15DAT_22:00	LeafBlade_15DAT_24:00	LeafBlade_16DAT_02:00	LeafBlade_16DAT_04:00	LeafBlade_16DAT_06:00	LeafBlade_16DAT_08:00	LeafBlade_16DAT_10:00	LeafBlade_16DAT_12:00	LeafBlade_16DAT_14:00	LeafBlade_16DAT_16:00	LeafBlade_16DAT_18:00	LeafBlade_16DAT_20:00	LeafBlade_16DAT_22:00	LeafBlade_16DAT_24:00	LeafBlade_17DAT_02:00	LeafBlade_17DAT_04:00	LeafBlade_17DAT_06:00	LeafBlade_17DAT_08:00	LeafBlade_17DAT_10:00	a	LeafBlade_29DAT_10:00	LeafBlade_29DAT_12:00	LeafBlade_29DAT_14:00	LeafBlade_29DAT_16:00	LeafBlade_29DAT_18:00	LeafBlade_29DAT_20:00	LeafBlade_29DAT_22:00	LeafBlade_29DAT_24:00	LeafBlade_30DAT_02:00	LeafBlade_30DAT_04:00	LeafBlade_30DAT_06:00	LeafBlade_30DAT_08:00	LeafBlade_30DAT_10:00	LeafBlade_30DAT_12:00	LeafBlade_30DAT_14:00	LeafBlade_30DAT_16:00	LeafBlade_30DAT_18:00	LeafBlade_30DAT_20:00	LeafBlade_30DAT_22:00	LeafBlade_30DAT_24:00
Index	Note	Time of day	Locus_id	GSM879567	GSM879568	GSM879569	GSM879570	GSM879571	GSM879572	GSM879573	GSM879574	GSM879575	GSM879576	GSM879577	GSM879578	GSM879579	GSM879580	GSM879581	GSM879582	GSM879583	GSM879584	GSM879585	GSM879586	GSM879587	GSM879588	GSM879589	GSM879590	GSM879591	a	GSM879592	GSM879593	GSM879594	GSM879595	GSM879596	GSM879597	GSM879598	GSM879599	GSM879600	GSM879601	GSM879602	GSM879603	GSM879604	GSM879605	GSM879606	GSM879607	GSM879608	GSM879609	GSM879610	GSM879611
1	Diurnal	Lateday	LOC_Os08g23870	6.2704	6.3439	6.6733	7.3074	6.5287	8.4298	6.9981	6.8018	6.5163	6.7105	6.3379	6.7763	6.2094	6.5652	6.521	6.4834	6.8861	6.6727	6.8617	6.6345	6.3498	6.5066	6.1897	6.794	6.4451	NaN	6.367	6.4836	6.2743	6.5077	6.7927	6.6492	6.598	6.502	6.5204	6.2997	6.3721	6.3694	6.502	6.6472	6.3581	6.4159	6.703	6.7813	7.089	6.5193
2	Diurnal	Lateday	LOC_Os07g08460	10.15	10.402	10.019	10.435	11.025	11.159	11.415	10.648	9.9514	9.446	10.21	10.639	10.928	10.617	10.281	10.162	10.922	11.011	11.25	11.035	10.251	9.4597	10.311	10.784	9.9821	NaN	10.161	9.9194	9.8061	10.31	10.69	10.749	10.731	10.782	10.501	9.6242	9.9544	10.524	10.222	9.8043	9.9128	10.523	10.566	11.494	10.798	10.335
3	Diurnal	Lateday	LOC_Os03g14370	9.781	10.434	10.26	10.434	10.582	9.757	9.7608	9.4454	9.6982	10.172	9.6211	10.177	10.103	10.199	10.918	10.391	11.101	10.344	9.6069	9.7664	9.4333	9.1074	9.5528	9.8564	9.8973	NaN	11.272	10.704	10.973	11.206	11.074	10.865	10.527	9.7628	9.7171	9.4864	9.6334	9.1227	9.3455	10.615	10.238	10.835	10.549	10.907	10.321	10.61
4	Diurnal	Lateday	LOC_Os08g36920	6.442	6.3877	6.7444	6.3848	6.5101	6.3523	7.6936	6.4457	6.5163	6.545	6.6594	6.5439	6.9106	6.7105	6.564	6.4394	6.7291	7.1945	6.4472	6.4552	6.3846	6.4757	6.4534	6.3411	6.3601	NaN	6.7534	6.3686	6.3869	6.4613	6.4147	6.6492	6.4087	6.3532	6.5204	6.332	6.402	6.3307	6.6667	6.2731	6.3173	6.3475	6.4396	7.112	6.5426	6.813
5	Diurnal	Lateday	LOC_Os09g28210	6.9459	6.5006	6.6016	7.3234	6.7	6.7221	6.7125	7.0299	6.7792	6.7105	6.7843	6.6045	7.2753	6.7105	6.8418	6.5	6.7716	7.569	6.4726	6.5616	6.3341	7.233	6.6774	6.8482	6.4177	NaN	7.6792	7.0819	6.6999	7.908	6.9154	8.0274	6.6405	6.4635	7.0073	6.8146	7.0201	7.0013	6.783	6.7791	6.845	6.6367	7.167	7.3563	6.9348	6.9157
6	Diurnal	Midnight	LOC_Os05g39000	6.3743	6.4316	6.3966	6.2994	6.4665	6.4175	6.4805	6.4158	6.5163	6.545	6.5783	6.4614	6.3343	6.4361	6.4582	6.6663	6.3754	6.5025	6.5207	6.7712	6.7361	7.2664	6.56	7.0413	7.0968	NaN	6.7625	6.5652	6.6368	6.6068	6.4837	6.8038	6.8096	6.808	6.7093	6.3662	6.6757	6.4527	6.5557	6.476	6.6705	6.7126	6.5626	6.4206	6.5312	6.5072
7	Diurnal	Lateday	LOC_Os03g07170	6.6289	6.6553	6.812	6.7648	6.9321	6.7326	6.7341	6.6957	7.3561	6.861	6.8539	6.7356	6.4682	6.4744	6.909	6.7234	6.654	6.9738	6.7972	6.785	6.5344	7.8144	6.6546	6.8203	6.5913	NaN	6.6039	6.6471	6.5713	6.7811	7.2061	6.8367	6.9081	6.8463	6.9177	6.6413	6.5188	6.4933	6.5212	6.5709	7.1016	7.0188	7.0585	7.112	7.3475	6.8761
8	Diurnal	Lateday	LOC_Os03g25790	7.4542	7.4793	7.5785	8.4579	7.8488	7.3139	8.0962	7.6121	8.0538	8.1938	7.3149	6.8604	7.1142	7.4428	7.9254	7.6654	8.5466	7.9175	8.1199	7.6521	7.4445	6.9973	7.0602	6.9307	7.1361	NaN	7.2392	7.6311	7.7516	7.8622	8.3189	7.7335	8.5057	8.012	7.9805	7.6261	7.0417	6.8605	7.416	7.7503	7.9091	8.0162	8.1777	8.1486	8.214	8.0948
9	Diurnal	Lateday	LOC_Os03g06350	7.3892	8.1541	8.411	8.9443	8.0646	8.3022	8.546	8.1762	7.7505	7.6855	7.9784	7.8227	7.1261	8.079	8.1622	8.3249	8.8676	7.785	8.3502	8.0185	8.0654	7.3793	7.1821	6.9439	7.3404	NaN	7.5204	8.0095	8.1159	8.8065	9.5039	7.8827	8.3737	8.1651	8.1677	7.5564	7.5161	7.6686	7.4836	8.3101	8.1435	8.185	8.3492	7.8676	8.2786	7.8249
10	Diurnal	Lateday	LOC_Os01g37832	12.904	12.648	12.633	13.121	13.298	13.731	13.299	13.469	13.206	12.858	12.622	12.71	12.661	12.923	13.144	13.408	13.63	13.527	14.115	13.319	13.146	12.931	12.916	12.455	12.769	NaN	12.615	12.724	12.821	13.405	13.298	13.314	13.104	13.172	13.058	12.741	12.668	12.648	12.644	13.604	13.26	13.055	13.496	13.258	13.143	12.988
11	Diurnal	Lateday	LOC_Os03g55960	7.1524	6.8165	8.762	8.8688	8.4179	8.0767	7.9025	8.2053	7.7846	7.3212	7.8633	7.3553	6.9382	6.9063	7.4988	7.4011	8.1246	8.1598	8.8192	7.8841	7.3923	7.7404	7.2473	7.1939	6.568	NaN	6.8167	8.1875	7.3012	9.0267	7.8771	8.4762	8.6101	8.2519	8.0181	7.958	7.1221	6.8375	6.9189	7.5211	7.8003	8.4045	7.8333	8.3269	8.0588	8.014
12	Diurnal	Lateday	LOC_Os01g55100	9.6586	9.572	9.1632	9.5085	10.049	10.126	10.644	9.7562	8.8778	8.184	7.9075	8.0071	8.9193	9.1989	9.7396	9.5664	10.626	9.8562	9.1176	9.4264	9.0394	8.1948	8.141	8.215	8.1211	NaN	7.2246	7.9607	8.1485	8.4328	10.104	8.693	8.8428	9.0761	8.5815	8.7166	7.1575	7.6319	7.2486	7.4356	7.5067	7.9711	8.8549	9.4106	9.6805	10.185
13	Diurnal	Midnight	LOC_Os06g08110	9.3143	9.1542	9.5222	9.0751	9.7945	9.5472	10.031	9.9156	9.3727	8.719	8.2611	7.9201	8.5682	8.6889	9.3865	9.6721	10.002	9.8369	9.8226	10.084	9.8996	9.0506	8.5265	8.7299	9.4586	NaN	8.3041	8.6498	9.173	9.4904	9.6558	9.5866	9.6022	9.8856	9.7328	8.9809	8.1427	7.9832	8.4278	8.4162	8.7216	8.9246	9.4965	10.061	9.9656	9.3138
14	Diurnal	Lateday	LOC_Os02g51290	6.7266	7.2945	7.7936	7.2305	7.7687	7.5456	7.9759	7.6769	7.7594	7.7086	6.6185	6.4942	6.3932	7.0481	7.3706	7.8196	7.7305	7.815	8.4353	7.7601	7.6561	7.4622	7.1821	6.6252	6.8645	NaN	6.8323	6.8053	6.7785	7.5575	7.9395	7.7335	7.469	7.5762	7.8556	7.6536	7.0201	6.8856	6.8053	6.6076	6.8904	7.0188	8.4404	7.5191	7.8161	7.815
15	Diurnal	Lateday	LOC_Os03g12150	11.998	12.199	13.215	12.958	13.196	13.248	12.989	13.027	12.734	12.421	11.977	11.531	11.925	12.456	12.013	12.436	12.885	12.82	13.223	13.356	12.807	12.439	12.454	11.977	11.296	NaN	12.656	11.643	11.45	12.427	13.004	13.24	13.41	13.346	13.126	12.645	12.745	12.565	12.323	12.79	13.349	12.927	13.048	12.791	13.292	13.045
16	Diurnal	Lateday	LOC_Os03g55990	6.5369	6.7131	6.7259	6.7248	7.0097	7.2697	7.1082	6.9737	6.9516	7.1193	6.791	6.4457	6.5692	6.6167	6.4803	6.6202	7.2636	7.2728	7.3355	7.1995	6.9288	6.9353	7.0278	6.5965	6.5913	NaN	6.7347	6.4611	6.4944	6.8673	7.1668	7.1164	6.9759	7.2516	7.0606	7.1618	7.0866	6.8375	6.539	7.2777	6.8904	7.355	7.822	7.4481	7.1853	7.3107
17	Diurnal	Lateday	LOC_Os06g33549	9.3119	8.9495	8.7532	9.8891	10.298	10.584	10.097	10.632	10.252	9.8901	9.6316	9.6963	9.1608	8.1201	8.6212	9.1628	10.142	10.163	9.4238	9.8647	10.081	9.9225	9.6222	8.6427	8.2243	NaN	7.9865	7.9483	8.2976	9.1107	10.33	9.6492	9.7347	9.966	9.7294	9.6045	9.1158	8.4549	8.0096	8.2782	9.4379	10.24	9.8487	10.699	10.128	9.9364
18	Diurnal	Lateday	LOC_Os06g51440	10.326	10.444	10.984	11.726	11.534	11.209	10.288	10.801	10.25	11.147	9.6362	10.274	9.4266	9.6932	9.495	11.912	10.993	12.201	11.335	10.71	11.136	11.533	10.411	10.94	10.601	NaN	10.107	10.823	11.314	12.503	12.417	12.159	10.893	11.397	11.37	11.668	10.502	10.658	10.424	10.638	11.803	12.887	12.243	12.556	11.777	11.629
19	Diurnal	Lateday	LOC_Os01g55820	6.4028	6.6706	6.2503	6.2994	6.9766	7.4106	7.391	7.375	6.5526	6.3407	6.4733	6.2392	6.3343	6.5095	6.5859	8.7462	7.1775	6.775	7.0484	6.8756	7.0119	6.2574	6.3998	6.3725	6.5091	NaN	6.5068	6.4611	6.8161	6.5547	7.5678	6.8825	7.1774	7.069	6.6873	6.5251	6.5746	6.1196	6.4369	6.5709	6.9064	6.5401	6.8383	7.1773	7.0623	6.6786
20	Diurnal	Lateday	LOC_Os01g47690	11.534	11.728	11.907	11.534	11.651	11.695	12.005	11.329	11.361	11.065	9.9569	10.579	10.326	11.111	11.517	12.151	12.24	12.371	11.663	11.749	10.928	11.178	10.796	10.828	11.062	NaN	11.07	11.075	11.491	12.03	12.274	12.049	11.793	11.515	11.248	11.046	10.562	10.626	10.481	11.296	12.074	13.364	12.892	12.031	12.17	11.972
21	Diurnal	Lateday	LOC_Os11g03780	9.6024	9.1078	9.6932	9.8044	10.558	10.611	9.975	10.225	9.9476	9.4501	9.0595	8.8523	8.7833	8.4881	9.7522	10.082	10.107	10.356	10.74	10.4	10.042	9.924	9.5858	8.957	9.6832	NaN	8.9981	10.023	10.027	10.122	9.7472	10.839	10.348	10.036	9.7932	9.705	9.4577	9.2178	9.3243	9.4941	9.8282	9.4623	9.7798	10.014	9.7324	9.1313
22	Diurnal	Lateday	LOC_Os05g38860	6.5282	6.5775	7.7119	8.5697	8.756	8.5962	8.4203	8.7673	7.9738	7.456	7.0993	7.2216	6.7786	6.6067	7.2256	7.8006	8.659	9.4943	10.026	8.9719	9.0613	7.7764	6.9267	6.695	6.5442	NaN	6.7814	6.8583	7.2177	8.7317	9.3267	10.073	10.136	9.6062	9.6822	8.2805	6.8352	6.3694	6.573	7.2353	6.6372	8.8197	8.7806	9.1172	8.6622	8.7955
23	Diurnal	Lateday	LOC_Os08g42550	7.5337	7.7427	8.4891	8.6506	9.0692	9.1721	8.8116	8.721	8.5798	7.9623	8.0887	7.4888	7.6014	7.7387	7.9883	8.2173	9.2455	9.2925	9.0336	9.3735	9.1011	8.2905	7.6882	7.0133	7.6237	NaN	7.8797	7.7466	8.2806	8.7216	9.9354	9.7077	9.3309	9.3014	8.9619	8.6745	7.6609	7.703	7.6568	8.1227	8.6483	8.8917	9.1408	9.7033	9.4773	9.8827
24	Diurnal	Lateday	LOC_Os01g14050	9.4603	10.265	10.967	11.357	10.897	11.384	10.771	10.367	10.163	10.441	9.8261	9.328	9.4299	10.515	10.849	11.103	12.129	11.049	11.435	10.672	10.418	10.178	10.18	9.5595	9.86	NaN	9.662	9.7449	10.291	11.201	11.067	10.994	10.463	10.485	10.566	10.413	10.047	9.8375	9.851	10.384	10.961	10.689	11.465	10.771	11.06	10.941
25	Diurnal	Lateday	LOC_Os03g22120	11.155	11.617	12.484	12.472	13.199	12.795	13.004	12.603	12.291	12.069	11.273	11.287	11.221	11.392	12.489	12.954	13.261	13.468	13.297	12.786	12.507	12.088	11.515	10.78	11.114	NaN	11.078	11.987	12.407	13.129	13.062	13.646	13.354	12.986	12.431	12.303	11.381	11.001	11.304	11.976	13.193	13.682	13.829	13.739	13.438	13.457
26	Diurnal	Lateday	LOC_Os01g53220	9.8852	10.231	13.347	14.576	13.998	13.196	11.968	11.028	9.6085	8.4127	8.141	8.362	9.099	8.7694	12.505	14.108	14.544	13.115	12.597	10.974	9.7891	8.3595	8.2964	8.0311	8.6586	NaN	8.0202	9.3432	12.204	14.57	13.97	13.353	12.074	10.775	9.4423	8.0821	8.2359	8.1074	8.6173	9.5961	13.252	15.158	14.243	13.495	11.769	10.968
27	Diurnal	Lateday	LOC_Os03g61150	6.4603	6.9218	7.7481	9.4526	10.367	10.054	8.3154	9.8843	7.3809	6.582	6.6185	6.5274	6.8749	6.5652	6.797	8.0379	9.8634	9.8139	10.659	8.3378	7.9135	6.9763	6.819	6.3411	6.333	NaN	6.5332	6.8883	7.8267	9.1863	10.174	11.104	10.331	9.6724	9.2342	7.983	6.6757	6.4527	7.037	8.0191	9.8397	10.811	11.412	11.497	10.337	10.773
28	Diurnal	Lateday	LOC_Os03g55660	8.0658	8.7609	12.139	13.499	14.354	13.602	13.138	12.593	10.858	9.1907	8.2973	7.8454	6.9575	7.5182	10.629	12.889	13.976	13.923	13.827	12.158	10.909	9.5317	8.7675	6.6531	6.8762	NaN	7.0057	6.9539	10.175	14.536	14.585	14.005	13.344	12.468	10.97	9.9702	7.4135	7.0143	6.6419	10.025	14.795	16.061	15.503	14.622	14.172	14.783
29	Diurnal	Lateday	LOC_Os04g48270	8.5228	9.0449	10.735	10.458	10.234	10.151	10.458	10.132	9.8406	9.9176	10.139	9.7735	8.8177	9.2169	9.5269	10.01	11.42	10.738	10.576	10.069	9.666	9.5149	9.4848	9.0117	8.3625	NaN	8.7435	8.767	9.4464	11.361	11.026	10.366	10.238	10.005	9.669	9.6614	9.4829	9.2215	8.743	9.9423	10.857	11.268	10.606	10.482	10.37	10.578
30	Diurnal	Midnight	LOC_Os02g50350	10.177	10.467	9.6862	10.2	11.014	11.124	11.388	11.568	11.57	11.754	11.209	10.943	10.2	10.091	9.8537	10.113	10.536	11.304	11.874	11.782	11.871	11.845	11.386	10.65	10.088	NaN	10.267	10.044	9.9821	10.091	11.429	11.211	11.218	11.702	11.855	11.701	11.398	10.707	10.511	10.29	10.552	10.779	11.466	11.322	11.533	11.669
31	Diurnal	Midnight	LOC_Os02g47840	10.051	9.907	10.188	10.575	11.363	11.638	11.619	11.612	11.342	11.212	11.024	10.882	9.5731	9.8154	9.8683	10.286	10.949	11.333	12.237	11.372	11.256	11.108	11.154	9.9361	9.7637	NaN	9.5114	9.1911	9.4774	9.8821	11.286	11.252	11.529	11.455	11.39	11.014	11.085	9.966	9.2664	9.4716	9.6056	9.8639	11.423	11.203	11.49	11.2
32	Diurnal	Midnight	LOC_Os10g32680	12.584	12.046	12.488	13.045	14.012	14.636	14.723	14.233	13.938	13.645	12.901	12.582	11.939	11.58	12.468	13.516	14.302	14.957	15.47	14.625	14.237	13.72	13.113	12.176	11.973	NaN	11.916	11.827	11.988	13.36	14.426	15.262	15.202	14.82	14.461	13.901	13.019	12.278	11.806	12.108	12.66	14.119	14.738	15.446	15.637	15.667
33	Diurnal	Midnight	LOC_Os07g44410	12.316	11.962	12.589	12.716	13.913	14.233	14.678	14.235	14.056	14.19	13.54	13.027	12.153	11.771	11.068	11.686	13.024	14.682	14.029	14.123	14.586	14.07	13.791	12.808	12.25	NaN	11.871	10.805	10.572	11.67	13.887	14.779	14.738	14.458	14.697	14.024	13.201	12.107	11.619	10.687	11.618	13.867	14.632	14.95	14.468	13.921
34	Diurnal	Midnight	LOC_Os04g49450	7.5521	6.9165	8.572	11.042	12.897	13.619	13.681	13.789	13.37	13.321	10.137	8.0071	6.8243	6.3418	6.8627	8.2809	10.038	13.843	13.158	14.357	13.737	14.044	10.515	8.4864	6.6343	NaN	6.7444	6.223	6.824	10.223	12.086	13.999	13.939	14.346	14.621	14.074	10.265	7.6686	6.4092	6.32	6.5733	9.2971	12.716	12.657	13.778	13.933
35	Diurnal	Midnight	LOC_Os10g41550	9.6386	8.2633	11.893	13.697	15.151	15.672	15.803	16.215	16.135	15.904	13.998	11.479	9.0874	7.359	10.355	12.175	14.174	15.641	15.427	16.241	16.412	16.185	13.949	10.572	9.0193	NaN	8.4234	7.3337	8.0948	13.583	14.481	15.529	15.806	16.355	16.548	16.064	13.609	10.435	8.3155	9.3215	10.566	13.501	14.254	15.01	15.446	14.795
36	Diurnal	Midnight	LOC_Os01g57450	13.903	14.265	14.586	14.657	14.714	14.533	14.56	14.539	14.636	14.514	14.073	13.415	13.343	13.881	14.319	14.386	14.47	14.391	14.41	14.54	14.574	14.603	14.471	14.004	13.741	NaN	14.371	14.143	14.321	14.364	14.449	14.48	14.494	14.399	14.591	14.472	14.074	13.948	13.829	14.392	13.829	13.782	14.112	14.219	14.445	14.447
37	Diurnal	Midnight	LOC_Os02g46473	8.0096	7.9947	8.2142	7.9568	9.3875	9.6309	9.5728	10.515	9.626	8.7227	9.8957	9.6933	7.644	7.7602	7.3934	7.2066	8.3733	8.9252	9.5498	8.9662	9.6497	9.8019	9.2107	7.166	7.0322	NaN	6.9177	6.9366	7.1906	7.7389	8.626	8.6758	8.9496	8.9163	8.8703	8.721	8.4939	7.3186	7.1422	8.1095	8.4514	8.8017	8.1017	8.96	8.3189	8.3544
38	Diurnal	Midnight	LOC_Os03g26490	7.4297	7.484	8.1714	8.0991	8.1442	8.5448	8.6431	9.1852	9.0097	8.5461	9.2959	8.1781	8.0928	8.2552	8.1931	7.796	8.2172	8.1417	9.4839	9.3153	9.2981	8.7417	9.019	7.7895	8.2608	NaN	8.2128	8.2099	8.3182	7.9973	8.2391	8.8918	9.463	9.8099	9.6798	9.1204	8.8253	8.1606	8.1976	8.3553	8.5332	8.3566	8.9328	9.3044	9.2274	9.1635
39	Diurnal	Midnight	LOC_Os01g06640	6.9794	6.8762	7.3876	7.279	7.9528	8.451	8.2491	8.4483	8.8323	8.3925	7.9374	7.8982	7.1142	7.247	7.958	7.2444	7.4649	9.0845	10.094	9.162	9.1114	8.8465	8.7	7.7653	7.8077	NaN	7.6792	7.8739	8.3364	7.8275	8.4353	9.5826	9.2662	9.2998	9.3168	9.2074	9.3195	8.5033	8.0646	8.6354	7.9204	8.4456	8.6187	8.8091	8.6432	8.0334
40	Diurnal	Lateday	LOC_Os10g25030	6.9536	6.7795	6.9215	6.9159	7.6653	7.458	7.7988	7.9269	7.6726	7.4942	7.1539	7.0396	7.0394	6.9788	7.344	7.9477	7.8095	8.6252	7.5648	8.2044	7.3923	7.6638	6.819	6.5807	6.521	NaN	6.7814	6.7293	6.9617	7.82	8.3415	8.521	8.7152	8.5	8.1159	7.5932	6.8352	6.814	6.783	6.8342	6.9888	8.4349	8.0446	8.678	8.39	7.8581
41	Diurnal	Lateday	LOC_Os01g61680	9.6281	9.9428	9.7245	10.301	10.363	10.846	10.725	10.739	10.651	10.67	10.32	10.126	9.984	9.9502	10.051	10.367	11.275	10.723	10.568	10.685	10.975	10.528	10.681	10.342	10.241	NaN	10.456	10.284	10.212	10.602	10.51	10.766	10.453	10.764	10.757	10.759	10.22	9.9699	10.197	10.167	9.8584	9.7862	10.629	10.733	10.584	10.717
42	Diurnal	Midnight	LOC_Os02g13370	8.5683	6.754	6.8161	7.0185	7.7791	8.1604	7.3109	7.8143	7.5556	6.8412	7.2244	6.8135	6.7314	6.5095	6.4928	6.5237	6.6349	7.2913	7.8426	7.7336	7.4054	7.2067	7.1219	6.5649	6.7151	NaN	6.5825	6.6816	6.8074	7.2055	6.9999	8.6327	7.7054	7.8584	7.7433	7.7904	7.2602	6.8375	6.5813	7.7415	7.6047	9.1977	8.347	8.4786	8.407	8.8832
43	Diurnal	Midnight	LOC_Os09g26620	9.981	9.8647	12.019	12.643	14.311	13.793	12.951	13.254	13.074	11.931	12.165	10.223	10.183	9.6145	10.205	10.84	11.713	14.08	13.938	14.102	13.886	12.584	10.751	9.9361	9.8568	NaN	10.454	10.595	11.031	13.013	13.02	15.018	14.71	14.424	14.212	13.179	11.874	11.349	11.307	12.533	13.296	15.261	14.911	14.181	14.629	14.874
44	Diurnal	Midnight	LOC_Os05g41620	9.2334	9.1589	9.9543	10.45	10.387	11.083	10.327	10.721	10.45	10.111	10.258	10.089	9.4487	9.2697	9.0476	9.208	9.3659	10.323	11.08	10.548	10.472	10.305	10.066	9.3087	9.3615	NaN	9.412	9.8055	9.8988	10.068	9.6541	10.832	10.573	10.66	10.503	10.426	10.269	9.9427	9.8606	10.525	10.619	10.618	10.299	10.792	10.565	10.689
45	Diurnal	Midnight	LOC_Os02g56120	6.661	7.3347	7.0488	6.8712	6.6823	8.1067	8.4799	7.15	7.12	7.2831	8.2193	6.5274	6.7786	6.8974	6.8627	7.0922	7.5718	7.6987	7.7363	7.2043	6.8968	6.7361	6.6546	6.5347	6.8346	NaN	6.8167	6.7879	6.4512	7.0089	7.7454	8.5076	8.3854	7.1831	7.1263	6.7917	6.8098	6.7346	7.1808	7.5211	7.0328	7.0746	7.0644	9.9073	9.164	9.2444
46	Diurnal	Midnight	LOC_Os09g30160	11.392	13.033	10.684	12.199	12.142	12.934	13.663	13.332	12.013	11.675	12.181	12.417	12.466	12.472	11.527	12.285	13.818	13.385	13.691	13.284	12.928	12.471	12.535	12.663	12.187	NaN	12.811	11.741	11.853	11.606	13.798	13.053	13.693	13.332	13.117	13.08	11.706	12.339	12.727	11.599	11.136	11.43	12.617	13.863	14.651	15.124
47	Diurnal	Midnight	LOC_Os04g49670	11.69	13.55	11.125	12.124	12.568	14.03	14.984	14.058	12.529	12.098	12.354	12.823	13.412	13.7	12.855	13.405	13.788	14.613	15.044	13.455	13.024	12.069	12.818	13.438	13.485	NaN	12.788	12.805	13.26	12.889	14.046	15.176	14.505	14.199	13.798	13.734	12.72	12.78	13.4	12.87	13.106	13.432	14.168	15.965	15.364	16.228
48	Diurnal	Midnight	LOC_Os04g49680	10.74	13.103	10.296	10.583	11.663	13.222	14.431	13.392	11.611	10.782	10.702	12.901	13.285	12.773	11.897	12.586	12.465	14.133	14.485	12.805	12.284	11.231	12.557	13.675	13.072	NaN	12.122	11.942	12.499	11.647	12.973	14.515	14.053	13.841	13.31	13.097	11.592	11.971	12.789	11.535	11.87	12.107	13.284	15.283	14.592	15.6
49	Diurnal	Lateday	LOC_Os05g42210	6.7487	6.9073	7.1792	7.7348	7.9236	8.578	7.7374	7.6447	7.6619	8.1648	7.1812	7.142	6.7616	7.0481	6.8627	7.2001	7.8838	8.6007	8.0948	8.3642	8.0999	7.9839	7.5547	6.9988	6.9781	NaN	7.4886	7.1396	7.2548	8.3998	8.8508	8.8524	8.1548	8.338	8.1677	8.2497	7.8854	7.9556	7.1873	7.8129	8.3425	8.3977	8.6513	8.3652	8.0133	7.5249
50	Diurnal	Midnight	LOC_Os07g10420	9.9781	10.342	10.283	9.3337	9.7754	9.9745	10.723	10.392	10.558	11.159	10.428	9.8326	9.5964	10.625	10.259	10.097	10.096	10.606	11.474	10.469	10.069	10.574	10.809	10.573	9.8777	NaN	10.926	9.9176	9.8835	10.209	10.801	11.119	11.449	10.878	11.056	10.968	11.336	10.621	10.148	10.797	11.053	11.096	11.227	11.529	11.827	12.093
51	Diurnal	Midnight	LOC_Os03g55850	14.656	14.753	14.763	14.557	14.707	15.074	15.124	14.826	14.742	14.912	14.552	14.434	14.306	14.82	14.604	14.525	14.929	14.735	14.99	14.934	14.71	14.475	14.971	14.547	14.539	NaN	14.653	14.341	14.152	14.285	15.066	14.804	15.025	14.921	14.933	14.686	14.885	14.538	14.394	14.642	14.737	14.397	15.149	14.756	14.988	14.725
52	Diurnal	Midnight	LOC_Os01g32780	12.072	11.588	12.143	12.077	12.744	13.592	12.949	12.575	12.387	12.167	11.566	11.822	11.151	11.291	11.564	11.628	12.025	12.901	13.345	12.7	12.315	11.911	12.094	11.919	12.069	NaN	11.764	11.499	11.39	11.626	12.436	12.818	12.853	12.314	12.12	11.77	11.877	11.506	11.547	11.747	11.938	12.235	12.348	11.749	12.047	12.463
53	Diurnal	Lateday	LOC_Os07g48830	9.2611	8.4412	8.6612	9.2325	8.754	8.5826	9.0324	7.7532	7.8643	7.53	6.9662	7.5926	9.3865	9.6755	9.7488	9.7107	9.5472	9.3143	9.15	7.4001	7.3263	7.9788	8.6214	10.89	9.1921	NaN	9.482	8.9738	8.4205	9.3094	10.14	8.3617	8.5994	7.668	7.4936	7.6536	7.2185	9.3262	7.6824	9.1855	9.2725	9.1216	9.7763	8.2694	8.6989	10.512
54	Diurnal	Lateday	LOC_Os12g39400	6.6898	6.8526	6.8439	6.638	6.7751	6.7534	6.7341	6.8079	6.9253	7.221	6.8421	6.8135	6.7006	6.8323	6.8365	6.681	6.8516	7.4077	6.9993	6.9632	6.8553	6.7992	7.1821	6.6531	6.7455	NaN	7.1107	6.6645	6.8386	7.0633	7.1706	6.9226	7.0462	6.9867	7.0207	7.1795	7.3057	6.9557	6.6877	7.4356	7.1936	7.4358	7.6066	7.0223	7.2208	6.9329
55	Diurnal	Midnight	LOC_Os06g49970	6.9939	7.0451	7	6.8304	7.0054	7.5106	7.6575	7.3262	7.4104	7.1874	6.9662	6.7356	7.0327	7.1022	6.797	6.8289	6.6926	7.0881	7.3154	7.6188	7.5633	7.6552	7.8147	7.0413	6.8762	NaN	7.7718	6.7714	6.771	6.9455	7.1466	7.0856	7.1544	7.4686	7.6077	7.5066	7.4579	7.74	6.9416	7.0964	7.0411	6.9187	7.3669	7.2805	7.5445	7.2291
56	Diurnal	Midnight	LOC_Os08g32160	6.5282	7.8398	7.1825	6.8959	7.5911	7.2551	7.9407	7.5166	7.2419	6.861	7.3894	7.0153	6.81	8.834	7.4745	7.3393	8.0659	7.614	8.1728	7.8963	7.7412	7.0257	7.8147	7.662	6.7353	NaN	7.4992	6.5249	6.8074	6.7495	9.3777	7.5549	7.0935	7.7584	8.0356	8.9862	7.1777	9.1416	7.0718	6.8996	6.7957	6.4806	7.5382	7.0322	8.2612	9.2484
57	Diurnal	Midnight	LOC_Os02g54254	6.2432	6.2641	6.4509	6.3244	6.3915	6.4307	6.4506	6.4307	6.4154	6.6177	6.4879	6.3081	6.283	6.3307	6.3601	6.5	6.3937	6.5397	6.3263	6.422	6.5344	6.4321	6.3284	6.4393	6.3601	NaN	6.4233	6.2592	6.4512	6.4853	6.6189	6.8304	6.9419	6.6844	6.5305	6.7459	6.1856	6.3307	6.3134	6.2509	6.5733	7.1841	6.7894	7.0124	7.1929	8.5628
58	Diurnal	Lateday	LOC_Os05g39760	10.803	10.905	11.332	11.011	11.758	11.023	11.066	11.186	10.562	10.096	10.801	10.568	10.917	10.902	11.189	11.288	11.436	11.256	10.989	11.024	10.894	10.598	10.472	10.187	10.999	NaN	10.731	11.249	11.306	11.712	11.557	11.746	11.616	11.134	10.87	10.996	10.16	10.621	11.087	11.61	12.362	12.685	12.12	12.425	12.191	12.569
59	Diurnal	Lateday	LOC_Os08g38610	6.9394	6.7852	7.7038	7.3462	8.1159	7.5903	7.2633	7.7199	7.3161	6.9369	7.7096	7.2331	7.2276	6.7484	7.5987	7.4371	7.5332	7.5326	7.3948	7.2826	7.2011	6.8757	6.7848	6.6252	6.999	NaN	8.2664	7.2922	7.9921	7.7227	7.1618	8.0485	7.8739	7.5923	7.4752	7.2141	6.9607	6.7204	7.0551	7.3148	7.3782	7.9186	7.797	8.4485	7.7461	8.0431
60	Diurnal	Lateday	LOC_Os07g36544	6.2888	6.4316	6.5065	6.4092	6.4596	6.3272	6.4009	6.3895	6.4053	6.2152	6.4068	6.2841	6.404	6.2553	6.2336	6.3339	6.2823	6.2851	6.3263	6.316	6.3023	6.2011	6.3998	6.2612	6.244	NaN	6.3818	6.2964	6.3201	6.3901	6.5562	6.5262	6.5425	6.3532	6.4076	6.4009	6.2344	6.2604	6.2555	6.4054	6.5213	6.6181	6.6148	6.4763	6.5546	6.6674
61	Diurnal	Lateday	LOC_Os02g49860	7.0645	6.7476	6.7784	6.7022	6.274	6.6643	6.4506	6.3596	6.5432	6.861	7.4175	6.5274	6.7463	6.6625	6.4129	6.3241	6.4544	7.1358	6.9993	6.6104	6.3341	6.4194	6.8747	6.6806	6.3884	NaN	6.3379	6.3452	6.5566	6.2163	6.2508	6.774	6.5133	6.6708	6.5985	6.4665	6.3126	6.2604	6.7187	6.5114	6.9148	7.752	7.6542	8.6406	7.5355	7.5369
62	Diurnal	Midnight	LOC_Os03g06400	8.8395	8.7219	9.4845	9.8587	9.0846	9.6565	8.766	9.803	9.2929	8.7635	10.224	9.3996	8.8052	8.6003	8.3227	8.4487	9.1664	9.3118	10.626	9.4979	9.5715	9.4929	9.4398	8.3048	8.7575	NaN	8.6556	8.7705	8.9427	9.6153	8.7892	9.9194	9.8876	9.8354	9.5575	9.5575	9.3597	8.6876	9.2469	9.7406	10.146	9.8194	9.8102	9.6396	9.7026	10.134
63	Diurnal	Lateday	LOC_Os06g36390	7.948	7.1572	10.587	10.642	12.237	11.527	10.837	11.533	10.285	9.2558	9.3746	7.7879	7.3056	7.3642	7.2346	7.2066	9.5817	11.707	13.225	10.781	10.671	10.216	7.7751	6.7673	7.4095	NaN	7.1107	7.9419	8.0948	10.936	10.955	13.089	12.179	11.88	11.619	10.596	10.547	8.583	8.3484	10.452	11.455	13.217	13.766	14.467	13.106	14.028
64	Diurnal	Lateday	LOC_Os05g45020	9.2572	9.5034	10.392	12.237	11.339	11.782	12.884	12.338	9.896	8.5017	7.8115	8.5627	8.6117	8.6757	9.1086	9.9913	11.034	12.363	12.502	9.9924	9.8749	8.5437	9.4517	8.9905	7.9921	NaN	8.8483	8.1031	8.3552	10.388	11.376	12.889	12.078	11.426	10.151	11.485	8.001	9.8476	8.133	9.0796	10.489	11.356	13.16	15.131	14.465	15.666
65	Diurnal	Midnight	LOC_Os02g33070	11.585	11.531	12.454	12.38	13.914	13.6	13.432	13.982	13.595	12.629	12.745	12.416	11.706	11.885	12.379	12.547	12.473	13.251	15.009	13.267	12.719	12.988	13.12	11.558	11.173	NaN	12.008	11.837	11.771	12.074	12.773	12.905	13.513	13.397	13.481	13.238	13.005	12.018	12.061	13.205	13.888	13.074	15.262	14.053	14.522	15.067
66	Diurnal	Lateday	LOC_Os03g42600	7.0106	6.5775	7.6447	7.9813	9.0353	9.7192	7.7608	7.9747	7.9738	7.4942	7.8814	7.3465	7.6543	6.9506	7.143	7.9294	7.9774	8.9144	10.63	9.1326	8.6972	7.8272	7.0278	6.5347	7.6815	NaN	8.1792	8.5245	8.5706	9.3293	9.5094	11.01	9.5426	9.3526	9.4066	9.4915	8.52	8.4065	8.5222	10.424	11.219	10.759	10.837	9.3969	10.465	10.167
67	Diurnal	Midnight	LOC_Os04g10240	12.743	12.66	13.069	12.685	13.085	12.707	12.649	12.717	12.534	12.619	12.823	12.889	12.969	12.723	12.891	12.83	13.17	12.854	14.047	12.887	12.772	12.331	12.751	12.394	13.283	NaN	12.559	12.994	13.208	12.852	13.197	13.411	13.594	13.028	13.037	12.761	12.869	12.584	13.053	13.299	13.688	13.522	13.784	13.168	13.468	14.307
68	Diurnal	Midnight	LOC_Os08g37480	13.158	13.073	13.193	13.286	13.045	12.946	13.023	13.072	13.112	13.022	13.244	13.254	13.233	13.169	13.162	13.232	13.053	12.877	13.663	13.121	13.139	13.104	13.118	13.1	13.213	NaN	13.178	13.379	13.545	13.297	12.934	13.107	13.394	13.285	13.345	13.293	13.318	13.171	13.343	13.4	13.41	13.243	13.26	12.989	13.276	13.625
69	Diurnal	Midday	LOC_Os10g40020	6.3244	6.254	6.212	6.5	6.274	6.3523	6.3351	6.5066	6.3649	6.4784	6.2612	6.3365	6.2735	6.3307	6.3092	6.3535	6.6349	6.241	6.4726	6.3054	6.4385	6.2687	6.5857	6.2377	6.4329	NaN	6.2815	6.2476	6.2555	6.4332	6.2799	6.3918	6.2608	6.2165	6.2372	6.4337	6.2848	6.2945	6.2164	6.2964	6.2225	6.3475	6.3776	6.2818	6.1886	6.2574
70	Diurnal	Midday	LOC_Os09g25700	6.3651	6.3553	6.2736	6.2755	6.3005	6.2774	6.2671	6.3103	6.3236	6.2571	6.1829	6.3081	6.2195	6.3659	6.2441	6.1948	6.3576	6.2851	6.3263	6.4665	6.3587	6.3144	6.4534	6.2144	6.244	NaN	6.2288	6.1058	6.2122	6.3168	6.2122	6.2813	6.1819	6.2596	6.2154	6.2997	6.2344	6.3503	6.3134	6.2061	6.1526	6.3248	6.2996	6.263	6.2509	6.1839
71	Diurnal	Midnight	LOC_Os11g43790	6.3067	6.2123	6.3091	6.2866	6.3243	6.3272	6.4957	6.3356	6.3754	6.2788	6.2818	6.2392	6.3343	6.3418	6.2737	6.4121	6.3754	6.5397	6.3263	6.5266	6.656	6.4441	6.3744	6.1794	6.3061	NaN	6.2546	6.272	6.1605	6.3901	6.1836	6.2813	6.3589	6.2948	6.499	6.3662	6.2101	6.2448	6.4633	6.344	6.3765	6.3475	6.2622	6.3451	6.5956	6.2945
72	Diurnal	Predawn	LOC_Os02g07150	8.5792	8.882	8.0641	8.172	8.1554	8.0678	8.4917	8.4607	8.6056	8.4312	8.8495	9.2986	9.3184	9.0925	9.0665	8.8216	8.3335	8.1391	8.138	8.4488	8.3535	8.5598	8.442	9.0549	9.0621	NaN	9.1486	9.2196	9.1804	8.2831	8.2419	8.2294	8.4931	8.582	8.6323	8.6134	8.2137	8.8555	9.1743	8.7607	8.3074	8.3464	8.3388	8.7161	8.8678	9.0492
73	Diurnal	Midday	LOC_Os03g58850	6.4603	6.254	6.2953	6.312	6.2638	6.1833	6.6571	6.6166	6.499	6.4654	6.6725	6.7356	6.81	6.4116	6.3269	6.0918	6.0958	6.277	6.3032	6.4009	6.202	6.4321	6.7006	6.6252	6.333	NaN	6.4233	6.5042	6.3499	6.2163	6.3727	6.4408	6.598	6.4536	6.5889	6.553	6.7288	6.5341	7.5196	6.7006	6.4503	6.677	6.3394	6.6247	6.59	6.9879
74	Diurnal	Predawn	LOC_Os01g21310	6.422	6.5955	6.4243	6.5487	6.4401	6.8531	6.4506	6.319	6.8799	6.6407	6.3721	6.6793	6.3932	6.4612	6.593	6.4121	6.4332	6.775	6.6067	6.316	6.9493	6.4194	6.8557	6.6252	7.6341	NaN	6.6138	6.5153	6.4769	6.3307	6.4221	6.3371	6.384	6.3986	6.3309	6.384	7.1341	6.7204	6.5212	6.5895	6.5988	6.9531	6.6807	6.4044	6.5599	6.6852
75	Diurnal	Predawn	LOC_Os04g54130	6.2093	6.1054	6.1948	6.2866	6.2337	6.457	6.2761	6.2356	6.2348	6.2788	6.4068	6.2841	6.2629	6.3892	6.1336	6.2745	6.4544	6.3833	6.2823	6.3355	6.3498	6.1892	6.3509	6.1794	6.5091	NaN	6.2288	6.2964	6.3595	6.4965	6.0834	6.1732	6.3589	6.3411	6.2719	6.3491	6.2848	6.5152	6.2948	6.344	6.4503	6.2897	6.1898	6.2031	6.3564	6.2728
76	Diurnal	Predawn	LOC_Os04g01710	6.2793	6.299	6.3483	6.2114	6.0773	6.2175	6.2578	6.2356	6.271	6.3694	6.2818	6.3081	6.1995	6.3892	6.213	6.2353	6.2909	6.1884	6.3263	6.0579	6.3023	6.3368	6.3509	6.4708	6.4177	NaN	6.2815	6.4269	6.4066	6.3016	6.2799	6.254	6.2	6.1938	6.1746	6.2074	6.5746	6.2945	6.2555	6.3313	6.348	6.3016	6.2872	6.1307	6.4794	6.1985
77	Diurnal	Predawn	LOC_Os05g15530	10.538	8.2782	8.0476	7.3074	7.4493	7.9195	7.7837	8.9173	9.3486	9.3553	9.5816	9.8853	9.3607	7.6115	7.377	6.975	6.8065	7.0529	7.7033	7.3292	8.0087	8.8924	9.4291	9.188	9.1561	NaN	7.5574	7.5066	7.3751	6.7647	6.9547	7.0568	7.7776	7.193	7.2443	8.0431	8.3934	7.6467	7.3441	7.263	7.2001	7.1396	6.6643	6.8721	8.0491	10.021
78	Diurnal	Predawn	LOC_Os05g41820	8.2677	8.2575	7.9316	8.6459	8.0496	8.9887	8.5286	8.7103	9.0585	8.9532	8.5806	8.0799	8.127	8.1201	7.9036	7.8949	7.6891	8.1907	8.6315	8.5757	9.3132	9.175	8.9781	8.4619	8.134	NaN	8.2005	8.0138	8.0029	8.0429	7.8926	7.9329	7.7892	8.4659	9.0593	9.0148	8.9254	8.5991	8.1864	8.0737	7.8895	7.9682	7.7091	8.0288	8.0133	8.1413
79	Diurnal	Predawn	LOC_Os12g32970	10.54	10.084	9.7483	9.7782	9.5918	9.9745	9.9432	9.9722	10.127	10.892	10.074	10.907	10.094	10.151	9.4409	10.006	9.2919	9.929	9.9112	9.7302	10.06	11.055	10.672	11.169	9.9568	NaN	10.01	9.9739	9.6352	9.7431	9.9295	9.6674	9.5152	9.9745	10.154	10.635	10.612	10.797	9.996	9.7164	9.1064	10	9.4713	9.5581	9.2395	9.183
80	Diurnal	Midday	LOC_Os02g13600	8.397	8.2839	7.7425	7.8249	7.6528	7.9598	7.6201	7.826	7.9982	8.0349	8.0914	8.3739	8.2494	8.6448	7.8415	7.6235	7.2312	7.4922	7.2936	8.0881	7.9041	7.9585	8.2168	8.6427	8.5618	NaN	8.1517	8.1663	7.7269	7.6493	7.5286	7.4533	7.5796	8.1215	7.8556	8.073	8.1177	9.3144	7.9228	7.608	7.4043	7.487	7.4512	7.6685	7.2518	7.4187
81	Diurnal	Midday	LOC_Os01g10370	7.5993	7.4291	7.4253	7.8187	6.9929	7.1865	7.283	7.3791	7.3606	7.5447	7.7389	7.6292	7.5128	7.2723	7.6758	7.054	6.6244	7.6024	6.824	7.0226	6.9288	7.5104	7.1656	9.2265	7.1431	NaN	7.6032	7.4262	7.3549	6.8973	6.9867	6.8304	6.862	7.1732	7.2553	7.2051	7.4049	7.384	7.5277	7.3013	7.3548	7.1038	6.8635	7.7345	7.0123	6.8526
82	Diurnal	Predawn	LOC_Os01g67420	7.6482	7.1181	7.3744	6.8538	7.0467	6.9994	7.2125	7.3305	7.4205	7.3699	7.5435	7.4727	7.3113	7.1167	7.0738	6.6067	7.0046	6.7504	7.3573	7.2925	7.1452	7.3232	7.4415	7.2441	7.7307	NaN	7.2536	7.1778	7.0434	6.8125	6.8493	6.9226	7.0618	7.2836	7.2763	7.3301	8.3934	7.4116	7.3915	7.6936	7.5555	7.6203	7.4689	7.1811	7.2045	8.0891
83	Diurnal	Predawn	LOC_Os02g56310	8.6758	8.3049	8.6793	8.5613	7.9528	7.8517	8.1133	8.6011	8.4796	8.7108	9.3189	9.667	8.9384	8.8024	8.13	8.5895	6.6733	7.8363	7.2091	8.8636	8.3698	9.1107	8.6559	9.0699	8.6673	NaN	10.34	9.2583	9.4093	8.573	8.0788	8.1848	8.2889	8.9128	9.2631	9.5147	9.8777	9.5253	9.6666	9.2238	8.712	8.2742	7.8685	8.0412	9.3031	10.141
84	Diurnal	Predawn	LOC_Os02g52210	8.3322	9.5995	7.4136	8.0767	7.5179	7.4462	7.8753	8.2512	8.7689	9.8342	9.2548	10.927	10.068	8.9119	7.8542	7.0489	8.0261	7.9325	8.0893	7.6971	8.5773	8.897	10.512	10.173	8.8248	NaN	10.869	8.138	7.6369	8.3188	7.7555	8.5432	8.1232	7.9108	8.7475	8.9009	9.2767	8.9695	9.6947	8.4581	7.9395	8.4177	9.0977	8.3553	8.791	9.7052
85	Diurnal	Predawn	LOC_Os02g28170	12.151	10.938	9.9292	9.2831	7.801	8.1795	7.9632	8.7067	8.9402	9.7685	9.7795	11.192	11.677	9.5097	8.8186	8.5308	9.6198	6.6146	7.0484	7.8841	8.8279	8.897	11.538	11.802	11.86	NaN	10.147	10.56	10.028	8.0237	7.6254	7.0705	7.919	8.0005	8.1096	8.3301	10.76	10.353	10.892	11.883	10.506	10.66	10.218	7.8301	8.7919	8.4745
86	Diurnal	Predawn	LOC_Os06g23684	6.7629	6.754	6.6171	6.4468	6.6034	6.588	6.4957	6.654	6.9187	6.9369	7.7096	7.375	6.7946	6.958	6.6121	6.6956	6.5769	6.4174	6.6067	6.698	6.5963	7.8144	7.3851	7.1399	7.2015	NaN	6.8323	6.8742	6.6211	6.5752	6.5562	6.5819	6.6308	6.7469	6.8091	7.1201	7.6531	7.1046	6.8559	6.77	6.4863	6.4159	6.5332	6.7974	6.6737	6.6499
87	Diurnal	Predawn	LOC_Os01g50370	11.19	12.839	8.9648	9.4312	8.369	9.4697	10.406	12.365	13.63	13.515	12.965	13.612	13.238	11.096	10.514	9.7018	9.6179	9.7919	10.097	10.595	12.943	13.724	14.309	13.858	12.53	NaN	12.129	11.1	10.184	8.4199	9.783	9.3137	9.5837	10.309	12.367	13.27	12.995	12.355	11.939	10.47	8.6007	8.2334	9.5425	11.73	11.785	12.601
88	Diurnal	Predawn	LOC_Os04g25440	13.643	13.359	12.141	12.037	11.899	13.076	13.244	13.479	14.162	14.581	14.426	14.792	14.256	13.82	12.887	12.23	11.108	12.767	12.517	13.721	14.154	14.704	14.252	14.415	13.798	NaN	14.182	13.66	12.533	11.286	11.091	11.802	12.899	13.808	14.228	14.627	14.6	14.562	14.617	14.012	12.91	11.921	11.292	12.975	13.629	13.975
89	Diurnal	Predawn	LOC_Os04g45810	14.673	13.935	12.549	10.961	11.927	12.647	12.85	15.115	16.525	16.313	16.735	16.046	16.16	14.761	14.524	13.074	10.29	12.155	12.801	14.319	16.296	16.313	16.744	15.869	15.81	NaN	15.308	15.193	14.822	11.948	10.462	11.219	12.329	14.092	16.093	16.337	16.675	15.323	15.646	15.183	13.693	9.6811	11.477	11.034	11.562	12.537
90	Diurnal	Predawn	LOC_Os02g54140	11.224	9.7332	9.0646	8.3965	8.2639	8.081	9.1226	11.454	12.674	13.027	12.589	11.341	11.381	9.7652	9.8612	8.5767	7.2764	6.9738	10.301	11.005	12.086	12.11	12.037	11.172	11.52	NaN	11.361	11.051	10.493	8.0489	7.223	8.3887	9.7347	10.93	12.824	12.709	13.671	11.744	11.275	9.6031	8.1847	7.6407	7.6129	7.6553	8.2856	8.1262
91	Diurnal	Predawn	LOC_Os01g40280	11.655	9.6317	9.1108	8.2604	8.5149	8.4895	8.9457	10.656	11.903	11.943	11.878	11.265	10.846	8.9186	8.9523	8.0999	7.6891	8.3092	9.4509	9.9416	11.841	12.389	12.358	12.273	11.657	NaN	10.27	10.043	8.9268	7.6627	7.8356	7.8752	8.8095	9.5666	11.105	11.939	12.576	11.317	10.429	9.4864	8.2682	7.6702	7.7631	7.8349	8.1947	8.3908
92	Diurnal	Predawn	LOC_Os12g43720	8.1554	7.3062	6.7521	6.5249	6.5036	6.6894	6.7566	7.1354	8.2159	8.86	8.396	7.7292	8.2325	7.53	7.4675	6.6353	6.6926	6.8772	6.7108	6.8878	7.8805	8.87	9.7393	9.7243	8.5287	NaN	8.4369	7.6475	6.9911	6.5422	6.594	6.429	6.598	6.8771	7.5941	8.7348	9.6051	9.0262	7.7302	6.8849	6.4503	6.5401	6.6326	6.5703	6.5703	6.5848
93	Diurnal	Predawn	LOC_Os01g49280	8.0658	6.8828	6.9752	6.7837	7.1085	6.7326	6.6185	7.6049	8.0997	7.6496	9.3574	9.6063	9.5964	6.9063	6.6568	7.2328	6.5239	6.8717	6.8495	7.0358	7.8844	8.7561	8.9874	8.9829	9.0772	NaN	8.2996	8.7988	7.6589	6.7974	6.452	7.442	6.8432	6.9673	7.4848	8.177	10.087	8.8037	8.7982	8.1569	7.1078	6.6082	6.5426	6.8956	6.9141	6.6322
94	Diurnal	Predawn	LOC_Os05g07690	13.629	13.056	12.9	11.984	12.142	11.888	12.151	12.769	13.176	12.999	13.661	13.704	13.818	13.087	12.854	11.963	11.254	11.848	13.062	12.62	12.977	13.465	13.602	13.754	13.762	NaN	13.79	13.622	13.192	11.961	11.433	12.269	12.507	12.69	13.143	13.431	14.021	13.905	13.868	13.845	13.233	12.079	12.279	12.115	12.24	12.935
95	Diurnal	Predawn	LOC_Os06g22060	11.284	11.167	10.53	10.547	10.218	11.432	10.962	11.221	12.255	12.224	12.33	12.146	11.249	11.343	10.699	10.468	10.842	10.816	11.114	11.415	11.838	12.471	12.705	11.953	10.712	NaN	11.551	10.753	10.278	10.813	10.494	10.606	9.9366	10.932	11.688	12.199	12.825	12.258	11.441	12.033	11.434	9.9068	10.25	9.7804	10.133	9.9173
96	Diurnal	Predawn	LOC_Os11g24510	12.3	10.745	10.84	10.114	10.148	9.0852	8.6718	9.8103	10.923	10.64	12.02	12.72	12.239	11.397	10.943	10.278	8.3938	8.6717	8.6203	9.8551	11.148	12.159	12.194	12.786	12.368	NaN	11.738	11.578	10.791	9.3685	7.9635	8.4568	8.601	9.1677	10.526	11.481	11.942	11.894	11.765	10.893	9.7096	8.8973	7.6965	7.6205	8.2068	8.7418
97	Diurnal	Predawn	LOC_Os08g29600	14.027	12.25	11.22	10.309	10.71	11.454	11.432	13.162	14.47	14.81	14.351	14.282	13.829	12.579	11.287	10.108	8.7521	10.699	11.375	12.415	14.036	14.796	14.663	14.207	13.745	NaN	13.434	12.971	11.611	9.7653	9.7859	10.459	11.314	11.975	13.603	14.432	15.291	14.078	13.778	12.855	10.896	9.0608	9.3623	9.4532	9.4464	9.6591
98	Diurnal	Predawn	LOC_Os04g35100	10.984	11.096	9.7658	8.866	8.6492	9.158	10.269	9.5839	11.122	11.802	11.355	11.688	11.566	11.785	10.728	9.8387	9.1613	9.1884	9.3347	10.408	11.061	11.715	12.625	12.56	11.824	NaN	12.289	11.068	10.075	9.455	9.0473	8.2975	8.4456	9.4207	10.868	11.607	12.735	12.394	11.535	10.674	9.0615	7.3215	8.438	7.9617	8.2772	7.9412
99	Diurnal	Predawn	LOC_Os03g16670	15.01	15.715	13.621	13.116	11.778	12.066	13.131	14.81	16.642	16.746	15.502	15.524	15.021	15.529	15.131	14.561	14.057	12.666	12.466	13.85	15.942	16.801	16.769	16.137	14.909	NaN	15.99	15.084	14.245	13.279	13.107	11.747	11.624	12.895	15.745	16.692	16.571	16.11	15.031	14.617	11.755	10.129	11.456	11.018	12.009	12.775
100	Diurnal	Predawn	LOC_Os09g20930	10.055	10.602	7.8473	7.5334	7.6678	7.8578	8.4158	9.2074	10.212	9.7232	9.9147	11.069	9.9861	10.779	8.8241	8.4446	8.5624	7.5874	8.3763	8.8409	9.7036	10.206	10.698	9.9014	10.409	NaN	10.475	10.121	9.124	6.9955	7.2326	7.2716	7.9437	8.695	9.5941	9.9477	10.656	10.127	10.46	8.8925	7.2531	6.8958	7.2645	7.4344	7.488	7.2688
101	Diurnal	Predawn	LOC_Os09g31130	13.251	12.829	10.117	10.066	11.099	11.473	11.66	13.445	14.719	14.331	14.598	14.91	13.684	11.753	11.332	9.8979	8.0323	9.9636	10.485	13.139	14.716	15.219	15.37	14.141	13.128	NaN	13.586	12.864	11.054	8.4076	8.4164	10.392	10.142	12.39	14.013	14.513	15.126	14.634	14.047	12.527	10.933	9.5455	10.529	11.837	9.6089	10.801
102	Diurnal	Predawn	LOC_Os01g16170	14.289	14.592	14.23	14.273	12.68	13.008	12.811	13.029	14.694	14.676	14.238	13.716	14.124	14.019	13.921	13.481	12.666	12.679	12.499	13.999	14.57	14.845	15.046	14.893	14.455	NaN	14.786	14.328	14.259	12.823	12.395	12.002	10.353	12.917	14.165	14.644	14.642	14.574	14.187	13.885	11.502	8.1396	8.7435	9.8725	10.011	11.225
103	Diurnal	Predawn	LOC_Os02g27360	12.784	11.66	11.596	11.339	11.458	11.773	11.887	11.998	12.467	12.846	12.369	12.46	12.46	12.481	12.449	11.834	11.138	11.509	11.59	12.025	12.468	12.87	12.857	13.353	12.727	NaN	12.8	12.532	12.094	11.148	11.292	11.104	11.692	12.028	12.45	12.668	12.927	12.916	12.406	11.66	10.824	10.674	11.287	11.38	11.42	11.253
104	Diurnal	Predawn	LOC_Os03g43720	12.885	12.701	10.832	10.049	10.468	11.824	12.832	13.876	14.692	14.858	14.682	14.121	13.006	12.512	11.146	10.033	9.7666	11.863	12.911	13.746	14.506	14.945	14.874	13.993	12.967	NaN	13.616	11.978	10.315	9.3729	10.243	10.986	11.702	13.43	14.298	14.846	14.834	14.312	13.365	12.009	10.517	8.7671	10.271	10.585	11.638	12.583
105	Diurnal	Predawn	LOC_Os04g51820	11.251	10.656	10.746	10.636	7.9123	9.2552	8.4881	9.7393	11.326	12.289	10.918	10.787	10.685	11.385	11.034	9.8845	9.1319	9.2143	9.8032	10.601	11.79	12.35	12.311	11.72	11.666	NaN	11.778	11.838	11.103	10.138	8.4995	9.4024	8.726	9.2752	10.341	11.169	12.134	11.786	11.837	12.048	10.266	8.7031	8.5497	7.7514	8.0367	8.2099
106	Diurnal	Predawn	LOC_Os02g15740	6.384	6.6193	6.3966	6.3848	6.339	6.4307	6.6058	6.4158	6.7581	6.6891	6.5115	6.2611	6.6115	6.5962	6.4655	6.2648	6.2668	6.4293	6.6067	6.8313	6.8248	7.0153	6.8917	6.4393	6.568	NaN	6.7534	6.4157	6.2832	6.4193	6.406	6.3918	6.5425	6.5853	6.7786	7.0146	7.3255	6.7346	6.6334	6.5322	6.3173	6.3475	6.4504	6.4526	6.336	6.2793
107	Diurnal	Predawn	LOC_Os07g47100	8.8635	9.6085	9.6332	9.2764	8.9082	9.5348	9.3574	9.766	9.9627	10.602	10.755	9.7957	9.0604	10.036	9.111	8.6586	9.2248	9.0184	9.773	9.8885	10.299	10.253	10.817	9.645	10.067	NaN	9.5945	9.5163	9.3119	9.2535	9.0125	9.3529	9.2917	9.9564	10.174	10.33	10.209	9.9255	9.6423	10.003	9.4707	8.8779	9.1601	9.1016	9.2866	9.1559
108	Diurnal	Predawn	LOC_Os03g05280	14.037	12.99	13.24	12.899	12.639	12.678	12.682	12.519	12.953	12.79	12.8	12.996	13.238	12.761	12.729	12.446	12.219	12.296	13.162	12.564	12.657	12.985	13.637	13.839	13.823	NaN	13.068	13.134	12.77	12.497	12.18	12.476	12.367	12.312	12.697	12.728	13.794	13.028	12.739	13.058	12.393	12.12	12.449	11.73	11.994	11.939
109	Diurnal	Predawn	LOC_Os04g33490	12.516	12.209	11.754	10.467	11.432	10.674	11.537	11.335	11.741	11.421	11.135	11.087	11.901	11.717	12.25	12.233	11.192	11.123	11.631	11.78	11.78	12.101	12.049	12.823	13.134	NaN	12.144	12.961	12.697	11.475	10.8	11.245	11.121	11.517	11.803	11.921	11.893	12.148	11.673	11.031	10.196	9.8363	10.165	11.029	10.666	10.616
110	Diurnal	Predawn	LOC_Os01g64970	14.105	13.531	13.412	12.591	12.997	13.05	13.324	13.167	13.331	13.13	13.239	13.412	13.515	13.33	13.08	12.975	12.694	12.792	13.274	13.321	13.238	13.309	13.563	13.655	13.884	NaN	13.323	13.444	13.141	12.63	12.656	12.72	13.018	13.121	13.425	13.382	13.662	13.727	13.48	13.396	13.014	12.458	12.547	12.413	12.913	12.7
111	Diurnal	Predawn	LOC_Os08g35630	10.515	10.009	11.353	10.585	9.9156	10.563	10.505	11.037	11.474	11.075	12.096	10.692	10.266	10.819	10.193	10.131	10.379	10.474	12.04	11.679	11.587	11.606	11.689	10.204	11.302	NaN	10.912	10.821	10.993	10.99	10.132	11.195	10.626	11.141	11.61	11.313	12.356	11.114	11.059	11.076	10.559	9.1583	10.229	9.5736	9.018	8.6745
112	Diurnal	Predawn	LOC_Os04g53998	10.277	10.256	10.242	9.6405	10.023	10.113	10.247	10.154	10.241	10.334	10.703	10.368	10.01	9.9209	9.7812	9.7713	9.8601	9.9424	10.508	10.4	10.37	10.536	11.113	10.672	10.56	NaN	10.476	9.8747	9.4892	9.6696	9.6116	10.014	9.9209	10.078	10.455	10.434	11.059	10.388	10.153	10.418	10.126	9.4488	10.024	10.012	9.8633	9.9973
113	Diurnal	Predawn	LOC_Os02g43330	6.334	6.2762	6.2953	6.5945	6.2918	6.3523	6.2578	6.3895	6.434	6.7988	6.2818	6.6182	6.4498	6.6167	6.4503	6.3725	6.4332	6.4233	6.399	6.4665	6.477	6.4864	8.2816	7.9129	6.8346	NaN	7.461	6.9366	6.4066	6.2435	6.5282	6.3511	6.679	6.6569	6.6167	6.6519	7.2298	7.2634	6.7034	6.6756	6.5733	6.3356	6.6486	6.2818	6.4733	6.5603
114	Diurnal	Predawn	LOC_Os01g50700	8.8559	8.2464	8.2432	7.8656	7.829	7.1334	7.5558	8.187	8.6004	8.0807	8.8188	8.2458	8.5584	8.3953	8.4528	7.0156	7.2636	6.9181	7.2507	7.7336	8.0886	8.5636	9.2278	9.4887	8.9182	NaN	8.3421	8.2846	7.6971	7.1534	7.3154	7.277	7.2745	7.7893	7.7387	8.1068	8.8006	8.4737	8.1156	7.9531	7.1741	6.7474	6.7648	7.3032	7.9852	8.1262
115	Diurnal	Predawn	LOC_Os04g57739	8.5096	7.8948	7.8603	7.9327	7.7462	8.0446	7.5436	7.6769	7.839	8.2713	8.1242	8.8576	8.7741	8.2091	8.3833	7.8993	8.3088	7.3022	7.8711	7.7121	8.0087	7.8014	8.5265	8.7772	9.0414	NaN	8.5835	8.6824	8.3386	7.7389	7.6084	7.8657	8.3352	7.908	8.0795	7.8513	8.5893	8.1694	8.37	8.1095	7.7518	7.9225	7.7898	7.7045	8.1862	8.5359
116	Diurnal	Predawn	LOC_Os05g49420	9.1319	8.1386	7.9808	7.8187	7.9877	8.4651	8.3957	8.9874	9.4934	10.075	9.608	9.2094	8.8231	8.0928	8.0494	7.7882	8.8061	8.2307	8.2679	8.7937	9.1887	9.5956	10.292	9.8384	9.2488	NaN	8.7461	8.4828	8.1885	7.8053	8.3766	8.609	8.8864	9.0238	9.2982	9.7547	10.415	9.6552	8.9387	8.5086	8.0452	7.8392	7.822	9.0967	9.2884	9.5215
117	Diurnal	Predawn	LOC_Os01g13930	7.9418	7.9057	6.7444	7.0265	7.4091	7.8632	7.584	7.6687	8.4349	9.8729	8.7058	8.8667	8.9818	8.0096	7.8511	7.3053	6.9165	7.5326	7.7679	8.1725	8.7925	9.2764	9.9534	9.4519	8.3705	NaN	9.0087	8.4964	8.0251	7.114	7.9348	8.0731	8.3892	8.2841	9.0112	8.9345	9.8567	9.1389	9.1791	8.2964	7.8044	7.2397	7.5814	8.3494	7.7787	7.863
118	Diurnal	Predawn	LOC_Os12g29220	14.081	14.51	12.733	13.157	12.801	13.264	14.036	13.385	14.564	15.051	14.025	13.224	13.315	14.268	12.796	12.958	13.686	13.09	13.19	14.085	14.599	14.857	15.097	14.713	13.86	NaN	14.839	12.449	11.861	12.763	12.986	13.373	11.753	13.134	14.114	14.999	14.898	14.995	13.553	13.092	11.796	12.03	13.147	12.762	14.002	13.933
119	Diurnal	Midday	LOC_Os06g43940	9.1689	8.4386	9.0251	8.1991	8.1079	8.6697	8.3412	8.539	9.026	8.5337	8.4995	9.3728	9.5995	9.7092	9.6778	9.1122	8.8162	8.757	9.1228	9.1758	9.2332	9.3066	8.9357	10.433	10.021	NaN	9.6132	9.4526	9.0472	8.7631	8.035	8.6758	8.9828	9.0178	8.8648	9.0277	8.955	9.8126	9.2334	9.3743	9.292	8.6294	8.8984	8.6379	8.7127	9.1661
120	Diurnal	Predawn	LOC_Os07g42280	10.105	9.2124	9.2624	8.9255	9.6992	9.3843	10.054	10.021	10.379	10.736	9.6362	9.3996	9.6155	9.0376	9.8854	9.5877	10.016	9.7745	9.4881	9.5218	10.313	10.8	10.765	11.016	10.067	NaN	9.503	9.3998	9.0145	8.8597	8.963	9.2543	9.514	9.4082	10.113	10.361	10.423	10.012	9.2246	9.5511	8.1359	8.2655	8.7292	9.331	9.1884	9.3543
121	Diurnal	Predawn	LOC_Os03g48310	9.5543	9.1978	9.7515	9.3942	9.3935	9.0075	9.1135	9.6154	9.7707	10.189	10.225	10.488	9.8459	9.3867	9.1871	8.7348	7.8095	8.6437	8.1448	9.1051	9.4503	10.201	9.8477	10.255	9.9908	NaN	9.8513	9.504	9.2468	9.0793	8.3385	8.5978	8.8722	9.1231	9.5412	9.6423	10.65	10.036	9.6574	9.3864	8.5693	8.5491	7.8747	8.6757	8.677	8.014
122	Diurnal	Midday	LOC_Os05g38660	12.067	11.395	10.069	10.282	11.26	10.616	11.057	11.198	11.283	11.358	11.265	12.006	11.998	11.055	10.746	10.542	10.31	11.125	11.097	11.3	11.726	11.745	12.034	12.312	12.554	NaN	11.4	11.757	11.311	10.588	10.004	10.702	11.231	11.306	11.524	10.899	12.034	11.737	12.349	11.759	10.913	9.9399	9.3501	10.039	9.2442	8.4073
123	Diurnal	Predawn	LOC_Os02g32660	10.088	9.4481	9.8042	9.747	9.6088	9.8822	9.3796	9.9257	10.213	9.4341	10.53	10.162	10.045	9.3846	9.2108	8.7485	8.9268	9.0593	9.1314	9.7358	9.8597	9.9843	9.9534	10.092	10.035	NaN	9.4841	9.6813	9.5423	9.1406	8.2391	9.0499	9.3028	9.4163	9.7543	9.4022	10.081	9.6298	9.6562	9.6223	9.3517	9.3308	8.7091	8.6946	8.5553	8.8706
124	Diurnal	Predawn	LOC_Os02g13800	6.661	6.5269	6.3553	6.2755	6.3987	6.4033	6.4506	6.7592	7.4454	7.6171	7.6859	6.4097	6.5067	6.3418	6.3269	6.2156	6.3937	6.1436	6.3263	6.3902	6.9941	7.1194	7.4068	6.695	6.3741	NaN	6.4514	6.3452	6.3105	6.2163	6.2898	6.2813	6.3103	6.3532	6.5889	6.8565	7.1341	6.6314	6.3725	6.3313	6.24	6.3595	6.2872	6.3366	6.2815	6.3502
125	Diurnal	Predawn	LOC_Os04g48390	10.846	9.9688	8.8052	8.3319	9.02	9.4838	10.706	11.956	12.776	12.38	12.896	11.841	11.259	10.547	9.3271	8.5726	8.5996	8.755	10.346	11.538	12.665	12.735	12.226	11.169	10.682	NaN	9.6288	9.3816	8.9039	7.3464	7.7656	8.4958	10.049	10.754	11.819	12.03	12.347	10.388	10.094	8.5086	7.7884	7.1841	7.9704	8.5115	8.4628	8.0693
126	Diurnal	Predawn	LOC_Os03g04770	13.427	12.741	12.3	12.283	13.283	14.405	14.173	14.377	14.451	14.508	13.897	13.738	13.128	12.867	12.56	12.498	13.269	14.091	13.821	14.253	14.692	14.553	14.239	14.077	13.307	NaN	13.632	13.09	12.411	11.79	12.287	13.621	13.687	13.956	14.138	14.452	14.382	14.189	13.029	13.431	11.34	10.789	11.486	12.569	12.807	12.974
127	Diurnal	Predawn	LOC_Os11g37560	13.041	12.108	11.698	11.587	11.98	12.338	12.655	13.025	13.679	13.684	13.297	12.685	12.836	12.184	12.253	12.192	11.581	12.155	11.957	13.009	13.952	13.827	13.566	13.795	13.496	NaN	12.91	12.886	12.277	11.352	11.217	11.792	12.469	13.017	13.593	13.721	13.582	13.289	12.125	10.877	8.7241	9.1194	10.231	11.672	11.798	11.373
128	Diurnal	Predawn	LOC_Os07g37310	11.218	11.562	10.644	10.518	9.9446	11.291	10.955	9.9234	10.829	11.191	10.168	10.661	10.573	11.236	10.848	10.346	10.535	10.19	10.094	9.9214	10.075	10.601	11.495	11.569	10.707	NaN	10.854	9.6891	9.3976	8.8896	10.391	9.2921	9.2305	9.5733	10.367	10.389	11.322	10.742	9.2739	8.9721	7.7009	7.8423	9.635	9.1189	8.5453	8.4378
129	Diurnal	Predawn	LOC_Os03g12820	10.663	10.099	9.9146	10.731	10.692	11.106	9.8213	10.547	10.971	10.513	11.2	10.474	11.112	9.7128	9.7831	9.5538	9.4331	9.3296	9.0865	9.935	10.451	10.735	11.079	10.875	10.271	NaN	10.058	10.042	9.6881	8.9107	9.2843	9.2907	9.2642	9.6208	9.6545	9.9761	11.34	10.342	9.8949	9.8661	8.6537	9.421	8.5138	8.5853	8.7271	8.7876
130	Diurnal	Predawn	LOC_Os01g18220	10.038	10.025	8.8896	8.7379	7.3853	7.4521	7.8573	8.271	9.6402	10.909	10.458	9.667	9.3347	9.5607	8.4702	8.1881	7.9346	7.1706	7.2727	8.7994	9.2709	10.178	11.034	10.928	10.21	NaN	10.184	9.6098	9.4434	7.8541	7.8154	7.1215	8.0356	8.5136	9.0664	10.118	10.518	9.3262	9.4219	8.2732	7.1936	6.8582	6.8146	6.7662	7.383	7.9364
131	Diurnal	Predawn	LOC_Os06g11090	8.1931	8.3253	7.2263	7.2638	7.579	7.9598	7.8089	7.9434	8.0858	9.3147	8.3813	8.0182	8.2005	8.5206	7.6122	7.395	7.1706	7.3075	7.1399	7.8841	8.4163	8.3989	8.6066	9.0827	8.5136	NaN	8.6352	7.9607	7.349	7.0089	7.8183	7.5448	7.8329	7.7474	8.1005	8.0956	8.8961	8.0767	7.9154	7.7057	7.4196	7.3607	7.3844	7.1528	7.7408	8.0753
132	Diurnal	Predawn	LOC_Os09g36200	12.087	11.875	10.612	10.604	9.6681	10.336	9.7755	10.296	12.064	12.163	12.183	12.653	12.471	10.897	10.972	10.558	10.002	10.161	9.8315	10.598	11.491	12.377	13.227	12.785	11.745	NaN	12.143	11.544	11.165	10.022	10.799	9.4978	8.9378	9.9003	11.112	11.68	12.895	11.712	11.348	10.451	9.7076	8.6665	10.391	8.7234	9.0468	8.6711
133	Diurnal	Predawn	LOC_Os03g42830	8.0546	8.0038	7.0602	7.0265	6.9412	6.894	7.0562	6.8337	7.9824	9.0443	8.2419	7.9201	7.6364	7.9237	7.9254	7.4148	7.3242	6.9492	7.1399	6.9741	7.4262	8.1139	8.6902	8.695	8.3858	NaN	8.898	7.8519	7.349	7.372	7.5006	6.8304	6.8028	6.6916	7.1948	7.742	8.9964	9.0471	7.8807	8.2091	7.1078	6.7641	6.8692	6.5569	6.5089	6.3094
134	Diurnal	Predawn	LOC_Os11g03300	6.9329	6.7795	6.4944	6.5131	6.5036	7.2181	6.9712	7.9977	8.9292	9.5896	7.9455	7.3031	6.7616	6.8482	6.5716	6.2448	6.6149	6.5141	6.8114	7.1083	8.5235	10.172	9.3643	8.3243	7.6912	NaN	8.1299	7.2566	6.5412	6.6068	7.1932	6.6411	6.7234	7.3496	8.3994	10.415	10.05	10.433	7.7665	7.4617	6.4155	6.5212	6.5626	6.7448	7.0965	8.0753
135	Diurnal	Predawn	LOC_Os02g36490	9.9984	10.6	8.8645	9.3873	9.3404	10.249	10.698	10.673	10.797	11.428	10.969	10.992	10.44	11.134	9.6572	9.5926	10.057	9.9098	10.833	9.8578	10.661	11.302	10.831	11.062	10.515	NaN	10.869	10.008	9.0755	8.4581	9.631	9.7486	10.132	10.011	10.663	11.389	11.576	11.04	10.648	10.35	8.969	8.864	9.5124	10.549	10.811	11.736
136	Diurnal	Predawn	LOC_Os03g02530	8.5228	8.7302	7.5206	7.456	7.2436	7.7664	7.5946	7.572	8.1607	8.7261	8.133	8.9443	9.2024	8.5964	8.0349	7.4557	7.7256	7.3438	7.6571	7.7629	8.0696	8.335	9.3514	9.6394	8.9265	NaN	8.8738	8.2099	7.779	7.096	7.4172	7.4769	7.4257	7.6856	7.9323	8.639	8.8185	9.1444	8.1785	7.9752	7.3782	7.005	7.1495	7.1924	7.7967	8.0601
137	Diurnal	Predawn	LOC_Os03g22610	7.2122	7.1517	6.8915	7.1994	6.862	7.283	7.0855	7.0956	7.2601	7.9075	7.356	7.6506	7.1678	7.1943	6.734	6.8784	6.7108	6.955	6.9026	7.1437	7.7229	7.8272	7.2771	7.6409	7.3404	NaN	7.2246	7.3056	6.9617	6.9817	6.8641	7.1667	7.1491	7.3604	7.5719	7.6751	7.7757	7.6859	7.2033	7.0227	6.9064	7.0615	6.8756	7.2288	7.2002	6.96
138	Diurnal	Predawn	LOC_Os02g14980	8.2611	7.4918	7.7443	7.6949	7.5822	7.7309	7.19	7.9306	8.0777	8.7787	8.8118	8.4829	8.427	7.7213	7.7529	7.4982	7.5897	7.8593	7.7522	7.8923	8.5556	8.926	9.4566	8.994	8.719	NaN	8.4073	8.3781	8.2461	8.0042	7.4866	8.1129	8.1145	8.1372	8.5448	8.7937	9.5083	8.935	8.4434	8.0848	8.1359	7.9458	7.8747	8.1075	7.7556	7.9006
139	Diurnal	Predawn	LOC_Os11g32890	6.7629	6.7272	6.6361	6.8033	6.651	6.894	6.5635	6.5298	6.7347	6.9369	6.7391	6.9535	6.8685	6.5755	6.4803	6.6202	6.7108	6.6024	6.8361	6.5704	6.7771	7.0795	6.9267	7.0133	7.0509	NaN	6.6462	6.7714	6.6766	6.6891	6.5691	6.7129	6.6146	6.6708	6.8518	6.9276	6.9975	6.8856	6.7034	6.6924	6.7192	6.4806	6.5332	6.4841	6.6012	6.6096
140	Diurnal	Predawn	LOC_Os01g63010	6.9873	6.5775	6.6733	6.691	6.5922	6.5756	6.4076	6.5298	6.525	6.8412	6.7769	6.5755	6.5946	6.5208	6.4655	6.5834	6.3576	6.4912	6.678	6.4875	6.9177	6.6182	6.6546	6.794	6.9781	NaN	6.4797	6.4731	6.6999	6.6068	6.3896	6.5647	6.6405	6.5704	6.6167	6.594	6.7575	6.6124	6.4821	6.4648	6.4155	6.5112	6.3659	6.4206	6.3832	6.4229
141	Diurnal	Predawn	LOC_Os12g43140	6.3743	6.2762	6.566	6.1687	6.2337	6.092	6.4805	6.7718	6.5608	6.4521	6.6793	6.3365	6.2519	6.5208	6.4655	6.2156	6.2909	6.5195	6.168	6.3255	6.202	6.2801	6.3052	6.3411	6.1433	NaN	6.4233	6.3686	6.2373	6.3016	6.7217	6.2276	6.2854	6.3648	6.3066	6.332	6.3126	6.7889	7.569	6.3698	6.2961	6.3932	6.1185	6.3366	6.4244	6.3502
142	Diurnal	Midday	LOC_Os02g32580	6.6762	6.5269	6.4303	6.3471	6.3691	6.4307	6.3621	6.5298	6.499	6.5193	6.4733	7.0396	6.4959	6.3892	6.6691	6.3631	6.5555	6.7815	6.5658	6.4437	6.2872	7.3892	7.0091	7.3838	6.6765	NaN	6.7534	6.5849	6.3678	6.8394	6.594	6.6492	6.3341	6.2829	6.4427	6.5394	6.6501	6.7063	6.4453	6.5114	6.4331	6.4806	6.391	7.0124	6.3135	6.3019
143	Diurnal	Midday	LOC_Os04g52110	6.4603	6.2762	6.3798	6.2994	6.2638	6.2893	6.3031	6.2926	6.2231	6.4387	6.3644	6.3081	6.2519	6.1121	6.292	6.3927	6.3322	6.241	6.2422	6.2481	6.2792	6.1473	6.3052	6.5033	6.4451	NaN	6.3098	6.2835	6.3201	6.2163	6.2031	6.24	6.3103	6.2165	6.1946	6.2074	6.2595	6.4933	6.3042	6.261	6.6532	6.2324	6.1898	6.2447	6.2205	6.2728
144	Diurnal	Midday	LOC_Os04g33920	6.5952	6.4626	6.3678	6.5487	6.4127	6.7115	6.5375	6.3678	6.3754	6.7562	6.3815	6.6182	6.404	6.5554	6.3443	6.403	6.3854	6.4608	6.399	6.422	6.2722	6.4194	6.3998	6.2869	6.3061	NaN	6.2546	6.3686	6.3105	6.5422	6.3818	6.4862	6.3341	6.3986	6.5985	6.5251	6.5469	6.4324	6.6071	6.5114	6.9308	6.4599	6.3776	6.3013	6.4846	6.4294
145	Diurnal	Midday	LOC_Os03g21040	12.775	13.063	12.872	13.449	13.237	12.091	12.237	12.083	12.259	12.127	11.766	12.144	12.171	12.169	13.311	13.523	12.379	13.21	12.374	12.416	12.811	12.739	12.211	12.528	13.309	NaN	12.905	13.686	13.94	14.265	12.991	13.407	12.944	12.719	12.624	12.504	12.386	12.48	12.689	13.096	12.24	12.115	10.77	11.583	11.456	10.316
146	Diurnal	Lateday	LOC_Os03g06250	6.5536	6.5362	6.4627	6.5487	6.3844	6.588	6.7125	6.654	6.7191	6.582	6.6996	7.2006	6.4682	6.4612	6.5346	6.5	6.5153	6.5397	6.4226	6.698	6.3498	6.5805	8.1576	7.0791	6.3061	NaN	6.5723	6.3805	6.6211	6.4193	6.5691	6.9094	6.7091	6.8991	6.9257	7.0352	6.4322	6.814	6.3134	6.5322	6.6066	6.3475	6.5043	6.6491	6.5151	6.6322
147	Diurnal	Midnight	LOC_Os01g04160	7.0154	6.7665	7.1543	6.7022	6.6823	6.894	6.9164	6.7206	7.9598	7.1704	7.0282	6.9949	6.6924	6.8686	6.5418	6.681	6.8241	6.5262	6.5658	6.7984	7.0119	6.8177	6.9605	6.9988	7.0692	NaN	6.7248	6.5249	6.5412	6.7151	6.6632	7.4143	6.4922	6.6307	6.6167	6.7459	6.6501	7.0013	6.3725	6.5114	6.6142	6.3932	6.4832	6.6549	6.5089	6.4755
148	Diurnal	Predawn	LOC_Os05g49440	6.4509	6.7665	6.5568	6.691	6.4796	6.639	6.3443	6.4307	6.6376	6.506	6.7132	6.8375	6.4325	6.7821	6.7272	6.3927	7.0461	6.2504	6.4726	6.6496	6.419	6.4441	7.2158	6.4708	6.458	NaN	6.6039	6.3922	6.6766	6.5647	6.7574	6.2813	6.4571	6.3178	6.3818	6.4337	7.3155	6.6784	6.539	6.6372	6.5479	6.491	6.3121	6.4365	6.4733	6.3502
149	Diurnal	Midnight	LOC_Os06g35960	8.0883	7.2651	7.4676	7.2222	7.9877	7.5254	7.7765	7.7994	7.6619	7.7155	8.0455	7.3208	6.9106	6.692	6.875	6.8644	7.0461	7.2728	7.3355	7.378	7.5196	7.2246	7.8147	7.3258	7.1431	NaN	6.6246	6.8742	6.6695	6.3901	6.5816	7.2006	6.7516	6.6307	6.7388	6.5667	6.7837	6.2296	6.492	6.867	6.5566	7.4271	6.5804	6.6118	6.369	7.8724
150	Diurnal	Predawn	LOC_Os03g17790	8.2987	7.7683	8.1404	7.0981	8.3219	8.4194	8.4537	8.4698	9.1504	8.6042	6.9002	8.232	7.5739	7.53	8.2132	7.2645	7.6543	8.5967	9.4839	8.5801	9.503	9.232	9.8346	9.3498	9.1195	NaN	7.4992	7.6933	7.3902	6.8673	7.3364	6.774	6.9481	7.1646	7.7712	7.6187	8.7786	7.74	7.1304	7.4043	6.6218	6.4388	6.717	6.4365	6.5205	6.6499
151	Diurnal	Predawn	LOC_Os07g01340	9.2663	8.4481	8.2455	7.83	8.5914	9.094	9.0324	9.5275	9.9027	9.1794	8.8025	9.1245	8.5855	7.9523	7.8256	7.6048	7.0958	9.1037	9.2959	9.1896	9.9919	10.919	10.014	9.7375	9.0964	NaN	8.6088	7.9787	7.7516	7.6384	7.638	7.9261	8.1592	8.2743	9.4098	9.7722	9.9924	9.3469	8.0068	8.1637	7.3885	7.0476	8.0564	7.9248	7.8018	7.6384
152	Diurnal	Midday	LOC_Os12g35550	11.883	11.545	11.527	11.652	11.194	11.506	11.458	11.243	11.255	11.282	10.859	11.456	11.403	11.107	11.343	11.515	10.781	11.129	11.244	11.157	10.769	11.26	11.133	11.807	11.123	NaN	11.59	11.366	11.345	11.098	11.682	10.715	10.832	11.136	11.139	11.178	11.159	11.229	11.053	10.964	10.635	10.733	10.897	10.537	10.724	10.837
153	Diurnal	Lateday	LOC_Os03g57880	11.59	11.185	10.364	11.505	11.461	12.265	11.529	11.277	11.104	10.533	9.3383	10.175	11.086	11.503	11.541	11.683	12.229	11.526	11.044	11.56	11.268	10.712	10.732	11.946	10.585	NaN	11.68	10.743	10.289	11	11.86	10.737	10.618	11.311	11.053	10.464	10.515	11.638	10.353	9.9958	9.1158	9.6861	11.441	11.148	10.598	9.8675
154	Diurnal	Predawn	LOC_Os07g07040	9.2089	8.7302	8.5756	8.5376	8.7958	8.8073	8.9699	8.9288	8.8984	9.4341	8.3008	8.2103	8.5557	8.8721	8.9119	8.5942	8.5905	9.0039	8.9021	8.6726	8.6972	9.4488	9.2278	9.7998	9.229	NaN	8.93	8.5505	8.5392	8.617	8.7801	8.5359	8.1691	8.3786	8.6694	8.7579	9.0017	8.9922	8.6731	8.5373	8.5029	8.0336	8.4242	8.2176	8.3919	8.8524
155	Diurnal	Predawn	LOC_Os04g54002	8.74	9.002	8.4136	8.1991	7.6846	9.1116	8.7831	8.1891	8.6645	9.1776	9.1588	8.2982	7.5773	8.2483	7.572	7.2066	7.356	7.9727	7.981	8.4036	7.8614	8.7032	9.2929	9.0469	8.1711	NaN	8.644	7.3683	7.1203	7.4178	7.7398	7.8097	7.7209	7.7182	8.2368	8.517	9.8694	8.4012	7.0494	7.6201	7.2236	6.844	7.2462	6.8068	6.9949	6.6322
156	Diurnal	Predawn	LOC_Os06g44190	14.308	12.421	13.031	13.209	13.705	13.702	13.763	14.213	14.192	13.564	13.396	12.611	11.728	10.955	12.808	13.471	12.042	13.253	14.262	13.902	14.192	13.994	13.84	13.7	13.678	NaN	11.423	12.405	12.884	12.536	11.782	12.725	13.183	13.615	13.763	13.409	13.717	12.11	10.959	10.735	9.5531	10.164	10.861	11.907	11.923	11.744
157	Diurnal	Predawn	LOC_Os03g16170	11.423	11.455	11.171	11.152	11.457	11.799	11.327	11.814	13.027	12.665	11.06	10.892	11.917	11.27	12.075	12.143	9.6778	11.809	11.051	12.355	13.1	13.112	12.902	13.18	12.546	NaN	11.845	11.925	12.552	11.478	10.844	12.171	11.163	11.724	12.615	12.666	11.89	11.439	11.226	11.008	10.845	10.382	9.8962	10.809	8.6004	7.5935
158	Diurnal	Predawn	LOC_Os05g43910	11.36	10.765	9.3558	9.8607	10.709	11.504	11.482	11.762	11.904	13.52	12.396	11.872	10.442	11.292	10.061	10.161	10.087	11.465	10.454	11.552	11.891	12.031	11.908	12.072	10.67	NaN	11.498	9.9194	9.1008	9.5433	10.961	10.932	11.514	11.482	11.478	11.647	12.616	11.997	11.19	9.7967	8.885	8.6269	9.8043	10.201	10.335	9.7789
159	Diurnal	Predawn	LOC_Os03g17800	13.119	13.922	14.053	14.591	13.917	14.499	13.976	13.983	15.13	15.231	13.996	13.253	12.73	13.831	13.742	13.808	13.609	14.086	14.608	14.873	14.838	15.243	15.095	13.96	13.702	NaN	14.625	14.151	14.03	13.967	13.897	14.165	13.507	14.447	15.119	15.33	14.959	14.305	13.689	14.153	11.588	9.8363	11.813	11.558	12.508	12.742
160	Diurnal	Predawn	LOC_Os01g58640	13.512	12.863	12.712	12.36	11.302	11.707	11.611	11.642	13.216	13.588	12.652	12.277	12.767	12.8	12.871	12.083	10.455	11.264	11.291	12.32	12.898	13.558	13.614	14.175	13.529	NaN	13.476	13.183	12.776	11.733	10.091	11.146	10.826	11.714	12.449	13.098	13.235	13.377	12.811	12.529	10.374	8.6796	8.2336	8.7086	9.0345	9.7142
161	Diurnal	Midday	LOC_Os03g13540	15.166	14.618	15.038	15.273	13.358	14.038	12.902	12.189	13.643	14.232	12.502	13.324	14.242	14.835	14.93	15.014	13.001	13.497	12.494	14.194	13.403	14.066	14.021	15.467	15.03	NaN	15.434	15.377	15.321	14.539	13.473	13.152	12.19	12.814	13.225	13.55	13.853	14.702	14.801	14.328	11.771	9.4961	11.003	8.8918	10.194	10.024
162	Diurnal	Midday	LOC_Os09g26920	10.928	11.065	9.1665	9.4096	8.7748	9.586	10.486	7.5599	8.8745	9.5711	7.117	8.114	10.256	10.585	10.767	10.307	11.339	9.6848	7.9426	9.1476	9.1836	9.3511	10.593	11.659	10.868	NaN	9.7909	9.1956	8.5549	8.3606	10.622	7.5773	6.598	7.3107	7.7229	7.6922	9.4777	9.3961	7.6568	8.2267	6.7648	6.4599	8.755	6.9154	7.0123	6.4949
163	Diurnal	Midday	LOC_Os03g19290	10.884	10.813	11.09	11.384	10.361	11.72	10.669	10.069	10.463	10.782	9.6815	9.3665	9.7728	10.681	10.493	10.745	10.529	10.939	11.246	10.757	10.607	10.377	10.744	11.255	11.266	NaN	11.885	11.736	11.861	11.309	11.454	11.395	10.802	10.788	10.932	10.489	11.611	11.133	10.997	11.749	10.41	10.119	10.696	9.7532	9.7141	9.451
164	Diurnal	Predawn	LOC_Os03g16900	6.8285	7.3892	6.7704	6.5712	6.4401	6.6643	6.5771	6.5432	6.6723	7.3212	6.465	6.3663	6.7006	6.8064	6.564	6.5237	6.5969	6.4293	6.7108	6.5947	6.4583	6.7165	7.825	6.9988	6.9781	NaN	6.8489	6.4942	6.3678	6.3611	6.6757	6.3095	6.4332	6.3755	6.6348	6.6764	6.92	6.814	6.4092	6.6263	6.4331	6.3016	6.4609	6.2818	6.4244	6.3804
165	Diurnal	Predawn	LOC_Os04g49980	7.7302	6.9218	6.9962	6.4742	6.6458	6.7733	6.7623	7.0299	6.859	6.7449	7.0704	6.9949	7.2331	6.6446	6.6512	6.6353	6.6349	6.7106	6.8756	7.0528	6.8669	7.4458	7.7751	8.0233	7.4236	NaN	7.1391	6.702	6.7624	6.6068	6.5691	6.4643	6.5133	6.6226	6.8375	6.7459	7.3155	7.118	6.8123	6.7197	6.6532	6.3475	6.6414	6.8385	6.369	6.6204
166	Diurnal	Midday	LOC_Os01g62610	8.375	7.9976	7.7255	7.3922	7.5666	7.7664	6.8867	7.2596	7.4349	6.9369	7.5205	7.6585	7.6234	7.6509	7.8449	7.6581	7.0192	6.912	7.1399	7.2297	7.1452	6.8094	7.7941	7.7998	8.1671	NaN	7.4662	7.8077	7.779	7.388	6.9958	6.9357	6.9081	6.9178	6.9257	6.8777	7.4135	7.3075	7.4745	7.5801	7.3274	7.0746	6.7104	6.5144	6.8364	6.8404
167	Diurnal	Midday	LOC_Os05g38980	10.086	8.0398	7.9259	7.0821	7.3274	7.2376	6.6718	7.116	7.0713	6.7333	6.9106	7.132	7.6909	7.6337	7.6687	7.1688	6.3243	6.9989	6.678	6.8521	6.8162	6.9166	7.6777	8.6692	8.6459	NaN	7.2326	7.8855	7.3902	7.6061	7.3	6.8629	6.8028	6.8302	6.626	6.4508	7.5684	7.1722	7.3245	7.353	7.1686	7.876	6.9032	7.1924	6.7222	6.6786
168	Diurnal	Midday	LOC_Os05g42070	8.4828	8.2435	8.3631	7.2941	7.7286	6.8531	7.003	6.8337	7.479	8.2293	7.0061	6.8835	7.5359	7.7992	8.3357	7.6866	7.6829	7.705	7.2208	7.6131	7.2426	7.0257	7.9939	8.6649	8.129	NaN	7.716	7.6933	8.0429	8.2496	7.2895	7.5068	7.1774	7.376	7.1763	7.0352	7.4579	7.3542	6.9897	7.3392	7.4933	7.0886	6.9624	7.289	6.6012	6.5362
169	Diurnal	Midday	LOC_Os11g07911	6.9269	6.8582	6.4083	6.3973	6.3987	6.5092	6.5111	6.5298	6.4812	6.4919	6.3198	7.0057	6.3534	6.8154	6.5346	6.5834	6.4752	6.4293	6.6441	6.6496	6.3341	6.4971	6.9442	7.4384	7.0603	NaN	6.6039	6.6645	6.6695	6.3901	6.5282	6.3647	6.384	6.4738	6.3818	6.332	6.3417	6.4527	6.2643	6.4882	6.5034	6.3016	6.4283	6.3013	6.2744	6.3727
170	Diurnal	Predawn	LOC_Os01g12580	10.573	10.431	9.0614	10.356	8.874	10.45	9.8197	9.4303	9.772	10.604	9.5933	10.573	9.9493	10.952	9.5427	9.8153	8.8728	9.4168	8.8192	9.432	9.7428	10.449	10.684	11.395	10.154	NaN	10.421	9.7548	9.0836	8.9717	9.9173	8.5515	8.4456	9.534	9.8321	10.343	10.591	10.878	10.268	9.4686	8.9374	8.8221	8.9996	8.9457	8.9854	8.8019
171	Diurnal	Midday	LOC_Os01g62900	14.277	14.912	13.833	14.761	13.985	14.903	14.602	14.146	14.197	14.301	14.167	14.95	14.815	15.38	15.366	15.196	14.3	14.401	12.552	14.011	13.839	14.22	13.832	14.756	14.096	NaN	15.088	14.972	14.489	14.626	14.499	13.738	13.387	13.998	13.73	14.197	14.127	14.966	14.961	15.049	14.228	14.118	13.409	13.808	13.338	11.9
172	Diurnal	Midday	LOC_Os07g10840	12.433	11.05	12.643	11.097	11.967	11.973	11.984	13.348	12.593	11.818	12.928	12.976	12.245	12.113	11.259	10.365	9.7876	11.007	11.269	12.765	12.973	12.569	12.439	12.163	12.317	NaN	11.805	11.974	11.139	10.465	10.209	10.775	10.87	12.111	12.082	11.81	12.636	12.644	12.968	12.805	12.74	11.413	11.627	12.708	11.696	10.556
173	Diurnal	Predawn	LOC_Os12g08700	10.891	10.473	8.4729	9.2198	8.5839	7.3604	7.8089	8.742	11.189	10.703	9.6157	9.7576	10.148	8.5592	8.0799	8.2516	7.736	6.6442	7.4172	9.1238	10.631	10.729	12.416	10.75	10.488	NaN	9.1925	9.2548	9.3225	7.3117	6.87	6.698	6.9481	8.128	8.8416	9.2252	9.4711	8.128	8.3434	7.4356	6.6066	6.4388	6.5043	6.6247	6.5647	6.6616
174	Diurnal	Midday	LOC_Os05g23924	10.242	10.71	10.209	9.7851	8.4036	8.1847	8.5643	8.8426	8.8295	9.773	8.9601	8.8906	9.2393	10.32	9.8973	9.4379	8.7768	7.5093	7.6657	8.1191	8.5556	9.0867	9.8363	10.472	10.73	NaN	9.662	9.7668	9.2256	9.0649	7.7177	6.8367	6.9289	7.5578	8.0181	8.4563	9.1377	9.8979	10.151	9.1676	8.4393	6.8516	7.3572	7.0223	6.8145	6.5603
175	Diurnal	Midday	LOC_Os04g38680	11.666	12.557	10.747	10.223	8.6859	9.5377	10.482	9.4006	9.9877	10.918	9.6053	10.436	10.001	11.758	11.637	10.747	10.439	8.8886	8.0508	8.3723	9.1887	9.6865	10.981	11.052	10.411	NaN	10.112	8.4888	8.1799	7.7983	9.7959	6.681	7.0935	7.2927	7.7047	8.5872	8.7866	9.8682	8.8966	8.0648	8.4696	6.9111	8.4982	7.4635	8.2676	8.8265
176	Diurnal	Predawn	LOC_Os04g58700	8.415	9.6204	8.5853	8.0991	7.4141	7.4462	8.2345	6.9102	8.0125	9.2893	8.6028	9.2602	8.6197	9.5556	9.1027	8.8745	8.0595	7.3438	7.1634	7.1552	7.1452	9.0251	9.2643	9.4786	8.349	NaN	9.6412	8.3674	8.2229	7.3784	7.8385	6.8102	6.6146	6.6708	6.9177	7.7291	8.2302	9.3652	8.1448	8.3553	7.1078	6.491	6.8205	6.3451	6.5205	6.6204
177	Diurnal	Midday	LOC_Os04g58840	12.231	11.906	11.64	10.587	9.1143	11.199	10.689	8.9694	10.566	10.853	8.3486	10.131	9.9701	11.299	10.278	9.609	10.301	10.295	9.0667	9.6884	8.4071	9.6494	11.172	11.884	10.88	NaN	10.823	9.7152	8.9176	8.4418	9.9539	8.0348	8.1691	8.0995	8.7016	9.1688	10.41	10.506	9.1563	9.2983	8.1411	7.461	8.6993	7.4257	7.9914	8.244
178	Diurnal	Predawn	LOC_Os04g51610	13.234	13.354	12.904	12.567	12.012	12.223	12.872	12.491	13.106	13.533	13.31	13.148	12.541	13.145	12.537	12.031	12.677	12.142	12.241	12.434	12.758	13.285	13.48	13.555	13.268	NaN	12.661	12.315	12.06	11.665	12.065	11.146	11.37	11.785	12.329	12.673	13.252	12.871	12.147	12.023	11.416	10.632	11.253	10.963	11.213	10.461
179	Diurnal	Midday	LOC_Os02g45690	13.491	13.107	12.884	12.317	12.108	12.345	12.527	12.408	13.194	13.081	12.872	13.535	13.133	13.216	12.884	12.258	11.942	11.969	12.595	12.521	12.914	13.203	13.393	13.717	13.331	NaN	12.714	12.488	12.193	11.437	10.887	11.31	10.958	11.654	12.146	12.334	12.773	12.912	12.314	12.177	11.246	10.007	11.081	10.847	10.719	10.723
180	Diurnal	Predawn	LOC_Os04g43410	8.9506	8.955	8.2838	8.2202	9.0815	8.8658	9.7431	9.6231	9.8758	10.314	9.4875	9.2823	8.7156	9.3315	8.7077	8.5895	8.7806	9.0715	8.6402	9.162	9.3608	9.6423	9.5528	8.8903	8.0245	NaN	8.4073	7.3337	7.1573	8.0429	8.2175	7.6708	8.1145	8.709	9.0352	9.1943	8.7866	8.59	7.4006	7.2777	6.7192	6.8659	7.7596	8.1177	8.0599	7.8434
181	Diurnal	Predawn	LOC_Os03g08900	9.3057	7.4057	7.0305	6.8876	6.5287	6.7932	6.7453	6.7473	7.7727	9.5599	8.1557	8.7695	7.9355	7.8421	6.9955	6.6202	6.6349	6.5519	6.5658	6.5868	7.5578	7.6029	9.1632	9.2671	8.7919	NaN	8.2964	7.5388	6.824	6.5647	8.1855	6.4167	6.5234	6.4635	6.8729	7.3466	9.2329	8.614	7.8696	8.4384	6.845	6.7474	6.7503	6.4995	6.6121	7.0284
182	Diurnal	Midday	LOC_Os12g12880	7.9703	7.9661	7.4074	7.2305	6.8523	7.0847	7.2447	6.9277	7.4552	8.4066	7.4175	7.375	7.4724	8.2642	7.7303	7.0922	7.2115	6.4545	6.7699	6.9632	7.1091	7.9071	8.3447	7.7136	7.8373	NaN	7.6912	7.4341	7.2608	6.8891	7.1706	6.4167	6.4087	6.7603	6.9942	7.3123	7.7483	7.867	7.2947	7.1828	6.845	6.704	6.8756	6.4044	6.8954	7.1368
183	Diurnal	Predawn	LOC_Os03g50160	8.5948	9.056	7.8395	7.6498	7.2713	7.0568	7.5326	7.1605	8.0125	10.536	7.1998	8.0005	8.4241	9.4354	10.023	9.2747	7.8918	8.0946	7.6571	7.2203	7.7636	8.5181	8.2743	9.0087	9.164	NaN	8.3886	8.7909	8.4411	8.1077	8.2452	7.2478	7.5185	7.1683	8.3144	8.2941	8.7428	7.9556	9.5499	8.423	8.1748	7.2397	7.1233	7.2378	7.738	8.2812
184	Diurnal	Midday	LOC_Os03g20120	14.486	13.92	14.434	13.285	12.418	12.247	12.341	10.179	10.712	11.773	11.293	13.196	14.087	13.942	14.334	13.978	12.372	11.608	10.974	10.123	10.23	10.571	12.208	13.945	13.894	NaN	13.546	13.344	13.144	11.89	12.926	10.32	10.027	9.6747	9.679	10.201	11.658	12.934	12.29	12.32	10.715	9.3475	11.256	9.0297	10.004	9.9122
185	Diurnal	Predawn	LOC_Os01g62950	11.193	10.61	9.3259	8.7253	8.8261	8.8052	8.4244	9.1271	10.525	11.155	10.701	10.868	10.562	9.9412	9.9926	8.9911	10.876	8.5679	8.6978	8.5383	9.7077	10.95	11.948	12.047	10.81	NaN	9.9123	9.8487	9.3261	8.605	8.8923	8.3015	8.208	8.1044	8.7863	9.7568	11.233	10.364	9.4118	9.0205	8.1613	7.7836	7.6029	7.6985	7.8506	7.7501
186	Diurnal	Midday	LOC_Os09g08280	11.922	9.9386	10.743	8.6152	10.034	10.006	9.2308	10.852	11.188	10.904	11.539	11.369	11.453	9.6734	10.867	10.573	9.3235	10.101	11.514	9.9624	10.794	11.218	12.49	11.619	11.955	NaN	9.6844	10.056	10.154	8.9279	7.8664	8.5359	8.8964	9.0118	9.7758	10.171	11.676	10.148	9.6448	9.0163	6.772	6.7126	7.1557	6.9659	6.6459	6.5072
187	Diurnal	Midday	LOC_Os07g43390	11.251	11.087	10.925	10.705	10.711	10.713	10.592	10.746	10.68	10.401	10.133	10.581	10.375	10.642	10.435	10.528	10.091	9.9424	10.076	9.8498	10.028	10.356	10.841	10.968	10.884	NaN	10.578	10.341	10.089	9.8852	9.8557	9.5938	9.07	9.4467	9.5619	9.865	10.452	10.573	9.7337	10.117	9.8701	9.3147	9.3984	9.3261	9.3913	8.9438
188	Diurnal	Midday	LOC_Os03g60580	13.622	12.044	12.449	10.978	10.407	11.307	11.462	10.875	11.417	11.914	12.071	12.366	12.123	11.927	11.813	10.785	9.6944	10.619	10.665	10.025	10.448	11.717	12.818	13.531	13.902	NaN	11.968	12.396	12.033	10.929	9.511	9.1703	9.1416	9.1231	9.9246	10.44	13.004	12.181	11.697	12.788	11.631	10.325	9.5504	8.3009	8.3375	8.7935
189	Diurnal	Midday	LOC_Os08g31340	11.239	11.059	10.158	9.5677	10.144	9.7851	10.566	10.102	9.6346	9.7952	10.377	11.171	11.67	10.852	10.269	9.5895	9.392	9.162	10.994	10.421	10.254	9.9584	11.027	10.342	12.031	NaN	10.993	11.281	10.249	8.5509	9.6577	9.2996	9.9744	9.6142	9.7067	9.6191	10.535	11.132	11.16	9.8564	9.3463	8.7759	9.6855	9.3328	10.281	9.8063
190	Diurnal	Midday	LOC_Os01g62970	13.506	13.278	13.641	13.928	12.804	12.827	11.518	12.337	12.536	12.807	12.987	13.573	14.553	13.571	13.31	12.685	12.726	12.521	11.505	11.895	11.799	13.136	13.285	13.2	12.942	NaN	13.959	14.002	13.672	13.836	11.892	12.41	10.966	11.661	12.2	12.498	13.103	14.358	14.457	15.001	14.141	14.11	13.179	12.245	12.092	12.707
191	Diurnal	Midday	LOC_Os02g51750	12.416	12.046	12.361	11.061	11.024	10.13	11.145	11.185	11.438	11.783	12.337	12.433	12.593	12.066	11.736	11.182	10.827	10.616	11.221	11.032	11.624	11.827	12.822	12.728	12.959	NaN	12.638	12.17	11.583	11.15	11.245	10.27	10.287	10.779	11.443	12.002	12.829	12.773	12.339	12.264	11.66	10.451	10.263	10.068	10.563	10.821
192	Diurnal	Midday	LOC_Os01g21420	12.584	11.746	11.265	9.6915	9.306	8.937	9.709	10.682	11.916	12.187	12.557	12.426	12.651	12.142	11.501	10.282	8.3422	8.6133	9.954	10.021	11.22	12.188	12.619	13.405	13.051	NaN	12.874	12.402	11.529	9.3588	8.0029	8.8227	9.1095	9.9116	10.801	11.8	12.879	13.097	12.569	12.096	10.019	8.327	8.353	8.5083	8.3695	8.6499
193	Diurnal	Midday	LOC_Os01g10320	8.0658	8.2094	8.2487	8.5049	7.4823	8.093	7.502	7.6558	8.0206	7.9468	8.0219	8.0738	7.9824	8.1554	8.1685	7.8906	7.9728	7.5784	7.7679	7.8655	8.285	8.2549	8.4177	8.5439	8.572	NaN	8.4611	8.1172	7.9465	8.0193	7.2969	7.6708	7.4766	7.7041	7.5993	7.8902	8.1288	8.2157	7.9554	7.9944	7.7789	7.4216	7.7473	7.5154	7.6526	7.7601
194	Diurnal	Predawn	LOC_Os07g08669	9.5798	8.9955	8.8191	9.0579	8.4476	9.0575	8.5978	8.8587	9.0633	8.966	9.4659	10.183	9.7801	8.8637	8.8728	8.7276	8.1097	8.4999	8.881	8.8972	9.0378	9.3931	9.2305	9.7825	9.5961	NaN	9.0626	9.5346	9.2564	8.6078	7.9883	8.5849	8.595	8.8808	8.8339	9.1738	9.6288	9.3864	9.4062	9.0163	8.7523	8.3182	8.207	8.6033	8.668	8.8538
195	Diurnal	Predawn	LOC_Os10g41560	11.24	10.167	10.488	9.6947	9.9729	9.8918	10.241	10.712	11.236	11.31	11.09	11.056	10.544	10.536	10.318	10.173	9.7239	10.219	10.376	10.808	10.654	11.796	11.179	11.817	10.658	NaN	11.04	10.13	9.9022	10.218	9.4536	10.318	10.436	10.692	10.801	11.26	11.243	11.384	10.444	10.206	10.253	9.9842	9.6422	10.543	10.387	10.354
196	Diurnal	Lateday	LOC_Os03g55870	11.641	11.319	11.276	11.444	11.493	11.468	11.106	10.924	11.334	10.849	11.322	11.668	11.834	11.501	11.438	11.489	11.391	11.246	11.179	11.104	11.271	11.52	11.532	11.76	12.058	NaN	11.779	11.929	11.777	11.573	11.295	11.645	11.374	11.113	11.334	11.254	11.979	11.533	11.69	11.749	10.897	11.272	11.82	11.41	10.694	10.332
197	Diurnal	Midday	LOC_Os02g30910	7.2911	7.6134	6.8588	6.3973	6.7607	6.3763	6.5497	6.3103	6.7191	7.841	6.5783	7.5459	6.7091	7.513	7.0919	6.576	6.2668	6.4174	6.2612	6.422	6.2293	6.4757	7.6176	8.5324	8.5242	NaN	6.8662	7.6311	7.5665	6.6068	7.0229	6.9226	6.4571	6.5364	6.56	6.6519	6.6234	6.7346	6.7034	6.5614	6.5566	6.4701	6.4944	6.6741	6.3424	6.7544
198	Diurnal	Midnight	LOC_Os05g03920	6.3651	6.2762	6.2203	6.3471	6.283	6.3763	6.2943	6.3103	6.344	6.3846	6.3009	6.3365	6.3343	6.4116	6.2737	6.4659	6.5153	6.3469	6.4226	6.4437	6.3587	6.4441	6.2435	6.3137	6.333	NaN	6.2546	6.3216	6.2373	6.3611	6.3089	6.4408	6.2854	6.4213	6.369	6.283	6.4322	6.4933	6.3134	6.2509	6.3765	6.2324	6.2377	6.3013	6.3424	6.3342
199	Diurnal	Predawn	LOC_Os07g40240	6.384	6.72	6.3483	6.4742	6.3763	6.5633	6.2396	6.2926	6.3339	6.3269	6.5996	6.4097	6.3133	6.2337	6.2636	6.4121	6.4124	6.3007	6.4726	6.3787	6.3749	6.8461	6.2435	6.4074	6.333	NaN	6.367	6.4269	6.3499	6.4193	6.3365	6.3234	6.6146	6.3986	6.4076	6.6174	6.3417	6.5537	6.3825	6.4648	6.4503	6.4048	6.3776	6.4044	6.3564	6.4229
200	Diurnal	Midnight	LOC_Os11g24060	6.2346	6.2427	6.2882	6.2866	6.1906	6.2062	6.2205	6.2637	6.2122	6.3269	7.0499	6.2611	6.2195	6.2553	6.3601	6.1841	6.223	6.2149	6.3263	6.2481	6.4385	6.2131	6.3509	6.4074	6.6765	NaN	6.2815	6.3216	6.5566	6.3016	6.452	6.2276	6.2854	6.2596	6.3309	6.384	6.2473	6.1982	6.3331	6.163	6.3173	6.4159	6.2148	6.2447	6.3424	6.2866
201	Diurnal	Predawn	LOC_Os12g05540	6.2011	6.299	6.1862	6.1901	6.2015	6.1603	6.2943	6.2736	6.1778	6.1344	6.1829	6.1301	6.2307	6.2762	6.2542	6.2156	6.1642	8.4641	6.168	6.2192	6.2581	6.2356	6.4534	6.1493	6.2228	NaN	6.367	6.2476	6.2043	6.3307	6.3365	6.1159	6.2608	6.2379	6.2154	6.2997	6.2344	6.2131	6.1533	6.344	6.1878	6.2441	6.2377	6.155	6.2977	6.1985
202	Diurnal	Predawn	LOC_Os03g18120	6.3651	6.2123	6.473	6.254	6.5164	6.1711	6.3351	6.1971	6.5075	6.6177	6.3198	6.4942	6.2519	6.319	6.4928	6.1741	6.307	6.5899	6.3263	6.4665	6.2162	6.6966	6.3509	6.2869	6.2564	NaN	6.2054	6.272	6.2209	6.4853	6.3267	6.3095	6.4807	6.3986	6.5702	6.6295	6.2595	6.4324	6.3134	6.6664	6.4503	6.2559	6.2148	6.5569	6.6181	7.0678
203	Diurnal	Midnight	LOC_Os01g57480	9.7128	9.8524	10.404	10.037	9.8297	9.7447	9.4964	10.134	9.9281	8.9826	10.455	9.5918	10.229	9.6475	10.046	9.9199	9.6981	9.8871	11.406	10.573	10.439	10.008	9.5023	8.7813	9.9043	NaN	9.5703	10.149	10.225	9.9943	9.2951	10.452	10.542	10.373	10.352	9.9278	10.41	8.8617	9.9202	10.159	10.567	10.086	10.5	9.9282	10.008	10.216
204	Diurnal	Predawn	LOC_Os02g27000	8.4743	8.2371	8.504	7.9327	8.1607	8.3982	8.5885	8.2917	9.0372	8.3925	8.4441	8.2019	7.9452	8.1411	8.3925	8.1063	7.8944	8.5716	8.7482	8.9261	8.7818	8.5894	8.2569	8.6427	8.6766	NaN	8.1704	8.2665	8.1711	7.9899	7.7424	8.5096	8.397	8.5751	8.4312	8.4019	8.6171	8.3509	9.1639	7.6893	7.6232	7.5424	8.1017	7.871	7.8645	7.6571
205	Diurnal	Predawn	LOC_Os08g06050	6.8531	6.6848	6.9215	7.2149	6.7795	7.168	6.6997	7.2035	7.1801	7.0293	7.3091	7.2101	6.9701	6.8482	6.797	6.92	6.8861	7.0529	7.2507	7.5736	7.5831	7.4458	7.3303	7.3018	7.2395	NaN	7.0057	7.0752	7.0935	7.1992	6.7519	7.2978	7.232	7.459	7.5424	7.4594	7.7175	7.1299	7.0718	6.9742	7.0027	7.0615	7.0074	6.9196	7.3122	7.4602
206	Diurnal	Predawn	LOC_Os11g25780	13.09	11.646	10.126	9.6089	11.956	12.667	12.373	13.89	14.524	14.229	13.854	13.789	13.491	12.955	11.003	9.3093	9.8695	12.327	13.051	13.759	14.526	14.597	14.045	13.501	13.053	NaN	13.313	13.244	11.791	9.9504	10.442	13.079	12.982	13.751	14.421	14.603	14.584	13.982	13.392	12.82	11.321	11.736	11.286	12.899	12.403	12.482
207	Diurnal	Predawn	LOC_Os06g42164	8.79	8.506	8.354	8.4924	9.1	9.8867	9.6525	9.6684	9.6085	10.065	9.1773	8.9628	9.2322	9.4276	9.4307	9.2851	9.2667	9.624	10.083	9.5827	9.8822	10.268	10.231	10.028	9.0373	NaN	9.0253	8.6921	9.1493	8.6854	9.329	9.1949	9.7503	9.6993	9.8536	9.841	10.289	9.2866	8.6919	8.4581	7.9658	8.0598	9.1475	9.5109	9.2395	9.2414
208	Diurnal	Predawn	LOC_Os03g06570	7.4822	7.9434	7.0994	7.279	6.9584	8.0235	7.8781	9.8843	10.989	10.505	9.2221	8.5627	7.334	7.8165	6.8978	6.6438	7.6686	7.3438	8.3441	9.7881	10.865	11.432	11.07	9.0117	8.0069	NaN	8.8235	7.4628	6.771	6.8257	7.188	7.1097	7.2032	8.7199	10.691	11.331	11.596	9.4629	8.1179	7.9872	6.9638	6.5011	6.8885	6.8344	6.9141	7.0231
209	Diurnal	Predawn	LOC_Os01g52100	9.1586	8.563	8.0883	7.6377	8.1917	8.4439	8.9457	10.192	11.293	11.053	10.3	9.1952	8.5772	8.1125	7.8627	7.8041	7.7551	7.9987	9.1467	9.7604	10.896	11.238	11.143	9.827	9.1535	NaN	8.9279	8.5697	8.3212	7.6493	7.5804	7.9897	8.6808	9.2893	10.442	11.17	11.004	9.3203	8.3841	8.1484	7.5221	7.0746	7.5382	7.711	8.3919	8.3525
210	Diurnal	Predawn	LOC_Os01g15900	10.86	9.5675	8.5978	8.7576	9.6486	10.44	10.713	13.845	14.821	14.743	14.897	12.605	10.043	7.5593	7.0738	6.681	7.7619	8.816	8.8522	11.463	14.287	15.2	13.928	12.032	9.9633	NaN	10.628	8.2724	7.3902	7.6745	7.6315	10	9.2342	11.346	13.925	15.057	13.931	13.059	10.408	9.0902	7.4933	8.097	8.5546	10.786	10.392	11.881
211	Diurnal	Predawn	LOC_Os03g22790	11.577	11.132	9.4018	10.013	10.565	13.313	13.551	14.713	15.129	14.615	13.923	12.674	11.724	9.5253	9.3057	8.4062	9.8433	11.571	12.547	14.082	15.164	14.96	14.087	12.978	11.528	NaN	12.543	10.522	8.62	8.3285	10.024	11.659	12.711	14.14	15.077	15.058	14.209	13.496	11.578	10.639	9.034	8.5388	10.381	11.067	11.804	12.883
212	Diurnal	Predawn	LOC_Os02g46030	11.415	9.5943	9.132	10.384	12.143	14.113	15.172	16.455	16.644	16.256	15.739	13.2	10.416	7.6337	8.0096	7.8168	8.2172	12.681	14.702	16.246	16.927	16.558	15.17	12.48	9.9251	NaN	10.625	7.9649	7.588	7.4715	8.0431	11.27	14.237	16.298	16.897	16.566	15.117	13.523	9.8122	8.2559	7.2433	7.2881	7.4817	10.16	12.911	13.997
213	Diurnal	Predawn	LOC_Os01g70740	9.5761	9.6478	9.9275	9.9658	10.649	10.297	10.62	10.875	11.141	11.472	10.723	9.9776	9.6428	9.6932	9.7166	9.7992	10.345	10.663	10.525	10.8	11.029	11.482	10.94	10.592	9.8089	NaN	10.436	9.9154	9.7631	10.386	10.257	10.582	10.743	10.847	10.9	11.37	11.276	10.751	10.11	10.167	10.025	10.159	10.154	10.62	10.515	10.272
214	Diurnal	Predawn	LOC_Os03g04100	9.0257	9.8008	8.6526	9.1819	8.962	10.836	11.046	13.515	14.463	15.004	13.462	11.148	8.5279	9.1295	8.3814	7.8531	9.1476	10.545	11.145	11.776	13.585	14.513	13.755	10.591	9.1107	NaN	9.4971	8.6291	8.2461	9.5576	9.32	11.466	10.605	12.063	14.132	15.438	13.182	11.44	9.1282	10.459	10.241	10.043	9.5057	11.607	11.784	12.878
215	Diurnal	Predawn	LOC_Os04g54230	6.4603	6.9921	6.33	6.2327	6.2918	6.6643	9.5109	10.63	10.646	11.8	8.994	7.7569	7.2331	7.3642	6.292	6.2942	6.1961	7.7408	7.3154	8.3378	10.588	11.791	9.84	9.2671	7.3346	NaN	8.2964	6.7714	6.3499	6.2435	6.3727	7.752	7.0722	8.7428	11.26	12.161	10.17	8.9177	8.0839	6.6841	6.3061	6.2785	6.5043	8.9284	9.2483	10.869
216	Diurnal	Midnight	LOC_Os01g04110	10.955	10.56	11.04	10.798	10.625	10.543	10.46	10.976	10.925	10.719	10.946	10.764	11.06	10.513	10.264	10.059	10.145	10.356	11.413	10.551	10.773	10.694	11.155	10.564	11.124	NaN	10.612	10.936	10.956	10.392	10.177	10.337	10.581	10.702	10.914	10.783	10.917	10.517	10.928	10.701	10.662	10.414	10.496	10.32	10.463	10.912
217	Diurnal	Predawn	LOC_Os03g50470	8.1898	7.0451	7.3936	7.4831	7.5722	7.7239	7.0562	8.0268	8.1234	8.366	9.7222	8.7751	8.1431	7.6851	6.9709	7.251	7.2522	7.5737	7.497	7.4512	7.8986	8.5733	8.8732	8.2462	7.6912	NaN	7.5098	7.1778	6.8944	7.2772	6.973	7.5256	7.6185	7.4068	7.1948	7.6126	8.8185	8.3768	7.8494	7.9246	7.9841	7.8622	7.0702	7.499	6.9864	7.2049
218	Diurnal	Midnight	LOC_Os02g35770	9.9574	9.6027	10.077	9.8389	9.5786	9.7652	9.3615	9.9127	10.231	9.4501	10.281	9.8744	10.03	9.3943	9.2375	8.6843	9.3014	9.2354	9.6137	10.115	10.298	9.9504	9.7002	9.4186	10.211	NaN	9.6044	9.7651	9.7437	9.455	8.6324	9.572	9.728	9.8596	9.7001	9.5309	9.4352	9.3084	9.7281	9.42	9.5838	9.1912	9.3869	9.5774	9.2402	9.5681
219	Diurnal	Predawn	LOC_Os03g42464	7.7041	6.9317	7.4253	7.1432	7.0319	7.3896	6.8638	7.5055	7.3026	7.0087	7.6616	7.5843	7.2753	6.861	6.875	7.0156	6.9024	7.2913	7.2402	7.5196	7.6617	7.9487	7.475	8.0768	7.5683	NaN	7.3116	7.1034	7.0568	7.0089	6.542	7.1724	7.3991	7.3444	7.2443	7.3301	7.423	7.4043	7.0608	7.3013	7.1836	6.7803	6.8575	7.3563	6.9785	7.3107
220	Diurnal	Predawn	LOC_Os03g04080	6.7266	6.453	6.5613	6.7248	6.4796	6.8126	6.7243	7.313	8.466	9.4256	6.9212	6.5274	6.5067	6.4116	6.4503	6.7234	6.4946	6.9989	6.6067	6.6419	7.1612	8.0287	6.9919	6.8341	6.5327	NaN	6.5068	6.8812	6.4066	6.4332	6.452	6.5262	6.5425	6.4831	7.4752	8.7299	7.1866	6.5341	6.6584	6.6664	6.9638	6.7474	7.096	6.5703	6.8651	7.0415
221	Diurnal	Predawn	LOC_Os01g41890	6.7341	6.3659	6.7444	6.6172	6.7896	6.8342	6.8051	6.8469	7.2705	7.1364	6.8539	6.6182	6.6648	6.319	6.5859	6.7948	6.4946	6.5141	6.678	6.8052	6.7054	6.9353	6.4534	6.2503	6.4719	NaN	6.4797	6.9985	6.9479	6.5855	6.6981	6.7424	6.9419	6.8886	6.8729	6.9758	7.146	6.7346	7.0256	6.6076	6.5733	6.7474	6.4396	6.7923	6.7928	7.018
222	Diurnal	Predawn	LOC_Os02g07930	11.553	11.653	9.2088	9.4764	9.2369	10.056	12.347	12.976	12.583	12.58	13.017	13.029	12.635	11.916	10.464	9.4257	8.9178	10.904	10.671	11.131	12.37	13.435	13.079	12.655	11.949	NaN	13.112	11.487	10.612	8.3285	8.4372	11.067	11.517	12.154	12.613	14.228	13.164	13.029	12.523	10.988	9.0757	7.5551	8.2023	13.574	14.412	15.558
223	Diurnal	Predawn	LOC_Os06g45060	11.492	11.473	10.904	11.12	11.367	11.539	11.853	11.752	11.614	11.964	12.008	12.206	11.629	11.682	11.403	11.307	11.106	11.477	11.497	11.089	11.263	11.989	12.156	11.856	11.405	NaN	11.817	11.47	11.392	11.099	11.428	11.618	11.681	11.417	11.453	11.998	12.159	11.718	11.623	11.887	11.254	11.367	11.589	12.451	12.484	12.929
224	Diurnal	Predawn	LOC_Os02g48150	11.128	11.118	10.592	11.293	10.984	11.251	11.427	11.991	12.044	12.13	12.192	12.305	11.682	10.906	10.704	10.644	10.606	11.031	12.297	11.619	11.81	12.141	12.585	11.777	11.015	NaN	12.028	11.202	11.062	10.434	11.547	11.392	12.662	12.214	12.586	12.227	13.054	11.906	12.113	11.663	11.234	11.134	11.409	11.319	12.228	12.244
225	Diurnal	Midnight	LOC_Os12g04980	8.0177	7.5687	6.9705	6.8033	8.1607	8.3589	8.2961	9.9422	9.5224	8.5379	8.9409	9.6578	8.3151	6.9998	7.9799	6.6507	6.9312	8.6533	10.531	10.015	10.784	10.529	9.6222	8.8208	8.955	NaN	6.7625	7.0479	6.906	6.854	7.1081	9.3347	10.162	10.271	10.25	9.7944	9.6051	7.6227	7.3245	6.8996	7.1836	8.1226	7.8333	8.9685	8.6151	8.689
226	Diurnal	Predawn	LOC_Os06g36180	11.67	10.87	11.038	11.729	12.448	13.266	12.962	13.13	13.597	13.76	13.711	13.303	12.589	12.257	11.379	11.536	12.705	13.118	12.482	13.243	13.565	14.057	13.372	12.833	11.504	NaN	12.505	11.786	11.38	11.779	12.819	13.125	13.582	13.355	13.514	13.877	13.85	13.178	12.198	11.914	11.533	12.385	12.792	12.917	13.372	12.887
227	Diurnal	Midnight	LOC_Os03g22680	7.8293	7.6445	7.4105	8.001	7.732	8.412	8.0404	8.0428	8.1607	8.0807	7.8755	8.1486	7.6776	7.716	7.2472	7.5652	7.4039	7.9482	8.6042	8.1663	8.1414	8.1948	8.0997	7.8277	7.6341	NaN	7.4839	7.4341	7.349	7.4922	7.5887	7.7437	7.7669	7.9389	7.9276	8.0773	8.0601	7.9022	7.5785	7.3976	7.5397	7.6539	7.8685	7.6344	7.5204	7.8249
228	Diurnal	Predawn	LOC_Os09g25090	10.701	12.033	8.6154	9.2412	10.527	12.648	13.444	13.003	13.113	12.501	11.313	12.254	11.953	12.784	10.445	10.355	12.82	12.743	12.653	13.247	13.437	13.499	13.651	13.52	11.072	NaN	13.253	11.484	10.311	9.4892	12.959	12.605	12.978	13.402	13.993	13.803	13.52	13.288	12.539	10.738	9.4433	9.9477	12.725	13.392	12.981	13.16
229	Diurnal	Predawn	LOC_Os01g61440	10.402	9.1978	9.557	9.013	9.4319	10.027	9.7431	9.8732	9.9454	10.283	9.8622	10.323	10.477	10.088	9.1787	9.0289	8.1279	9.6471	9.2959	10.016	9.9586	10.185	10.046	10.624	10.047	NaN	10.329	9.7175	9.4481	8.5598	9.4793	9.7236	9.9964	9.8375	10.219	10.179	10.789	10.311	10.057	10.042	9.4664	8.8938	9.7929	9.1524	9.7227	10.125
230	Diurnal	Predawn	LOC_Os09g24990	13.75	13.709	13.442	13.803	13.845	14.224	13.983	14.152	14.216	14.297	14.169	14.199	13.882	13.997	13.379	13.583	13.771	13.911	14.134	14.317	14.439	14.39	14.421	14.113	13.897	NaN	14.172	13.878	13.688	13.663	14.182	14.232	14.693	14.417	14.567	14.524	14.638	14.219	14.102	14.13	13.876	13.943	14.186	14.112	14.486	14.53
231	Diurnal	Predawn	LOC_Os05g36160	10.785	10.657	10.417	10.597	10.217	10.645	10.642	10.43	10.677	10.96	10.859	10.991	10.977	11.042	10.693	10.762	10.129	10.472	11.21	11.011	10.901	10.872	11.097	11.09	11.313	NaN	11.148	11.226	10.934	10.26	10.682	10.749	11.175	10.914	11.13	10.892	11.65	10.976	10.824	10.633	10.042	10.136	10.323	10.273	10.909	11.107
232	Diurnal	Midnight	LOC_Os01g44250	8.1666	7.4529	7.7867	7.6587	8.4593	8.5448	8.5787	8.8136	8.8571	8.072	9.2025	8.552	8.5532	7.5527	8.0917	8.1715	7.9774	9.205	10.33	9.6894	9.5954	9.134	8.6791	8.3171	8.3349	NaN	8.183	8.7503	8.7143	8.3438	7.9832	10.073	10.302	10.128	10.005	9.5971	9.354	8.5344	8.7724	8.6681	8.6762	8.7786	8.9266	9.9678	9.5717	10.064
233	Diurnal	Midnight	LOC_Os03g58170	10.857	9.8084	9.6738	9.9847	10.464	11.034	10.832	11.026	11.046	10.883	10.751	10.864	10.77	9.8864	10.003	10.455	10.234	11.575	11.905	11.534	11.591	11.385	11.12	11	10.78	NaN	10.312	10.32	10.116	10.19	11.07	11.548	11.43	11.621	11.599	11.407	11.632	10.949	10.479	10.574	10.309	10.345	11.111	11.135	10.904	10.625
234	Diurnal	Predawn	LOC_Os12g17160	6.4603	6.4316	6.3483	6.4334	6.3469	6.2774	6.3443	6.2356	6.3649	6.3269	6.2612	6.4942	6.3932	6.4116	6.2737	6.1948	6.4544	6.3161	6.399	6.2377	6.4021	6.2574	6.5082	6.2612	6.4719	NaN	6.4233	6.3085	6.4161	6.3611	6.3647	6.4408	6.4571	6.3411	6.2829	6.4009	6.402	6.6925	6.2747	6.4648	6.348	6.3705	6.3659	6.3543	6.3424	6.4821
235	Diurnal	Midday	LOC_Os01g73110	6.2432	6.1249	6.212	6.2755	6.2015	6.5092	6.2578	6.2548	6.1778	6.3269	6.3198	6.2187	6.2735	6.3307	6.1705	6.2353	6.4752	6.2589	6.399	6.2959	6.477	6.2574	6.3509	6.356	6.4719	NaN	6.3379	6.3333	6.3499	6.6695	6.26	6.2276	6.4087	6.2165	6.3309	6.384	6.2595	6.2131	6.2463	6.4186	6.3968	6.2559	6.275	6.3198	6.3135	6.2423
236	Diurnal	Midday	LOC_Os05g50470	6.6289	6.4316	6.483	6.3973	6.5979	6.5092	7.0742	6.5577	7.479	6.7215	6.9765	7.142	6.8551	6.9506	6.593	7.3188	6.8701	6.8131	6.678	6.7564	6.7258	7.7196	6.9605	7.9373	6.8346	NaN	6.7625	6.7879	6.6535	7.482	6.5562	6.5988	6.6548	6.6506	6.7949	6.996	6.8637	6.8723	7.2232	6.7791	6.6372	6.5011	6.5426	6.6247	6.5546	6.5135
237	Diurnal	Midday	LOC_Os04g54080	6.6201	6.3219	6.4944	6.1352	6.4267	6.2524	6.5771	6.5432	6.3864	6.8989	6.8772	6.6645	6.63	6.2337	6.4735	6.7526	6.1853	6.5709	6.2422	6.316	6.1938	6.9763	6.3998	7.8454	6.2006	NaN	6.6138	6.2476	6.8386	6.1873	6.2799	6.5262	6.1634	6.2165	6.2372	6.0909	6.8637	6.4527	6.1533	6.3078	6.7648	6.2559	6.2377	6.4526	6.175	6.1985
238	Diurnal	Midday	LOC_Os01g50910	7.0321	6.8036	6.483	6.4092	6.6909	6.5092	8.5432	6.9377	6.5526	6.8189	7.8447	6.6182	7.7709	6.958	6.9764	6.7526	7.3977	6.6024	6.9279	6.8756	6.515	6.5805	7.304	9.1622	6.8441	NaN	6.8995	6.6471	6.5641	6.4965	6.8196	6.5988	6.5614	6.5704	6.6701	6.8969	6.6501	7.3419	6.7593	6.4648	6.3369	6.3248	6.4832	6.3636	6.3757	8.3017
239	Diurnal	Midday	LOC_Os10g37660	9.0395	7.8788	8.495	8.3965	8.5045	7.7824	7.5249	8.1626	7.1432	7.1527	7.4433	8.4249	8.81	7.9391	9.1319	9.3528	8.0193	7.794	8.6791	7.0883	7.0763	7.0795	7.6176	9.4212	11.322	NaN	8.2495	9.8524	9.7505	8.9309	7.8956	8.1492	8.7783	7.4421	7.5025	7.444	7.8573	7.8216	8.518	8.905	7.8269	7.6118	7.4957	7.987	8.3657	8.48
240	Diurnal	Midday	LOC_Os03g60560	8.6279	8.5014	8.2432	8.8805	8.5748	8.6765	7.8027	7.9206	8.108	8.335	8.185	8.9394	8.5557	8.3471	8.3098	7.9796	7.4909	7.8593	7.6029	7.8897	7.8283	7.9719	8.7129	8.8066	8.3295	NaN	8.1364	8.0602	7.9181	7.8922	7.8154	7.7138	7.3724	7.7205	7.6862	7.935	8.2704	7.8296	8.0583	8.4043	8.0122	7.876	7.797	7.6685	7.6003	7.635
241	Diurnal	Midday	LOC_Os03g53340	6.7703	6.8889	6.7784	7.04	6.8275	6.9136	6.7453	6.6808	6.6205	6.7105	6.769	6.9073	6.883	6.6531	6.8525	7.2194	6.654	6.5776	6.6441	6.6419	6.419	6.6558	6.6546	6.695	6.6664	NaN	6.8898	6.8583	6.6535	6.854	6.7827	6.6492	6.7516	6.6983	6.6167	6.7687	6.6501	6.6124	6.5903	6.5418	6.5128	6.7721	6.4832	6.6741	6.5775	6.4619
242	Diurnal	Midday	LOC_Os04g36750	6.6898	6.4902	6.4776	6.5712	6.7	6.6127	6.7687	6.9737	6.6882	6.5945	6.7063	6.4614	6.5431	6.5208	6.564	6.508	6.4124	6.5709	6.8495	6.825	6.7154	6.3965	6.7464	6.3411	7.0603	NaN	6.5825	6.4269	6.2209	6.3307	6.355	6.5455	6.816	6.8408	6.7308	6.4508	6.5188	6.3307	6.4726	6.5709	6.6218	6.2087	6.4161	6.5703	6.4846	6.4229
243	Diurnal	Midday	LOC_Os03g14180	6.4123	6.3553	6.4303	6.3589	6.4529	6.2774	6.2396	6.3103	6.1296	6.355	6.3009	6.5592	6.3242	6.4361	6.3601	6.3927	6.5153	6.3469	6.0966	6.3679	6.4385	6.2356	6.1897	6.3911	6.4177	NaN	6.3955	6.4611	6.5566	6.2163	6.3976	6.5647	6.4087	6.3289	6.3566	6.3491	6.4619	6.4739	6.4453	6.8762	6.5304	6.3016	6.3531	6.2818	6.4496	6.5603
244	Diurnal	Midday	LOC_Os03g16030	10.057	8.9634	9.5133	8.9525	8.8347	8.5322	7.7404	8.0765	8.5877	9.1592	8.9409	9.0752	9.108	9.3665	9.5649	9.0834	8.4105	8.0527	8.2562	8.0364	8.2686	8.466	9.4163	10.479	10.047	NaN	10.123	9.5906	9.2813	8.3833	8.1976	8.3054	8.6186	8.582	8.6772	8.6894	10.394	10.425	9.6431	8.8925	8.8224	8.8993	8.0349	8.0412	7.488	7.4414
245	Diurnal	Midday	LOC_Os05g44340	10.194	10.293	10.47	10.44	9.9881	9.5843	8.6753	8.9589	9.1265	9.3081	9.3993	9.1547	9.2812	9.164	9.9079	9.7629	9.2958	8.8853	8.1663	9.1398	9.3103	8.7725	8.9183	9.5471	10.134	NaN	12.001	11.139	11.249	11.178	10.586	9.9797	9.6949	9.8081	9.7431	9.2493	9.9817	11.046	10.681	11.275	10.021	9.1258	8.9418	9.2817	8.7727	8.1474
246	Diurnal	Midday	LOC_Os06g11610	10.782	10.994	11.022	10.701	10.989	11.186	10.699	10.494	10.562	10.468	10.295	10.705	10.987	11.185	11.284	10.787	10.132	10.107	10.142	10.39	10.256	9.7759	10.262	10.505	11.136	NaN	11.306	10.982	11.094	10.169	10.728	10.065	10.11	10.207	10.034	9.5337	10.83	10.397	10.732	11.018	10.284	9.8082	10.893	9.6777	9.606	8.8463
247	Diurnal	Midday	LOC_Os08g39560	7.9995	7.9434	7.8948	7.4976	7.5911	7.788	7.6371	7.6558	7.5448	7.2391	7.6139	7.5843	7.8466	7.8067	7.8542	7.7839	7.6686	7.5419	8.219	7.9466	7.7352	7.527	7.8043	8.0153	8.5348	NaN	8.3041	8.2981	8.1182	7.756	7.6706	7.7777	7.661	7.908	7.8389	7.5774	8.3154	8.3362	8.184	8.0942	7.6142	7.1462	7.3939	7.289	7.2843	7.3024
248	Diurnal	Midday	LOC_Os06g46900	8.8896	8.144	7.7462	7.5467	7.4316	7.7766	7.7043	8.1015	8.2473	8.4127	8.7714	8.8287	8.841	8.9868	8.8127	8.2007	7.9774	7.1823	8.0302	8.042	8.1921	7.9958	8.196	8.9499	9.6762	NaN	9.783	9.2216	8.582	7.9631	7.7367	7.4634	7.8122	8.4289	8.4727	8.3853	9.3446	9.852	9.2647	9.2933	8.3231	7.5697	8.137	7.7487	7.7461	7.791
249	Diurnal	Midday	LOC_Os02g40900	10.313	8.8499	9.3037	8.9791	9.0025	9.3911	8.7981	9.3364	9.5907	9.0472	10.042	9.6991	10.097	9.8142	10.283	9.6309	8.8077	8.9374	9.8293	9.5438	9.478	9.1399	9.3981	10.539	11.047	NaN	10.261	10.432	10.235	9.4248	8.4429	9.5495	9.4121	9.5305	9.2428	9.0479	9.9199	10.093	9.9744	9.5912	8.9917	8.6069	9.0015	9.2817	8.9911	9.1106
250	Diurnal	Midday	LOC_Os02g15930	7.9627	6.9879	7.1431	6.7648	6.9675	6.6643	6.4506	6.9159	6.8076	6.5702	7.1281	6.931	7.2441	6.8154	7.1165	6.6438	6.763	6.5397	6.9405	6.7984	6.7669	6.5995	6.802	7.1277	8.0476	NaN	7.9865	7.5182	7.3315	6.8394	6.6309	6.774	6.816	6.9923	7.0532	6.9464	7.467	7.926	7.3377	7.4168	7.0328	6.8203	6.9032	6.9196	6.9234	6.6674
251	Diurnal	Midday	LOC_Os04g28420	7.3442	6.8828	6.566	6.3471	6.4855	6.3017	6.3621	6.3517	6.2824	7.9915	6.5033	6.5113	7.0394	7.4253	7.3855	6.6956	6.2404	6.2682	6.2823	6.4437	6.2581	6.2011	6.2838	6.6114	8.1211	NaN	7.3768	7.5575	6.9617	6.5965	6.4674	6.3095	6.3589	6.502	6.4768	6.3491	6.8098	7.7737	7.3857	7.1978	6.8761	6.7386	6.6876	6.8956	6.4316	6.4755
252	Diurnal	Midday	LOC_Os03g49430	7.6803	7.5117	7.9631	7.6054	7.5405	7.7374	7.19	7.2653	6.988	7.1527	7.7389	7.5306	7.6091	8.5101	8.8161	8.1843	7.5476	7.714	7.1179	7.1083	6.6746	6.8864	6.4534	7.3365	8.6622	NaN	8.0964	8.5974	8.6286	9.6199	8.1952	7.3569	7.2133	7.2836	7.1321	6.6057	7.1341	7.703	7.9154	9.2238	9.0479	8.7522	8.4931	8.1591	7.3767	7.4927
253	Diurnal	Midday	LOC_Os06g02040	7.0321	6.5362	6.8357	6.6172	6.4596	6.5756	6.3535	6.4307	7.6811	6.3269	6.3467	6.3951	6.6205	7.3074	7.4091	6.9614	6.4441	6.3469	6.4726	6.8756	6.5344	6.3965	6.4259	7.6925	8.0154	NaN	6.4514	6.5652	6.5332	6.4734	6.542	6.4408	6.4807	6.4436	6.5793	6.5251	6.4895	6.4111	6.3533	6.5322	6.4503	6.5212	6.717	6.3881	6.6403	6.4619
254	Diurnal	Midday	LOC_Os09g25690	6.3651	6.3219	6.3236	6.5712	6.2337	6.5633	6.327	6.2926	6.2348	6.4919	6.3721	6.3365	6.2932	6.5755	6.5346	6.4121	6.7801	6.2851	6.399	6.4665	7.5633	6.3031	6.56	6.6252	7.165	NaN	6.1829	6.2592	6.3869	6.4332	6.3818	6.4167	6.3341	6.3986	6.5401	6.4337	6.3417	6.3694	6.3227	6.3313	6.5213	6.4599	6.275	6.2447	6.6678	6.3804
255	Diurnal	Midday	LOC_Os05g48650	8.071	7.5746	8.1637	7.0821	7.5517	6.7014	7.3396	7.3025	8.4931	7.7086	7.5103	7.562	7.6818	7.5914	8.122	8.0572	6.9165	7.2625	6.7108	7.1995	7.6029	7.0689	7.0901	9.2006	8.3424	NaN	7.7108	8.6091	8.8465	7.4512	7.4795	7.0296	7.0184	7.2155	7.381	7.2407	7.1976	7.1046	7.569	7.4224	7.3688	8.1917	7.2462	6.9358	6.7338	6.5732
256	Diurnal	Midday	LOC_Os08g34390	6.2346	6.5269	6.1862	6.2114	6.2337	6.2774	6.2205	6.1856	6.2122	6.2361	6.2018	6.2287	6.3133	6.4744	6.292	6.2552	6.0723	6.1884	6.2823	6.1999	6.2293	6.2801	6.3052	6.4708	6.5091	NaN	6.3379	6.1398	6.425	6.3307	6.3182	6.254	6.2191	6.2596	6.3066	6.2373	6.2595	6.2296	6.3636	6.2731	6.1354	6.1613	6.3531	6.1307	6.1886	6.1589
257	Diurnal	Midday	LOC_Os05g07890	8.0143	9.3747	7.9631	7.8396	7.1372	7.6653	8.3412	7.14	7.4697	7.4687	7.0114	7.2006	8.1848	10.15	9.9481	9.2691	8.9338	7.8657	7.7818	7.8276	7.6029	7.4458	7.944	8.456	9.5152	NaN	9.4096	9.8014	9.3877	8.0931	8.7608	7.5116	7.2032	7.8381	8.0278	7.749	8.0715	8.7141	9.332	10.528	9.7828	8.5279	7.9894	7.8301	7.7408	7.2819
258	Diurnal	Midday	LOC_Os08g19420	6.422	6.5862	6.6639	6.2994	6.2638	7.0475	6.4805	6.522	6.344	6.545	6.5996	6.5274	6.3832	6.5652	6.7044	6.3725	6.6059	6.4481	6.2823	6.422	6.5245	6.4321	6.3998	6.7381	6.5327	NaN	6.7997	6.4836	6.3595	6.6265	6.5562	6.2962	6.2608	6.3289	6.3566	6.5251	6.5469	6.6124	6.3636	6.5709	6.4331	6.2087	6.5899	6.5368	6.2205	6.3658
259	Diurnal	Midday	LOC_Os01g04360	6.6201	6.6553	6.7444	6.8876	6.5036	6.5233	6.557	6.5298	6.499	6.5702	6.5356	6.6645	6.7314	6.7986	7.3706	7.4438	6.7984	6.6858	6.5207	6.5789	6.477	6.5902	6.5082	7.0133	7.0158	NaN	6.4797	7.027	6.8544	6.8257	6.6189	6.4408	6.384	6.6447	6.4308	6.4009	6.8352	6.7346	6.6157	7.4168	7.1313	7.4216	6.4832	6.6379	6.7578	6.2504
260	Diurnal	Midday	LOC_Os01g12660	7.6271	7.3391	7.7814	7.4302	7.9581	7.4462	7.0272	7.1605	7.2809	6.7988	6.6185	6.7613	7.0264	7.1094	7.4135	7.281	7.1061	6.9242	7.2091	7.1895	6.7982	6.8177	7.232	7.0667	7.2822	NaN	7.1525	7.4341	7.4913	7.3583	6.9693	6.727	6.8028	6.8184	7.1053	6.8969	7.3728	7.0265	6.87	7.4109	7.0328	6.8289	7.7391	6.7096	7.5846	6.7735
261	Diurnal	Midday	LOC_Os07g05940	6.5369	6.4807	6.7444	6.3973	6.4796	6.2062	6.8638	6.5146	6.7864	6.6407	6.6725	6.5755	8.063	6.487	6.8418	6.2648	6.4848	6.3905	6.4981	6.3679	6.2872	6.4321	6.5082	6.7236	6.7253	NaN	7.5505	7.1659	6.5566	7.372	6.4674	6.5908	6.384	6.4328	6.7014	6.3662	6.2344	6.8014	6.8416	6.6076	6.5733	6.3016	6.5043	6.5703	6.2509	6.2504
262	Diurnal	Midday	LOC_Os06g11600	7.0905	6.5775	6.6825	6.638	6.7751	6.8531	7.1423	6.6606	6.654	6.5702	6.7769	6.4942	6.9763	6.7821	6.8023	6.6663	6.8154	6.7684	6.6954	6.7289	6.6949	6.7566	7.0278	7.7257	7.1055	NaN	7.1175	6.9915	6.6535	6.8052	6.798	6.7884	6.8432	6.724	6.8375	6.7687	7.6208	7.3542	6.8965	6.9154	6.711	6.9531	6.8146	6.9745	6.91	6.8761
263	Diurnal	Midday	LOC_Os05g50380	10.805	10.641	11.22	9.8286	9.6992	9.1746	9.4187	9.1794	9.9027	10.806	9.7918	9.5024	9.3393	10.931	11.008	10.496	8.7669	9.3279	9.1751	9.4439	9.6186	10.069	10.23	10.926	11.947	NaN	9.98	12.54	12.194	11.361	9.2689	9.2892	8.8172	9.3185	9.3542	9.658	10.695	10.855	10.286	9.7668	8.9963	8.178	7.7012	8.0518	8.3375	8.1618
264	Diurnal	Midday	LOC_Os09g38320	11.101	10.936	10.774	10.365	9.187	9.4838	9.1383	8.5452	9.4908	11.044	10.428	11.256	11.8	11.129	10.651	10.031	10.002	9.4313	9.5159	9.3358	9.2087	9.656	11.873	12.32	12.175	NaN	11.31	11.026	11.028	10.006	9.6287	8.8431	9.1833	8.5978	9.0899	9.5309	11.468	11.165	11.26	10.272	9.4021	8.237	8.1518	7.9935	8.504	8.1725
265	Diurnal	Midday	LOC_Os01g40094	14.097	13.194	12.491	12.286	12.057	11.933	12.076	11.136	11.709	12.505	11.552	11.156	12.986	13.487	13.492	13.096	12.119	11.949	11.421	11.898	12.151	12.113	12.443	14.47	13.928	NaN	13.569	13.818	13.408	12.769	12.371	12.009	11.405	11.55	11.956	11.65	12.622	12.957	12.538	13.328	12.163	11.137	11.129	11.176	10.373	9.2663
266	Diurnal	Midday	LOC_Os02g52780	10.442	9.6998	9.9835	9.1218	9.7588	9.5079	10.023	9.0339	9.4324	10.515	10.127	9.6156	10.205	10.678	10.577	10.153	10.189	10.362	9.5702	9.4399	9.6331	9.9471	10.994	11.478	10.818	NaN	10.865	10.541	10.11	10.013	10.607	9.9002	9.2488	9.1798	9.5009	9.5731	11.078	10.913	10.229	10.942	10.048	9.3629	9.3171	9.6339	8.8241	8.1096
267	Diurnal	Midday	LOC_Os01g47262	9.8734	8.7898	9.1159	9.0716	9.0253	9.2005	8.666	9.1968	9.2805	9.3169	9.6244	9.3062	9.6075	9.2494	9.8376	9.4829	9.1664	9.3158	9.4185	8.8691	9.2087	9.7491	10.284	10.299	10.349	NaN	9.6252	9.9342	9.6586	9.4592	8.7035	9.1777	8.9025	8.9706	9.2104	9.5323	10.402	10.024	9.661	10.062	9.259	9.0373	8.9863	9.047	9.3151	9.7526
268	Diurnal	Predawn	LOC_Os04g39980	9.5828	9.3063	8.8419	8.7253	9.0324	8.6304	8.7963	8.7973	9.5832	9.5766	9.4568	9.5261	9.5369	9.1685	9.3881	9.0547	8.8224	8.929	8.7704	8.9232	9.3	9.6701	9.6416	9.7843	9.7253	NaN	10.275	9.8035	9.5568	9.2164	9.3063	8.6651	8.7864	8.8227	9.5227	9.3328	10.289	10.137	9.8636	10.385	9.333	9.0554	8.4727	8.7013	8.763	8.7303
269	Diurnal	Midday	LOC_Os06g48300	9.3824	8.6829	8.7147	8.5049	8.8564	8.3371	8.1528	8.5994	8.5828	8.5847	9.8358	8.8633	9.3583	8.957	8.5904	8.5129	8.2662	8.4889	9.9893	9.1028	9.345	9.1533	9.559	9.7329	9.7393	NaN	9.503	9.1604	9.2497	8.9863	8.4776	9.0659	8.8066	9.0039	9.1662	9.109	10.169	9.7187	9.299	9.3283	8.9566	8.5222	8.5112	8.3269	8.1178	8.6319
270	Diurnal	Midday	LOC_Os08g31140	9.0024	10.163	7.9444	7.0821	7.1126	6.7115	7.1998	6.7086	7.2601	7.6171	6.9446	7.9821	9.5995	9.8198	8.3626	8.4062	8.6963	7.0116	7.3573	7.0775	7.1612	8.6152	10.122	10.39	10.959	NaN	11.128	8.5333	8.4988	7.4715	8.4219	8.4485	6.4332	6.6708	6.9257	8.5405	8.9326	11.175	8.1129	8.4789	7.0811	6.844	8.0622	6.6869	6.6792	6.9641
271	Diurnal	Midday	LOC_Os01g38990	9.5395	9.2806	9.5143	8.7995	8.355	8.4781	8.2222	8.0268	8.5353	9.1554	9.2278	9.2986	9.3735	9.327	9.6247	9.4033	9.4346	8.8769	8.4435	8.4301	8.4282	8.5894	9.425	9.8825	9.7975	NaN	9.647	9.5474	9.5902	9.2152	8.676	8.8257	8.3785	8.4579	8.426	8.6745	9.429	9.4916	9.1665	9.1631	8.5061	7.9889	8.1968	8.4031	7.9797	7.9845
272	Diurnal	Midday	LOC_Os01g46970	10.704	9.4885	9.3296	9.378	8.9166	9.8598	8.6268	8.8088	9.6331	9.8158	8.7401	9.4679	9.4856	9.117	9.5701	9.0874	8.6699	8.5869	8.1448	8.572	8.7692	9.4148	10.566	10.661	9.5982	NaN	9.1515	9.4438	9.0426	8.472	8.3547	8.0559	7.7382	7.9689	8.5898	9.1625	10.214	9.6432	8.8786	8.6972	8.2744	7.7047	8.1273	7.5387	7.6729	7.6964
273	Diurnal	Midday	LOC_Os01g62260	11.806	10.418	8.5744	8.852	8.3753	8.1984	7.4753	7.2544	7.5316	7.9259	6.9716	8.9183	10.755	10.365	11.309	9.0742	7.8006	7.0586	7.0847	7.1995	7.2426	8.4785	10.914	12.272	11.78	NaN	9.8629	10.098	8.8641	7.6337	7.3751	6.698	6.8225	6.9276	6.9538	7.0771	9.5328	9.367	8.0583	7.2047	6.5213	6.9456	7.0702	6.5974	6.6459	6.8958
274	Diurnal	Midday	LOC_Os10g09240	10.65	11.031	9.8191	9.5017	9.0743	8.3113	8.3622	7.1205	7.7639	8.0349	7.117	10.001	10.615	10.938	11.552	11.785	8.6161	8.7094	7.385	7.6103	7.4863	7.5104	10.864	12.355	11.262	NaN	11.203	10.999	11.455	9.7079	8.4314	8.1062	7.0618	7.2927	7.2248	7.5774	8.52	9.7001	9.8103	9.5587	9.4484	7.9523	8.6733	7.3408	7.2693	6.9286
275	Diurnal	Midday	LOC_Os05g38290	8.4828	9.0684	7.5892	6.9382	6.6909	6.3901	6.7687	6.3957	6.4812	6.7562	6.4068	7.0396	8.9459	9.5356	8.7362	7.796	7.3041	6.5519	6.4472	6.316	6.3185	6.3965	7.6997	9.0549	10.068	NaN	8.9733	9.3957	8.9368	7.3021	7.2728	6.3095	6.3103	6.3755	6.3818	6.268	6.9861	7.4789	8.2912	9.3215	8.861	7.0959	6.2872	6.4365	6.2977	6.706
276	Diurnal	Midday	LOC_Os06g11980	10.326	10.568	9.4139	9.4096	9.3394	8.6366	7.9225	7.9401	8.1406	8.1115	9.4614	9.6816	10.696	10.728	10.587	10.417	9.3317	8.1675	7.7522	7.9031	7.65	7.936	10.13	10.597	10.916	NaN	10.828	11.223	11.054	9.5498	9.2666	8.8047	8.4828	8.012	8.0671	7.7004	10.25	10.26	10.752	10.58	10.035	9.0091	9.1703	8.4279	7.6692	7.7601
277	Diurnal	Midday	LOC_Os11g44800	11.941	12.458	12.319	11.016	10.606	9.6848	10.233	7.924	8.2473	8.5964	9.5065	10.292	11.353	12.422	12.555	12.487	11.711	10.092	9.7587	8.6259	8.3698	7.7113	10.37	11.764	12.999	NaN	12.325	12.734	12.78	11.847	11.048	10.053	8.0864	8.2035	8.0278	7.9035	11.266	12.005	12.22	11.709	10.58	9.2231	9.9409	8.2129	7.8945	7.7983
278	Diurnal	Midday	LOC_Os03g11910	10.01	9.2272	9.6362	9.2412	9.2469	8.5133	8.3763	9.0906	9.0555	9.1877	9.6053	9.2773	9.4343	8.9709	9.4981	8.9911	8.3371	8.776	8.9701	8.7862	9.2248	9.4597	9.4517	9.338	10.09	NaN	9.9399	10.068	10.254	9.2904	7.945	8.3851	8.3117	8.6969	9.1004	9.268	9.817	9.6335	9.7423	9.8194	9.0898	8.2633	7.9472	8.116	7.9168	8.0948
279	Diurnal	Midday	LOC_Os02g15860	14.725	13.143	13.333	10.969	8.9108	8.8561	9.1663	10.086	11.425	12.385	13.342	14.226	14.579	12.861	13.145	10.964	8.0927	7.9839	8.7995	10.695	11.496	12.622	14.518	14.334	14.826	NaN	13.518	14.275	13.565	10.468	7.1266	7.7602	8.0682	9.0071	10.008	11.556	14.634	13.653	14.06	13.358	11.488	8.564	8.9177	7.5191	7.0453	7.1724
280	Diurnal	Midday	LOC_Os04g59540	12.762	11.2	12.59	10.197	8.9243	8.6728	9.2885	9.1444	10.622	10.758	11.933	12.252	11.818	11.496	10.999	8.9954	7.8229	8.1971	8.7869	10.302	10.325	11.29	12.571	12.346	12.629	NaN	11.059	11.582	10.575	8.9595	7.0903	7.6789	8.0414	8.7396	9.9362	10.349	12.856	12.145	11.805	11.272	8.885	6.8738	7.177	8.0555	6.9864	6.8014
281	Diurnal	Midday	LOC_Os06g06560	12.333	12.589	11.997	11.967	11.074	11.191	10.806	9.9866	10.986	11.814	10.928	10.925	11.946	13.018	12.846	12.396	11.41	11.108	10.009	10.608	11.025	11.904	12.209	13.591	13.558	NaN	13.119	13.435	13.3	12.638	10.469	10.575	9.7149	9.8081	10.272	11.274	12.33	13.3	12.712	12.3	10.354	8.806	8.2267	8.4673	8.3777	8.2294
282	Diurnal	Midday	LOC_Os08g36440	9.2514	9.5057	8.6575	8.3394	8.1767	8.7267	8.4158	8.3622	8.7473	8.2354	9.068	8.9698	9.3905	9.7169	9.1574	9.3978	8.5466	7.5555	8.0698	8.145	8.5235	8.5351	9.3436	9.8097	9.8547	NaN	10.285	9.9584	9.6512	8.9793	8.2755	7.4044	7.2917	7.8617	8.3779	8.2116	10.186	10.093	9.5353	9.5026	8.3598	7.8658	7.5648	7.0124	7.3952	7.2571
283	Diurnal	Midday	LOC_Os08g32980	13.454	12.904	13.553	12.796	12.599	12.535	12.428	12.402	12.41	12.287	12.483	12.561	12.882	12.983	13.169	12.853	12.304	12.208	12.38	12.396	12.34	12.425	12.873	13.028	13.718	NaN	12.908	13.337	13.409	12.867	12.222	12.312	12.157	12.156	12.496	12.339	13.135	12.817	13.013	13.304	13.283	12.604	12.498	11.751	11.845	11.518
284	Diurnal	Midday	LOC_Os01g49710	7.564	7.6779	7.9788	7.4831	7.5233	7.5254	7.4375	7.2653	7.0423	7.2391	7.1539	7.4811	7.6014	7.3899	8.046	7.8993	7.5812	7.1236	7.5448	7.1552	6.9391	6.7566	7.1219	6.9724	7.8169	NaN	7.4542	7.7062	8.0731	7.5436	8.0501	7.2544	7.4729	6.942	6.9538	6.8146	7.6855	7.2634	6.8965	7.9071	7.2001	6.932	7.5249	6.9561	7.0623	6.6499
285	Diurnal	Midday	LOC_Os03g60370	10.753	9.5535	10.206	9.817	9.684	9.5979	9.31	9.3918	9.5513	9.4829	9.4682	9.841	9.9881	9.8226	10.492	10.475	9.4241	9.1647	9.3725	8.9324	9.2755	9.6176	9.7002	10.272	10.417	NaN	9.4284	10.22	10.356	9.8115	9.1888	9.2554	9.2711	9.1004	9.3626	9.7079	10.008	9.6984	9.75	10.052	9.966	9.6648	9.1615	8.8697	9.4773	10.374
286	Diurnal	Midday	LOC_Os03g61160	10.328	10.563	9.7911	9.5293	8.0184	7.8878	7.0354	7.2126	7.5838	8.8164	9.56	10.873	10.715	9.853	10.132	9.4051	7.5624	7.217	7.2507	6.7712	6.477	8.3892	8.7914	9.1425	8.7862	NaN	10.342	10.567	9.7805	8.9078	7.4346	7.0161	6.9703	7.0542	7.1705	8.0431	9.1833	10.191	10.431	9.7238	9.5794	9.523	7.5648	7.5191	7.4708	8.1748
287	Diurnal	Midday	LOC_Os03g51920	9.6942	8.7095	8.8964	8.7103	8.6046	8.3899	8.1702	8.0582	8.7566	10.6	10.625	10.617	10.28	9.4813	10.167	8.8216	8.2415	8.3302	7.3759	8.0912	8.4942	8.6612	9.2077	10.229	11.315	NaN	10.164	10.479	10.537	8.9047	8.0932	8.0961	8.5592	8.1855	7.9609	8.1391	9.8965	10.423	10.813	10.975	10.385	10.571	7.8573	8.2384	7.8463	7.1881
288	Diurnal	Midday	LOC_Os06g12370	8.8461	7.9204	7.881	6.9861	7.5405	6.6768	7.0272	6.5432	7.2601	9.2232	8.5787	7.562	7.9168	8.0492	9.1632	7.4557	6.654	6.4545	6.5207	6.5616	6.7874	6.8757	7.4964	8.3048	9.2533	NaN	9.7253	10.722	10.847	8.6557	6.542	6.8304	6.598	6.4436	6.4661	6.7459	8.8323	8.9555	10.055	10.019	8.9406	7.6203	6.391	6.4526	6.2815	6.2273
289	Diurnal	Midday	LOC_Os03g30950	8.8439	7.3299	7.4228	6.8959	7.2436	6.7014	6.5915	7.0066	6.597	6.6407	6.7625	8.1439	7.5011	6.861	6.9709	6.7948	6.5239	6.6442	6.7108	6.5266	6.4674	6.6773	7.3851	7.5865	9.7514	NaN	6.8814	8.2267	8.0154	7.241	6.406	6.5064	6.384	6.608	6.5401	6.4009	6.8098	6.8375	7.4991	7.4677	7.1936	6.6873	6.4832	6.3881	6.2977	6.3019
290	Diurnal	Midday	LOC_Os08g27050	10.12	9.4459	9.5501	9.0872	9.7472	9.6287	9.5071	9.6899	9.7135	9.761	10.133	10.216	9.9804	9.9566	9.9604	9.7138	9.5109	9.3616	9.2409	9.3913	9.5302	9.4508	9.9629	10.064	10.149	NaN	9.8416	9.8122	9.5364	9.4264	9.1184	9.381	9.2375	9.266	9.2631	9.2315	10.121	9.7788	9.7443	9.7516	9.4454	9.3203	8.9633	8.9961	8.8985	8.8077
291	Diurnal	Midday	LOC_Os07g49470	10.334	9.7185	9.8687	9.7297	9.8265	9.5422	8.9405	9.2335	9.3137	8.9778	10.239	10.4	10.435	9.9324	9.6909	9.6537	10.022	9.2898	9.9809	9.3663	9.4361	9.0118	9.9629	10.483	11.02	NaN	10.355	10.199	10.27	9.705	9.6518	9.9888	9.6056	9.2593	9.0899	8.9123	10.434	10.423	10.498	10.692	10.506	9.9832	9.922	9.1294	8.7156	8.8805
292	Diurnal	Midday	LOC_Os10g32810	14.717	12.278	11.387	10.296	11.034	12.308	11.028	12.281	12.916	12.882	13.461	14.727	14.736	13.958	13.51	11.624	9.9094	10.837	11.739	11.952	13.007	13.42	14.323	14.967	14.58	NaN	14.099	14.561	13.022	11.405	9.8991	10.989	10.822	12.013	12.51	13.054	14.745	14.803	13.944	14.919	11.719	9.6932	9.8153	10.292	9.7745	9.703
293	Diurnal	Midday	LOC_Os02g44770	7.794	7.0973	7.7565	6.8959	6.6865	6.6127	6.7391	7.2035	7.3496	7.2391	8.0219	7.5459	8.2819	7.6424	7.8749	7.0489	6.5341	6.5899	6.6441	7.209	6.9581	7.0364	7.3578	8.1584	8.0323	NaN	8.0424	7.8475	7.4602	6.8052	6.5691	6.9483	7.0072	7.0306	7.117	7.2865	7.9032	8.2157	7.9154	7.5485	7.4562	6.8738	6.6807	6.7871	6.9234	6.8294
294	Diurnal	Midday	LOC_Os04g44830	10.846	10.738	10.291	9.4005	10.007	9.9066	10.351	9.8431	10.665	10.779	10.888	11.139	11.333	11.689	11.405	11.35	11.461	10.466	11.203	10.783	11.085	11.325	11.818	11.48	11.67	NaN	11.564	11.415	11.006	10.172	10.425	9.8402	9.59	10.269	10.76	11.06	12.118	11.86	11.72	11.419	10.595	9.6694	10.159	9.7572	10.024	9.8489
295	Diurnal	Midday	LOC_Os03g16920	7.2768	7.3391	6.9618	6.8033	6.6865	6.7326	6.651	6.5577	6.7347	7.1098	7.2244	6.9732	6.9763	7.1444	7.045	6.547	6.5869	6.4174	6.3734	6.6855	6.367	6.6558	7.0901	7.9983	7.2258	NaN	7.8027	7.4799	7.0047	6.7495	6.7392	6.5262	6.7156	6.9766	7.1386	7.0771	7.809	8.3961	7.3245	7.1978	6.6705	6.3016	6.3659	6.3961	6.6121	6.597
296	Diurnal	Midday	LOC_Os05g37250	8.0429	7.9204	7.4676	7.6054	7.3138	7.3691	7.0081	7.2897	7.1676	7.6171	7.5674	7.6292	8.2886	7.9061	8.1329	7.9761	7.6434	7.377	7.0241	7.4216	7.4514	7.4296	8.2662	8.4486	8.1117	NaN	8.119	8.2846	8.2142	7.6745	7.3263	7.3434	7.2666	7.3145	7.3868	7.4594	7.8236	7.9832	8.1097	7.7954	7.5434	7.1038	7.0208	7.3444	7.2486	7.318
297	Diurnal	Midday	LOC_Os04g54010	12.028	11.013	11.356	10.851	10.71	10.905	9.8548	10.257	11.035	10.81	12.255	11.934	11.948	10.691	10.907	10.427	9.6231	9.9951	10.674	10.193	10.519	11.172	11.5	11.467	11.774	NaN	11.252	11.694	11.632	10.669	9.3645	10.895	10.585	9.8839	10.366	10.391	11.966	10.988	10.891	11.271	10.346	9.7564	8.5828	8.7572	7.8271	7.5337
298	Diurnal	Midday	LOC_Os05g34830	13.326	13.06	11.714	12.477	11.984	11.93	10.412	11.206	11.198	11.854	11.6	13.632	14.222	12.681	12.975	13.507	10.6	11.711	12.292	11.986	12.388	11.936	12.858	13.987	14.385	NaN	11.88	13.813	14.342	11.792	10.852	11.821	11.366	11.497	11.583	11.373	12.184	11.987	13.088	13.412	12.201	12.039	11.809	10.706	9.0428	9.9211
299	Diurnal	Midday	LOC_Os05g31020	8.6086	8.2401	8.5919	8.5316	8.0854	7.7374	7.5465	7.9176	8.0125	7.7574	8.4766	7.8788	8.0992	8.4491	9.7534	8.6764	8.57	7.5595	8.4909	7.9431	7.8805	7.9487	8.0916	8.0153	8.9742	NaN	8.119	8.7149	8.8121	8.4803	7.2691	8.2801	7.6185	7.7321	7.6588	8.0868	8.1017	8.0588	8.241	8.2933	8.2397	7.6499	7.4204	7.3032	7.2002	7.3546
300	Diurnal	Midday	LOC_Os10g40040	7.9588	6.8889	6.8522	6.6705	7.0012	6.9136	6.4373	6.4999	6.3649	6.071	6.4228	6.3513	7.0191	6.8154	7.5409	7.6048	6.4946	6.6024	6.4472	6.4009	6.3023	6.1673	6.3744	7.1523	7.3957	NaN	6.7058	7.2808	7.0875	6.7151	6.3896	6.3095	6.4571	6.3058	6.3309	6.2997	6.4619	6.5733	6.6808	6.5114	6.1701	6.2324	6.2148	6.2447	6.175	6.1703
301	Diurnal	Lateday	LOC_Os09g25430	6.2183	6.168	6.2203	6.2994	6.2918	6.5092	6.2205	6.3436	6.2348	6.2361	6.1405	6.1535	6.3133	6.3892	6.2441	6.3142	6.2909	6.3756	6.3263	6.2959	6.251	6.1473	6.3998	6.2612	6.2333	NaN	6.1594	6.2001	6.2743	6.2571	6.4291	6.3371	6.3341	6.1938	6.3066	6.2997	6.1369	6.2771	6.3725	6.2841	6.2137	6.4388	6.5626	6.4206	6.3285	6.2273
302	Diurnal	Midnight	LOC_Os07g44440	6.2522	6.254	6.3483	6.1901	6.5864	6.2774	8.3367	6.319	6.5693	6.3022	6.8308	6.5274	6.5692	6.1724	6.5346	8.8244	6.2315	6.5262	6.5207	6.3355	6.3185	6.9353	7.1821	6.794	6.333	NaN	6.1132	6.1874	6.6045	6.2163	6.222	6.1441	6.3341	6.3532	6.2719	6.4337	6.2101	6.2604	6.2948	6.2061	6.2047	6.2785	6.5043	6.6379	6.2977	6.6443
303	Diurnal	Midnight	LOC_Os01g57510	6.2888	6.3553	7.0849	6.4742	6.7795	6.3523	6.5986	6.4307	7.0842	7.9742	6.5267	6.6793	6.283	6.3418	6.8525	6.3142	6.4946	6.9242	6.6954	6.4665	6.3935	7.2164	6.5348	6.794	6.2806	NaN	6.3379	6.2964	6.3499	6.5855	6.6412	6.5064	6.6146	6.502	6.8654	6.7573	6.3126	6.4527	6.4453	6.6472	6.5304	7.2881	6.8383	6.9252	6.9183	7.1255
304	Diurnal	Predawn	LOC_Os05g29790	7.5911	6.9724	6.7784	6.8375	6.862	6.7115	7.4192	7.4086	6.8539	8.1648	6.3721	6.5274	6.4498	6.7391	7.055	6.4834	7.164	7.3223	6.8756	7.2744	6.6949	6.6558	6.6329	8.8638	7.2822	NaN	6.6659	6.8742	7.1906	7.0364	7.3615	7.2544	7.2032	7.0949	7.0985	7.2959	6.5469	6.9115	6.6584	6.5418	6.5034	6.6367	7.0208	7.5361	7.8789	8.0431
305	Diurnal	Predawn	LOC_Os03g03370	12.043	11.417	11.089	10.921	10.362	10.565	10.43	10.753	10.92	10.991	11.212	11.382	11.8	11.512	11.453	11.251	11.272	11.359	11.024	10.693	10.963	11.253	12.114	12.577	12.267	NaN	11.743	11.673	11.689	11.213	11.115	11.248	11.457	10.848	11.076	11.45	11.691	11.746	11.25	11.787	11.082	10.841	10.401	11.03	11.705	12.414
306	Diurnal	Predawn	LOC_Os07g48710	6.8347	7.9631	7.0238	7.675	6.7163	6.4033	7.1035	6.4999	6.7508	6.9166	6.4807	6.7613	7.2753	7.4313	7.3706	6.8502	7.6891	7.0408	7.0484	6.6718	6.8553	6.855	6.9605	6.7097	6.8762	NaN	7.9283	7.132	6.9346	7.3945	6.9598	7.1164	7.0518	6.7358	6.8156	6.6764	6.5993	7.2072	7.2135	6.8849	6.5395	6.932	7.191	7.1773	7.608	7.5748
307	Diurnal	Midnight	LOC_Os12g05440	6.2983	6.3327	6.3617	6.4213	6.3691	6.457	6.311	6.3517	6.4053	7.3619	6.3553	6.6645	6.3242	6.4612	6.3269	6.3443	6.7374	6.3313	6.3263	6.5447	6.7874	6.4441	6.7464	6.3725	6.4719	NaN	6.4233	6.4157	6.2743	6.3611	6.594	6.5064	6.3471	6.3986	6.3309	6.4665	6.402	6.5341	6.3134	6.5614	6.3678	6.5595	6.4609	6.3881	6.4609	6.5603
308	Diurnal	Midnight	LOC_Os03g53170	7.1779	7.0857	7.1503	7.279	7.4677	7.1588	7.1423	7.4601	7.2482	7.2475	7.237	7.6986	7.3821	7.3011	7.4988	7.3606	7.5718	7.6904	7.0615	7.3195	7.5578	7.8014	6.9767	6.9307	7.1578	NaN	6.9456	7.2034	7.2913	7.3583	6.9064	7.319	7.1931	7.1444	7.0606	7.2865	7.2602	6.967	7.0833	7.0532	7.1741	7.5265	7.0585	7.2805	7.5732	7.6637
309	Diurnal	Midnight	LOC_Os04g52970	7.0209	7.2253	7.1957	6.9861	7.1643	6.8736	6.8756	7.187	7.536	7.2566	6.9716	7.3031	7.3227	7.0613	7.0157	6.9076	6.9553	6.667	7.0847	7.2705	7.2244	7.4127	6.56	6.6806	7.1152	NaN	7.0493	7.3201	7.3797	7.0239	6.5142	6.9553	6.9081	6.9766	7.1999	7.7634	7.3728	7.1415	7.2714	7.2231	6.7028	6.7215	6.7104	6.5569	6.7928	6.9554
310	Diurnal	Midnight	LOC_Os03g15270	13.275	11.678	13.517	14.634	13.168	12.97	12.39	12.74	13.001	13.389	11.902	12.363	12.831	12.305	13.161	11.953	12.164	12.411	11.842	12.556	12.877	13.119	12.346	11.964	12.335	NaN	13.135	12.928	12.361	11.642	11.714	12.452	12.107	12.5	12.422	12.945	12.442	13.402	12.797	11.44	10.841	12.119	12.648	13.035	13.252	13.493
311	Diurnal	Midnight	LOC_Os03g61920	10.881	10.799	10.88	10.596	10.813	10.735	11.101	10.89	11.061	11.284	10.526	10.853	10.57	10.712	10.792	10.913	10.565	11.056	11.267	11.073	11.097	11.219	11.028	10.987	11.061	NaN	10.805	10.892	10.643	10.775	10.91	11.145	11.081	11.065	11.22	11.3	11.188	11.104	10.759	10.858	10.586	11.015	11.026	10.767	11.164	11.64
312	Diurnal	Midnight	LOC_Os02g09810	10.535	10.571	11.011	11.337	11.322	12.028	12.133	12.163	11.742	12.114	11.246	10.711	9.7099	10.016	10.729	11.368	12.258	13.647	12.86	12.421	12.208	12.051	11.353	10.509	10.237	NaN	10.713	9.9052	10.064	12.39	12.928	13.298	11.94	12.945	12.672	12.834	11.434	11.705	10.537	11.159	12.263	12.961	13.027	13.773	13.481	14.502
313	Diurnal	Midnight	LOC_Os05g44810	7.4222	7.5381	7.6699	7.7562	8.1224	9.0174	8.8386	8.8997	9.3737	9.3615	8.2288	7.4398	7.0012	7.201	6.8525	6.7526	7.0461	8.4165	9.6161	8.8691	8.9867	8.9793	8.8032	6.7381	7.1431	NaN	7.3249	6.7536	6.4769	7.1534	7.7586	8.1362	8.137	8.4762	8.8596	9.0215	8.2898	7.4966	7.0833	7.5299	7.7414	7.408	8.7938	8.2193	9.145	9.5607
314	Diurnal	Predawn	LOC_Os07g11300	9.4582	9.9204	10.156	10.089	9.992	10.662	10.545	10.572	11.013	11.262	10.692	10.342	9.3165	10.195	9.4488	9.2663	10.166	10.28	12.384	11.006	10.759	10.97	11.321	9.645	9.7126	NaN	9.9243	9.4898	9.5286	10.374	10.481	10.694	10.58	10.774	11.074	11.142	11.566	10.463	9.996	10.585	10.735	10.441	11.594	10.507	10.643	11.089
315	Diurnal	Midnight	LOC_Os03g06580	11.094	11.302	11.688	11.349	11.251	12.008	11.961	11.883	11.906	11.798	11.919	11.691	11.241	11.86	11.424	11.562	11.624	12.254	12.699	12.277	12.173	12.198	12.401	11.862	11.715	NaN	11.727	11.525	11.212	11.7	11.672	12.114	12.138	12.22	12.368	12.531	12.553	12.282	12.21	12.567	12.166	11.959	12.391	12.101	12.692	13.302
316	Diurnal	Midnight	LOC_Os01g53880	9.6304	10.465	9.6693	10.15	10.394	11.591	11.515	11.763	12.162	12.259	10.928	9.9705	9.0274	9.9461	9.2858	8.907	11.53	11.857	12.347	12.275	12.059	12.134	11.559	9.7564	9.4861	NaN	10.158	9.5528	9.0274	10.804	11.309	12.28	12.074	12.202	12.252	12.296	11.375	10.864	10.389	11.121	10.485	10.73	11.751	12.062	12.454	12.426
317	Diurnal	Lateday	LOC_Os02g41840	6.4603	6.4719	7.7315	8.1687	8.6445	8.3841	7.5465	7.4524	7.5556	8.3444	6.791	6.7888	6.4141	6.3892	6.521	6.2353	7.2216	8.013	7.5553	7.0985	6.7874	7.4848	6.7464	6.2377	6.4177	NaN	7.0296	6.6816	6.3869	8.0402	7.8926	8.2712	7.6975	7.7093	7.5565	7.8769	7.3155	6.8605	6.4453	7.6309	7.7256	8.6575	9.3468	9.3089	8.3118	8.8448
318	Diurnal	Midnight	LOC_Os05g48340	11.003	11.066	10.973	11.689	12.049	12.326	11.962	12.414	12.113	11.81	11.434	11.48	10.722	10.158	10.549	10.757	11.196	12.493	12.601	12.063	12.082	11.868	11.859	10.709	10.55	NaN	10.559	10.624	10.623	11.553	11.936	12.381	11.942	12.235	11.997	12.035	11.556	10.985	10.918	11.384	12.631	12.603	12.522	12.454	12.199	12.52
319	Diurnal	Midnight	LOC_Os05g44900	10.612	8.6065	11.604	11.424	12.052	12.241	12.099	12.821	12.848	12.925	11.834	8.6785	8.6765	9.2811	9.2409	8.9895	11.418	12.605	12.93	12.404	12.546	13.322	10.72	9.6002	9.4738	NaN	10.459	9.5521	9.0378	11.94	11.586	12.773	12.112	12.817	13.165	13.492	12.504	11.752	9.1139	11.911	11.365	12.016	12.268	13.126	13.094	13.35
320	Diurnal	Midnight	LOC_Os04g49370	7.3582	6.8165	8.3004	9.1748	10.926	11.293	11.098	11.094	10.755	11.199	10.157	7.8672	7.1353	6.5441	6.6568	6.6067	9.4742	11.039	11.508	10.724	10.603	11.064	8.4666	6.6531	6.7782	NaN	6.7997	6.7116	6.5249	8.6366	9.8227	11.093	10.834	11.268	11.478	11.522	10.087	8.1939	6.7682	8.3805	8.8164	10.843	11.159	12.444	11.743	12.326
321	Diurnal	Midnight	LOC_Os02g44820	12.781	12.855	14.335	15.122	15.353	15.617	15.453	14.989	15.37	14.889	12.957	12.749	10.924	12.725	13.451	13.493	14.914	15.496	15.928	15.765	15.275	14.899	14.125	11.912	12.195	NaN	13.082	13.038	12.757	14.968	15.275	15.966	15.745	15.977	15.823	15.379	14.394	14.214	12.904	14.489	14.392	15.051	15.562	15.284	15.564	15.28
322	Diurnal	Midnight	LOC_Os03g45770	11.562	11.537	11.437	11.289	11.954	11.922	12.176	12.215	12.243	12.194	12.453	11.869	11.514	11.554	11.284	11.448	12.15	12.501	12.317	12.587	12.328	12.371	12.013	11.647	11.279	NaN	11.691	11.232	10.873	11.649	11.898	12.315	12.423	12.634	12.545	12.521	11.909	11.954	11.843	11.802	12.163	12.005	12.373	12.719	12.653	12.066
323	Diurnal	Midnight	LOC_Os07g35510	11.091	9.6284	10.244	10.069	11.268	11.253	10.438	11.858	12.163	12.097	11.707	11.989	11.531	9.6109	10.282	9.0547	8.2095	10.817	11.473	11.374	12.27	11.788	11.473	10.752	10.921	NaN	9.4494	10.206	9.5946	9.7067	9.1916	11.238	11.817	11.651	11.802	11.562	11.787	10.715	11.483	11.461	12.149	11.731	11.566	12.396	12.107	11.829
324	Diurnal	Midnight	LOC_Os03g45280	17.159	17.096	17.159	17.314	17.225	17.376	17.257	17.369	17.252	17.085	17.12	17.431	17.22	17.269	17.092	17.334	16.639	17.479	17.369	17.678	17.38	17.514	17.049	17.273	17.135	NaN	17.33	17.423	17.257	17.466	17.194	17.704	17.662	17.672	17.672	17.647	17.364	17.326	17.402	17.326	17.393	17.633	17.715	17.106	17.519	17.546
325	Diurnal	Predawn	LOC_Os06g47200	11.729	11.487	11.343	10.843	10.748	11.713	11.979	12.065	12.176	12.649	11.877	11.383	11.211	11.231	10.896	10.42	10.737	11.486	12.524	12.308	11.826	12.016	13.277	12.134	11.014	NaN	10.961	10.498	10.444	10.207	11.968	11.04	11.576	11.542	12.066	12.066	12.929	11.785	11.197	11.547	11.966	11.246	11.948	11.358	12.062	12.441
326	Diurnal	Predawn	LOC_Os05g50260	6.9459	7.1375	6.6449	6.3848	6.3763	6.6643	6.7623	8.5951	6.654	7.0918	6.5508	6.3513	6.526	7.286	6.9504	6.8219	6.6733	6.9181	6.5207	6.5266	6.5754	6.6558	7.2473	7.5501	6.7151	NaN	7.0966	6.5652	6.4769	6.3307	6.542	6.3095	6.6405	6.5109	7.7998	7.1201	6.9861	7.3075	6.7034	6.6263	6.8117	6.844	6.8885	6.4995	7.1008	7.8676
327	Diurnal	Predawn	LOC_Os05g48700	7.1583	7.0765	7.2429	7.8012	7.0918	7.9289	7.7477	8.3394	7.5088	7.7377	7.5435	7.562	7.0527	7.4253	6.8525	7.5652	7.164	7.1588	7.3759	7.4732	7.1762	8.1139	7.7941	8.1486	6.9682	NaN	7.3886	7.0545	7.0303	7.291	7.8926	7.2652	7.3102	7.7619	7.7387	8.969	8.2302	8.0767	7.1929	7.3855	7.3885	7.6825	7.195	7.6099	7.6452	8.2294
328	Diurnal	Predawn	LOC_Os02g01100	9.1586	8.6459	8.4626	8.8054	9.0005	9.5653	9.4479	9.8088	9.599	9.6548	9.4043	8.9125	8.5887	8.2189	8.0523	8.1223	8.3144	8.9585	9.3989	10.004	10.204	10.16	10.983	9.7443	9.2148	NaN	8.8668	8.3051	7.9727	8.1981	8.1403	8.8524	8.8263	9.6164	9.8257	10.529	9.6757	9.7494	8.9849	8.162	8.0194	8.0542	8.8589	9.0211	9.9363	10.992
329	Diurnal	Midnight	LOC_Os01g68570	6.442	6.4902	6.7616	6.5945	6.7992	6.9688	7.4566	7.1717	7.0713	6.9166	6.8592	6.8135	6.6115	6.4488	6.5274	6.5314	7.1585	7.2625	7.2091	7.1083	6.9391	7.3793	7.0278	7.5058	6.3884	NaN	6.367	6.3452	6.3499	6.5192	7.1381	6.8038	6.598	7.0204	7.1115	7.3123	6.9466	6.5733	6.3916	6.8342	6.9375	6.3356	6.8756	6.9006	7.4947	7.433
330	Diurnal	Midnight	LOC_Os08g40680	6.4773	6.5098	6.4944	6.1901	6.7	6.2288	6.651	6.4733	6.6723	6.5945	6.4952	6.3951	6.5607	6.3418	6.5346	6.4303	6.6733	6.3973	6.6067	6.4875	6.6746	6.3965	6.56	6.356	6.4177	NaN	6.4514	6.5042	6.5412	6.2726	6.8803	6.6492	6.8898	6.4213	6.5985	6.6519	6.4322	6.4933	6.4369	6.8582	8.4363	8.0879	7.5133	7.158	7.4708	9.0996
331	Diurnal	Predawn	LOC_Os10g38090	6.5447	6.81	6.6825	7.0185	6.8807	7.1174	6.9981	6.8772	6.8388	6.9369	6.9002	6.8717	7.0264	7.1683	6.961	6.6956	6.8516	6.7881	7.4375	7.1206	7.2426	6.7361	7.3303	6.4708	6.9276	NaN	7.1391	6.9616	7.0568	7.0503	7.2573	6.8493	7.1279	7.1831	7.0146	7.3784	7.074	7.2634	7.0608	8.5797	10.341	11.405	11.767	8.9574	9.2103	10.029
332	Diurnal	Predawn	LOC_Os09g15480	8.4365	6.453	6.3236	6.5826	6.4401	6.3272	6.4373	6.8903	6.4053	6.3694	6.2612	6.3365	7.3056	6.3307	6.8627	6.3043	6.2581	6.5262	6.4226	6.4009	6.3414	6.2243	6.6774	6.356	6.3884	NaN	6.2288	6.4044	6.6211	6.3901	6.2999	6.3095	6.322	6.3648	6.4308	6.4665	6.9607	6.4527	6.6877	6.6565	6.7028	6.6367	6.4039	6.4679	6.7395	8.014
333	Diurnal	Predawn	LOC_Os06g50930	6.7413	6.7002	6.6361	6.4468	6.7528	6.3144	6.4076	6.9041	6.9455	6.9166	6.8233	6.7613	6.9763	6.7105	6.5991	6.6067	6.6149	6.5776	6.6259	6.6419	6.5963	6.6558	6.4534	6.6114	6.5799	NaN	6.6557	7.132	6.4944	6.4734	6.9064	6.5647	6.371	6.7171	6.6513	6.7001	6.5188	6.6784	6.6419	6.5709	6.6218	6.4159	7.4047	6.9252	6.9387	7.5429
334	Diurnal	Predawn	LOC_Os01g03720	6.3244	6.3219	6.3483	6.6595	6.308	6.4307	6.2845	6.4233	6.3754	6.3269	6.5641	6.5274	6.3242	6.2033	6.283	6.1741	6.2581	6.9375	6.678	6.2192	6.8765	6.6773	6.56	6.3411	6.8543	NaN	6.4233	6.7373	6.9617	6.4193	6.3365	6.5455	6.8898	6.7469	6.6348	6.7001	6.2848	6.4111	6.4193	6.7006	6.5395	6.5595	6.6233	6.7605	6.8844	7.5249
335	Diurnal	Predawn	LOC_Os04g58870	6.4603	6.2762	6.5365	6.3471	6.4332	6.538	6.7453	6.8079	6.4053	6.3846	6.5033	6.6182	6.9317	6.307	6.5418	6.4216	6.5441	7.0586	6.9279	6.3902	6.4288	6.6086	6.4534	6.8203	6.3061	NaN	6.6138	6.4611	6.3201	6.3611	6.406	6.5455	6.58	6.4635	6.6167	6.4337	6.2101	6.6478	6.4726	6.4437	6.4503	6.7304	6.7104	7.289	7.5564	8.535
336	Diurnal	Lateday	LOC_Os10g30150	6.5282	6.7411	6.9854	7.373	7.6196	7.8711	9.2587	9.6034	7.9898	6.4919	6.7514	6.5755	6.6478	6.692	6.9558	7.1807	6.8701	8.7893	11.461	8.6026	7.5967	7.3606	7.72	6.5649	6.5091	NaN	6.8814	6.7879	6.8472	7.6933	7.4256	8.7646	9.1974	8.5632	8.0278	8.3177	6.9327	6.7346	6.7682	7.3589	7.8895	7.9851	7.5739	10.791	10.628	11.619
337	Diurnal	Predawn	LOC_Os07g47670	11.191	9.3447	9.4524	9.085	9.1031	8.6269	10.051	11.108	9.8848	9.3615	9.13	9.5855	9.8927	8.4725	8.9698	8.147	7.8152	8.9123	10.534	9.3622	9.7386	10.035	10.842	10.423	9.7715	NaN	9.322	9.0517	8.7075	8.3073	8.1855	8.9908	9.7466	9.6431	9.9008	10.874	10.093	9.7894	8.9918	9.2157	7.9585	7.6924	7.7631	10.219	10.35	12.04
338	Diurnal	Midnight	LOC_Os10g42610	11.33	11.48	10.725	11.15	10.479	9.8887	12.964	12.439	9.6389	8.8564	9.4547	11.301	12.045	11.104	10.652	10.736	10.029	11.735	12.123	10.024	9.9796	10.153	10.143	11.647	13.076	NaN	10.58	11.828	11.362	10.143	9.5153	12.301	12.345	12.025	11.104	13.89	9.6698	11.564	12.469	10.662	10.943	10.185	9.9804	14.657	16.382	17.406
339	Diurnal	Midnight	LOC_Os03g10210	6.2093	6.2873	6.2576	6.2755	6.7896	7.4042	6.9414	7.366	6.8076	6.3846	6.3553	6.1976	6.2307	6.1724	6.2542	6.1529	6.3576	7.1429	7.3759	7.209	6.8346	6.4654	6.3509	6.2612	6.4177	NaN	6.3955	6.2964	6.3105	6.2726	7.1381	7.5629	7.2793	7.9874	7.8297	8.3346	6.402	6.4739	6.3636	6.3942	6.4331	7.1713	7.8471	8.5491	9.4559	10.732
340	Diurnal	Midnight	LOC_Os12g40180	7.3402	8.1501	7.4253	9.1135	7.5322	7.5106	9.6212	9.4118	7.1914	7.6799	7.3644	8.0528	8.011	8.427	8.4762	7.5652	9.447	8.7264	9.682	7.2925	7.5578	7.7764	7.2158	7.3945	7.4929	NaN	9.8677	8.3326	7.6207	10.207	9.4638	10.323	9.8498	9.5243	8.778	11.68	7.5161	7.8549	8.1941	9.7948	9.6275	10.133	10.953	14.339	14.795	16.108
341	Diurnal	Midnight	LOC_Os03g19270	7.5298	7.1078	7.0734	6.9861	7.392	8.1795	9.5167	10.75	8.07	7.5082	7.1108	7.0828	6.7786	6.8323	6.3755	6.4216	6.8861	7.9175	9.7708	7.671	7.3184	7.478	7.2158	6.7097	6.3884	NaN	6.8323	6.5042	6.4512	6.9685	7.0903	8.3826	9.6608	8.3908	8.3918	9.2996	7.074	6.8856	6.502	7.4356	7.4933	7.2533	7	10.789	10.654	11.911
342	Diurnal	Midnight	LOC_Os11g10480	14.324	13.213	14.175	13.777	13.595	13.519	14.587	15.348	14.138	13.697	13.493	13.316	13.179	12.89	12.97	13.249	13.065	13.687	16.254	14.52	13.914	13.84	14.247	13.395	14.15	NaN	12.957	13.154	13.241	13.196	12.922	13.923	15.918	14.885	14.526	15.074	13.765	13.436	13.126	13.214	13.02	12.999	13.281	15.538	17.36	17.902
343	Diurnal	Predawn	LOC_Os02g45780	7.8335	7.1181	6.6171	7.1361	6.862	7.0847	7.1762	7.6405	7.8262	7.1286	7.5841	8.0235	8.0279	7.3138	7.3169	6.8502	7.0046	7.1429	7.6571	7.209	7.9227	7.4622	8.2034	8.2079	7.6711	NaN	7.9094	7.2439	6.8686	6.9685	7.802	6.9943	7.329	7.5676	7.5719	8.4812	7.3558	7.2839	7.2824	7.1404	7.2664	6.9187	7.6714	7.9725	9.8009	11.075
344	Diurnal	Predawn	LOC_Os07g48680	7.0736	7.0338	6.4303	6.5599	6.9929	6.6127	6.7341	6.9102	6.5693	6.582	6.4391	6.5755	6.4498	6.5554	6.8248	6.4121	6.8516	6.7236	6.9872	6.7914	6.5245	6.5628	7.2473	6.5347	6.3741	NaN	6.7997	6.5849	6.5877	6.5965	6.7036	6.7582	6.9977	7.1052	6.9395	7.7776	6.6757	7.6053	6.6731	6.9456	7.1836	7.752	7.6914	7.6071	9.396	10.594
345	Diurnal	Predawn	LOC_Os03g35600	6.8841	7.7269	6.6409	6.5	6.7701	6.9136	7.8053	7.31	7.6726	7.9208	6.7769	6.6946	6.6565	7.4486	7.4176	7.0306	7.2115	7.6665	8.329	7.8702	7.5897	8.0287	8.141	7.0133	7.0692	NaN	7.6828	6.9539	6.6294	6.8973	7.7454	7.2196	8.0279	7.9048	8.0671	8.2202	7.8163	7.7121	7.4214	6.9742	6.9817	7.3274	7.9805	8.2043	8.9138	9.4341
346	Diurnal	Midnight	LOC_Os04g54300	6.8347	8.4252	7.5785	7.7447	8.29	9.3023	11.723	10.53	8.7776	8.825	8.6706	8.8287	8.3665	10.74	8.1979	8.1943	9.1205	11.226	10.521	9.1952	9.0378	9.2893	8.4559	8.0478	7.7864	NaN	9.7625	9.089	8.4677	8.3674	9.0737	11.91	11.17	11.008	10.848	12.147	9.8084	10.75	9.8677	9.9712	9.3836	9.0585	8.5743	13.582	12.971	14.184
347	Diurnal	Midnight	LOC_Os04g54210	7.9006	7.4918	7.9163	8.2981	9.1233	9.2588	9.0294	10.088	9.631	9.761	10.208	8.8754	8.1074	7.3642	7.1069	7.0922	7.2764	8.7136	9.3725	9.095	9.3501	9.5733	8.2168	7.3487	7.5063	NaN	8.0745	7.6264	7.5803	8.2369	7.821	9.8904	9.5229	10.077	10.148	10.158	9.4523	8.3309	7.788	9.1084	9.4613	10.318	9.7173	11.107	11.384	12.528
348	Diurnal	Predawn	LOC_Os06g22919	6.334	6.3659	6.3361	6.2114	6.3243	6.1947	6.3783	6.4083	6.2587	6.3022	6.3198	6.4278	6.2195	6.1325	6.2542	6.2835	6.223	6.3313	6.4226	6.2858	6.202	6.4441	6.3998	6.4074	6.3884	NaN	6.2815	6.3922	6.4066	6.2726	6.5691	6.254	6.3341	6.5184	6.3566	6.6295	6.3126	6.3307	6.2747	6.4882	6.7356	6.6181	6.6414	6.7871	6.856	7.4187
349	Diurnal	Predawn	LOC_Os02g43010	10.903	10.421	10.907	11.242	11.189	11.276	10.702	11.404	11.379	11.054	11.519	11.292	11.177	10.709	10.904	11.059	10.959	11.264	11.596	11.36	11.252	11.111	10.893	10.261	10.746	NaN	10.755	11.346	11.421	11.363	10.872	11.558	11.663	11.601	11.602	11.422	11.003	10.621	11.279	11.34	11.571	11.861	11.798	11.848	11.87	12.363
350	Diurnal	Midnight	LOC_Os03g19250	13.506	13.16	14.503	13.93	14.299	14.385	14.254	14.228	13.582	13.048	13.548	13.841	13.486	13.64	13.716	14.129	14.467	14.891	14.674	14.111	14.097	13.538	13.3	13.087	13.267	NaN	13.827	13.726	13.755	14.468	14.525	14.993	14.928	14.543	14.292	14.108	13.591	14.464	14.22	15.121	15.205	15.134	15.057	15.565	15.879	16.448
351	Diurnal	Predawn	LOC_Os03g41390	8.2504	8.7351	7.8581	8.2464	8.0551	9.1033	8.5087	8.4466	8.2253	8.5066	8.3055	8.5549	8.363	8.8295	8.2708	7.7151	8.659	8.4261	8.726	8.4646	8.3621	8.0188	9.4375	8.8113	8.349	NaN	9.2525	8.0525	7.6369	7.8541	8.82	8.0645	8.748	8.0005	8.2654	8.9571	8.3288	8.3509	7.8577	7.5543	7.576	7.5217	8.213	8.0059	9.8979	11.435
352	Diurnal	Predawn	LOC_Os01g53090	9.0911	10.051	8.4708	9.3204	10.074	9.7414	11.342	11.65	11.703	13.081	12.551	10.761	8.9193	11.012	8.1931	7.3744	8.6047	9.6592	10.192	10.006	11.143	12.406	13.744	9.975	8.5549	NaN	10.566	8.2454	7.8444	7.4512	9.9498	9.4707	10.293	11.931	11.811	14.765	12.181	13.393	11.718	9.355	9.2566	7.6746	9.5412	10.91	15.488	17.174
353	Diurnal	Predawn	LOC_Os01g52730	8.7202	8.6389	7.8925	8.822	8.9384	10.041	10.086	9.9242	11.019	12.598	9.4043	10.498	9.0908	7.6337	7.7107	7.1932	7.4602	9.5519	9.8331	9.2878	10.81	11.664	12.327	10.222	8.5415	NaN	10.965	8.0718	7.968	8.5261	10.958	10.15	9.466	9.5212	10.508	11.898	10.707	9.5512	8.379	10.101	9.5838	9.4027	9.6436	10.718	11.423	13.565
354	Diurnal	Predawn	LOC_Os03g16350	7.7566	7.9129	7.1121	7.475	7.6678	7.6868	7.8636	7.9802	9.3855	10.206	8.9797	8.3356	7.7168	7.716	7.4889	7.1754	7.8326	7.4609	7.6029	7.8897	9.186	9.1202	8.9532	8.1246	7.76	NaN	7.7213	8.418	6.7859	7.0089	9.1553	7.7395	7.6686	8.0939	8.2325	9.3105	8.3154	7.9488	7.4314	7.6553	7.3885	7.9825	8.1902	8.3652	10.185	11.449
355	Diurnal	Predawn	LOC_Os11g15040	6.89	6.7795	6.7859	6.7248	6.3691	6.639	7.2447	6.9737	6.7347	6.7875	7.1812	6.8604	8.8832	7.0071	6.7272	6.4578	6.4946	6.5025	7.0484	6.7425	6.7874	8.6653	7.2158	6.7381	6.8966	NaN	6.5068	6.3922	6.5566	6.679	6.3647	6.9868	6.5614	6.6844	7.0532	8.1342	7.1777	6.9775	6.8123	7.3013	7.7641	6.8738	6.6326	7.1976	8.3155	10.719
356	Diurnal	Midnight	LOC_Os03g10320	7.0209	8.1038	7.5593	7.3988	7.8052	8.1643	8.1057	7.7128	7.8713	8.072	7.2244	7.2331	7.157	7.477	7.552	7.56	7.6891	8.3523	8.6342	7.7045	7.6617	7.3606	7.5807	6.8482	7.4759	NaN	7.5574	7.0406	6.692	7.4178	8.1307	8.0059	7.914	7.7556	7.7308	7.9289	7.5856	7.9202	7.6568	7.4467	7.5645	8.0507	8.8285	8.4217	8.8426	9.3573
357	Diurnal	Midnight	LOC_Os01g64730	10.914	12.086	12.06	13.001	12.369	13.109	13.351	13.307	12.668	12.577	12.126	11.191	10.781	11.227	11.686	12.263	13.454	13.257	14.079	13.468	13.213	12.842	12.347	11.463	11.36	NaN	12.298	11.264	11.912	12.614	13.318	13.304	13.788	13.666	13.432	13.5	12.085	11.841	11.581	12.059	11.807	12.307	13.372	14.064	14.991	15.675
358	Diurnal	Midnight	LOC_Os01g55340	7.4629	7.6273	7.4803	7.8656	7.948	8.4339	9.3145	8.764	8.3137	8.4677	7.5247	6.4942	6.7159	7.0071	7.262	7.4288	8.484	8.7953	8.5547	8.4681	8.9105	8.4075	7.738	6.8764	6.8543	NaN	7.1795	6.821	6.8074	7.6831	9.1505	8.8112	8.7805	8.8387	8.9892	8.9278	6.5993	6.9557	6.5212	6.7791	6.9572	7.8252	8.8698	9.1861	8.7308	9.2149
359	Diurnal	Midnight	LOC_Os05g07810	8.7819	8.3171	8.5882	9.4726	9.6734	10.279	9.5597	10.993	10.615	9.7122	9.8593	9.5569	9.0908	8.0655	8.0996	8.2941	8.9612	10.356	11.642	10.912	11.154	10.674	10.799	8.5324	9.0453	NaN	8.6152	9.0575	9.168	8.9954	8.6101	10.586	10.81	11.438	11.354	11.321	10.847	9.3144	9.0638	8.5998	8.9474	9.8722	10.11	12.036	12.807	14.51
360	Diurnal	Midnight	LOC_Os06g15370	9.4124	8.0498	9.0638	8.701	9.3179	9.6461	9.069	9.9351	9.1195	8.449	9.4919	10.262	10.225	8.7002	8.8314	8.3997	9.4585	9.9773	10.299	9.9609	9.9761	9.6865	9.5375	9.645	9.7821	NaN	8.7622	8.9978	9.0124	8.9009	9.4241	10.477	10.849	10.449	10.338	10.283	10.285	9.84	9.8575	10.435	10.69	10.526	11.315	11.545	11.893	11.96
361	Diurnal	Predawn	LOC_Os02g55890	8.5067	9.0426	8.2635	8.8832	8.1041	8.4743	8.2345	10.072	8.303	8.1465	8.5855	8.8695	8.2765	8.5702	8.3833	8.9391	7.7925	8.3402	8.0056	8.0729	8.3535	8.418	10.076	8.6996	9.8388	NaN	8.4127	8.5163	8.4709	8.6509	8.9571	8.2491	9.2375	8.7413	8.5641	9.737	8.1865	8.7889	8.6365	8.0405	8.0993	8.7203	7.8163	8.8798	10.199	12.59
362	Diurnal	Midnight	LOC_Os02g32520	10.905	10.252	10.39	10.562	11.598	11.34	10.939	11.137	11.09	11.269	10.2	10.754	10.843	9.916	10.923	10.958	10.775	11.692	11.806	10.901	11.302	10.859	10.636	10.594	10.46	NaN	10.53	10.449	10.515	10.972	11.09	12.462	12.024	11.214	11.004	11.399	10.42	10.256	10.176	12.065	12.121	12.392	12.22	12.451	12.732	14.647
363	Diurnal	Lateday	LOC_Os06g04230	9.031	10.204	8.2289	9.4146	9.401	9.8905	9.8932	9.3048	9.5062	9.6623	9.2071	11.351	10.22	9.837	9.7506	9.8035	9.1664	9.6819	9.5214	9.365	9.4801	9.5637	10.662	11.098	9.4902	NaN	12.197	9.5225	9.5095	10.353	10.718	10.225	9.4015	9.1798	9.2943	9.5077	9.6031	9.4589	9.7375	9.9596	9.6163	9.9477	10.626	9.9506	9.6894	11.038
364	Diurnal	Lateday	LOC_Os02g52590	6.2183	6.3219	6.2953	6.1687	6.274	6.1833	6.1511	6.2168	6.2926	6.204	6.2421	6.1976	6.3534	6.4116	6.2737	6.1741	6.2581	6.1795	6.2033	6.4009	6.2436	6.157	6.3509	6.1294	6.3884	NaN	6.2815	6.1284	6.2743	6.2018	6.6981	6.3371	6.1819	6.1335	6.3818	6.3662	6.2987	6.5942	6.3533	6.1848	6.1526	6.3248	6.2622	6.328	6.2131	6.2345
365	Diurnal	Midday	LOC_Os02g06410	6.2793	6.254	6.3171	6.1901	6.339	6.2774	6.2943	6.2926	6.2824	6.1947	6.3553	6.1976	6.3635	6.1724	6.1923	6.1529	6.2404	6.1436	6.1325	6.1584	6.2293	6.2131	6.3052	6.1201	6.6343	NaN	6.2288	6.2001	6.2043	6.0832	6.1936	6.3918	6.2608	6.2277	6.1335	6.268	6.2344	6.1982	6.2747	6.2964	6.3369	6.3595	6.2018	6.3543	6.2353	6.2574
366	Diurnal	Midday	LOC_Os03g59460	6.8466	6.7665	6.7704	6.8207	6.7607	6.7733	6.6306	6.5977	6.3649	6.1947	6.3895	6.2287	6.6648	6.882	6.7795	7.0991	6.3576	6.5776	6.6259	6.4437	6.637	6.3965	6.56	6.3411	7.2758	NaN	6.7625	7.3201	7.1809	6.6068	6.406	6.5988	6.4447	6.4831	6.5401	6.1784	6.3721	6.6314	6.7508	6.7987	6.5034	6.6558	6.5626	6.5569	6.3285	6.4086
367	Diurnal	Midday	LOC_Os03g42520	6.3067	6.3439	6.2353	6.254	6.2015	6.2062	6.2205	6.1971	6.2122	6.1947	6.2918	6.3513	6.2307	6.1325	6.6059	6.3725	6.2581	6.1795	6.168	6.169	6.2872	6.2131	6.3744	6.3137	6.2119	NaN	6.3379	6.4384	6.425	6.2163	6.1836	6.3371	6.1819	6.3755	6.1746	6.4965	6.3126	6.2771	6.2363	6.2288	6.24	6.4159	6.2148	6.2914	6.2587	6.1985
368	Diurnal	Midday	LOC_Os04g50740	6.7266	6.4092	6.6069	6.8207	6.7259	6.9885	6.4648	6.5827	6.4713	6.3846	6.4879	6.2841	6.3832	6.2963	6.4273	6.3142	6.6349	6.4233	6.8756	6.5947	6.8765	6.2687	6.5082	6.3725	7.0692	NaN	6.4233	6.6645	6.8074	6.6362	6.6412	6.6072	6.6629	6.4635	6.7229	6.4009	6.4322	6.5341	6.5469	6.6472	6.9638	6.6181	6.4161	6.3881	6.5775	6.5362
369	Diurnal	Midday	LOC_Os01g28840	6.6116	6.8233	6.7521	6.5712	6.5164	6.3763	6.3933	6.3103	6.4243	6.7562	7.1674	6.8963	6.5067	6.7986	6.6924	6.5	7.0958	6.4041	6.3263	6.1999	6.2436	6.3713	6.9267	6.7381	6.6863	NaN	6.8489	6.5249	6.4769	6.7495	6.8493	6.4643	6.3471	6.4094	6.3435	6.4009	6.402	6.6478	6.5557	6.6076	6.4598	6.4806	6.3659	6.2818	6.2815	6.4358
370	Diurnal	Lateday	LOC_Os04g42950	6.5952	6.3439	7.4889	6.3589	6.5287	6.7932	6.6121	6.4457	6.3021	6.4118	6.4879	6.5899	7.4806	6.5441	6.5346	6.627	6.6733	6.4793	6.4226	6.6261	6.515	6.3475	6.2259	6.6252	6.4177	NaN	6.4797	6.5453	6.5249	6.8257	6.5562	6.6492	6.4807	6.608	6.5204	6.2997	6.2219	6.4933	6.3725	6.5895	6.6218	6.5595	6.6556	6.5569	6.3832	6.5848
371	Diurnal	Midday	LOC_Os05g03130	7.2424	6.7603	8.0965	7.3659	7.2846	6.6643	6.9565	6.7532	6.7995	6.7988	6.5508	6.3663	7.0527	7.0416	7.3894	7.3606	6.746	6.8772	6.7699	6.7914	6.7361	6.7992	6.3998	6.5649	6.9578	NaN	7.0057	8.0095	8.3902	8.1332	8.6223	7.097	6.9081	7.1732	7.1705	6.6764	6.92	6.763	7.2362	7.5841	7.2433	7.1713	6.9032	6.9252	6.5426	7.6964
372	Diurnal	Lateday	LOC_Os02g11870	7.2333	7.0548	7.3154	6.8712	7.0319	6.7534	6.9874	6.8975	6.7928	6.8305	7.0655	7.3031	7.2638	7.3416	7.9318	7.7002	6.7801	6.5966	6.7972	6.6104	6.419	6.9353	7.3851	6.794	7.2015	NaN	8.5225	7.4858	7.6971	7.114	8.7244	7.0789	7.1878	6.9178	7.0606	7.0451	7.9727	7.0645	7.3441	11.012	10.545	11.623	10.284	7.8961	7.364	7.4958
373	Diurnal	Midday	LOC_Os01g49720	8.2847	8.0901	8.2304	8.1687	7.7916	7.9501	7.3729	7.4001	7.0842	6.9561	6.9662	7.5459	8.6826	8.1125	8.9712	8.7276	8.2095	7.4327	7.7363	7.4291	7.4445	6.6966	7.1821	7.4611	8.2167	NaN	7.9797	8.7356	9.4147	8.5899	8.1175	8.0312	7.8047	7.3393	7.2553	7.0878	8.0954	7.1948	7.5973	8.3737	8.4393	8.0507	7.7631	7.5308	7.7719	7.3854
374	Diurnal	Lateday	LOC_Os05g39250	6.6116	6.7272	6.6409	6.8452	6.8807	6.7733	6.5111	6.4457	6.4713	6.7875	6.4391	6.4097	6.6115	6.8154	7.1294	6.8784	6.977	6.6552	6.9993	6.5789	7.265	6.5995	6.7464	6.6531	7.6658	NaN	6.5723	7.0201	7.401	7.1876	7.2107	7.0356	6.9868	6.7469	6.6701	6.4009	6.6757	6.3906	6.7682	7.3699	7.3376	7.4554	6.9697	6.9407	6.6069	6.5603
375	Diurnal	Midday	LOC_Os01g08860	14.291	12.769	13.328	13	12.231	10.87	10.175	10.161	9.8069	9.6998	10.334	11.674	13.11	12.271	14.061	13.755	12.108	10.824	10.309	10.006	9.8338	9.1876	9.5858	12.358	13.885	NaN	11.981	13.153	13.936	12.95	11.501	10.854	10.231	9.9489	9.4423	9.3439	9.9127	11.309	11.827	12.425	13.553	13.257	12.001	10.661	9.7534	10.082
376	Diurnal	Lateday	LOC_Os03g15960	10.569	10.166	11.234	12.26	12.416	12.38	11.136	11.593	10.875	10.388	10.751	11.171	10.777	10.838	11.796	12.494	12.135	11.716	11.228	10.77	10.495	9.9488	9.6645	9.7896	10.644	NaN	10.791	11.052	11.831	12.747	12.215	12.153	11.979	11.597	10.883	10.287	10.601	11.063	11.226	12.267	13.124	13.642	12.37	12.532	12.162	11.975
377	Diurnal	Lateday	LOC_Os06g24190	9.6104	10.379	10.54	10.611	10.528	10.033	9.6388	8.4335	7.9464	8.1887	9.4175	9.4705	9.5137	10.289	10.102	10.072	10.822	10.613	9.6913	9.2404	8.1764	6.9973	7.1364	8.0478	8.9872	NaN	9.5159	10.39	10.486	11.996	11.095	11.26	9.9127	9.3185	9.0241	7.7837	7.8163	8.8825	10.172	11.758	11.536	12.193	11.004	10.523	9.9337	9.3915
378	Diurnal	Midday	LOC_Os03g07190	12.593	11.563	13.194	13.202	12.918	11.591	10.221	9.9003	9.2096	9.8817	9.2428	11.711	12.873	11.885	13.172	13.629	10.532	12.452	10.762	10.378	9.4899	9.1202	8.571	10.973	12.944	NaN	10.772	13.182	13.868	13.362	11.577	12.488	11.654	10.055	9.6041	8.704	8.9326	10.003	12.159	12.86	13.667	14.021	11.813	11.284	10.367	10.568
379	Diurnal	Lateday	LOC_Os04g34320	8.4188	7.7165	9.85	9.6072	8.5337	7.7239	6.8425	6.4999	6.3864	6.2788	6.3895	6.9732	7.8096	7.5401	8.2708	8.8343	8.08	7.4883	6.9872	6.9287	6.9581	6.3965	6.7006	6.8482	8.1387	NaN	6.9177	8.5456	9.3561	9.4665	7.8698	7.8902	6.8028	6.6006	6.3435	6.3662	6.4895	7.0522	6.9416	8.324	9.4239	9.4027	7.8005	6.9459	6.4104	6.3658
380	Diurnal	Lateday	LOC_Os04g40430	10.876	10.704	11.061	11.016	11.153	10.615	10.475	10.647	10.06	9.51	10.205	10.275	10.823	10.513	10.593	10.79	10.613	10.467	11.229	10.422	10.218	9.8669	10.016	9.4695	11.07	NaN	10.39	11.056	11.305	11.019	10.713	10.861	10.548	10.332	10.297	9.7854	9.8747	9.8721	10.969	10.642	11.278	11.166	11.273	10.72	10.661	11.13
381	Diurnal	Midday	LOC_Os01g12460	7.5831	6.9363	7.2927	7.279	7.2619	7.0761	6.9064	7.091	6.7347	6.6062	7.4533	6.7613	7.2491	6.7105	6.7742	6.7094	6.654	6.8998	7.1634	6.785	6.5344	6.4864	6.837	6.4393	7.3195	NaN	6.8391	7.3683	7.3797	7.265	6.7791	7.1338	7.0184	6.8886	6.6701	6.4965	6.4619	6.7493	6.9108	7.1404	7.0948	7.2595	7.0208	6.9849	6.9619	7.4483
382	Diurnal	Lateday	LOC_Os02g56820	7.6063	6.6267	6.9215	6.5712	7.3772	6.639	6.5915	7.0169	6.5526	6.6643	6.5193	6.5274	6.404	6.4612	6.7519	7.0591	6.4441	7.312	6.5445	7.0358	6.7054	6.855	6.3052	6.6806	6.7151	NaN	6.5937	6.9043	7.4121	7.229	7.0538	6.8304	7.1058	7.3107	7.0736	6.553	6.4619	6.5341	7.0144	6.6263	6.8117	7.8835	6.6326	7.4175	7.089	6.8073
383	Diurnal	Midday	LOC_Os05g30880	11.297	10.793	10.562	10.504	10.77	10.251	10.425	10.665	10.205	9.8242	10.588	10.477	11.364	10.707	10.733	10.831	10.672	10.949	9.4992	10.521	10.684	10.144	9.8633	10.397	11.365	NaN	10.769	11.301	11.126	10.785	11.059	10.743	10.628	11.003	10.598	10.093	10.15	10.475	11.367	10.559	11.126	11.35	10.764	10.942	10.76	10.532
384	Diurnal	Midday	LOC_Os01g04370	6.6373	6.7002	6.7616	6.649	6.8326	6.6894	6.8302	6.8469	6.654	6.355	6.6725	6.4942	6.8471	6.943	7.6155	7.2066	7.2986	7.9772	7.6877	7.3589	7.3863	7.5356	7.9687	7.7029	9.2074	NaN	6.6659	7.9483	7.4299	8.1777	6.9693	7.4143	6.9419	6.9477	6.9096	6.6764	7.0417	6.5733	7.2362	8.2267	8.1214	8.6705	9.0286	7.0425	6.9996	7.1791
385	Diurnal	Lateday	LOC_Os08g43290	7.3402	8.3561	8.0724	8.0296	7.8335	8.3208	8.5857	7.5285	7.8124	7.7971	7.0499	7.3553	7.146	8.3245	8.5666	8.7069	9.3188	8.3302	8.8106	7.9531	7.5687	7.4127	7.8532	7.3487	7.4095	NaN	7.5329	7.4745	7.8309	7.8774	8.4314	8.1526	7.3991	7.4292	7.3105	6.996	7.0201	7.3075	6.87	7.1404	6.9888	6.9531	7.7391	7.2805	6.9423	6.7162
386	Diurnal	Lateday	LOC_Os01g19770	10.157	7.737	9.105	8.9567	9.0438	9.1303	7.46	8.053	8.2051	7.0087	7.4533	7.3943	7.8048	7.1303	8.371	8.8414	7.7765	8.0946	7.4172	7.5278	7.375	6.9552	7.738	7.0917	8.4782	NaN	6.5068	8.1983	8.7629	8.2896	7.262	7.3391	7.2278	6.8138	6.6348	6.6057	7.074	6.4933	6.7903	6.7197	6.6532	7.2071	6.6556	6.6617	6.5426	6.3658
387	Diurnal	Midday	LOC_Os02g32970	13.155	13.574	12.365	12.301	11.675	11.346	11.271	10.35	9.8531	10.105	10.232	12.227	13.227	13.035	13.39	12.92	12.012	10.736	10.225	9.9675	10.17	9.1955	10.805	12.266	12.007	NaN	11.326	11.434	11.971	11.037	11.973	10.278	9.919	10.119	9.8938	9.9194	11.041	10.902	11.636	11.972	12.148	11.481	11.602	9.6447	11.902	12.901
388	Diurnal	Lateday	LOC_Os02g52670	7.2333	7.7269	7.1713	7.6689	6.8807	7.0847	7.1801	6.5498	6.5693	6.5582	6.4568	6.7356	7.6014	7.8859	7.381	6.8784	7.6776	7.1945	7.2507	6.6855	6.477	6.5545	6.6774	6.8341	7.024	NaN	7.9614	7.3528	7.7618	7.8017	7.945	7.4006	7.041	6.6844	6.7874	6.7917	6.6234	6.7889	6.9275	7.3013	7.5026	7.4445	7.8269	7.117	6.8258	7.3107
389	Diurnal	Midday	LOC_Os01g64360	10.85	11.241	10.832	11.353	11.031	10.729	9.3796	9.5538	9.3083	10.225	9.8141	11.55	11.7	11.418	11.433	11.024	10.378	10.673	9.65	9.1371	9.1171	9.3862	10.574	11.345	11.072	NaN	11.437	11.119	11.479	11.423	10.207	11.72	9.5657	9.4773	9.3661	9.1249	10.613	10.238	11.009	11.244	10.787	11.223	10.613	11.97	9.8458	10.033
390	Diurnal	Midday	LOC_Os05g07940	9.7212	10.624	12.338	11.831	11.01	9.0214	8.2605	7.4665	7.4301	7.7615	8.8056	10.913	10.255	10.859	11.884	12.243	11.834	9.5677	9.0336	7.7274	7.4741	7.8996	7.9014	7.9049	10.187	NaN	10.735	11.633	11.526	12.952	12.637	10.548	9.466	8.2297	7.9171	7.7709	8.528	10.054	11.491	13.032	14.192	14.546	12.218	10.216	11.411	13.14
391	Diurnal	Midday	LOC_Os05g41490	6.661	7.9268	7.7038	8.7611	6.6677	6.5092	6.2761	6.3271	6.2007	6.2788	6.3379	6.4097	6.6565	8.0096	8.8009	8.8192	7.2312	6.4233	6.4226	6.2959	6.4385	6.1892	6.6546	6.8764	7.7217	NaN	7.8108	8.2454	8.5392	8.4521	6.9064	6.2679	6.6146	6.3986	6.5985	6.5251	6.5993	6.6478	6.7978	8.7785	7.8958	7.012	6.5804	6.263	6.4244	6.3804
392	Diurnal	Lateday	LOC_Os03g50960	12.164	11.551	12.405	12.635	12.431	11.858	11.456	10.041	10.226	10.186	8.6212	8.7159	10.996	12.202	13.548	13.131	12.171	11.859	11.392	9.9715	9.7602	9.3348	8.4559	10.233	11.83	NaN	9.8974	12.268	12.627	12.949	12.11	11.586	10.464	9.3332	8.5576	7.7634	8.5012	8.603	11.183	11.621	12.456	12.43	11.854	9.1451	9.4757	7.4763
393	Diurnal	Lateday	LOC_Os04g47700	9.8292	10.486	11.173	11.107	10.874	10.388	9.8976	8.8888	8.9402	8.719	8.5679	8.4896	9.0441	9.7317	10.682	11.28	11.287	10.722	9.3347	8.9063	8.6223	8.6564	8.4052	8.8457	9.7561	NaN	9.1902	10.169	10.97	12.098	11.364	10.344	8.7305	8.4351	8.1834	8.1011	8.1068	8.2263	8.9223	10.186	10.439	10.784	9.8904	8.7833	8.2207	7.7687
394	Diurnal	Midday	LOC_Os04g47140	9.7279	10.954	10.776	11.484	9.525	9.2612	8.0431	7.15	7.1098	8.072	7.0993	8.4088	9.3393	10.603	11.156	11.1	10.584	8.6352	8.4314	7.6289	7.2244	7.0364	8.4052	10.152	10.478	NaN	11.031	11.291	11.714	11.252	10.288	8.845	8.2757	7.7619	7.9762	7.1284	8.3668	9.1389	9.8063	10.891	9.9414	9.1073	8.422	7.8231	7.5235	7.2989
395	Diurnal	Lateday	LOC_Os05g02450	7.6063	7.4057	8.2922	8.4705	8.1799	8.1643	7.7202	8.0301	7.7846	8.1465	7.9693	8.9809	8.417	8.4491	8.5389	9.0131	8.2349	8.2982	8.3367	8.5496	8.3886	8.5894	8.1662	9.7243	8.8793	NaN	8.764	8.8121	8.8034	9.1565	8.0029	8.4837	8.0759	8.2093	8.1421	8.2896	7.9587	9.1932	8.548	8.6329	8.8321	9.0029	8.2522	8.2711	7.9975	8.2812
396	Diurnal	Midday	LOC_Os01g15000	8.5141	8.6829	8.6545	8.3588	8.7054	8.7614	9.0264	8.2309	8.1959	9.5878	8.7024	8.4156	8.0279	9.2306	9.0225	9.3435	7.752	9.6802	7.1856	8.8553	7.7897	8.4142	7.4964	8.3651	7.7708	NaN	8.9733	8.3781	8.4677	9.3624	10.122	9.0462	8.3137	9.006	8.8309	8.7166	8.1288	9.0965	8.4103	9.2671	9.5309	9.9186	9.2038	9.7839	9.226	8.0916
397	Diurnal	Lateday	LOC_Os02g37970	7.5423	7.4132	8.1085	8.3658	9.0702	9.1388	7.9969	7.8143	6.7347	6.7988	7.2518	8.0426	7.9604	8.9162	9.5068	9.3999	9.262	8.5549	7.3948	7.3292	7.2084	7.0689	6.819	7.2737	7.2258	NaN	7.0817	7.8279	8.2713	8.3893	8.738	8.02	7.469	7.0542	6.7469	6.6519	7.7019	7.4878	7.2894	8.3489	8.9939	8.9347	8.0908	8.0935	7.2135	7.8311
398	Diurnal	Lateday	LOC_Os03g44150	11.453	11.108	11.629	11.267	12.043	11.54	11.942	12.073	11.688	11.288	11.557	11.569	11.334	10.821	11.605	11.908	11.758	12.213	11.684	11.626	11.611	11.518	11.118	11.368	11.501	NaN	11.015	11.438	11.605	11.796	11.675	12.187	11.996	11.7	11.626	11.437	11.15	11.349	11.325	11.035	11.569	12.019	11.658	12.02	11.627	11.417
399	Diurnal	Lateday	LOC_Os01g03144	11.405	11.801	11.622	12.186	12.148	12.354	12.103	11.813	11.556	11.366	11.36	11.338	11.523	11.986	12.079	12.169	12.244	12.282	11.354	11.637	11.714	11.277	10.835	10.748	12.052	NaN	11.313	12.156	12.073	12.058	12.068	11.958	11.635	11.584	11.239	11.06	10.478	11.07	11.607	11.346	11.28	11.614	11.649	11.814	11.618	11.042
400	Diurnal	Lateday	LOC_Os01g16920	6.6289	6.5098	6.7171	6.6595	6.6189	6.6894	6.4732	6.4733	6.344	6.506	6.3198	6.4097	6.4498	6.5324	6.5493	6.576	6.6244	6.4793	6.678	6.6104	6.5441	6.5443	6.3998	6.3725	6.521	NaN	6.4797	6.6154	6.6125	6.7325	6.594	6.6895	6.7372	6.6307	6.4875	6.4665	6.402	6.6478	6.3636	6.5709	6.5566	6.704	6.4609	6.5772	6.4379	6.5012
401	Diurnal	Lateday	LOC_Os08g23960	6.3067	6.299	6.4083	6.3244	6.4127	6.3651	6.2205	6.3436	6.3864	6.2361	6.2612	6.322	6.303	6.3418	6.3269	6.4216	6.2909	6.3161	6.4226	6.4009	6.2647	6.4078	6.2259	6.5347	6.9377	NaN	6.2815	6.2348	6.3678	6.4734	6.2708	6.3918	6.3103	6.3289	6.2372	6.268	6.2595	6.4527	6.2164	6.2288	6.5034	6.4701	6.391	6.2447	6.369	6.3502
402	Diurnal	Lateday	LOC_Os04g54180	6.6116	6.7904	6.6318	7.0016	6.6909	6.5092	6.5241	6.3271	6.4154	6.8189	6.5508	6.6793	6.7159	6.5324	6.4503	6.576	6.8154	6.4971	6.7548	6.422	6.5859	6.4078	6.3509	6.6114	6.7669	NaN	6.6246	6.7623	6.861	6.8328	6.7687	6.6492	6.679	6.3986	6.3948	6.4009	6.402	6.6784	6.7682	6.938	7.6047	7.7451	8.0402	6.867	7.076	6.8404
403	Diurnal	Lateday	LOC_Os03g55230	6.2183	6.2123	6.2503	6.2994	6.4529	6.2062	6.2396	6.4021	6.344	6.226	6.1084	6.2963	6.1687	6.1724	6.2336	6.1741	6.1399	6.1436	6.1325	6.2192	6.1032	6.1036	6.1196	6.1493	6.1297	NaN	6.2054	6.2592	6.1605	6.2873	6.4441	6.2276	6.1441	6.1533	6.204	6.0909	6.3721	6.1667	6.1129	6.0843	6.3581	8.7571	7.235	6.5432	6.2205	6.1196
1	Not Diurnal		LOC_Os01g46370	8.9876	10.291	9.1024	9.3496	9.1382	9.8675	9.831	8.7749	8.8834	9.1718	7.745	7.9821	8.4241	10.706	10.529	10.186	11.264	9.6777	9.0289	9.0962	8.6166	8.5733	9.1405	9.3995	8.704	NaN	9.7093	8.3516	8.1213	8.9891	10.386	8.1292	7.9779	8.6868	8.5641	8.5786	9.1933	9.2943	8.3248	8.5262	8.2598	7.7254	9.9734	8.866	8.8571	8.1183
2	Not Diurnal		LOC_Os01g62980	7.7566	10.666	7.6447	7.9237	7.5205	8.7785	10.415	8.7509	9.1289	9.9087	6.6725	7.0828	6.9575	10.617	10.393	10.51	11.197	10.522	10.432	9.3285	8.8999	10.263	10.173	10.126	8.6019	NaN	9.6335	7.9129	7.5019	8.5754	11.43	7.9897	8.339	8.7254	9.6054	9.8796	9.4594	9.6857	8.3743	8.9682	9.2285	8.6665	10.99	10.234	10.241	9.3644
3	Not Diurnal		LOC_Os02g55130	8.931	9.4546	9.0675	8.2836	7.8885	8.1795	9.1023	9.5565	9.8965	11.088	8.9424	8.6007	8.3447	9.0167	8.4323	7.8427	8.8142	8.1445	9.7526	9.662	10.033	10.127	10.587	10.336	9.5263	NaN	9.7954	8.8277	8.546	7.9744	8.2452	7.9721	8.652	8.9002	9.2184	9.5093	10.755	9.907	9.6699	8.7953	8.3786	7.6407	8.2369	7.7227	9.4793	8.9591
4	Not Diurnal		LOC_Os03g03810	10.549	7.8821	6.5365	6.6065	8.0314	8.4599	7.5056	7.0299	9.4324	8.9044	9.9012	7.071	8.2549	7.2723	7.6489	7.5088	6.8861	7.3326	8.752	7.067	6.7771	7.6905	7.6997	6.9307	6.8153	NaN	6.9594	9.148	8.3256	9.1443	7.9725	8.5943	9.3262	9.4178	9.3576	8.073	9.5361	8.8172	9.2126	8.3463	9.5885	8.411	7.9663	7.8961	7.488	7.0724
5	Not Diurnal		LOC_Os03g20870	11.312	10.973	11.19	10.911	10.945	11.117	10.795	11.153	10.951	11.199	11.463	11.756	11.376	11.57	11.008	10.679	10.896	10.61	11.189	10.884	10.85	10.649	11.577	11.439	11.677	NaN	11.527	11.437	11.134	10.556	10.801	11.004	11.368	11.057	10.993	11.09	11.75	11.54	11.636	11.948	11.729	11.162	11.676	11.597	11.946	12.452
6	Not Diurnal		LOC_Os03g48780	9.4888	10.903	9.1159	9.3616	9.9542	10.562	11.33	9.889	10.875	11.43	8.3272	9.4109	9.2263	10.84	10.455	10.126	10.031	10.14	10.434	10.021	10.364	11.12	10.414	10.111	8.9821	NaN	10.901	8.4031	7.7869	9.6006	10.82	10.229	9.898	10.226	10.793	11.174	10.977	11.037	9.321	10.238	10.393	11.15	11.839	11.146	11.392	9.9842
7	Not Diurnal		LOC_Os03g49440	11.318	12.763	12.89	11.386	11.037	11.019	10.752	8.511	8.3262	10.193	9.4011	11.521	10.827	14.039	14.039	13.427	12.495	12.139	9.7638	8.3337	8.0886	8.0955	9.4135	11.442	12.54	NaN	12.656	12.448	12.518	14.217	13.252	12.045	9.7095	8.8109	8.5576	8.3973	10.154	12.521	12.584	14.827	15.067	14.596	13.013	12.14	9.7742	10.067
8	Not Diurnal		LOC_Os03g59040	10.085	10.38	9.3723	8.6671	8.8118	9.0757	9.7934	9.2475	9.9209	10.704	9.7462	9.5732	9.7769	10.208	9.7089	9.1297	10.022	9.0457	9.5264	9.47	9.6886	10.355	11.365	11.123	10.79	NaN	10.616	9.8055	9.2163	8.7671	9.4828	9.229	8.9462	9.2212	9.8049	10.534	10.791	11.045	10.139	10.064	8.8304	8.0659	9.0227	9.0144	10.141	10.597
9	Not Diurnal		LOC_Os03g60260	7.1464	8.1541	8.4598	8.0536	9.024	8.8303	9.8186	8.7896	9.0038	10.44	7.7904	8.1934	7.7631	8.0859	8.7348	8.9355	10.366	10.042	9.3382	9.0406	9.2654	9.0523	8.5762	7.6409	7.1259	NaN	7.9549	6.7798	7.1906	8.0282	10.337	8.9842	8.595	9.131	9.2311	9.4977	8.0773	8.7004	8.4843	7.8721	9.4048	9.4556	10.11	10.751	10.952	11.563
10	Not Diurnal		LOC_Os04g32320	11.481	11.044	11.293	11.688	11.009	10.948	10.919	10.326	11.214	11.603	10.043	8.6632	9.8885	11.549	11.078	11.345	9.9652	10.958	10.657	11.118	10.705	11.209	11.179	11.318	10.874	NaN	11.748	11.583	11.2	11.316	10.669	10.594	9.8462	10.139	9.979	10.601	10.296	11.066	11.219	12.844	11.523	9.7295	9.2301	9.1483	9.0292	9.0638
11	Not Diurnal		LOC_Os04g38720	10.574	10.065	11.102	10.859	10.355	9.9901	9.8423	9.2161	9.4584	8.9564	9.3424	8.7497	9.5087	9.7698	9.7253	9.6707	10.826	10.293	10.722	10.221	9.6558	9.8232	10.45	10.077	10.564	NaN	10.599	9.844	9.9852	10.87	10.762	10.081	9.4839	9.5721	9.912	9.945	10.886	10.031	9.5833	10.196	10.168	9.6139	10.855	9.3359	9.4448	9.3316
12	Not Diurnal		LOC_Os04g54830	12.068	11.888	11.492	11.516	10.737	9.7468	10.508	11.148	11.567	11.939	10.792	11.26	11.565	10.583	11.515	11.486	10.45	11.068	10.717	11.127	11.734	12.278	12.012	12.328	11.91	NaN	12.324	11.448	10.68	10.882	10.728	10.398	9.6949	11.165	11.623	12.053	11.451	11.464	11.007	10.714	9.832	10.087	10.244	10.694	11.434	11.597
13	Not Diurnal		LOC_Os04g55850	9.9554	10.281	10.725	10.467	9.2719	9.8983	9.242	8.9535	10.333	11.238	9.8979	8.4896	8.4645	8.9688	9.391	9.5359	9.1384	9.4239	9.2169	9.4345	9.7867	11.076	11.814	11.462	9.7357	NaN	11.305	10.227	10.145	10.165	9.2905	9.3038	8.7528	9.1593	9.9362	10.83	10.874	10.73	9.8973	9.9584	8.6999	8.0032	8.1273	8.3423	9.7141	11.091
14	Not Diurnal		LOC_Os05g07710	9.1408	9.7332	9.893	9.6001	10.014	9.5157	8.67	8.8607	9.9363	9.5342	11.169	8.8139	8.9984	9.4744	9.9284	9.6338	8.8327	8.752	8.5855	9.1866	9.3335	9.5438	9.4734	9.9782	9.4069	NaN	10.559	10.383	10.181	9.6393	8.8727	8.9873	8.5787	8.781	8.9545	9.3233	9.0179	9.7324	9.3949	9.5658	8.1045	7.6632	7.5133	7.4585	7.9852	8.1331
15	Not Diurnal		LOC_Os05g37970	10.849	11.072	11.091	10.764	9.9397	11.205	11.487	10.935	11.899	12.36	9.4413	10.646	10.706	11.506	11.091	10.566	10.912	11.508	12.182	11.581	11.526	11.896	12.287	11.865	11.344	NaN	12.093	10.711	9.7759	11.062	11.615	10.613	10.371	11.235	11.588	11.722	12.369	11.821	10.782	11.243	11.304	10.141	12.39	11.093	11.908	11.826
16	Not Diurnal		LOC_Os05g38150	9.9634	9.7489	9.264	9.4464	9.5162	9.4737	9.8873	9.8284	9.6436	9.6969	9.272	9.0648	9.5263	9.1871	9.1192	8.8216	9.0942	9.9904	9.3444	9.1445	9.4104	9.5043	9.8714	10.106	9.7202	NaN	9.8272	9.0046	8.6418	8.9198	9.2564	9.4733	8.7845	9.2164	9.2726	9.6647	9.6083	10.521	9.435	9.1473	9.42	9.2926	9.5191	9.5864	9.4805	9.652
17	Not Diurnal		LOC_Os05g48330	10.398	10.494	10.407	9.9281	8.6313	10.143	10.524	9.5744	10.645	10.967	9.6967	10.453	10.621	10.772	9.7609	9.3497	9.5975	9.5132	9.4668	9.5577	10.064	10.539	11.753	11.333	10.453	NaN	11.299	9.6775	8.3508	8.8749	9.9662	8.7326	7.8739	8.6022	9.81	10.536	11.613	11.551	10.083	10.482	9.8534	8.5881	10.371	9.5043	9.7826	9.8172
18	Not Diurnal		LOC_Os06g04889	8.5096	8.0271	9.0675	7.7227	9.0646	9.2032	9.6471	10.052	10.609	9.8743	9.9681	9.253	8.6738	8.5353	7.9799	7.9252	8.1608	9.2546	12.387	10.494	10.7	10.897	11.104	8.6245	8.7919	NaN	9.3433	8.9271	8.5128	8.7185	8.6585	9.8044	9.5994	10.146	11.016	11.107	11.671	10.485	9.7156	10.058	10.414	8.6462	10.299	9.8422	9.9363	10.785
19	Not Diurnal		LOC_Os06g13560	9.5269	9.3669	9.3658	8.2242	8.016	8.4806	9.4325	8.4227	9.1938	9.9862	8.9326	8.9921	9.1777	9.1989	8.1712	8.3477	8.3587	8.0495	9.22	8.8275	8.6972	9.4337	10.645	9.8564	9.8521	NaN	10.096	9.089	8.0595	7.6337	9.2989	8.4666	7.8739	8.2969	8.9579	9.8581	11.18	10.777	9.7033	9.1909	8.17	7.496	8.9817	7.3805	8.0039	7.8368
20	Not Diurnal		LOC_Os06g25010	10.138	9.9718	9.6805	10.41	9.7019	9.8471	9.9712	9.8047	10.531	10.215	10.381	10.06	10.853	9.9551	9.2778	10.023	10.225	10.218	10.907	8.9778	10.315	10.015	9.6673	10.27	9.2966	NaN	9.7888	9.7018	10.081	9.4447	9.5711	9.3497	10.974	9.8807	9.7772	9.5425	9.5399	9.8126	10.381	9.4095	9.008	9.3281	9.1888	9.6353	8.9814	8.9684
21	Not Diurnal		LOC_Os06g36560	7.9733	10.96	10.214	8.9487	7.6099	7.4042	7.584	6.7206	6.7792	8.1294	7.3191	8.529	7.4061	10.478	9.5562	8.6843	8.7446	6.8328	6.9743	6.9741	7.8559	6.6182	7.9939	7.0413	7.8655	NaN	8.7661	9.0227	9.5408	9.1648	10.2	6.7424	6.87	6.6307	6.8239	7.1201	7.2772	8.959	9.8336	9.4509	9.379	7.3482	7.4778	6.7202	6.9348	8.3957
22	Not Diurnal		LOC_Os06g41360	9.8262	9.7469	8.8052	8.8194	8.7178	8.578	9.3158	9.954	10.136	10.976	10.081	10.563	9.4627	8.5964	8.532	9.1002	7.8965	9.8227	8.3663	9.9574	10.207	11.045	9.6887	10.719	9.723	NaN	10.484	9.5832	9.131	9.1684	9.5548	9.189	8.9654	10.142	10.833	11.022	11	10.742	10.208	9.6913	9.5026	9.4781	9.2345	9.4994	10.168	10.39
23	Not Diurnal		LOC_Os07g48160	12.574	12.812	12.808	12.395	11.987	12.266	12.311	11.766	12.814	13.191	12.092	11.537	11.538	12.447	12.279	12.029	11.9	12.18	12.659	12.338	12.569	12.922	13.384	12.967	12.55	NaN	12.99	12.082	11.663	11.949	11.999	11.592	11.053	11.536	12.085	12.687	12.455	12.752	12.177	12.724	11.85	10.338	11.797	10.844	11.228	11.233
24	Not Diurnal		LOC_Os08g17784	10.018	11.745	10.769	11.146	9.3185	9.5007	7.9922	7.2596	8.0565	8.3148	7.0416	7.3465	8.4897	10.65	10.847	10.653	10.355	8.6989	8.0056	8.0912	7.7041	8.122	10.914	11.414	11.777	NaN	12.752	12.075	11.53	11.533	10.194	9.5853	7.5343	7.8757	7.6417	8.0159	10.133	11.576	10.667	11.903	10.228	8.7031	8.4905	7.1773	6.728	6.6096
25	Not Diurnal		LOC_Os08g33710	10.982	12.039	10.51	11.382	10.312	10.601	10.309	9.5896	11.33	12.82	10.035	10.402	9.7123	12.219	11.311	11.269	10.071	11.152	9.4597	10.759	11.011	12.276	11.728	12.548	11.293	NaN	12.395	11.686	11.158	10.359	11.499	10.07	9.6608	10.126	11.055	11.506	11.544	11.794	11.88	11.289	9.3517	8.5333	9.5109	8.3781	9.2547	8.4241
26	Not Diurnal		LOC_Os08g37130	12.788	11.966	12.296	11.653	11.025	11.362	10.87	11.5	11.557	11.539	11.33	11.646	12.271	12.121	11.618	11.042	11.971	11.163	12.113	11.29	11.075	11.643	12.511	12.913	12.766	NaN	12.217	12.212	11.792	10.811	10.978	10.802	11.45	11.13	11.23	11.707	11.991	12.031	11.836	11.627	10.959	10.287	11.22	11.587	12.584	13.78
27	Not Diurnal		LOC_Os09g25770	10.148	9.9535	9.7277	9.823	10.027	10.557	10.469	10.002	10.268	10.739	10.216	10.143	9.9831	10.171	9.8973	9.5926	10.331	10.233	11.184	10.443	10.429	10.184	10.728	9.961	10.276	NaN	9.482	9.7707	9.6175	9.3532	10.318	10.21	10.221	10.104	10.391	10.16	10.552	9.5253	9.7033	9.351	9.4533	9.3453	10.037	9.8041	10.134	10.112
28	Not Diurnal		LOC_Os09g31270	8.7007	10.547	9.5429	9.8972	10.275	10.387	10.33	9.494	9.3263	9.6494	8.8214	9.2733	8.9785	11.126	11.07	11.047	11.495	10.612	9.7638	9.5736	9.2607	8.9553	9.2358	9.086	9.3733	NaN	9.427	9.2934	9.4066	10.336	10.991	9.9614	9.4792	9.3145	9.1899	9.1452	8.8902	9.4811	9.3384	9.5441	9.3951	9.4961	9.8904	9.4677	9.3218	8.8428
29	Not Diurnal		LOC_Os11g02240	12.949	13.287	13.521	12.852	11.453	9.9964	11.592	11.424	11.9	12.394	10.975	10.87	10.872	10.485	12.661	12.839	11.461	11.438	11.92	11.799	12.121	12.528	12.412	11.654	12.225	NaN	11.777	11.713	12.135	12.386	11.568	9.6027	9.2885	11.106	11.258	11.918	10.356	12.212	12.115	12.137	12.857	11.079	11.073	11.144	11.422	11.662
30	Not Diurnal		LOC_Os11g08590	9.3189	9.2832	9.5063	9.3645	9.3656	9.3598	9.2624	9.6518	9.8039	8.9102	9.803	10.179	9.6555	9.1563	10.003	9.9235	9.4036	9.7166	10.678	9.8034	9.6459	9.7076	9.3752	9.3328	9.759	NaN	9.3814	9.9194	9.9669	9.9399	9.3008	10.085	9.9127	9.9511	9.8242	9.8777	9.3304	9.5512	9.6623	9.784	10.354	9.8514	10.392	10.209	10.235	11.002
31	Not Diurnal		LOC_Os11g18570	8.5756	9.9107	9.8435	9.5192	7.9822	9.5564	9.6673	8.09	8.9501	10.857	8.2504	8.6785	8.6322	10.121	9.9089	10.326	10.21	9.2014	9.6019	9.2108	8.7999	8.7858	10.252	8.6859	8.5287	NaN	9.5065	8.3927	8.234	8.838	9.6684	7.5256	7.349	7.8012	8.9469	9.5387	9.6051	9.6474	9.9398	10.187	10.017	8.0301	9.9069	8.1286	9.1386	9.1313
32	Not Diurnal		LOC_Os11g26760	8.6584	9.4546	8.8263	8.1347	8.1917	7.9677	8.8472	8.2285	8.3927	8.966	7.4844	7.4962	7.8312	9.8421	9.1991	9.6272	9.9784	9.3823	10.154	9.6208	9.2278	9.1927	9.852	9.4627	9.1195	NaN	9.1532	8.3366	8.5302	9.1332	10.253	9.1358	9.2399	9.6013	10.116	9.7707	10.532	9.3118	8.974	9.4311	9.2317	8.4412	9.3585	9.363	9.1661	8.3791
33	Not Diurnal		LOC_Os11g43760	9.8153	11.696	11.521	11.852	10.251	10.942	10.166	7.842	9.7659	11.367	8.1743	6.9073	7.522	10.522	10.794	11.239	10.036	10.988	8.9063	10.196	9.4719	11.118	10.99	11.776	10.171	NaN	12.358	10.994	10.854	11.176	10.658	9.8321	8.1869	9.0381	9.6258	10.604	10.212	11.301	10.451	11.24	9.0529	6.9605	7.1442	6.8721	7.4457	7.791
34	Not Diurnal		LOC_Os12g02390	9.7464	9.3925	9.5446	9.4005	10.084	9.5314	9.6268	10.172	9.9608	9.3447	9.9667	10.362	10.05	9.5489	9.9211	9.9817	9.6198	9.9156	9.6783	9.827	9.9034	9.537	9.0052	9.3057	9.8817	NaN	9.1659	9.6191	9.8248	9.8584	9.4574	9.4707	9.7082	9.8492	9.4908	9.2514	8.9514	9.3961	10.171	9.4737	9.6543	9.5389	8.7774	9.5747	9.4994	9.1458
35	Not Diurnal		LOC_Os12g31860	7.9873	10.039	10.365	10.398	11.074	11.42	11.609	9.2971	10.071	11.121	8.0103	7.4962	7.3113	7.4486	7.6607	8.2486	8.0323	10.774	10.428	10.251	10.463	10.518	10.979	8.6859	8.4656	NaN	10.283	8.6766	7.8355	8.9279	10.672	10.4	8.3446	9.3516	10.017	10.786	9.2143	10.339	8.9265	8.4978	9.364	7.312	7.872	8.5437	9.7548	9.842
1	Not Diurnal		LOC_Os01g06310	6.6033	6.6117	6.8522	6.5131	7.1372	6.7534	6.5111	6.8203	6.654	6.6177	7.3283	6.9949	7.0833	6.5324	6.7859	6.5162	6.5341	6.6146	6.824	6.6913	6.5441	6.6558	6.56	6.7673	7.0158	NaN	6.8167	7.1104	7.8072	7.0024	6.4221	7.3434	7.2032	7.1732	6.6873	6.4965	7.1976	6.7889	6.8271	6.7791	6.5893	6.9767	6.6326	6.6741	6.798	6.9508
2	Not Diurnal		LOC_Os01g45640	6.999	6.9526	6.9784	6.7837	7.0385	6.9037	6.4805	6.7349	7.3496	8.6426	6.5033	7.6836	6.5946	6.6352	6.914	6.547	6.3937	6.5899	7.0952	6.895	7.0207	6.855	7.0901	6.695	6.9682	NaN	6.8323	6.9698	7.1509	6.6265	7.6217	7.0705	7.0295	6.7859	6.9328	7.6397	7.1575	7.0265	7.0494	6.7596	6.7356	6.9767	6.9697	6.4995	6.6792	7.5194
3	Not Diurnal		LOC_Os02g36880	10.385	10.489	10.495	10.148	8.7343	7.9914	8.1669	7.3586	7.3976	7.2899	7.6966	8.4201	9.5056	10.324	9.8221	9.7398	10.122	8.7303	8.1952	8.0364	7.5397	7.3974	8.2887	9.8209	9.8475	NaN	9.3911	10.056	10.058	10.095	8.673	8.693	8.205	8.0893	7.843	7.5151	7.7019	8.7503	8.6487	9.1259	8.8321	8.8404	8.1848	9.0194	9.0052	8.8133
4	Not Diurnal		LOC_Os02g37960	8.1403	7.5911	8.0626	7.8074	9.6041	8.9056	8.7284	9.4136	8.5478	7.8291	9.2921	8.7471	8.3083	7.5954	8.0555	8.048	8.1972	9.002	9.0497	8.7502	8.7279	8.3835	8.442	7.4611	8.0002	NaN	7.7213	8.1112	8.3739	8.3105	8.2711	9.2652	9.453	9.1677	8.7522	8.2717	8.6963	7.7886	8.043	8.2699	8.445	9.0667	8.3577	9.6412	8.756	8.5887
5	Not Diurnal		LOC_Os02g43820	7.1237	7.1467	7.1258	7.3387	7.1643	8.1293	8.3974	7.9005	8.5023	8.7227	8.1923	7.6673	7.12	7.5448	7.8388	7.5767	7.5424	8.4829	8.5048	7.9031	8.6555	9.2893	9.1632	8.1838	7.6134	NaN	7.9252	7.4341	7.0568	7.4126	7.7862	8.2047	7.9936	8.128	8.6575	8.8709	9.2088	8.1939	8.2968	8.7099	8.2953	9.5762	9.4246	8.5083	8.39	8.9806
6	Not Diurnal		LOC_Os02g51930	7.7534	7.1517	9.1501	8.0198	8.4638	7.3213	7.0954	7.31	7.8643	7.5082	7.8523	7.8116	8.4897	8.3277	8.8761	8.262	7.0322	7.312	6.8756	7.2881	7.2573	6.7887	7.2627	7.3717	8.086	NaN	7.2392	9.0075	9.0312	8.0931	9.1449	7.4376	7.4418	7.6765	7.4528	7.1201	7.3728	7.1046	8.4075	7.7695	8.4655	8.564	7.4461	7.0723	6.8515	7.0332
7	Not Diurnal		LOC_Os03g17870	6.9459	6.5186	6.7093	6.8538	6.9412	6.7115	6.557	6.9679	7.7142	7.1527	6.8656	7.142	6.8749	6.4744	6.8076	7.1513	6.2581	6.5899	6.7699	6.6855	6.8765	6.3965	7.4964	6.5965	6.7353	NaN	6.6246	6.7373	6.5713	6.5422	6.2999	6.6728	6.2854	6.5364	6.3435	6.2997	6.663	6.4933	6.573	6.6372	6.4503	6.5401	6.515	6.4044	6.9	6.6926
8	Not Diurnal		LOC_Os03g21060	8.4298	6.9921	7.3124	6.254	7.7223	7.2376	6.9463	7.7008	7.6977	7.5234	8.5374	7.8292	7.8426	6.7105	6.8184	6.7021	6.7291	7.2435	7.4708	7.5767	7.8008	9.3493	7.9116	7.2441	7.3603	NaN	7.4839	7.5229	7.2338	7.1678	6.8641	7.9261	7.7382	7.979	7.498	7.827	8.6662	8.0588	7.7302	7.571	7.0328	7.7803	7.2462	7.4106	7.6145	7.7501
9	Not Diurnal		LOC_Os03g51350	9.5457	9.6876	8.5247	9.3517	8.6859	9.5472	8.7759	9.4358	9.2253	9.5766	8.652	8.9295	8.8614	9.8318	9.0623	8.8984	8.8453	8.7049	9.213	9.0615	8.8957	9.2392	9.6645	9.4094	8.9616	NaN	9.0727	8.9772	8.5187	7.9174	9.1645	8.221	8.2915	9.3838	8.8703	8.9221	9.3446	8.4968	9.0886	8.9066	8.7847	8.6622	8.1562	8.4141	9.4983	8.6348
10	Not Diurnal		LOC_Os04g19740	9.0006	8.9965	9.0393	9.2743	9.5691	9.4982	9.2759	9.2546	9.1598	9.5342	8.7576	8.5664	8.2841	8.443	8.931	8.9605	8.7643	9.1246	9.247	9.1111	9.3335	8.9612	8.7091	8.6245	8.7753	NaN	8.3549	8.653	8.7946	8.7886	8.8727	9.0846	8.8652	8.7136	8.8357	8.4336	9.1185	8.2662	8.2124	8.2732	8.1984	8.6896	8.4766	8.2408	8.407	7.8008
11	Not Diurnal		LOC_Os05g43390	8.0825	6.8954	7.1381	7.3074	8.3249	7.5106	7.1801	7.5599	7.7727	8.6713	8.0869	7.9821	7.7554	6.7484	7.4349	6.8784	6.939	7.705	7.9559	7.2441	7.8511	7.258	7.2771	6.6674	6.9068	NaN	6.9872	7.2034	7.6257	7.241	7.2525	7.8025	7.7839	7.4334	7.4374	7.2605	7.7483	7.0013	7.416	7.7057	8.18	9.1473	7.7012	7.8609	7.2422	7.3144
12	Not Diurnal		LOC_Os07g48450	8.1931	6.7411	8.6673	9.5708	7.8488	7.0101	6.7125	7.1004	7.5198	8.1738	7.8495	7.0828	6.4872	6.354	6.9449	6.6956	7.1991	7.8731	7.4172	7.3151	7.7041	7.9719	7.0602	6.4074	8.2681	NaN	7.5715	8.5824	8.4943	9.9046	7.6084	9.6898	8.8508	8.8648	8.3166	8.8617	8.6541	8.2263	7.6955	9.0826	8.2744	9.0608	7.7753	8.9961	8.6432	9.6498
13	Not Diurnal		LOC_Os09g33530	8.5204	7.9694	8.614	8.7995	9.3011	9.1897	8.8129	9.1635	8.7873	8.1887	8.4287	8.1642	8.0437	7.5401	8.2984	8.7108	9.0291	9.434	9.3725	9.0299	8.8829	8.1849	8.0916	7.5501	7.8749	NaN	7.5329	7.983	8.4796	9.1016	9.0312	9.8353	9.7107	9.1612	8.6137	8.2158	7.8982	7.4878	7.8156	7.7776	8.5332	9.5078	9.2688	9.4613	8.8849	8.9115
14	Not Diurnal		LOC_Os09g39910	8.9506	8.462	8.3004	8.6432	8.8855	9.2918	9.0324	8.8553	8.9292	9.0559	8.8571	9.2438	9.0345	8.9097	8.7429	8.9391	8.5657	9.1135	9.1864	9.1934	9.152	8.9853	8.9183	9.6123	9.2355	NaN	9.1273	8.9868	8.7767	8.5422	8.7244	9.119	9.2581	9.1806	9.0437	8.9091	9.2568	9.3026	8.6527	8.7861	8.6914	8.7475	8.7606	8.85	8.4873	8.7753
15	Not Diurnal		LOC_Os12g29400	8.8781	8.4031	9.2624	9.6048	9.6494	10.104	9.0487	9.0621	8.9133	8.5905	9.1358	8.6962	8.6156	9.1197	9.1559	9.0966	9.447	9.577	9.5405	9.5059	9.3162	9.0375	9.2107	8.7772	9.2148	NaN	8.7566	8.9916	8.998	9.3293	9.3956	9.6106	9.4256	9.3114	9.0773	8.5405	9.3685	8.4454	8.6306	10.028	9.1644	9.4242	9.5244	9.047	8.7455	8.4863
16	Not Diurnal		LOC_Os12g41680	8.994	8.5564	8.7413	8.2751	8.7832	8.3208	8.7217	9.0614	9.3083	9.3871	9.098	8.1439	8.4007	8.6675	8.6511	8.2971	8.7261	8.9818	9.229	9.4719	9.447	9.5149	9.2141	8.6616	8.7166	NaN	8.4431	8.5163	8.5187	8.9484	8.9277	9.4036	9.3901	9.6871	9.749	9.8531	9.1482	8.9385	8.87	8.6276	8.1675	8.3549	8.5796	9.2937	9.7361	10.064
1	Not Diurnal		LOC_Os01g02020	10.704	10.612	11.103	10.848	10.35	11.011	10.842	10.661	10.466	10.993	10.351	10.816	10.355	11.28	10.841	11.229	10.2	11.266	10.292	10.661	10.197	10.388	10.109	11.028	10.933	NaN	11.271	10.992	10.711	10.913	11.142	11.088	11.068	10.712	10.595	10.781	10.735	10.915	10.855	10.936	10.914	11.122	11.145	10.602	11.514	12.093
2	Not Diurnal		LOC_Os01g03730	6.5118	6.9218	7	7.0981	6.5758	6.639	6.8867	6.7847	6.3236	6.4521	6.3287	6.4097	6.3133	6.6352	6.6381	7.281	7.0322	7.0586	6.6441	6.6855	6.8865	6.4194	6.56	6.9988	6.8346	NaN	6.6246	6.5849	6.709	6.9117	6.6572	6.3371	6.3341	6.3755	6.3566	6.332	6.5188	6.3906	6.4009	6.6472	6.8761	6.5011	6.5238	6.8158	6.3757	6.4229
3	Not Diurnal		LOC_Os01g03914	11.126	11.046	10.839	11.638	10.995	11.449	10.506	11.313	10.916	10.688	11.113	11.467	11.652	10.886	10.756	10.542	10.489	11.178	11.267	10.934	10.919	11.08	11.555	10.991	10.882	NaN	11.648	11.275	10.822	11.44	11.283	11.001	10.735	11.128	11.055	11.704	11.514	11.748	11.783	12.504	12.227	11.431	11.633	11.155	11.992	12.702
4	Not Diurnal		LOC_Os01g04380	7.0855	7.2091	6.9134	7.3922	7.2776	7.6418	7.3205	7.4137	7.4205	7.0658	7.2569	6.6793	6.951	7.4817	7.1338	7.2444	7.1775	7.6574	7.9062	8.0849	7.6946	7.5721	7.944	7.2737	8.1041	NaN	7.5715	7.5993	7.164	7.4405	7.223	7.6503	8.0984	8.2012	8.307	7.7004	7.9727	7.3299	7.2947	8.1814	7.6734	7.4918	7.5857	7.6384	7.6637	7.3217
5	Not Diurnal		LOC_Os01g07530	14.317	13.925	13.977	12.947	12.836	12.117	13.526	13.642	14.102	14.703	14.668	13.818	14.112	14.253	13.648	13.383	13.433	12.772	12.512	13.531	14.126	14.43	14.32	14.355	13.663	NaN	14.507	13.742	13.255	12.557	12.988	12.654	13.625	13.629	14.253	14.512	14.454	14.157	14.022	13.507	12.039	11.591	12.136	12.54	13.289	13.22
6	Not Diurnal		LOC_Os01g09460	6.872	6.5955	6.5756	6.8452	6.988	6.9688	6.7566	7.0361	6.8238	6.6643	6.7391	6.6946	6.63	6.7105	6.8913	6.7234	6.6349	6.9242	7.1856	7.3017	7.2084	6.6182	7.0602	6.356	6.8966	NaN	6.7722	6.8139	7.0809	7.1396	7.0788	7.2978	7.1597	7.2516	7.2816	7.1372	7.1777	6.8605	7.1304	6.9154	6.9888	6.9605	6.9569	6.8283	6.8258	6.8526
7	Not Diurnal		LOC_Os01g09640	8.6353	8.9928	9.2799	9.8943	10.148	11.235	10.486	9.8183	10.068	10.388	10.037	9.9743	8.6738	10.354	9.9524	9.7771	10.068	10.611	9.792	10.219	9.6855	10.182	9.7757	9.6002	8.8574	NaN	10.172	9.8154	9.6246	10.333	10.671	10.649	10.132	10.132	10.091	10.34	11.294	10.93	9.4428	11.404	10.008	10.674	10.291	10.235	10.116	9.3408
8	Not Diurnal		LOC_Os01g11600	7.9849	8.6882	8.2498	8.1438	8.7704	8.6973	8.7196	7.9152	8.0125	8.678	8.7254	7.8552	8.2427	8.7622	9.4718	9.1179	8.8209	8.5737	8.6711	8.0547	8.1032	7.7901	8.1823	8.1636	8.3823	NaN	9.0344	8.8574	8.6015	8.8065	9.789	8.9487	8.3657	7.8381	8.211	8.2805	8.2855	8.7545	8.4815	11.156	10.501	10.152	10.058	8.8459	8.5246	8.7328
9	Not Diurnal		LOC_Os01g12430	6.165	6.254	6.2503	6.3471	6.2918	6.3272	6.3443	6.3271	6.3021	6.4919	6.1625	6.2509	6.2519	6.3892	6.292	6.3725	6.2315	6.2682	6.2823	6.2192	6.2722	6.2574	6.3998	6.356	6.333	NaN	6.2681	6.272	6.2043	6.4193	6.2799	6.3095	6.3471	6.2712	6.3435	6.332	6.2344	6.3121	6.1967	6.3698	6.2961	6.2441	6.3531	6.2447	6.3135	6.3804
10	Not Diurnal		LOC_Os01g12820	7.7566	7.7094	7.881	8.0112	7.5931	7.7117	7.5524	7.7532	7.6448	7.8678	7.5674	7.741	7.4257	7.5237	7.7898	9.0454	7.6171	7.5509	7.7603	7.6971	7.8283	7.9298	7.567	7.7998	7.8223	NaN	7.3886	7.6129	8.1159	8.5325	7.8291	7.6452	7.6884	7.913	7.8048	7.6675	7.8289	7.3299	7.6113	7.4224	7.4878	8.3464	7.5814	7.6384	7.5924	7.5625
11	Not Diurnal		LOC_Os01g13280	7.8805	7.6022	7.4921	7.6498	7.3983	7.9677	7.7428	7.8079	7.8943	7.7706	7.873	7.3642	7.6364	7.3138	7.5332	7.4779	7.2356	7.8593	8.2562	8.2004	8.181	8.1616	8.1662	7.8881	8.312	NaN	7.6912	8.0095	8.1159	7.6579	7.6706	8.372	8.571	8.3435	8.4607	8.2253	8.3004	7.8465	7.8004	7.4869	7.2531	7.4358	7.4601	7.59	7.6882	7.5088
12	Not Diurnal		LOC_Os01g15340	6.2346	6.2762	6.5709	6.2994	6.4056	6.3272	6.4221	6.4733	6.4243	7.6106	6.4733	6.5592	6.5067	6.2963	6.9558	6.226	6.2581	6.8131	6.3263	6.1795	6.2581	6.5066	6.3998	6.4233	6.2333	NaN	6.3523	6.7202	6.3298	6.3901	7.5963	6.3918	6.2501	6.2596	6.3066	6.2997	6.5746	6.3307	6.6584	6.344	7.0328	6.3356	6.4161	6.7326	6.4846	6.4949
13	Not Diurnal		LOC_Os01g19800	9.4309	9.0361	8.8146	8.6357	7.9822	7.9772	7.9089	7.4489	7.3606	7.8174	7.2716	7.2216	7.7265	8.7002	8.7892	8.6286	8.4791	7.5784	7.6801	7.5398	6.9941	7.0153	8.3101	8.2462	8.6491	NaN	8.9733	8.2724	8.133	8.6246	8.323	7.3569	6.9917	7.2209	7.0985	7.444	8.3004	8.7503	8.0902	8.5181	8.1242	7.4358	7.7012	7.271	7.1775	7.3024
14	Not Diurnal		LOC_Os01g27449	7.1024	6.7665	6.9134	6.8207	6.7259	6.7534	6.6997	6.7473	6.8472	6.777	7.2463	7.6068	7.5629	6.861	6.7462	6.737	6.4332	6.5455	6.678	6.8756	6.7154	6.7165	6.4259	7.166	7.6237	NaN	6.7347	6.7714	6.6211	6.4332	6.4674	6.4408	6.7372	6.6155	6.5985	6.6519	6.9975	6.8014	6.7978	6.6664	6.4949	6.3016	6.5043	6.3881	6.4316	6.3727
15	Not Diurnal		LOC_Os01g29180	7.4377	7.1078	6.8588	6.9313	7.18	6.5633	6.6242	6.667	7.338	6.8189	6.7063	6.9949	7.1678	7.0681	7.3934	6.8502	7.5812	6.6607	6.8361	6.8182	6.4484	6.5995	8.7	6.6531	7.304	NaN	6.8995	7.2808	6.9697	6.9755	6.8861	7.319	7.4116	6.9576	6.7159	6.9371	7.1976	6.7063	6.9897	6.7197	6.8687	7.4167	7.2053	7.3065	7.5383	7.5869
16	Not Diurnal		LOC_Os01g36790	6.5447	6.3991	6.5709	6.4742	6.9369	6.8531	6.7566	7.0419	7.1432	7.3045	7.0499	6.5899	6.5431	6.5554	7.381	6.7948	6.6448	7.1358	7.2936	6.7564	7.3028	6.8281	7.2473	6.5807	6.458	NaN	6.5332	6.7879	6.5332	6.6265	6.9154	6.8427	6.9644	6.8662	6.8953	6.8347	6.9734	6.4933	6.87	6.8516	7.2531	8.0114	8.3927	7.4257	7.2881	8.1262
17	Not Diurnal		LOC_Os01g39020	9.6827	8.8231	9.8726	9.6253	9.8348	10.815	10.241	9.5963	9.8701	9.6029	8.6614	8.7429	8.8341	8.4401	8.3582	8.5097	9.8197	10.469	9.9401	9.7671	9.5681	9.3697	9.4352	8.7249	9.2775	NaN	8.5047	8.9175	9.0695	8.9863	10.368	9.3894	8.943	9.0542	9.3911	9.3165	8.9772	8.7364	8.4382	8.4789	8.0933	8.134	9.9562	8.5717	8.7842	8.1129
18	Not Diurnal		LOC_Os01g40950	6.384	6.4902	6.2353	6.254	6.2918	6.2524	6.5771	6.3436	6.6205	6.4654	6.3553	6.6793	6.4682	6.4116	6.9764	6.3725	6.2049	6.6858	6.9993	6.3355	6.5549	7.3326	7.567	6.8482	6.9172	NaN	6.6462	6.6816	6.4432	6.4476	6.6757	6.3918	6.5234	6.4436	6.56	6.553	7.6531	6.6478	7.2135	6.4186	6.7881	6.9605	6.8146	6.5432	6.4178	7.6704
19	Not Diurnal		LOC_Os01g45670	9.4977	8.588	9.2279	9.6886	9.1748	9.3843	8.9768	9.2407	9.6678	9.7354	10.306	10.556	10.138	9.4102	9.1705	8.7696	8.2821	8.6785	8.691	8.9897	9.2394	9.4127	9.625	9.7879	10.313	NaN	9.6705	10.015	10.155	9.4331	8.6649	8.7785	9.3645	9.1626	9.1708	9.3252	10.258	9.5758	9.666	8.9526	8.5061	8.6896	8.6443	9.0244	9.1966	9.4542
20	Not Diurnal		LOC_Os01g46580	10.287	9.9756	9.7579	9.2872	9.7335	9.4035	10.15	10.246	10.289	10.382	10.388	10.317	10.144	10.073	9.9317	10.005	9.9076	9.7287	10.692	10.307	10.461	10.571	10.758	10.55	10.335	NaN	10.033	9.9781	10.152	9.6791	9.7472	9.8771	10.347	10.338	10.589	10.502	10.744	10.274	10.206	10.298	10.461	9.9555	10.191	10.298	10.556	11.063
21	Not Diurnal		LOC_Os01g47130	6.8466	6.7904	6.5065	6.5	6.6189	6.4033	6.5241	6.5577	6.4812	6.7669	6.5033	6.4614	6.7091	6.3659	6.5346	6.8502	6.5051	6.4912	6.5207	6.4009	6.2581	6.6773	6.3509	6.3411	6.5327	NaN	8.9682	6.3686	6.4066	6.6068	6.3182	6.727	6.6629	6.2829	6.7469	6.2074	6.4472	6.2448	6.2363	6.3313	6.4503	6.3016	7.1054	6.4918	6.6012	6.3181
22	Not Diurnal		LOC_Os01g50400	9.3089	9.3669	7.65	7.0656	6.4127	6.1603	6.3933	6.3827	6.4053	7.0658	6.6927	8.6305	9.7894	7.4863	8.0119	7.7485	6.2745	6.2325	6.1137	6.3255	6.419	6.4321	7.5422	9.5136	9.0621	NaN	6.9872	8.3858	9.2614	6.9117	7.1545	6.3779	6.6548	6.4536	6.3066	6.5667	6.637	6.5152	7.1179	7.1269	7.1429	7.0329	6.7954	7.188	7.565	7.9335
23	Not Diurnal		LOC_Os01g50410	7.8481	8.5186	8.0641	8.2794	7.1465	6.8531	7.4375	7.5285	7.9982	9.8765	8.0128	8.8402	7.8193	7.9523	8.2222	7.6543	7.7151	7.2728	7.8778	7.3195	8.3145	8.2105	8.5597	9.2208	8.2243	NaN	8.9682	8.2694	8.4364	8.1532	9.9081	8.093	7.5796	7.8492	7.7482	8.3808	9.287	7.7737	9.4447	8.3175	8.0122	7.6499	8.0422	8.7994	9.3567	10.361
24	Not Diurnal		LOC_Os01g50440	6.7922	6.9921	6.8665	6.1901	6.4665	6.1148	7.1325	6.4529	6.6461	6.6891	6.6658	6.3081	6.526	7.0145	6.5142	6.8502	6.3576	6.4545	6.5862	6.5789	6.4021	6.5995	6.8557	6.3137	6.4177	NaN	6.7058	6.4836	6.2921	6.2726	7.2018	6.8167	6.7234	6.8886	6.7229	6.1625	7.111	6.4527	6.8832	6.8762	6.8117	6.4496	6.7369	6.4995	6.5205	6.4229
25	Not Diurnal		LOC_Os01g52060	6.3651	6.3659	6.5172	6.2755	6.672	6.3901	6.9874	6.5827	8.0565	8.4312	6.5783	6.9949	6.63	6.4744	7.7107	6.5	6.3576	7.3886	7.788	6.4437	6.8442	7.6905	7.9116	7.1154	6.521	NaN	6.5332	7.531	6.7379	6.4476	6.8493	6.5988	6.5332	6.388	6.7786	6.6519	7.2084	6.814	7.2135	6.7791	6.6705	7.1396	6.8456	6.6118	6.3285	6.2728
26	Not Diurnal		LOC_Os01g52110	13.977	14.176	14.37	13.935	13.272	13.749	12.938	13.35	13.593	13.621	14.494	14.524	14.315	14.593	14.64	13.875	15.437	13.924	13.891	13.773	13.498	13.366	13.51	14.159	14.314	NaN	14.243	14.04	13.753	14.227	13.769	14.008	13.654	13.728	13.08	13.376	13.25	14.11	14.225	14.735	14.186	13.468	13.973	14.086	14.64	15.284
27	Not Diurnal		LOC_Os01g52130	6.8146	6.4316	6.612	8.1347	7.4559	6.9783	6.7687	7.0299	7.6225	6.5193	8.5443	6.3365	6.7616	6.692	6.4655	6.681	6.8154	7.1894	6.9279	8.0364	8.7339	8.4955	8.1252	7.1399	6.9781	NaN	7.4207	7.4579	7.3797	7.0709	7.2845	8.2623	7.1878	7.9651	7.6417	8.485	8.2611	7.6535	8.7023	7.4959	7.1686	8.0404	7.0644	6.9659	7.3272	8.3791
28	Not Diurnal		LOC_Os01g52830	6.2432	6.3553	6.6538	6.4742	6.5412	6.457	6.415	6.7902	6.654	6.3269	7.2662	6.6488	6.3343	6.4008	7.7303	6.3725	6.5869	6.4108	6.4472	6.3355	6.5549	6.2574	6.3998	7.5058	6.4177	NaN	6.4797	6.4942	6.3105	6.3465	6.4221	6.3647	6.3589	6.3178	6.3066	6.3662	6.3721	6.2604	6.4453	6.4054	6.2581	6.3356	6.4504	6.6247	6.2672	6.3946
29	Not Diurnal		LOC_Os01g53240	11.766	12.14	11.83	11.625	11.066	11.303	11.823	10.509	10.873	10.998	11.102	11.626	12.039	13.148	12.565	12.732	13.243	12.114	11.396	11.272	11.348	11.563	11.627	12.747	12.836	NaN	13.081	13.274	12.689	12.631	13.904	11.809	11.516	11.194	11.396	11.106	12.66	12.669	12.901	13.076	11.639	12.526	11.1	9.8175	8.8883	7.7473
30	Not Diurnal		LOC_Os01g53260	8.7708	7.4683	7.7119	7.6274	8.0135	7.6653	6.9359	7.0169	8.4269	7.221	7.6071	8.3133	7.9973	7.3346	8.1882	7.1807	7.0461	6.8772	6.9511	6.736	6.7573	6.9552	7.5422	7.5965	7.5784	NaN	7.1525	7.0685	6.9122	6.8598	6.9958	6.7424	6.6477	6.7109	6.7469	6.7917	6.92	6.9441	6.8271	6.867	6.6142	6.7386	6.9181	6.6118	6.8145	6.7288
31	Not Diurnal		LOC_Os01g54030	6.9794	6.9013	6.8665	6.9618	6.9321	7.1865	6.7243	6.9679	7.0481	6.7333	6.6996	6.5592	6.63	6.7105	6.564	7.3669	6.4544	6.5455	7.0847	7.0829	6.7361	6.9552	7.4415	6.7381	6.8645	NaN	6.6856	6.5652	6.6841	6.789	6.5691	6.6576	6.7372	6.8022	6.8804	6.8687	7.2602	6.7346	6.6071	6.6756	6.5566	6.5212	6.5426	6.5569	6.4379	6.3094
32	Not Diurnal		LOC_Os01g54590	8.2642	9.3809	8.7426	8.3353	8.3774	8.235	8.5242	7.521	7.8298	8.7787	7.4225	7.1032	7.2441	9.0355	8.7593	8.6487	9.3977	8.3983	8.0835	7.8923	7.6732	7.8014	8.9357	9.1295	8.5087	NaN	8.6152	7.5477	8.0112	8.24	9.1757	7.5448	7.4418	7.3444	7.5025	7.5393	8.0243	8.128	7.6248	7.8912	8.1748	7.7451	8.3977	7.4767	8.0972	9.4843
33	Not Diurnal		LOC_Os01g55940	6.6289	6.3439	6.5065	6.4468	6.4985	6.3272	6.327	6.4307	6.434	6.7875	6.5193	6.9732	6.4782	6.5755	6.681	7.3606	6.4848	7.1477	6.7972	6.5266	6.656	7.478	7.1821	6.8203	7.5443	NaN	6.6138	6.8883	6.4681	6.3901	6.355	6.3371	6.5614	6.3986	6.3818	6.332	6.7288	6.5733	6.9547	6.5322	6.24	6.2785	6.2996	6.8385	6.3424	6.2423
34	Not Diurnal		LOC_Os01g56000	8.5366	8.31	8.0965	7.9415	7.7462	7.9085	7.8992	7.9944	8.2159	8.1369	8.4568	8.529	8.5887	8.4622	8.5765	8.5129	8.2595	7.9361	7.6727	8.0074	8.1414	8.3627	8.3101	9.079	8.6818	NaN	8.6003	8.5163	8.3445	8.3893	7.9395	8.1899	8.0584	8.1878	8.2139	8.6001	8.52	8.8477	8.5403	8.3769	8.349	8.3322	8.1307	8.6101	8.3599	8.482
35	Not Diurnal		LOC_Os01g58194	10.997	10.949	10.301	10.397	10.518	10.683	10.884	10.885	11.237	11.051	11.515	10.799	11.038	11.283	11.291	10.833	10.678	10.657	11.031	11.242	11.336	11.331	11.458	11.256	11.186	NaN	11.93	11.767	11.597	11.408	10.963	11.584	11.748	11.609	11.655	11.373	12.396	11.843	11.844	12.049	11.344	11.133	10.042	10.404	10.317	9.7629
36	Not Diurnal		LOC_Os01g61610	6.1146	6.3991	6.1253	6.1901	6.2015	6.1018	6.1619	6.2356	6.1778	7.7377	6.2818	6.3081	6.1687	6.1526	6.2336	6.1529	6.5341	6.3313	6.3734	6.1357	6.1938	6.4078	6.3052	6.2377	6.1433	NaN	6.1702	6.2592	6.3298	6.2726	6.6981	6.201	6.679	6.2379	6.2494	6.2528	6.2101	6.4111	6.3533	6.3078	6.2581	6.2087	6.553	6.3714	6.8463	6.2728
37	Not Diurnal		LOC_Os01g62190	7.4039	7.3165	7.5339	7.584	7.2713	7.0568	7.0905	7.091	6.988	7.204	6.9446	7.1732	7.0012	6.9998	7.2793	7.0017	7.0046	6.8832	7.1634	7.2487	7.1282	7.2664	7.825	7.166	7.1055	NaN	7.0895	7.3056	7.3902	7.1027	7.4524	7.0434	7.1388	7.1831	7.271	7.2228	7.467	7.0143	6.8559	7.3855	6.9638	7.1038	7.1114	7.0669	6.8743	7.2256
38	Not Diurnal		LOC_Os01g62760	11.862	11.805	11.046	11.443	11.984	12.145	11.659	11.176	12.315	12.334	11.342	12.552	13.016	12.179	11.668	11.69	9.8337	12.221	11.499	11.692	12.296	12.446	13.495	13.747	12.823	NaN	13.066	12.848	12.7	11.917	11.219	12.383	11.11	11.667	12.389	12.539	13.491	13.03	12.847	13.209	12.155	11.958	11.227	11.316	9.6513	8.7737
39	Not Diurnal		LOC_Os01g62770	7.0267	6.5362	6.4303	6.5	6.4796	6.5633	6.4506	6.5146	6.8799	6.7333	6.4391	6.6182	6.8243	6.487	6.435	6.3927	6.223	6.4608	6.4726	6.7712	6.7771	7.3232	7.6176	8.1093	7.5834	NaN	7.1656	7.2566	6.6211	6.6605	6.5211	6.698	6.4571	6.7859	6.6167	7.1201	7.1687	7.4789	6.9955	6.9299	6.6778	6.58	6.2622	6.3714	6.1886	6.2124
40	Not Diurnal		LOC_Os01g63980	7.1683	6.5444	6.6171	6.6803	6.8708	6.3763	6.7341	6.6385	6.9933	7.0377	6.8233	7.3298	7.0891	6.9063	7.5554	6.8219	6.6349	6.8131	6.5862	6.5616	6.9848	6.6182	6.3509	6.794	6.9887	NaN	6.6039	7.0124	7.1509	6.9117	6.7791	6.698	6.9183	6.7964	6.7308	6.7573	6.7837	6.7493	7.6492	6.8516	6.7278	7.1713	6.5804	6.5144	6.8743	6.9425
41	Not Diurnal		LOC_Os01g64620	6.4692	6.8165	6.6639	6.8126	6.2337	6.5514	6.415	6.3749	6.3754	6.6407	6.5641	6.4614	6.63	6.487	6.2336	6.4751	6.6349	6.9437	6.3734	6.422	6.419	6.4555	8.3295	7.3018	6.4177	NaN	6.4514	6.2835	6.3105	6.2726	6.3267	6.3647	6.3103	6.2948	6.2598	6.3491	6.4322	6.3307	6.502	6.344	6.2961	6.5595	6.2996	6.3881	6.2205	6.2866
42	Not Diurnal		LOC_Os01g68650	7.5765	9.121	9.7778	10.507	9.0122	8.6304	6.8756	6.5146	6.896	7.2747	6.585	6.4942	7.103	8.8128	9.1587	8.6586	9.4363	7.1823	6.6067	7.0985	6.7573	6.9064	8.9963	7.662	7.6341	NaN	9.8601	8.9551	8.826	10.782	9.8557	8.2957	6.5425	6.8355	6.9395	7.6831	7.9231	9.6168	7.809	9.7778	9.1518	9.024	9.698	7.2545	7.3475	7.3024
43	Not Diurnal		LOC_Os01g70500	6.9086	8.0424	7.2319	6.5249	7.4249	7.3139	8.4127	7.2126	8.1041	8.184	6.5783	7.0611	6.5431	7.8986	7.2256	7.0922	6.8861	7.4167	7.2727	7.3107	7.1547	7.8144	8.0429	8.346	7.0603	NaN	7.5931	6.4731	6.425	6.4613	7.5678	6.4643	6.2986	6.5184	6.8025	7.0146	6.8927	7.3542	6.4092	6.825	6.4863	6.3356	6.5981	6.3451	6.3135	6.4086
44	Not Diurnal		LOC_Os01g70860	7.2911	6.7665	7.0881	6.8538	7.0259	6.94	6.5771	7.1925	6.8238	6.7875	7.4124	7.0611	7.5359	6.8892	7.045	7.0017	6.8954	7.0529	7.3573	7.2533	7.0601	6.6464	6.819	6.4074	7.3404	NaN	7.4542	7.741	8.206	7.7192	6.9867	7.5352	7.6565	7.7772	7.4802	7.0771	7.0417	7.2181	7.8856	7.51	7.9585	8.0471	7.7391	7.5361	7.4287	7.631
45	Not Diurnal		LOC_Os01g72210	8.1068	7.4918	7.6237	7.3533	7.5066	7.5254	7.217	7.7532	8.0597	7.3135	7.7008	7.7056	8.5999	7.2265	7.7781	7.7198	7.5993	7.5595	8.1728	8.3243	8.4749	8.0619	7.7751	7.7136	9.0269	NaN	7.8432	8.0095	7.8851	7.756	7.5887	7.6552	7.7382	7.9958	8.211	7.8645	8.245	7.926	7.9021	7.6375	7.2531	7.0399	7.3185	7.1487	7.1101	7.1974
46	Not Diurnal		LOC_Os01g72900	6.8466	7.3726	6.736	6.5945	6.7163	6.5092	6.8051	6.6606	6.988	7.1785	6.5783	6.8263	6.5607	6.861	6.8023	6.5314	6.5441	6.7366	7.0952	6.6718	7.0924	6.9973	7.5422	6.9852	7.0322	NaN	6.7534	6.9117	6.8878	7.1931	6.798	6.9742	7.1388	6.7412	7.0003	6.8869	6.7837	6.763	6.6334	7.4566	7.8044	7.1986	7.8134	7.5525	7.0623	7.142
47	Not Diurnal		LOC_Os01g72910	8.2375	9.2865	7.7443	7.6498	8.0577	7.6653	8.7312	7.9876	8.5102	8.4848	7.7592	7.8004	7.3513	8.2683	7.8542	7.2328	7.5669	8.1827	8.8106	7.9031	8.6319	8.4075	9.5313	8.6859	8.0154	NaN	7.6912	7.6264	7.8444	7.7152	7.7955	7.832	8.7248	8.0393	8.5367	8.4019	7.9092	7.6053	7.6731	8.7953	9.322	8.8662	9.3917	9.106	8.7271	8.693
48	Not Diurnal		LOC_Os02g04160	9.2334	8.0775	9.6346	9.3665	9.6013	9.5443	8.8329	9.7856	9.3227	8.5964	9.9988	9.3037	9.495	8.0249	8.58	8.3041	8.3371	9.1603	10.306	9.5957	9.3501	9.3742	9.3951	8.6028	9.281	NaN	8.7223	9.3675	9.6473	9.2285	8.4123	10.023	9.9348	9.6153	9.5437	9.3233	9.5808	8.7186	9.3744	9.647	9.8755	9.7874	9.4484	9.4036	9.3722	9.7445
49	Not Diurnal		LOC_Os02g04780	6.7629	6.5862	6.804	6.9063	7.579	7.9501	7.2714	7.3457	6.8388	6.355	6.4068	6.4457	6.4498	6.5652	6.9955	7.556	7.2764	7.9325	7.6391	7.3292	6.9288	6.7566	6.7848	6.6252	6.6236	NaN	6.5597	6.7373	7.0366	7.0777	6.9867	7.3733	7.1931	6.7738	6.8239	6.4665	6.8637	6.6124	6.3533	6.7103	6.4503	6.428	6.4832	6.4365	6.3564	6.4755
50	Not Diurnal		LOC_Os02g07170	6.5536	6.299	6.6954	6.254	6.5758	6.6127	6.9298	6.9536	6.5608	6.545	6.769	6.7613	6.7786	6.2762	6.5418	6.3142	6.2404	6.4793	6.678	6.698	6.3935	6.8281	6.2638	6.274	6.2806	NaN	7.6964	6.1874	6.2921	6.3168	6.406	6.8367	7.0518	6.6708	6.8375	6.5251	6.2473	6.2604	6.2164	6.4054	6.5733	6.4806	6.2872	7.0877	7.3445	7.1041
51	Not Diurnal		LOC_Os02g08230	7.1464	8.4641	7.2429	7.4686	7.2162	7.4972	8.3128	7.1925	7.5032	7.7615	7.2986	7.4727	9.4525	8.3245	8.3098	7.9999	8.5722	8.5045	8.2786	7.8019	7.6283	7.8511	8.3934	8.6028	7.7809	NaN	9.0426	7.6178	7.1075	8.1369	8.4406	7.5068	8.2215	7.5997	8.032	7.7966	8.1636	8.2807	9.0083	7.9175	8.1164	8.4045	8.9266	8.7138	8.4484	8.8626
52	Not Diurnal		LOC_Os02g26720	6.3244	6.201	6.3966	6.4742	6.283	6.6256	6.5986	6.3596	6.3649	6.3989	6.3198	6.5113	6.4498	6.4361	6.5346	6.5314	6.7202	6.4669	6.3032	6.4875	6.3935	6.2574	6.5082	6.4708	6.4177	NaN	6.4233	6.4384	6.3869	6.1873	6.4221	6.3095	6.2191	6.3289	6.2719	6.2997	6.2101	6.4111	6.2363	6.3832	6.4503	6.5595	6.391	6.4841	6.3564	6.4229
53	Not Diurnal		LOC_Os02g30100	10.712	9.5311	9.1481	9.5085	11.335	11.498	11.443	11.301	11.124	10.49	9.6571	9.8242	9.6168	9.5851	10.184	10.213	11.556	11.076	10.894	10.907	10.957	10.779	10.474	10.468	9.7253	NaN	10.034	9.7762	10.135	9.8995	11.451	11.189	10.967	11.243	11.1	10.289	10.541	10.072	9.0162	8.9926	8.2976	9.3788	10.528	10.5	9.6869	8.8154
54	Not Diurnal		LOC_Os02g32140	6.7487	6.5269	6.5966	6.1687	6.6398	6.3523	6.9662	6.5432	6.654	6.8519	6.5783	6.6488	6.8972	6.5208	6.6182	6.6956	6.2581	6.7624	6.678	6.825	6.3935	6.6368	7.0091	6.5033	6.521	NaN	6.5068	6.4384	6.7785	6.4965	6.6876	6.5819	6.9019	6.5364	6.8239	6.6764	6.8927	6.4933	6.9348	6.7987	6.8761	6.5992	6.4832	6.5835	6.8029	6.8761
55	Not Diurnal		LOC_Os02g34970	6.3244	6.1249	6.6639	6.254	6.3987	6.6643	6.5034	6.3827	6.3339	6.3269	6.4391	6.1642	6.5946	6.2963	6.292	8.2353	6.4544	6.4108	6.6067	6.277	6.3265	6.3257	6.3998	6.3137	6.2119	NaN	6.2288	6.5249	6.7169	6.3901	6.4989	6.5064	6.3341	6.4924	6.3309	6.1488	6.7288	6.5341	6.9028	6.7396	6.8611	6.9111	6.5426	6.4443	6.9519	7.0633
56	Not Diurnal		LOC_Os02g37480	6.422	6.5528	6.3906	6.3471	6.4529	6.2774	6.8425	6.5904	6.2587	6.3407	6.1918	6.4614	6.5431	6.3659	6.5346	6.3339	6.223	6.2682	6.5207	6.4875	6.2872	6.2801	6.3509	6.4074	6.333	NaN	6.367	6.2476	6.5566	6.3016	6.2708	6.3095	6.4332	6.2495	6.3309	6.283	6.3573	6.4111	6.3725	6.32	6.3581	6.3475	6.2148	6.2914	6.0817	6.3094
57	Not Diurnal		LOC_Os02g37960	6.2793	6.3439	6.2882	6.4468	6.3987	6.4033	6.3193	6.2926	6.344	6.3142	6.4879	6.322	6.283	6.4361	6.2737	6.3241	6.3754	6.3161	6.3263	6.4875	6.4385	6.3257	6.2638	6.2144	6.2938	NaN	6.3379	6.4384	6.3678	6.3307	6.3727	6.3511	6.3341	6.4213	6.3309	6.5112	6.3721	6.3307	6.2747	6.5114	6.3968	6.4599	6.3121	6.2447	6.4104	6.5301
58	Not Diurnal		LOC_Os02g44870	13.285	13.551	12.572	12.725	12.616	13.188	13.06	12.641	13.177	12.609	12.705	13.028	14.196	13.694	12.932	12.505	13.155	13.363	13.768	13.159	13.308	13.681	14.168	14.204	13.891	NaN	13.894	13.06	12.602	12.668	13.142	13.452	13.155	13.052	13.328	13.214	13.749	13.396	13.084	13.51	12.172	11.931	13.176	12.469	12.949	12.788
59	Not Diurnal		LOC_Os02g44990	10.993	10.934	10.872	11.45	12.216	11.885	11.225	11.641	11.457	11.461	11.906	11.104	10.448	10.104	10.547	10.4	11.769	11.217	10.589	10.774	11.328	11.389	11.446	11.113	10.25	NaN	10.155	9.8772	9.8061	10.414	11.556	10.894	10.095	10.746	11.045	11.144	11.774	10.884	9.8843	10.847	10.92	11.819	11.968	11.583	10.875	11.186
60	Not Diurnal		LOC_Os02g46180	6.3651	6.3439	6.5065	6.3713	6.581	6.3523	7.3006	6.3895	6.3236	6.8989	6.5115	6.5899	6.4325	6.2963	6.3601	7.5868	6.2993	6.8385	6.4226	6.3571	6.3185	6.9353	6.56	6.8764	6.3061	NaN	6.5206	6.4731	6.3401	6.2726	6.355	6.9357	6.4332	6.2829	6.2829	6.4172	6.3417	6.7063	6.4092	6.476	6.3369	6.2785	6.3659	6.4995	6.2898	6.3019
61	Not Diurnal		LOC_Os02g46360	7.8945	7.756	7.0994	7.279	7.0507	7.1956	7.403	7.0802	6.9754	6.9166	6.6793	6.7356	7.2753	7.5527	7.6376	7.3252	7.6973	6.9311	6.7972	6.8377	6.3341	6.6966	6.9091	7.166	7.4236	NaN	6.8489	7.7022	7.0809	6.7325	7.2809	6.698	6.7781	6.942	6.8804	6.6764	8.9326	6.8856	7.1061	7.0829	8.1522	6.677	6.9443	6.7326	8.3625	6.7895
62	Not Diurnal		LOC_Os02g48190	8.5867	9.3578	7.8948	7.6587	7.3741	8.0893	8.5939	7.5974	8.108	10.093	6.9557	7.6212	7.4633	8.7458	8.0824	7.6866	8.8637	7.7777	7.7123	7.8142	7.7138	7.9431	9.559	9.5976	8.5287	NaN	8.9909	7.6178	7.1266	7.1815	8.8935	7.097	7.0241	7.6793	7.714	8.0956	8.4403	8.959	7.6335	7.4916	6.9506	7.2397	8.3552	7.0929	7.9129	8.2002
63	Not Diurnal		LOC_Os02g50110	9.9202	8.8408	7.9549	7.8656	8.1351	7.9501	8.6242	8.5366	8.7789	8.9826	8.6973	10.276	9.9224	8.9501	8.4215	8.0066	7.5993	8.776	7.9998	7.8082	8.2462	9.0023	10.023	10.037	9.1321	NaN	8.9398	8.5727	8.0542	7.9238	8.8667	7.4294	7.133	7.2836	7.5565	7.9241	8.8253	8.6618	8.6202	8.4682	8.1613	7.3215	7.9061	7.6014	7.1775	7.9006
64	Not Diurnal		LOC_Os02g50340	6.3449	6.4902	6.3483	6.3973	6.4796	6.444	6.5034	6.3827	6.4538	6.4118	6.2421	6.5274	6.3727	6.4612	6.4204	6.3832	6.7108	6.4293	6.7108	6.4875	6.515	6.4194	6.7464	6.4393	6.2564	NaN	6.367	6.3452	6.3869	6.5077	6.5487	6.4643	6.4571	6.3986	6.4076	6.4009	6.3275	6.5942	6.4092	6.4437	6.4155	6.4388	6.5804	6.4365	6.4609	6.5672
65	Not Diurnal		LOC_Os02g50690	6.8968	7.976	6.8194	6.4468	6.4401	6.3523	6.6185	6.2736	6.5342	6.5702	6.2018	6.3081	6.2307	8.7524	8.5818	8.6626	7.8229	7.0881	6.3032	6.5363	6.4583	6.3475	6.3998	6.7381	7.437	NaN	7.1107	6.5849	6.5025	6.7151	8.381	6.429	6.4332	6.2829	6.4768	6.268	6.2595	6.4527	6.5212	6.4186	6.2137	6.2559	6.4944	6.4044	6.3285	6.2423
66	Not Diurnal		LOC_Os02g51890	6.6762	7.1286	6.6361	6.8876	6.6564	6.894	6.8756	6.6808	6.9041	7.4095	6.625	6.7613	6.5607	6.9295	6.8627	6.6202	7.1775	6.9375	6.9279	7.0019	6.7771	7.0583	7.6176	6.8764	6.7253	NaN	7.3708	6.8583	6.6535	6.9455	7.0309	6.9553	6.914	7.0204	6.7949	7.0771	7.111	7.3738	6.7034	6.9075	6.8289	6.5595	7.0513	7.0669	6.8892	6.9976
67	Not Diurnal		LOC_Os02g52830	6.384	6.3877	6.3734	6.4334	6.3844	6.639	6.3704	6.3827	6.4812	6.7333	6.222	6.3365	6.3534	6.6352	6.4928	6.4578	6.5969	6.8385	6.5207	6.5947	6.6656	6.6182	6.7848	6.7673	6.4978	NaN	6.6659	6.3686	6.2921	6.4853	6.5358	6.3234	6.2854	6.5704	6.6348	6.6057	6.7013	6.814	6.4193	6.6372	6.468	6.4599	6.4161	6.5835	6.9295	6.4358
68	Not Diurnal		LOC_Os02g52910	6.561	6.6117	6.4944	6.4213	6.5758	6.5633	6.7453	6.6385	7.1676	6.7105	6.7132	6.8835	6.5692	6.5755	6.932	6.4834	6.7017	7.1823	7.0356	6.7209	7.1762	6.6368	7.0278	6.6114	6.8869	NaN	7.0057	6.7116	6.5792	6.6514	6.7457	6.7058	6.7516	6.8886	6.8239	6.7459	6.9327	6.763	7.037	6.8342	6.6778	6.9531	6.703	6.6549	6.6459	6.6204
69	Not Diurnal		LOC_Os02g53160	6.4028	6.3877	6.3483	6.4468	6.3763	6.4831	6.311	6.3895	6.4713	6.7105	6.3721	6.3951	6.2735	6.319	6.3973	6.3725	6.9024	6.4108	6.2823	6.5789	6.9755	6.7566	6.4534	6.2869	6.3884	NaN	6.2546	6.4044	6.3678	6.3901	6.3647	6.2813	6.3341	6.3755	6.2944	6.6295	6.4472	6.4324	6.2463	6.4186	6.3265	6.4159	6.3394	6.2818	6.3832	6.4229
70	Not Diurnal		LOC_Os02g53320	7.6962	7.8685	8.4136	7.3387	7.6983	7.6189	8.546	8.1278	7.8476	7.5447	8.0983	7.2434	7.3739	7.571	7.8749	8.0232	7.5764	7.8973	9.1751	7.648	7.4514	7.6552	7.72	7.6196	7.9747	NaN	7.8108	7.3584	7.779	7.8238	8.0122	8.1766	7.6928	7.7474	7.9323	7.958	8.9916	7.941	6.7682	7.5258	7.5956	7.4667	7.3398	7.4175	7.1593	7.0332
71	Not Diurnal		LOC_Os02g53690	7.7594	7.2462	7.4771	7.1139	6.6865	6.7932	6.9611	6.8203	6.6882	6.6295	6.8539	7.4236	7.8848	6.7656	7.0256	6.8784	6.7544	6.7236	6.678	6.6419	6.4385	6.3257	6.8557	7.3717	7.2015	NaN	7.0966	6.821	7.2608	6.9685	6.7791	6.5262	6.598	6.8991	6.7786	6.4965	6.402	6.5341	6.7682	6.6263	6.4863	6.666	6.4396	6.6491	6.5205	6.706
72	Not Diurnal		LOC_Os02g55130	6.9671	7.4413	6.8233	6.7356	6.5412	6.8736	7.2265	7.3305	7.5088	8.8843	7.2617	6.8963	6.7394	7.1683	6.6982	6.3927	7.3663	6.6985	7.584	7.4557	7.5785	7.478	8.5418	7.5058	7.0413	NaN	7.5832	6.6055	6.5249	6.6444	7.0828	6.6895	6.7971	6.9371	7.145	7.3784	8.1288	7.8465	7.2232	6.9538	6.7278	6.5698	7.0702	6.5703	6.8258	6.9836
73	Not Diurnal		LOC_Os02g57840	6.7487	6.6848	6.612	6.3471	6.7214	6.6007	6.4373	6.7021	6.6048	6.2788	6.6117	6.4457	6.6924	6.7188	6.6568	7.1432	6.3576	6.4971	6.9279	6.9854	6.637	6.6966	6.56	6.5033	6.8248	NaN	6.4514	6.6816	6.5713	6.6514	6.2315	6.7582	6.8962	6.9082	6.7548	6.4337	6.6234	6.5733	6.3916	6.5322	6.4155	6.4599	6.275	6.5144	6.4379	6.2793
74	Not Diurnal		LOC_Os03g02050	6.6289	6.4316	6.9337	6.5945	7.0319	6.8342	6.7687	6.9377	7.2922	6.8412	6.7769	6.7888	6.6818	6.5324	6.875	6.6202	6.7801	6.9492	7.4804	7.0358	6.7154	7.1972	7.4533	7.7257	6.6449	NaN	6.8662	6.821	7.2177	6.6891	6.6412	6.727	6.862	6.7469	6.7949	6.8969	7.2602	6.9115	6.7115	6.7791	6.5988	6.5011	6.6326	6.7763	6.5312	6.6322
75	Not Diurnal		LOC_Os03g03810	10.549	7.8821	6.5365	6.6065	8.0314	8.4599	7.5056	7.0299	9.4324	8.9044	9.9012	7.071	8.2549	7.2723	7.6489	7.5088	6.8861	7.3326	8.752	7.067	6.7771	7.6905	7.6997	6.9307	6.8153	NaN	6.9594	9.148	8.3256	9.1443	7.9725	8.5943	9.3262	9.4178	9.3576	8.073	9.5361	8.8172	9.2126	8.3463	9.5885	8.411	7.9663	7.8961	7.488	7.0724
76	Not Diurnal		LOC_Os03g06290	9.6995	8.9258	8.7954	8.4219	8.7847	8.9604	9.0097	9.171	9.4179	9.1776	9.1956	9.4305	9.9305	9.0549	9.2838	9.105	9.0254	9.1104	8.628	9.0237	9.5379	10.075	10.153	10.299	9.8174	NaN	9.9069	9.7596	9.2762	9.043	8.49	8.6282	8.6595	8.7629	9.4217	9.1793	9.6469	10.415	10.28	10.081	8.7847	9.0091	8.3198	8.6865	8.4513	8.3187
77	Not Diurnal		LOC_Os03g06360	6.4773	6.4902	6.483	6.6705	6.5287	6.639	6.5186	6.537	6.4441	6.5193	6.2421	6.5274	6.9382	6.5324	6.4582	6.808	6.939	6.6375	6.6441	6.8626	6.5754	6.5805	6.4534	6.5965	6.4329	NaN	6.5825	6.5652	6.906	6.8891	7.262	6.9868	6.6477	6.5704	6.499	6.4337	6.4169	6.4527	6.3916	6.5006	6.5893	6.6367	6.5332	6.6247	6.4244	6.3421
78	Not Diurnal		LOC_Os03g07226	6.2888	6.4626	6.2806	6.3848	6.3987	6.4175	6.2007	6.6105	6.3236	6.2361	6.3379	6.5113	6.3727	6.354	6.3269	6.2353	6.1853	6.3905	6.4226	6.3571	6.2436	6.1252	6.3998	6.1913	6.3061	NaN	6.5068	6.4384	6.2648	6.7811	6.3976	6.5064	6.4087	6.5184	6.5702	6.4337	6.3721	6.3121	6.4092	6.32	6.3369	6.6367	6.5238	6.4841	6.2205	6.2504
79	Not Diurnal		LOC_Os03g11490	7.4585	7.1078	6.9016	6.8876	6.898	7.0475	7.045	7.1306	7.2239	7.2566	6.9662	7.2006	6.8319	6.8892	6.7742	6.6353	6.9165	7.0944	7.2402	7.4291	7.3625	7.3232	7.2771	7.2441	6.8762	NaN	6.8995	6.7202	6.4944	6.7151	6.7457	6.8167	7.1058	7.0306	7.0073	7.2605	6.9607	6.9775	6.6808	6.7987	6.6705	6.704	6.7785	6.7042	6.9141	7.0855
80	Not Diurnal		LOC_Os03g12940	11.034	11.035	10.957	10.705	11.218	11.123	11.191	10.822	11.187	11.349	11.445	11.33	11.131	11.509	11.294	11.417	11.491	11.447	10.686	11.22	11.422	11.336	11.398	11.358	11.147	NaN	11.366	11.181	11.1	11.236	11.62	11.425	11.236	11.352	11.345	11.174	11.525	11.363	11.072	11.404	11.152	11.365	11.423	11.67	10.863	10.146
81	Not Diurnal		LOC_Os03g14050	8.4275	9.3119	9.2705	9.33	8.9808	8.7582	8.8562	7.8967	8.7724	9.3408	7.77	7.7952	7.7343	9.9224	10.044	9.8675	11.396	9.5112	9.1864	8.5836	8.181	8.0125	8.3371	7.6075	9.0011	NaN	9.1849	9.0961	9.5202	10.305	10.912	9.2603	8.9828	8.6801	8.8294	8.7413	8.6541	8.2432	8.7069	10.72	9.7547	9.3699	9.9437	9.0577	9.0626	9.2562
82	Not Diurnal		LOC_Os03g18030	6.561	7.182	6.4303	6.8033	6.4916	6.7632	6.7243	6.4158	6.9385	11.235	6.5783	7.0396	6.5344	6.7821	6.5574	6.7094	7.2986	6.7624	6.678	6.5789	7.2573	6.7887	6.7006	7.0133	6.333	NaN	6.9263	6.6645	6.6841	6.4613	8.1122	6.727	7.2415	6.502	6.661	6.8777	7.2185	6.9115	7.0442	7.608	7.5026	6.8138	6.9108	6.8767	7.0965	7.597
83	Not Diurnal		LOC_Os03g18850	6.486	6.6778	6.5756	6.6595	6.6034	6.4831	7.1525	6.7473	7.9243	8.4747	6.5193	7.3208	6.8243	6.3769	7.8818	6.9009	6.2909	7.4281	7.8274	6.8626	7.4383	7.8925	7.1364	6.4393	6.9781	NaN	6.5597	7.3968	6.3499	6.7151	7.4097	6.5819	6.862	7.3687	7.3659	7.189	7.0082	7.514	7.4589	7.4677	6.8289	7.1038	6.8078	7.0831	6.9619	7.6159
84	Not Diurnal		LOC_Os03g21260	6.4123	6.3877	6.5172	6.2755	6.308	6.2062	6.6851	6.5432	6.3543	6.4118	6.6927	6.4942	7.5773	6.4116	6.5142	6.2648	6.5555	6.6858	6.4726	6.7564	6.4021	6.7076	6.3052	7.0917	6.3601	NaN	6.3955	6.3085	6.3678	6.5192	6.5358	6.3647	6.5614	6.724	8.2012	6.4965	6.5188	6.3307	6.3331	8.5181	6.4155	6.4388	6.2872	6.6379	6.7395	6.4484
85	Not Diurnal		LOC_Os03g22200	11.286	11.842	11.188	9.6545	10.254	10.222	11.455	9.8486	11.035	12.284	11.079	10.734	10.438	12.037	11.219	11.028	10.588	10.091	9.8261	10.979	10.583	11.152	11.815	11.767	11.025	NaN	11.68	10.786	10.398	10.057	11.452	9.3184	9.1574	9.9453	10.933	10.954	11.977	11.613	10.532	10.652	9.5429	8.4622	9.707	7.8609	8.4768	7.5935
86	Not Diurnal		LOC_Os03g26870	7.9528	7.4918	8.0034	7.1994	7.6528	6.7115	6.9565	6.9536	7.06	7.6719	7.0887	8.1828	7.8466	7.7417	7.4815	8.3041	7.7581	8.4999	7.1179	6.8117	6.7471	8.4995	8.248	9.2508	7.6583	NaN	7.8868	7.0545	6.5412	8.8161	7.2937	9.6459	6.9584	6.7738	6.8804	7.0993	7.7757	7.881	7.3142	6.7596	6.7799	6.8738	7.2159	7.492	7.5204	7.9785
87	Not Diurnal		LOC_Os03g27110	6.3932	6.4092	7.4889	6.2755	6.7	6.2641	6.4506	6.4307	6.5526	6.4118	6.6457	6.4097	6.6205	6.319	6.5346	6.3339	6.7108	6.5397	6.3032	6.5704	6.7874	6.3368	6.5082	6.4393	6.6343	NaN	6.2288	5.9619	6.4769	6.4332	7.3751	6.4408	6.3103	6.388	6.3948	6.2997	6.4169	6.5341	6.3134	6.4648	6.3369	6.3475	6.4161	6.4044	6.4969	6.3019
88	Not Diurnal		LOC_Os03g27980	6.3449	6.4719	6.4303	6.4213	6.339	6.457	6.3443	6.4083	6.2824	6.4784	6.6594	6.175	6.2932	6.2655	6.292	6.6141	6.5051	6.2504	6.4726	6.316	6.7669	6.3257	6.3509	6.3411	6.8762	NaN	6.2815	6.4836	6.6618	6.4193	6.7457	6.2813	6.4332	6.2379	6.2154	6.2528	6.5746	6.3307	6.3227	6.6263	7.3688	6.8138	6.4161	6.3961	6.3832	7.4377
89	Not Diurnal		LOC_Os03g30300	7.0736	7.1467	7.1258	7.2149	6.9675	7.0666	7.6968	7.2544	7.4205	7.2566	7.3438	7.0513	6.924	7.6851	7.6376	7.6323	8.0521	6.8012	7.2305	7.4355	7.2732	6.8864	6.7006	6.5649	7.1055	NaN	7.3382	7.4628	7.471	7.114	8.1889	6.9943	7.1491	7.6456	7.4147	7.1201	7.1341	7.3542	7.2611	7.571	7.2792	6.8659	7.9848	6.9358	7.239	7.1974
90	Not Diurnal		LOC_Os03g41060	8.74	7.7216	8.0883	7.7815	7.4249	8.2523	7.6447	8.0428	7.5198	7.8174	8.1089	7.4316	7.8048	7.716	7.1338	8.1193	7.6891	8.8184	8.0302	8.0972	7.5578	7.2502	7.8331	8.3951	8.397	NaN	8.6382	8.1875	8.0595	8.3285	7.3615	8.2365	7.8213	7.8713	7.7562	9.4429	8.554	7.9022	7.6731	7.9944	7.3488	6.8738	6.6233	6.8068	6.8743	6.8568
91	Not Diurnal		LOC_Os03g43860	7.4933	7.3726	7.456	6.8876	7.5952	7.0475	7.3444	7.6769	7.3496	7.1098	7.5023	7.6673	7.6992	7.247	7.5915	7.8315	7.1991	7.7708	7.1634	7.5398	7.1612	7.4296	6.8557	6.8626	6.9781	NaN	6.8489	7.3728	7.7269	7.6249	7.2809	7.7863	7.5141	7.3261	7.2763	7.2051	7.3155	7.1525	7.2824	7.3976	7.4655	7.2533	7.195	7.48	7.4527	7.6637
92	Not Diurnal		LOC_Os03g45210	6.2888	6.3877	6.3171	6.2994	6.4267	6.092	6.2671	6.3749	6.4441	6.3989	6.2018	6.3513	6.4141	6.2762	6.3526	6.0918	6.1519	6.1795	6.3263	6.1584	6.1203	6.3713	6.3509	6.2144	6.2119	NaN	6.5068	7.6767	6.1755	6.2297	6.3896	6.2962	6.598	6.2596	6.2944	6.1206	6.402	6.2604	6.2555	6.2731	6.24	6.4388	6.6643	6.4044	6.2353	6.1703
93	Not Diurnal		LOC_Os03g49190	6.7773	7.1422	6.9379	6.5712	6.5864	6.8622	6.8302	6.4665	6.8731	6.4118	6.2722	6.2841	6.6648	6.9933	6.9227	6.8357	6.7291	6.5141	6.7972	6.9146	6.3023	6.4321	6.7464	6.6531	7.0084	NaN	6.4797	6.4836	6.3678	6.4193	6.6514	6.3918	6.322	6.4635	6.3566	6.2528	6.3573	6.2945	6.5557	6.4437	6.3173	6.3356	6.4504	6.3366	6.369	6.2423
94	Not Diurnal		LOC_Os03g51240	6.7413	8.8783	7.5089	7.2305	8.5165	8.4372	8.7113	7.4634	7.6125	7.8606	6.9106	6.7099	7.0527	8.7437	7.8749	7.8745	9.1696	8.3207	8.2973	8.3919	8.0298	7.8645	7.825	7.2441	7.5063	NaN	8.4401	7.2922	7.0568	8.3938	9.8565	8.5998	7.8739	8.1855	8.0752	8.1291	7.6531	8.7722	7.443	8.4384	7.8862	7.8345	8.7144	8.4731	8.4497	7.6384
95	Not Diurnal		LOC_Os03g52370	6.8408	6.8292	6.8522	6.638	7.8488	7.283	8.4203	7.0169	10.321	10.713	8.5016	9.1801	8.3282	7.1943	9.4778	7.8576	6.6349	9.0538	9.7821	7.6324	8.2375	8.7823	9.3695	8.437	7.2543	NaN	7.2392	8.2724	6.9122	6.8673	7.3263	7.2196	8.2958	7.3536	8.3319	7.7709	8.1068	7.881	8.7724	8.8859	7.2433	8.097	7.9805	8.1797	8.1723	8.9361
96	Not Diurnal		LOC_Os03g52380	7.3484	7.0973	7.1957	7.2638	7.2356	7.6418	7.6447	7.5377	8.5932	9.0559	7.5155	8.0426	7.4906	7.2723	7.7454	6.8936	6.6349	7.6372	8.5798	8.0594	8.2	8.0064	8.5597	7.6315	8.0323	NaN	7.1962	7.8701	7.4299	6.8973	6.9999	7.3481	7.9974	7.7263	8.1581	7.6261	8.7344	7.7121	8.2486	7.9716	7.5221	7.7479	7.7781	7.8261	7.7651	7.7532
97	Not Diurnal		LOC_Os03g55660	8.0658	8.7609	12.139	13.499	14.354	13.602	13.138	12.593	10.858	9.1907	8.2973	7.8454	6.9575	7.5182	10.629	12.889	13.976	13.923	13.827	12.158	10.909	9.5317	8.7675	6.6531	6.8762	NaN	7.0057	6.9539	10.175	14.536	14.585	14.005	13.344	12.468	10.97	9.9702	7.4135	7.0143	6.6419	10.025	14.795	16.061	15.503	14.622	14.172	14.783
98	Not Diurnal		LOC_Os03g58500	6.872	6.8036	6.473	6.5945	6.6909	6.8531	7.0272	6.8716	7.115	7.4687	6.8592	6.931	6.6924	6.861	6.6059	6.3725	6.5051	6.9492	6.678	7.0358	6.8442	6.9552	6.8557	6.8626	6.521	NaN	6.6856	6.702	6.6125	6.6167	7.2151	6.681	6.7781	7.1111	6.8953	7.1115	6.7013	6.8856	6.8559	6.5006	6.5034	6.7126	6.6954	7.2023	6.7456	6.6204
99	Not Diurnal		LOC_Os03g59480	10.222	9.8729	10.149	10.079	10.549	10.3	10.414	10.563	10.427	10.087	10.253	10.018	9.9713	9.3153	9.9162	9.95	10.063	10.586	10.33	10.46	10.46	10.169	10.286	9.5238	9.8817	NaN	9.4651	9.939	10.063	9.9686	9.6436	10.466	10.634	10.347	10.184	10	9.8925	9.5393	9.7981	9.8134	10.145	10.521	10.313	10.531	10.377	10.486
100	Not Diurnal		LOC_Os03g60570	8.6474	8.8864	8.2432	8.9217	8.3285	8.6335	8.4537	8.3187	8.397	8.55	8.4739	8.8754	8.7013	8.5068	8.2708	8.0344	8.015	7.803	8.4214	8.0547	8.254	8.2259	8.6847	8.5989	8.1387	NaN	9.1691	8.4719	8.1159	8.3488	8.3665	8.1899	8.1869	8.2368	8.2293	8.2717	8.6026	8.134	8.4366	8.9025	8.4334	8.4136	8.6036	8.4002	7.9773	8.1642
101	Not Diurnal		LOC_Os03g61270	7.9031	9.773	8.7909	8.2285	7.6882	8.0154	7.8382	7.2126	7.6672	7.6419	6.3895	6.9949	7.1353	8.2263	8.2666	8.1063	7.7204	7.3589	7.5068	7.2487	6.8765	6.9353	7.3303	7.5501	7.832	NaN	8.0345	6.7373	6.3401	7.2055	7.4406	6.4048	6.3471	6.6307	6.5985	6.7001	6.8098	8.1015	6.7187	7.1404	6.7356	6.491	6.553	6.5432	6.4666	6.3946
102	Not Diurnal		LOC_Os04g01740	7.0905	6.8638	6.9506	7.3922	6.9321	7.0289	7.1035	6.7473	6.8076	6.7669	6.7279	7.0611	6.924	6.9933	6.7859	7.6581	7.1061	6.9609	6.5445	7.0985	7.3184	7.1572	6.7006	7.0133	6.7782	NaN	7.124	7.2495	7.1266	7.229	7.1124	7.1097	7.0462	7.0426	7.0856	7.2959	7.0417	7.2072	7.1475	7.0227	7.1936	7.595	6.8326	6.7147	7.0808	6.9777
103	Not Diurnal		LOC_Os04g08450	6.9873	6.8638	6.6733	6.4468	6.5864	6.8531	6.9164	6.8975	6.7043	6.9166	6.4068	6.5592	6.802	7.1814	6.7859	6.403	6.7894	6.5899	6.7699	6.9009	6.5754	6.7266	6.6546	6.5965	7.6134	NaN	6.5068	6.535	6.3869	6.4046	6.6309	6.4408	6.5888	6.791	6.7949	6.6519	6.5993	6.7493	6.4821	6.5322	6.348	6.8582	6.5426	6.5569	6.7456	6.7288
104	Not Diurnal		LOC_Os04g09570	6.7043	6.4199	6.8665	6.6705	7.5066	7.5106	6.892	7.1717	7.0771	6.7669	6.6323	7.0513	6.924	6.8752	7.0157	6.6353	6.4752	7.1477	7.429	7.0226	6.8765	6.6182	6.6774	6.6806	6.8346	NaN	6.6462	6.6362	7.17	6.7325	6.8586	7.6961	7.5559	7.2324	7.0073	6.7236	6.5746	6.5341	6.5469	7.6553	6.9444	8.2295	7.441	7.908	7.1036	7.8091
105	Not Diurnal		LOC_Os04g27670	6.7043	6.8342	6.8522	6.9546	6.8708	6.8531	7.0562	6.9159	6.7508	8.0124	6.9212	6.7613	7.2843	6.7484	6.797	6.7234	6.7801	6.6321	6.8495	6.5704	6.6161	7.2664	6.3998	6.8482	6.7669	NaN	6.6659	6.7536	6.7245	7.2979	6.8493	7.1463	6.765	6.7859	6.8091	6.689	6.771	6.7769	6.7978	6.7299	6.8904	7.4445	6.9941	7.2069	6.8954	6.6096
106	Not Diurnal		LOC_Os04g32620	7.0049	6.7476	7.4505	7.1854	7.839	7.2269	8.0209	7.5795	8.2276	8.7359	7.5841	7.6212	7.157	7.1747	7.4923	7.118	6.8954	7.6987	6.8495	7.6521	7.5328	7.8014	6.9267	7.3258	6.8762	NaN	7.3116	7.3469	7.1438	7.2772	7.8084	7.5068	7.9974	7.7519	8.0829	7.7291	8.2196	7.564	7.6165	7.6647	7.576	8.1146	7.743	7.5361	7.8896	7.7473
107	Not Diurnal		LOC_Os04g33820	6.9086	6.7077	6.8321	6.862	7.0544	7.0289	6.9164	6.9277	6.7722	7.1874	7.2195	7.0266	6.7463	6.9653	7.5261	6.808	7.0587	6.8259	6.9026	6.6345	6.5549	6.5995	6.8917	7.4168	6.7558	NaN	7.5832	6.9447	6.9617	7.0089	7.3039	7.0161	6.765	6.7738	6.7619	6.6519	7.052	6.8605	6.8053	7.3268	6.9888	6.8289	7.1557	7.5284	6.5842	6.7544
108	Not Diurnal		LOC_Os04g35490	6.422	6.299	6.2503	6.3471	6.339	6.457	6.3933	6.4021	6.344	6.4118	6.4068	6.4097	6.2735	6.487	6.3269	6.2648	6.3243	6.3071	6.4472	6.5616	6.3749	6.3965	6.4534	6.1913	6.3061	NaN	6.4514	6.2476	6.182	6.5077	6.542	6.3511	6.4807	6.5853	6.4076	6.4009	6.3417	6.3694	6.2747	6.2288	6.3968	6.4599	6.4609	6.3714	6.4244	6.4086
109	Not Diurnal		LOC_Os04g38720	9.6499	9.1505	10.249	10.005	9.4515	9.127	9.0227	8.3899	8.5048	8.184	8.6028	8.1238	8.6596	8.8071	8.7634	8.7145	9.7722	9.3881	9.7996	9.2294	8.8957	8.8861	9.7051	9.2671	9.8015	NaN	9.7667	9.0434	9.0087	9.8898	9.8234	9.0745	8.652	8.5802	9.0515	9.0692	10.061	9.2639	8.8058	9.2238	9.073	8.7243	9.8565	8.5235	8.4847	8.5103
110	Not Diurnal		LOC_Os04g43200	7.0645	7.1181	6.9379	6.5374	6.8109	6.8342	7.3205	6.9326	7.7883	9.6317	6.5356	6.8835	6.7159	7.152	7.5443	7.1362	7.1292	8.1275	7.7363	7.2826	7.2947	7.7337	7.6068	8.0153	6.9172	NaN	7.5832	6.8583	6.6841	6.8328	7.4438	7.0296	7.1931	6.8951	7.0985	6.9758	7.3155	7.3075	7.1808	6.8166	6.9227	6.7641	7.3991	7.188	7.482	7.1759
111	Not Diurnal		LOC_Os04g48260	6.6456	6.6926	6.5966	6.254	6.7528	6.5514	6.6242	6.7958	6.5432	6.4521	6.4952	6.4942	6.3727	6.5554	6.8184	6.6583	6.4752	6.5583	6.9279	6.8052	6.419	6.8372	6.3998	6.4875	6.568	NaN	6.4657	6.9842	6.7311	6.6979	6.452	6.6492	6.6146	6.6155	6.6701	6.5667	6.7575	6.4933	7.0608	6.6076	6.9958	6.8582	6.9032	6.9849	6.7578	6.9683
112	Not Diurnal		LOC_Os04g53210	10.802	11.39	11.392	11.627	11.208	11.66	10.824	10.329	10.558	10.804	10.369	10.055	10.058	11.017	10.547	11.414	11.6	11.11	10.915	11.09	10.877	11.027	11.438	10.8	11.181	NaN	12.046	11.642	11.65	11.816	12.181	11.51	10.247	10.653	10.888	11.058	11.246	11.871	10.862	11.639	10.979	10.316	10.695	9.9917	9.4725	9.4667
113	Not Diurnal		LOC_Os04g55200	6.4944	6.3659	6.9215	6.5131	7.0844	6.4831	6.8358	7.6915	6.7928	6.4654	8.0407	6.8135	6.951	6.3892	6.593	6.5314	6.6349	6.9989	6.8756	6.7784	6.656	6.5247	6.6092	6.3137	6.6549	NaN	6.5068	6.6154	6.8074	6.789	6.775	6.9094	6.8225	6.6708	6.7874	6.5251	6.5188	6.4739	7.5441	6.5895	6.5304	6.58	6.5804	6.5294	6.7814	6.3658
114	Not Diurnal		LOC_Os04g59420	6.8589	7.4057	7.6262	7.1295	7.1372	6.9588	7.8636	6.7718	6.9385	6.5702	6.6793	6.6488	6.6818	6.8892	7.0256	6.7811	6.8065	6.4481	6.9026	6.6182	6.2872	7.6029	7.0901	6.695	6.6343	NaN	6.6039	6.5153	6.5025	6.6362	6.8641	6.429	6.6308	6.5552	6.4076	6.6295	6.9734	6.7889	6.3725	6.8996	6.3369	6.1854	6.4723	6.5569	6.4794	6.6616
115	Not Diurnal		LOC_Os05g02770	7.2122	6.8036	6.9172	6.8538	6.9584	6.7632	6.6646	6.8145	6.8238	6.7988	7.1907	7.2006	7.2441	7.0221	7.0202	6.8861	6.8154	6.8259	6.6616	6.869	6.9177	6.8652	6.8917	7.0917	7.4512	NaN	7.3506	7.0685	7.2806	7.0633	6.87	6.8693	6.9531	6.9576	6.8804	6.9182	7.6531	7.0522	7.2362	7.429	6.9707	7.0476	6.9252	6.8158	6.6904	6.7288
116	Not Diurnal		LOC_Os05g03070	6.422	6.8828	6.4944	6.4468	6.9231	6.9994	7.2553	6.8716	6.654	6.5702	6.4568	6.4614	6.5344	7.1444	6.886	7.1052	7.3242	7.0254	7.0241	7.1659	7.1004	6.6368	6.8917	6.5965	6.5913	NaN	6.7444	6.7879	6.9193	6.7974	7.4172	6.8562	6.87	7.0261	6.9395	6.7917	6.5746	6.7204	6.6877	6.7501	6.5893	6.7126	7.2411	7.1218	7.1193	6.7358
117	Not Diurnal		LOC_Os05g06160	6.7487	6.9526	6.9582	7.0656	6.6823	7.2104	7.1325	6.9326	7.0235	8.0856	6.7976	6.9186	7.0603	6.8892	6.9558	6.7874	7.4553	7.4281	7.3573	7.0829	7.0849	6.6966	6.8557	6.794	6.5091	NaN	6.7997	6.5042	6.5713	7.3652	7.6449	7.2131	6.816	7.1408	7.0606	6.8777	6.6886	7.0522	6.9547	7.1978	7.5956	7.1841	7.167	7.4106	7.3445	7.3546
118	Not Diurnal		LOC_Os05g07090	6.5866	6.5444	6.5316	6.5	6.5412	6.9688	6.5111	6.4853	6.3236	7.221	6.5193	7.284	6.3133	6.7484	6.3269	6.627	6.6831	7.0586	6.3734	6.8626	6.5963	6.5628	6.56	6.8764	6.3469	NaN	6.8323	6.6362	6.4944	6.7151	6.9958	7.097	7.1279	7.1495	6.9257	6.8037	6.8794	6.8986	6.6584	6.6472	6.772	7.7006	6.7785	6.7147	7.2208	7.1571
119	Not Diurnal		LOC_Os05g08970	10.543	9.6429	9.695	9.085	10.523	9.4167	9.4805	9.9714	9.5305	8.86	9.8767	9.7256	10.073	8.9758	9.4513	9.6999	9.053	9.4298	8.9623	9.0615	9.1748	9.396	9.0799	9.4113	9.6643	NaN	9.1273	9.6537	9.6683	9.7946	8.7554	9.6422	9.2902	9.1757	9.1073	9.0712	9.2657	9.4706	9.3455	9.0141	9.0447	9.5898	8.6573	9.2894	8.802	8.3581
120	Not Diurnal		LOC_Os05g10670	8.6186	8.4189	9.3563	9.1731	8.6492	8.742	8.0914	7.8522	7.9508	8.2109	8.1794	8.7774	8.9338	9.8421	8.9773	10.055	7.6488	9.1647	7.7438	9.3432	8.6912	8.3835	8.442	9.7754	10.753	NaN	10.623	10.695	10.535	9.9553	9.4344	9.5247	8.9514	9.1324	8.6505	8.9519	9.674	10.282	10.096	10.053	9.7785	9.7862	9.0147	7.9016	8.6595	8.699
121	Not Diurnal		LOC_Os05g10690	10.704	10.008	11.035	10.252	10.095	9.5677	9.758	9.6961	10.871	10.797	11.193	10.659	10.446	11.233	10.842	11.029	9.1499	9.6018	9.511	11.192	11.697	11.481	10.543	11.103	11.563	NaN	11.686	12.041	11.703	11.218	9.9046	10.562	10.358	10.842	10.947	11.382	12.009	11.721	12.063	11.792	11.001	10.05	9.6357	8.5044	9.0784	8.542
122	Not Diurnal		LOC_Os05g18470	11.324	11.075	10.905	10.645	10.003	11.372	11.365	10.692	11.353	11.972	11.117	11.642	11.118	11.475	10.461	10.627	10.112	11.262	11.561	11.412	11.201	11.667	11.999	12.083	11.584	NaN	11.489	11.079	10.567	10.664	11.144	10.606	10.823	11.109	11.444	11.416	12.79	11.932	11.432	11.721	11.049	10.929	11.421	10.172	10.392	9.8733
123	Not Diurnal		LOC_Os05g23398	6.4509	6.254	6.5065	6.2755	6.2337	6.2774	8.3603	6.5577	6.3021	6.3989	6.6059	6.6645	6.6648	6.3418	6.5574	6.2835	6.423	7.1477	6.399	6.277	6.1778	6.6182	6.5082	6.7805	6.2333	NaN	6.2681	6.223	6.3298	6.4193	6.3463	6.3095	6.1728	6.3058	6.3066	6.1784	6.1856	6.4527	6.2268	6.2509	6.2496	6.3705	6.1776	6.4206	6.0817	6.2345
124	Not Diurnal		LOC_Os05g23440	10.355	9.6834	10.619	10.549	10.76	10.619	10.276	10.704	10.355	10.013	9.9743	9.9388	10.06	9.6475	10.039	10.143	10.341	10.514	11.006	10.361	10.214	10.212	10.089	9.7915	10.206	NaN	9.6044	10.351	10.408	9.9069	10.215	10.069	10.379	10.152	10.19	9.9358	10.181	9.6094	10.099	9.8661	9.9781	9.9026	10.082	9.9771	10.023	10.253
125	Not Diurnal		LOC_Os05g25040	6.2011	6.2123	6.2203	6.2327	6.0306	6.0818	6.1411	6.1549	6.2587	6.2571	6.2722	6.1182	6.2307	6.2553	6.1923	6.2156	6.1399	6.2851	6.3734	6.2377	6.1855	6.2243	6.2062	6.2377	6.3884	NaN	6.2169	6.4384	6.2743	6.2726	6.0691	6.1732	6.2	6.173	6.2154	6.1784	6.2848	6.2771	6.2846	6.2288	6.2581	6.2324	6.1898	6.1307	6.2744	6.2124
126	Not Diurnal		LOC_Os05g28210	6.5118	6.4434	6.4194	6.3244	6.4665	6.4701	6.3443	6.3436	6.6723	6.7001	6.6859	6.2611	6.4872	6.7821	6.4655	6.3535	6.3162	6.8717	6.3734	6.9146	6.236	7.2502	6.56	7.5748	6.333	NaN	6.6856	6.3452	6.3869	6.6265	6.452	6.7884	6.4087	6.502	6.369	8.2202	6.2595	6.4933	6.9108	6.4054	6.2961	6.2324	6.3659	6.8483	6.3564	6.3658
127	Not Diurnal		LOC_Os05g31670	6.2093	6.2641	6.2652	6.1687	6.5036	6.1378	6.4443	7.2179	6.7347	6.5582	6.3553	6.7763	6.2094	6.4239	6.5346	6.8936	6.3937	6.6501	6.5207	6.2377	6.1115	6.7992	6.1897	6.695	6.2333	NaN	6.4657	6.223	6.1525	6.2018	6.406	6.1159	6.1441	6.2165	6.2719	6.2074	6.2101	6.1045	6.1429	6.261	6.1878	6.1613	6.3659	7.1409	7.2208	6.4755
128	Not Diurnal		LOC_Os05g33960	7.1237	6.7002	7.1754	6.4213	6.862	6.4033	6.7188	6.7086	7.1432	7.4033	6.7063	6.5592	6.6648	6.692	6.5493	7.112	6.3754	6.8832	6.399	6.5789	6.419	6.7361	6.4534	6.6531	6.4451	NaN	6.5937	6.5453	6.771	6.6068	6.594	6.7504	6.8432	6.7964	6.7949	6.7917	7.0201	6.4933	6.5212	6.4882	6.5213	6.677	6.5043	7.0376	6.5312	6.5848
129	Not Diurnal		LOC_Os05g35010	7.6662	7.4992	7.8916	8.0854	8.5914	7.7766	7.3109	7.7008	7.5448	7.1193	7.3894	7.8505	7.9254	7.3202	8.3964	7.5767	7.3873	8.0495	7.9344	7.6747	7.9279	7.177	7.0901	6.9307	7.957	NaN	8.1217	8.3726	8.5316	8.2831	7.88	7.9802	8.1407	7.908	7.6295	8.3808	7.063	7.8881	8.5563	8.5598	8.3263	9.2444	8.4198	8.0232	9.0345	10.394
130	Not Diurnal		LOC_Os05g37450	8.623	8.5211	8.7202	8.55	8.5529	8.8073	8.5227	8.3946	8.2707	8.664	8.0846	7.6366	8.0536	8.4921	8.4237	8.6159	9.0003	9.1325	8.9491	9.0074	8.3535	8.2162	8.2168	8.3809	8.8426	NaN	8.8668	8.9028	8.9478	8.9863	8.4542	9.6605	8.9291	9.0595	8.7721	8.4188	8.5476	8.5991	8.1479	8.1814	7.6232	7.8482	8.0622	8.5772	8.475	7.849
131	Not Diurnal		LOC_Os05g38150	7.6962	7.6022	7.3124	7.2638	7.5643	7.788	7.6281	7.6558	7.618	7.7706	7.6308	7.6986	7.6364	7.286	7.344	7.389	7.7256	8.0946	7.3355	7.4807	7.7951	7.7901	8.248	8.3519	7.9668	NaN	8.2292	7.3968	7.3797	7.4296	7.8664	7.6789	7.4598	7.6282	7.6588	8.001	8.3067	8.6785	7.8856	7.7776	8.1242	7.9363	7.8805	7.9769	7.8119	8.031
132	Not Diurnal		LOC_Os05g42070	8.4828	8.2435	8.3631	7.2941	7.7286	6.8531	7.003	6.8337	7.479	8.2293	7.0061	6.8835	7.5359	7.7992	8.3357	7.6866	7.6829	7.705	7.2208	7.6131	7.2426	7.0257	7.9939	8.6649	8.129	NaN	7.716	7.6933	8.0429	8.2496	7.2895	7.5068	7.1774	7.376	7.1763	7.0352	7.4579	7.3542	6.9897	7.3392	7.4933	7.0886	6.9624	7.289	6.6012	6.5362
133	Not Diurnal		LOC_Os05g46480	7.6915	7.0279	6.9545	6.4213	6.7041	6.7115	6.7814	6.8975	7.0481	6.9651	6.8043	6.7356	6.7463	6.882	7.449	7.0922	6.746	6.6727	7.0615	7.1083	6.515	6.6464	6.7464	7.3487	6.9377	NaN	6.8323	6.5849	6.4343	6.6265	6.6981	6.5064	6.6938	6.5552	6.6701	6.268	6.4322	6.5341	6.4193	6.4322	7.7482	6.704	6.4609	6.4526	6.2277	6.5362
134	Not Diurnal		LOC_Os05g46750	7.3582	7.0451	7.2429	7.1994	7.4592	6.7733	8.1595	7.5483	7.3496	7.1874	6.5033	6.6045	6.526	6.6352	7.6687	6.9878	7.1292	9.2391	7.6303	7.6601	7.3625	7.8272	7.1511	7.231	6.5913	NaN	6.8814	6.7536	7.0303	7.3945	7.9546	7.6552	6.9183	7.643	7.8477	7.7966	7.3949	6.7063	6.4092	7.2353	7.0328	7.1462	8.0402	7.847	7.6729	7.4763
135	Not Diurnal		LOC_Os05g47700	6.5118	8.6829	6.5568	6.691	6.6773	6.8622	8.4983	6.5146	7.3161	8.4891	6.9053	6.2841	6.4141	9.2135	8.1685	8.3963	10.085	7.9945	7.2727	7.3679	6.9391	7.4708	8.7129	7.7653	6.7353	NaN	8.0345	6.702	6.6535	6.9117	10.474	6.7129	6.7906	7.2155	6.9177	8.2542	7.2961	9.0639	7.137	6.7596	6.7509	6.5595	8.2407	6.5569	7.0296	6.5603
136	Not Diurnal		LOC_Os05g47730	6.4944	6.6405	6.8522	6.4871	6.7163	6.3399	6.5111	6.4596	6.866	6.7669	7.7096	6.6793	7.5531	6.5095	6.8312	7.1932	6.6349	7.0052	6.8756	6.6261	6.4674	8.0008	6.7848	6.9168	6.6549	NaN	6.4233	6.8583	6.8818	6.854	6.7574	7.6961	6.58	6.6006	6.3948	6.7917	6.663	6.4933	6.3533	6.4186	6.4155	6.3016	6.3394	6.8068	6.3968	6.3181
137	Not Diurnal		LOC_Os05g49480	7.0528	6.9921	7.3675	7.1217	7.0765	7.1012	6.7937	6.9326	6.866	6.6775	7.0993	6.7099	7.0012	6.958	6.9865	6.9476	7.1879	6.6926	7.2091	7.0084	6.8162	6.7361	7.1511	6.6252	7.0509	NaN	6.9728	7.2315	7.223	7.3583	7.1039	7.183	7.1058	7.1052	7.2763	6.8347	7.1575	6.9557	6.8832	7.2777	6.9227	7.1038	7.0702	7.0521	6.9348	6.9378
138	Not Diurnal		LOC_Os05g49730	7.2278	7.123	7.3061	7.3234	7.0918	6.8342	6.8696	6.6385	6.5432	6.545	6.5033	7.2006	7.2441	7.1167	7.1579	7.4557	6.9909	7.0254	6.9743	7.0417	6.7982	6.5443	7.3578	6.8341	7.2104	NaN	6.8814	7.3683	7.747	7.0153	6.9958	7.183	6.9289	6.8886	6.7786	6.6057	6.7575	6.7346	7.1061	6.9154	6.8904	6.7474	6.8265	7.2288	6.5775	6.7483
139	Not Diurnal		LOC_Os05g51670	8.5522	8.184	7.9631	8.6357	7.4091	8.081	7.7877	7.5248	7.7345	8.03	8.2288	8.6431	8.3883	8.1739	8.1202	8.0066	7.6434	7.5595	7.0847	7.6257	7.8614	8.0287	8.3633	8.7919	8.393	NaN	8.4073	8.2141	8.0397	7.7389	7.4213	7.4533	7.3991	7.5505	7.5424	8.0623	8.3985	8.0948	8.3484	7.9789	7.4985	7.277	7.0513	7.2288	7.7316	7.863
140	Not Diurnal		LOC_Os06g01360	10.268	9.7959	9.8923	10.128	10.365	10.656	10.36	10.421	10.203	10.038	10.107	10.288	9.9666	9.7178	9.9891	10.016	9.9202	10.595	10.476	10.414	10.491	10.097	9.9744	10.018	10.196	NaN	9.778	9.9969	10.022	10.41	10.293	10.72	10.686	10.452	10.195	10.042	9.9576	10.148	9.9192	10.208	10.503	10.674	10.4	10.542	10.481	10.664
141	Not Diurnal		LOC_Os06g03670	6.6531	6.6706	6.3483	6.5249	6.841	6.4307	6.3867	6.5577	6.3864	6.4118	6.3379	7.1032	7.9061	6.7391	6.6691	6.4121	6.6149	6.4793	6.5445	6.5266	6.3935	6.3965	6.4259	7.3018	7.1055	NaN	8.7046	7.1778	6.6695	7.5284	6.6757	6.6576	6.3103	6.4436	6.56	6.2074	6.4472	6.6478	6.6419	6.3942	6.6532	6.491	7.2253	6.4679	6.3135	6.4294
142	Not Diurnal		LOC_Os06g07030	10.217	9.3126	10.455	10.562	11.219	12.004	10.663	11.551	11.676	11.654	12.043	11.22	10.707	9.9374	9.9456	9.137	10.168	11.224	11.572	11.325	11.752	11.765	11.365	10.182	10.36	NaN	10.392	10.494	10.25	10.614	10.477	11.754	11.56	11.547	11.741	11.963	12.319	11.301	10.901	11.68	11.748	12.541	12.391	13.512	13.446	14.508
143	Not Diurnal		LOC_Os06g10530	8.4002	8.4074	8.1989	7.2638	7.6099	7.3139	7.5977	7.8967	8.5585	9.0745	7.2777	8.114	8.0008	8.5774	8.502	8.0288	7.9953	8.4028	8.5193	8.2147	8.0833	8.926	9.4375	9.2466	8.5975	NaN	9.2779	8.2415	8.1159	8.4776	8.0546	7.798	7.469	8.0685	8.307	8.4563	9.5896	9.169	8.6173	8.8671	8.885	7.7594	9.0184	8.1631	8.0196	7.9105
144	Not Diurnal		LOC_Os06g13560	9.0635	9.0121	8.6209	7.9237	7.4493	8.1115	8.8017	7.8387	8.4373	9.382	8.3272	8.3872	8.4428	8.403	7.6242	7.6866	7.7112	7.4809	8.6402	8.3212	8.1213	8.8054	10.037	9.2391	9.3269	NaN	9.5065	8.5306	7.7947	7.241	8.7608	7.8449	7.5014	7.913	8.4435	10.104	10.609	10.191	8.9976	8.7277	7.7198	7.0329	8.4288	6.9703	7.6252	7.2959
145	Not Diurnal		LOC_Os06g13720	7.9307	7.3633	7.7147	7.2475	7.4172	7.2697	7.0647	7.5918	7.7883	7.221	7.775	7.5459	7.9824	7.2143	7.1911	6.808	7.0708	7.1477	7.3948	7.3482	7.4262	7.5008	7.8921	8.2079	7.9747	NaN	7.9398	7.5993	7.6257	6.9685	6.9867	7.0628	7.133	7.3021	8.2931	7.5707	8.2302	8.134	7.9839	7.7016	7.3317	6.8874	6.9371	6.9561	6.9519	6.9728
146	Not Diurnal		LOC_Os06g19630	6.384	6.3877	6.6449	6.5826	6.5101	6.7733	6.6443	6.6385	6.434	6.4654	6.6594	6.5274	6.5527	6.5324	6.4928	6.5314	6.5769	6.9738	6.4226	6.5174	6.2722	7.0689	6.3052	6.3411	6.3741	NaN	7.433	6.5153	7.0629	6.7151	6.5142	6.3779	6.384	6.608	6.4308	6.283	6.1856	6.3694	6.4453	6.7396	6.9375	6.8516	6.5626	6.7662	6.4733	6.5012
147	Not Diurnal		LOC_Os06g20310	8.3263	7.7094	7.7194	7.6323	7.9254	7.8137	7.8525	8.0694	7.9243	7.6419	7.7592	8.1286	8.427	7.5819	8.0199	7.9171	7.6299	7.8363	7.9932	7.934	7.9947	7.5587	8.248	8.3586	8.7393	NaN	7.7718	8.2524	8.183	7.7013	7.3858	7.9296	8.1623	7.8785	7.9398	7.8902	7.8236	7.9202	8.025	8.1749	8.1189	8.4045	7.4778	7.7811	8.0133	8.5359
148	Not Diurnal		LOC_Os06g21210	6.7629	6.3553	6.6954	6.6705	7.8795	6.5092	6.7687	6.8203	6.8076	6.2907	6.8308	6.8604	7.0132	6.6167	6.7403	6.547	6.7108	6.9492	6.9743	7.103	6.8162	6.6773	7.4068	6.794	6.9578	NaN	6.5597	6.7373	6.8686	6.4734	6.6309	6.681	6.8841	6.8244	6.8375	6.9758	7.3155	6.6124	7.3441	6.9154	6.6778	7.265	7.0074	6.8023	7.2002	7.0284
149	Not Diurnal		LOC_Os06g21910	6.561	6.1352	6.3483	6.3973	6.3691	6.3272	6.4506	6.3749	6.1892	6.1838	6.3721	6.2187	6.3534	6.2337	6.6182	6.4484	6.2745	6.6926	6.4226	7.1709	6.2436	6.3031	6.2638	6.8764	6.2119	NaN	6.5206	6.7536	6.4861	6.2435	6.222	6.187	6.4447	6.2712	6.3566	6.2074	6.7438	6.1045	6.7508	6.5006	7.9658	6.3016	6.2872	6.3198	6.5599	6.9108
150	Not Diurnal		LOC_Os06g23350	6.5118	6.168	6.5568	6.5599	6.4401	7.1097	6.7341	6.4853	6.499	7.4157	6.6793	6.6332	6.5431	6.6167	6.3601	6.4484	7.3767	6.7045	6.5658	6.9741	6.637	7.6324	6.4534	7.231	6.4177	NaN	6.5597	6.4499	6.3869	6.3611	6.4837	6.3779	6.598	6.4635	7.5025	6.6519	6.7438	6.2945	6.3331	6.261	6.6372	6.3475	6.3394	6.5974	6.3424	6.6995
151	Not Diurnal		LOC_Os06g24730	13.111	12.847	12.713	12.915	13.375	13.089	12.916	13.041	13.222	13.28	13.212	13.201	13.22	12.726	13.018	13.395	12.903	13.2	13.75	13.128	13.229	13.234	13.575	13.194	13.114	NaN	13.092	13.075	13.471	13.376	12.754	13.803	13.382	13.113	13.188	13.193	13.641	13.052	13.1	13.398	13.858	13.787	13.235	12.756	12.473	12.467
152	Not Diurnal		LOC_Os06g30370	6.4773	6.5006	6.3966	6.5487	6.4596	6.6643	6.5375	6.8841	6.866	6.5945	6.6658	7.3553	6.988	6.6167	6.3902	6.0918	6.5769	6.4669	6.9743	6.8626	7.1184	6.3588	6.9919	6.6531	6.7151	NaN	6.5068	6.5453	6.3499	6.3016	6.5816	6.5988	6.8776	7.0542	6.8953	6.7236	6.8927	6.4933	6.4092	6.476	6.8117	7.0261	7.3264	8.6379	8.4128	8.9734
153	Not Diurnal		LOC_Os06g37150	8.9466	9.2013	8.3655	7.5334	8.1607	7.5783	9.0654	8.3666	8.6932	10.338	8.3528	8.0738	7.8848	8.5754	8.3748	7.9335	9.2829	8.0435	7.9267	9.2597	9.2207	8.8924	9.8791	8.6146	8.9406	NaN	8.3549	8.0347	7.4913	7.223	11.112	7.4376	7.4729	8.0893	8.1779	8.7445	8.528	8.6694	8.6942	7.3148	7.4786	6.6181	7.2462	6.8483	7.7906	7.6126
154	Not Diurnal		LOC_Os06g41360	9.8262	9.7469	8.8052	8.8194	8.7178	8.578	9.3158	9.954	10.136	10.976	10.081	10.563	9.4627	8.5964	8.532	9.1002	7.8965	9.8227	8.3663	9.9574	10.207	11.045	9.6887	10.719	9.723	NaN	10.484	9.5832	9.131	9.1684	9.5548	9.189	8.9654	10.142	10.833	11.022	11	10.742	10.208	9.6913	9.5026	9.4781	9.2345	9.4994	10.168	10.39
155	Not Diurnal		LOC_Os06g45610	6.3553	6.8036	6.3021	6.2994	6.4796	6.3399	7.2311	6.3103	6.3649	6.4118	6.222	6.3365	6.4141	6.7986	6.5859	6.3142	6.7202	6.5397	6.5207	6.4875	6.2952	6.3368	6.7248	6.5195	6.4719	NaN	6.6039	6.5042	6.4066	6.2435	6.9154	6.4408	6.3103	6.3289	6.3948	6.384	6.4619	6.4527	6.4092	6.3698	6.3173	6.173	6.5238	6.2818	6.3832	6.3181
156	Not Diurnal		LOC_Os06g45710	10.28	10.236	10.002	9.8607	10.194	9.967	10.005	10.627	10.503	10.267	10.312	9.9175	9.866	10.316	10.216	10.481	10.599	10.401	10.843	10.444	10.461	10.596	10.873	10.53	10.45	NaN	10.769	10.502	10.333	10.511	10.694	10.573	10.263	10.429	10.634	10.965	10.945	10.808	10.284	10.439	9.9675	9.8178	10.176	10.06	10.831	12.063
157	Not Diurnal		LOC_Os06g46740	6.2888	6.299	6.3483	6.4213	6.3844	6.4307	6.3783	6.3436	6.5342	6.4118	6.2117	6.3951	6.3343	6.5755	7.3482	6.6202	6.4752	6.6261	6.7548	6.4665	6.6746	6.6672	6.5082	6.3005	6.5442	NaN	6.4514	6.4499	6.3012	6.1284	7.1974	6.2276	6.4332	6.4436	6.3948	6.283	6.3126	6.6478	6.8187	6.522	6.348	6.428	6.5332	6.4443	6.7009	7.3487
158	Not Diurnal		LOC_Os06g46910	6.561	6.5186	6.4627	6.638	6.4596	6.3523	6.5438	6.5432	6.4625	6.355	6.6323	6.5899	6.5946	6.4116	6.521	6.2448	6.3576	6.3007	6.4726	6.4437	6.9581	6.3031	6.5082	6.2869	6.4978	NaN	6.6039	6.9698	6.977	6.3016	6.3365	6.254	6.4571	6.4831	6.56	6.4009	7.0201	6.3307	7.037	6.825	7.262	6.8138	6.4832	6.3543	6.4496	6.8347
159	Not Diurnal		LOC_Os06g47820	7.1583	8.1315	7.2752	6.9546	6.9321	7.0475	8.2184	6.6957	7.1801	7.9678	7.2281	7.3553	7.0191	8.5522	7.6569	7.4371	8.4711	7.1588	7.6727	7.6677	7.1091	7.0364	7.9939	7.0548	7.2894	NaN	8.2455	7.2439	6.9122	7.2171	8.6203	6.8562	7.041	7.3866	7.5332	8.2982	8.4978	8.5033	7.5785	7.5882	6.9817	6.58	8.3511	7.0376	8.5188	8.975
160	Not Diurnal		LOC_Os06g48210	7.2633	6.7852	6.9752	6.8375	7.0657	6.8736	6.6185	7.14	6.9253	6.6891	7.4885	7.0396	7.1142	6.5095	6.593	6.508	6.5555	6.775	6.9279	7.1206	6.9941	6.7266	6.819	6.5496	7.2104	NaN	6.8995	7.1904	7.1573	7.114	6.5623	7.6552	7.7382	7.3604	7.1321	6.7459	6.9861	6.814	6.9189	7.0829	7.0027	7.4667	6.9443	7.0929	6.8415	7.1881
161	Not Diurnal		LOC_Os06g49660	7.0905	9.6938	6.9462	7.3234	7.0694	6.9885	7.8477	6.8716	6.9998	8.4891	7.3091	7.1625	7.4546	9.4721	8.6074	7.6401	8.7204	7.8112	7.4708	7.1279	7.6349	8.0188	8.141	7.8881	7.1922	NaN	8.9092	8.2233	7.0935	8.1952	11.393	6.9685	7.349	6.9725	7.8389	7.5066	8.0773	9.5348	8.5835	7.8757	7.3837	8.0114	7.8471	7.3706	6.9575	6.7606
162	Not Diurnal		LOC_Os06g50890	10.242	9.5377	9.8905	10.026	9.7499	9.8787	9.3145	9.7856	9.8177	9.2558	9.8836	9.2397	10.08	9.8011	9.7022	9.5941	9.6702	9.1049	10.477	9.9389	9.9182	9.5595	10.023	9.5062	10.203	NaN	10.073	10.267	10.28	9.5607	9.2891	9.6365	8.649	10.063	9.9575	9.5667	10.05	9.663	10.119	10.157	9.9414	9.6747	9.9194	9.7532	9.5263	10.119
163	Not Diurnal		LOC_Os07g01810	6.6116	6.5444	6.5861	6.254	6.5101	6.5514	6.4648	6.5977	6.499	6.6514	6.6185	6.2392	6.2629	6.6352	6.6317	6.3725	6.6349	6.3756	6.5658	7.0581	6.5245	6.5805	6.6546	6.4074	6.5327	NaN	6.6039	6.3452	6.5249	6.5422	6.6981	6.5168	6.6938	6.8886	7.0606	6.7687	6.7142	6.4739	7.2664	6.476	6.4331	6.4388	6.7104	6.5974	6.5546	6.3502
164	Not Diurnal		LOC_Os07g02850	9.5095	9.3105	9.3802	9.8466	9.1951	9.3264	10.739	9.2646	10.963	12.061	9.2601	10.259	9.879	9.6075	10.972	9.8686	9.1401	11.006	12.754	9.552	10.321	11.379	11.714	10.384	10.081	NaN	9.8892	10.665	9.493	9.4026	10.277	9.0491	10.197	9.5255	10.866	10.133	11.119	10.409	10.874	10.716	10.117	10.836	11.702	9.9354	10.086	10.837
165	Not Diurnal		LOC_Os07g02880	7.9931	7.9204	7.7565	7.3922	7.8052	7.1334	8.011	7.6049	8.0336	9.8962	7.3191	8.2367	7.644	7.6943	8.3421	8.1193	6.9981	8.6133	9.3551	7.7473	7.9639	9.1595	8.6473	8.2923	8.1711	NaN	7.6138	8.6593	7.7155	7.7782	8.3189	7.3642	7.8047	8.0531	8.872	8.0431	8.7428	8.1606	8.9223	9.1473	8.0452	9.0373	8.6104	8.2215	8.0448	8.3017
166	Not Diurnal		LOC_Os07g02920	10.415	10.622	10.213	10.626	9.9675	10.14	11.569	10.079	11.777	12.799	9.9426	11.067	10.724	10.425	11.612	10.658	9.9904	11.69	13.613	10.339	11.105	11.908	12.398	10.965	10.858	NaN	10.519	11.37	10.108	10.043	10.9	9.5981	10.893	10.327	11.644	10.646	11.624	10.853	11.572	11.431	10.648	11.429	12.397	10.638	10.77	11.482
167	Not Diurnal		LOC_Os07g07410	7.5572	7.7318	7.7867	7.0493	7.5405	7.1956	8.0989	7.9501	8.0918	9.3369	7.8472	7.7733	7.7343	7.9613	7.9516	7.8168	7.3767	8.0435	7.9426	8.3997	7.8946	8.3265	8.196	8.2806	7.7809	NaN	8.366	7.8402	7.7061	7.6745	8.0633	8.1899	8.6595	8.4579	8.7316	8.6417	8.8837	8.583	8.6173	8.3101	8.1952	8.5247	8.137	8.5596	9.1799	9.2377
168	Not Diurnal		LOC_Os07g09050	6.4944	6.4316	6.612	6.8452	6.4401	6.894	7.003	6.5066	6.9315	6.7875	6.3553	6.4942	6.5946	6.6167	6.593	6.5551	6.7108	6.7504	6.7699	6.9632	6.6161	6.7458	6.8917	6.6806	6.4719	NaN	6.6246	6.5453	6.5167	6.7575	6.594	8.1129	6.4087	6.6916	6.7308	6.7459	6.5746	6.4527	6.4633	6.5518	7.0811	6.7304	7.0141	6.6982	7.1152	7.0633
169	Not Diurnal		LOC_Os07g13830	6.3553	6.3219	6.7616	6.4092	6.5353	6.6521	6.7243	6.5577	6.499	6.4919	6.4879	6.4614	6.5607	6.4116	6.5068	6.4659	6.5341	6.3161	6.5658	6.554	6.5344	6.4194	6.5082	6.5347	6.4023	NaN	6.4233	6.5652	6.2921	6.5422	6.2999	6.4408	6.3103	6.5364	6.6701	6.3662	6.3126	6.5341	6.5813	6.344	6.5128	6.9694	6.4396	6.4526	7.0035	6.4358
170	Not Diurnal		LOC_Os07g16970	7.3638	6.9568	7.3855	6.7941	7.4404	7.2376	7.217	7.7316	7.9243	7.6171	8.161	8.0071	7.7709	7.2723	7.503	7.118	6.8326	7.2913	7.8126	7.6601	7.7138	7.8728	7.944	7.6726	7.6912	NaN	7.6912	7.6713	7.6369	7.3117	7.0642	7.726	7.9373	7.7732	7.8854	7.8451	8.3842	7.7811	7.8889	7.9246	7.8003	7.8724	7.522	7.4257	7.4352	8.2763
171	Not Diurnal		LOC_Os07g18120	8.5181	9.0041	8.4099	8.1221	8.298	7.829	8.754	8.3297	8.5236	8.7787	8.288	7.964	8.5461	9.1857	8.673	8.4229	8.2977	7.9117	7.8843	8.4938	8.5931	8.0064	8.2662	8.2079	8.4036	NaN	8.3814	8.1413	8.183	7.8468	8.201	7.5299	7.7669	7.908	7.7948	7.6675	7.9727	8.0094	8.2729	7.9473	7.5645	7.2144	7.7865	7.6258	7.8482	7.4293
172	Not Diurnal		LOC_Os07g23640	7.6614	8.5505	7.2627	7.279	6.7349	6.7326	7.3051	6.6957	7.618	9.9087	6.8105	7.6005	7.6859	7.8459	7.8591	7.0306	7.3242	6.7236	6.7972	6.5704	6.4952	6.8757	7.1364	7.2737	7.2963	NaN	7.5983	7.4165	7.3124	6.9534	7.8084	6.8102	6.7091	6.7673	7.3169	6.9653	7.2961	7.7209	8.0681	7.2777	6.845	6.9906	6.7785	6.8158	6.9234	6.597
173	Not Diurnal		LOC_Os07g23660	6.7487	7.3726	6.8556	6.5712	7.18	6.6007	6.9981	6.667	7.2809	8.805	6.6996	6.4278	7.0264	6.8974	6.9449	6.508	6.7291	6.8657	6.5658	6.3464	6.3098	6.4864	6.7248	6.4708	6.3469	NaN	6.6462	6.4044	6.5484	6.3307	7.1706	6.5563	6.598	6.6916	7.0532	6.4337	6.7575	6.6784	7.2362	6.4882	6.3968	6.7474	6.5899	6.7326	6.8364	6.7423
174	Not Diurnal		LOC_Os07g31650	6.9394	6.5955	6.736	6.6172	6.4916	6.6894	6.9981	6.8079	6.525	6.7988	6.6725	6.4773	6.7874	6.8405	6.564	6.7661	6.6149	7.1358	6.6067	6.6261	6.419	7.233	7.232	7.7998	7.0322	NaN	6.7722	6.6726	6.5167	6.4476	6.6822	6.4523	6.5022	6.7109	6.6167	6.7236	7.3155	6.8986	6.539	7.4168	6.6943	6.844	6.5804	6.9745	6.856	7.0231
175	Not Diurnal		LOC_Os07g33280	6.3651	6.4199	6.2953	6.3589	6.274	6.4175	6.3621	6.1971	6.2824	6.3846	6.3553	6.2187	6.2195	6.4744	6.292	6.2448	6.7017	6.3161	6.2823	6.5082	6.6656	6.2574	6.4534	6.2263	6.3601	NaN	6.2546	6.3452	6.2832	6.3611	6.2508	6.3647	6.3589	6.3532	6.4308	6.4965	6.4322	6.2296	6.2948	6.32	6.1701	6.2897	6.6059	6.2818	6.3564	6.2574
176	Not Diurnal		LOC_Os07g34520	6.661	6.8889	6.3236	6.1901	6.862	6.6643	6.3443	6.9215	6.5342	6.2571	6.3198	6.3081	6.6818	6.1724	7.262	6.4484	6.5869	6.3469	6.4726	6.316	6.3341	6.5902	6.3052	6.3411	6.3884	NaN	6.2054	6.4157	6.3105	6.4476	6.3365	6.3095	6.384	6.0951	6.2829	6.2074	6.2344	6.6784	6.8832	6.1848	6.3369	6.677	6.391	6.5974	6.2353	6.2728
177	Not Diurnal		LOC_Os07g37210	6.7703	6.72	6.7996	6.746	7.1893	7.4648	7.7451	7.0115	8.8323	9.7429	7.4263	8.0799	7.2331	7.2789	8.5183	6.7661	6.8701	8.5354	7.6571	7.7121	8.3313	8.4469	8.6791	7.9807	7.3274	NaN	7.0648	7.387	6.7463	6.6068	6.8902	7.0017	7.349	7.2013	7.9531	7.5564	8.1288	7.2181	7.7457	7.4617	6.7356	7.9225	7.0074	7.3139	7.0453	7.1724
178	Not Diurnal		LOC_Os07g37620	7.5911	8.1562	7.3407	7.584	8.5684	8.0446	9.5571	7.8771	8.6159	9.4009	7.1427	7.9935	8.1788	8.177	8.3114	7.467	9.6282	10.555	9.0366	8.8671	8.6619	8.3265	9.103	9.7375	8.8275	NaN	9.5274	7.5782	6.9479	8.3674	9.2218	9.8779	9.0394	8.4907	8.6858	8.4264	8.4682	8.0094	7.4745	7.3013	6.8611	7.1038	9.7091	10.525	9.2379	9.5833
179	Not Diurnal		LOC_Os07g38130	8.0205	8.6018	8.0685	8.0112	7.0918	7.1865	7.3205	6.9326	7.0713	7.5657	7.7781	8.5478	8.77	9.3619	8.7559	8.3547	7.1061	6.9989	7.1399	8.5346	7.3184	8.0348	11.595	9.5539	8.3424	NaN	8.7778	9.0151	8.6845	8.0851	7.0398	7.0161	7.0241	7.1831	7.3441	8.9278	8.2704	9.4345	9.3949	8.7487	8.5305	8.5953	7.3185	7.4635	7.8873	8.689
180	Not Diurnal		LOC_Os07g39960	6.3449	6.2762	6.5065	6.1901	6.2129	6.1947	6.557	6.2736	6.2122	6.268	7.2145	6.2841	6.2519	6.2033	6.1923	6.5314	6.1853	6.5776	6.3263	6.2192	6.1457	6.2131	6.3052	8.2989	6.2685	NaN	6.3098	6.223	6.3298	6.6265	6.26	6.5262	6.1819	6.1825	6.3066	6.6413	6.2473	6.1351	6.2643	6.2509	6.2773	6.3475	6.3394	6.6549	6.2672	6.4755
181	Not Diurnal		LOC_Os07g40250	6.7629	6.5528	6.9784	6.7022	6.6624	6.9994	6.6646	7.091	7.0979	6.7449	6.9765	6.8135	6.7463	6.7656	6.7403	6.6438	6.5051	6.5641	6.9743	7.067	7.3028	6.8281	6.9442	6.6674	6.5568	NaN	6.7444	6.7714	6.7463	6.679	6.6876	6.7343	6.9019	6.9923	6.9808	6.7917	6.8637	6.6124	6.8416	6.5895	6.7028	6.677	6.5426	6.6247	6.59	6.6616
182	Not Diurnal		LOC_Os07g40850	6.1453	6.3877	6.4027	6.1352	7.4677	6.3763	6.4805	6.4233	8.3173	6.5702	6.4807	8.1585	6.4498	6.3418	9.0501	6.3535	6.2145	6.5141	6.7405	6.4665	6.7361	6.6464	6.837	6.4074	6.521	NaN	6.2681	6.3452	6.5566	6.2726	6.3365	6.6327	6.87	6.5364	6.3818	6.6057	6.5469	6.3906	6.4284	6.4437	6.3265	6.6181	6.3259	6.263	6.2977	6.3181
183	Not Diurnal		LOC_Os07g41160	9.8638	9.1297	9.5906	9.7061	9.3681	9.1458	8.872	9.4955	9.2654	9.3912	9.8097	10.235	10.438	9.833	10.021	9.4051	8.7768	9.2437	9.9142	9.4399	9.4604	9.6277	9.7516	10.417	9.6996	NaN	10.245	10.426	10.3	9.9655	8.9155	10.033	9.6203	9.8397	9.9181	10.011	10.495	10.433	10.128	11.028	10.134	9.4602	9.071	9.8771	10.527	10.907
184	Not Diurnal		LOC_Os07g41320	6.3067	6.8392	6.4243	6.5	6.5649	6.639	6.6306	6.4999	6.4243	6.6407	6.2612	6.7099	6.2932	6.4239	6.5859	6.5615	6.6831	6.4293	6.6259	6.6104	6.9177	6.5995	6.7006	6.6531	6.7558	NaN	6.3523	7.3584	6.3105	6.7151	6.5816	6.4862	6.5234	6.5364	6.4076	6.6174	6.4169	6.763	6.3331	6.2731	6.4503	6.4806	6.391	6.3366	6.4104	6.3019
185	Not Diurnal		LOC_Os07g42626	6.8065	6.6778	6.8522	6.7022	6.7	6.538	6.6185	6.6385	6.6723	6.4654	6.4228	6.3951	6.4498	6.4239	6.6182	6.9948	6.5341	6.4174	6.7405	6.8117	6.7154	7.0364	6.6329	6.7673	7.1259	NaN	6.7347	6.7879	6.7859	6.7325	6.6309	6.5064	6.6629	6.7469	6.6167	6.5804	6.5469	6.7346	6.502	6.7299	6.5479	6.3475	6.5626	6.4125	6.5029	6.5135
186	Not Diurnal		LOC_Os07g44430	7.0321	6.9614	6.8276	7.1295	6.9231	7.1334	6.8358	7.0802	6.7792	6.6891	6.7391	6.9732	6.988	6.8242	6.886	6.9878	6.6642	6.8531	6.9026	7.1842	6.656	6.8963	6.7848	6.6252	6.8346	NaN	6.8167	6.9698	6.8386	6.8394	6.7338	6.727	6.6938	6.7412	6.6873	6.6764	6.7837	6.814	6.87	7.0227	6.7576	6.9767	6.7785	7.0425	7.0077	6.4887
187	Not Diurnal		LOC_Os07g46280	8.0096	8.3655	8.2174	8.001	8.7778	8.7721	8.9383	8.4279	8.6712	9.3871	7.6448	7.8353	7.4368	8.4189	8.8587	8.907	8.7995	9.1512	9.008	8.8864	8.6758	8.2678	8.4362	7.7653	7.957	NaN	8.2354	7.5993	7.9181	8.6768	9.5574	8.8767	8.3009	8.4929	8.452	8.5701	8.5012	8.4932	7.6731	8.0299	8.3138	7.9737	9.4146	8.3349	8.5617	8.0784
188	Not Diurnal		LOC_Os07g46950	6.5282	6.5362	6.6212	6.6803	6.7	6.9688	6.4221	6.4999	6.6636	6.4919	6.6457	6.8604	7.0264	6.8752	6.4803	6.3631	6.5769	6.4971	6.824	6.4009	6.4952	6.4194	6.5857	6.4393	6.5091	NaN	6.715	6.5849	6.5792	6.5305	6.7687	6.4408	6.7234	6.6708	6.626	6.3662	6.637	6.3906	6.6071	7.375	7.179	7.1582	6.7894	6.8572	6.7928	7.2049
189	Not Diurnal		LOC_Os07g48460	6.1835	6.1249	6.2203	6.3713	6.2337	6.3272	6.2007	6.2548	6.0941	6.3269	6.222	6.2728	6.1889	6.319	6.1923	6.3832	6.4752	6.2682	6.2033	6.316	6.419	6.2574	6.2638	6.0908	6.2806	NaN	6.3098	6.3452	6.3105	6.2435	6.2999	6.2962	6.2	6.3289	6.2154	6.4009	6.2101	6.2945	6.3331	6.2288	6.3173	6.2785	6.3531	6.0817	6.4609	6.4018
190	Not Diurnal		LOC_Os07g49270	7.0209	6.7665	6.6361	7.04	6.6624	6.9136	6.4648	6.859	7.1432	7.1446	7.2518	6.6946	6.4325	6.319	6.2737	6.6884	6.4946	6.6858	6.4226	7.067	6.8968	7.6397	7.0901	7.3018	6.6343	NaN	6.7444	6.3922	6.6999	6.5647	6.4758	6.681	6.598	6.8771	6.9096	7.1115	6.8098	7.3419	6.5303	6.6472	6.7028	6.5212	6.4609	6.7974	6.59	6.5848
191	Not Diurnal		LOC_Os08g01370	6.442	6.5775	6.3617	6.157	6.4127	6.7326	6.5375	6.4733	6.2824	6.3269	6.4068	6.2392	6.3343	6.4116	6.487	6.4484	6.2315	6.4971	6.3263	6.2569	6.2293	6.3713	6.3052	6.5347	6.2806	NaN	6.2288	6.3452	6.4066	6.2297	6.222	6.4643	6.2854	6.3058	6.3309	6.3164	6.4472	6.4324	6.2555	6.4054	6.468	6.3016	6.3259	6.3961	6.4104	6.3658
192	Not Diurnal		LOC_Os08g04560	7.1297	7.1286	7.7339	7.3074	7.4623	7.2697	6.9359	7.5918	7.6448	8.4711	8.0103	8.3813	7.2638	6.8482	7.2346	6.6956	6.8701	6.9609	7.2305	7.3868	8.1536	8.2443	8.6559	8.2462	7.1732	NaN	7.9252	7.3056	7.0809	7.0089	6.8346	7.3391	7.3943	7.5364	7.6542	8.0332	10.192	8.3203	7.7344	7.3855	7.0811	7.3066	6.9817	6.9358	7.0537	7.1974
193	Not Diurnal		LOC_Os08g10500	10.894	10.542	10.892	11.608	11.317	11.72	11.303	11.699	11.534	11.145	11.597	12.43	11.373	11.954	11.195	10.307	11.399	11.255	12.569	11.391	11.733	11.714	12.987	12.27	11.556	NaN	12.611	11.334	10.731	11.87	11.296	11.569	10.741	11.461	11.71	12.077	13.068	13.377	12.687	13.657	13.425	11.219	12.718	11.78	12.104	12.284
194	Not Diurnal		LOC_Os08g17784	7.3007	9.5402	8.5147	7.7666	7.1517	6.7534	6.5635	6.2637	6.4243	6.5325	6.3009	6.2841	6.81	8.728	9.6834	9.5095	8.1196	6.9989	6.5445	6.5616	6.4484	6.4441	7.1821	9.1659	8.9234	NaN	9.0644	9.0696	9.3702	8.4076	7.4031	7.0568	6.5234	6.5462	6.5401	6.3164	6.7438	7.7209	7.5441	8.2609	7.4985	6.7474	6.6954	6.263	6.2977	6.2423
195	Not Diurnal		LOC_Os08g18974	6.2346	6.2228	6.3966	6.1469	6.2337	6.2288	6.2396	6.2168	6.1185	6.1729	6.1625	6.1301	6.1482	6.1121	6.2336	6.3725	6.0153	6.4971	6.0966	6.113	6.3414	6.3475	6.0843	6.2869	6.3601	NaN	6.194	6.1519	6.3678	6.3611	6.2508	6.3371	6.2608	6.2829	6.2829	6.268	6.3417	6.3307	6.2363	6.2509	6.2773	6.1854	6.2148	6.2031	6.1815	6.2048
196	Not Diurnal		LOC_Os08g23170	6.2888	6.2123	6.3236	6.3471	7.0319	6.9688	6.8168	6.6957	6.3864	6.114	6.2421	6.175	6.2094	6.2655	6.4503	6.7948	6.7801	6.8131	7.1856	6.6855	6.637	6.1673	6.4534	6.3005	6.3061	NaN	6.3098	6.4157	6.46	6.3901	6.46	6.5819	6.5133	6.3058	6.2598	6.4337	6.4169	6.2604	6.4453	6.3942	7.4245	6.4806	6.7648	6.5294	6.5599	6.3879
197	Not Diurnal		LOC_Os08g31090	6.7629	6.6706	7.2809	6.746	7.1517	6.5633	6.5034	6.8337	6.7928	7.4157	6.8656	6.8263	6.81	6.5324	6.6568	7.1573	6.7291	7.283	6.5862	6.785	6.5754	7.4848	7.2771	7.258	6.7884	NaN	7.124	6.7373	6.906	7.223	6.7338	6.9357	6.7234	7.0056	6.7159	6.384	6.7575	6.9115	6.8271	6.7886	6.7356	6.5698	6.5718	6.7448	6.369	6.4484
198	Not Diurnal		LOC_Os08g36410	7.2633	7.4327	6.8161	6.5487	6.4916	6.6521	7.3444	7.0361	7.6029	7.6799	7.5023	7.3208	7.7428	7.3839	7.1165	6.6507	7.1292	6.8657	7.0484	7.1659	7.4629	7.7468	8.3371	8.221	7.5896	NaN	7.9359	7.4478	6.8944	6.7151	7.0743	6.6656	7.067	7.3021	7.6498	8.001	8.5893	8.1939	7.6014	7.8912	7.4372	6.9906	7.6542	7.5191	7.9067	8.0238
199	Not Diurnal		LOC_Os08g37104	7.3748	7.2824	6.7953	7.1921	6.9624	7.2181	6.8696	7.2463	7.0481	6.9735	6.9662	7.9065	7.6543	7.152	7.0692	6.7741	6.8516	7.1358	7.4457	6.9967	6.8082	6.8372	7.5087	7.7029	7.2685	NaN	7.4992	7.132	7.1075	7.1396	6.9648	7.242	6.9584	7.0856	6.8953	7.1201	7.4847	7.364	7.2551	7.5656	7.1626	7.3318	7.2833	7.711	7.2362	7.5194
200	Not Diurnal		LOC_Os08g37690	8.0608	9.2145	9.202	8.8406	8.4091	8.5189	9.1243	8.1062	8.1788	8.5017	7.5283	7.9704	7.8193	9.0895	9.0476	9.1326	9.5923	9.1406	9.6161	8.4752	8.051	8.2259	8.4992	8.4818	8.0769	NaN	9.1601	8.4868	8.5983	9.5939	9.6703	8.6297	8.397	8.2665	8.3918	8.0332	8.6541	8.694	8.3277	9.227	9.15	8.6373	9.5311	8.77	8.5678	8.2977
201	Not Diurnal		LOC_Os08g37874	8.6405	7.6134	7.6719	8.0112	7.7869	8.3208	7.5596	7.9306	7.7376	8.4406	8.133	8.3995	8.1431	7.5764	7.7303	7.5767	7.4494	7.7745	7.9062	7.934	8.6807	7.9788	8.0743	7.921	8.57	NaN	8.0307	8.4504	8.4548	7.8159	8.9919	8.4261	8.2215	8.2543	8.1421	8.2676	8.3624	8.3768	8.6365	8.4955	9.1644	9.7484	8.5919	8.3377	8.3212	8.5389
202	Not Diurnal		LOC_Os08g42630	6.7922	6.5528	6.5065	6.3589	6.4401	6.7326	6.5034	6.4158	6.5876	6.4919	6.3895	6.2841	6.7006	6.5755	6.6568	6.4834	6.3403	6.3756	6.824	6.4875	6.236	6.3257	6.2838	6.5347	6.4451	NaN	6.367	6.7714	6.6368	6.5647	6.7574	6.8562	6.384	6.6006	6.6348	6.3662	6.4759	6.5152	6.7115	6.7197	6.7957	6.4496	6.5043	6.4918	6.77	7.0501
203	Not Diurnal		LOC_Os08g43120	6.5032	6.3219	6.5065	6.254	7.9555	6.2774	6.3351	6.5066	6.896	6.8412	7.6139	6.4773	6.404	6.2337	6.3269	6.2353	6.3937	6.8012	6.5207	6.6794	6.7982	6.5443	6.7464	6.3273	6.3061	NaN	6.2815	6.3216	6.3678	6.4476	6.3647	7.3642	6.5425	6.6447	6.5702	6.4665	6.1856	6.3121	6.4821	6.2509	6.1526	6.3932	6.3659	6.5703	6.3832	6.2574
204	Not Diurnal		LOC_Os08g44360	6.5118	6.453	6.5065	6.3713	6.4596	6.5756	6.3783	6.3749	6.4243	6.3142	6.5923	6.3365	6.6397	6.3418	6.797	6.3535	6.3403	6.277	6.2823	6.5082	6.3498	6.6558	7.304	6.4393	6.8346	NaN	6.3955	6.272	6.5484	6.3016	6.4837	6.2813	6.3341	6.2379	6.2372	6.268	6.2595	6.4111	6.3533	6.4322	6.2137	6.4159	6.2996	6.3198	6.4178	6.5012
205	Not Diurnal		LOC_Os09g02180	7.4858	6.8526	7.8889	7.3149	7.674	7.283	7.3006	7.6405	7.8713	6.8904	7.5058	8.6918	7.5306	6.8892	7.5476	7.4779	7.1537	7.5277	7.8843	7.7427	7.4125	7.0364	7.0602	7.3945	7.7217	NaN	7.0224	7.6178	7.9954	7.2532	6.9499	7.3528	7.9849	7.3021	7.2248	7.5393	6.9975	6.814	7.0087	6.9299	6.8289	6.8738	6.391	6.7548	6.9234	6.5603
206	Not Diurnal		LOC_Os09g02270	6.9459	6.9414	6.8665	6.5374	6.8151	6.7733	6.8168	6.8469	7.1559	6.7988	6.9382	7.265	6.9382	7.0071	6.6449	6.6956	6.9697	6.6926	7.6571	7.2203	7.0924	7.0153	7.5422	6.794	7.1055	NaN	7.515	7.0045	6.8074	6.7811	7.1345	6.8562	6.7843	7.0599	7.5661	7.6335	8.001	7.703	7.0013	7.608	7.0554	7.005	7.743	6.8158	7.0123	7.094
207	Not Diurnal		LOC_Os09g04100	6.2793	6.1469	6.153	6.0602	6.0565	6.092	6.2007	6.1549	6.1049	6.3022	6.2421	6.2392	6.0878	6.193	6.1705	6.2745	6.0723	6.1608	6.2033	6.2377	6.2293	6.2131	6.2435	6.4233	6.2119	NaN	6.2546	6.272	6.2555	6.1005	6.2999	6.1732	6.2191	6.2046	6.1542	6.268	6.2473	6.3307	6.2555	6.261	6.24	6.1854	6.2377	6.263	6.2815	6.1703
208	Not Diurnal		LOC_Os09g12240	7.642	7.3165	7.3124	7.7874	7.3798	7.8578	7.4244	7.5055	7.3606	7.2961	7.3241	7.562	7.8584	7.4594	7.4675	7.5319	7.1775	7.4246	7.3573	7.5847	7.645	7.4045	7.2771	7.9373	7.76	NaN	7.4266	7.4529	7.711	7.241	7.2429	7.6789	7.726	8.2252	7.5661	8.001	7.2602	7.6686	7.5525	7.2895	7.5364	7.5697	7.6791	7.6205	7.4476	7.3976
209	Not Diurnal		LOC_Os09g15670	9.9754	10.815	7.8154	7.9237	9.1951	10.334	8.2605	8.5184	10.857	10.496	9.0549	11.247	11.648	10.363	9.8537	9.6676	7.5014	9.4432	7.7194	8.8518	10.342	9.9855	13.115	12.976	11.976	NaN	11.172	10.256	9.9423	8.6265	8.5283	9.0973	7.3724	8.0565	9.0698	9.7583	11.027	9.7894	10.501	9.0422	7.8209	7.4167	7.3889	8.186	6.7222	6.5477
210	Not Diurnal		LOC_Os09g15680	6.8347	6.8638	6.6999	6.4468	7.3498	7.2376	7.4192	6.9912	6.9187	6.777	6.9879	6.9073	6.9166	6.9063	7.2666	6.737	6.5555	7.0835	6.9611	6.7984	7.2732	6.7787	7.0278	6.8203	6.9682	NaN	7.1795	7.0406	7.2281	6.7974	7.2809	6.9357	6.855	6.9322	7.0073	6.8777	6.9466	6.6124	6.8187	6.9154	7.2947	7.277	6.9569	6.9659	7.168	7.0127
211	Not Diurnal		LOC_Os09g21120	6.442	7.0451	6.5065	6.2327	6.4267	6.2062	6.3783	6.3103	6.3864	6.2907	6.585	6.3812	7.3577	7.2346	6.7149	6.4121	6.4648	6.3313	6.399	6.2377	6.2293	6.1473	6.7006	6.5965	6.7782	NaN	9.2301	6.8392	6.425	6.6891	6.7096	6.7884	6.4332	6.4738	6.4875	6.8347	6.4759	6.6784	6.8271	6.4437	6.4503	6.3705	7.1557	6.4679	6.4039	6.3181
212	Not Diurnal		LOC_Os09g21180	9.6038	8.4252	8.0476	8.3658	8.8887	8.802	8.2822	8.7973	8.7776	9.8202	9.2973	9.5717	10.104	8.1486	9.0269	8.5169	7.8461	9.6487	9.3951	8.3297	8.5401	8.2678	8.6006	9.3616	9.4212	NaN	8.9733	9.7969	10.193	9.9425	9.1005	10.354	10.43	9.7617	9.8926	9.5387	9.6437	9.27	10.319	10.163	9.8868	10.336	9.3255	10.419	10.133	10.161
213	Not Diurnal		LOC_Os09g26880	13.127	13.258	13.62	13.283	14.075	13.722	14.35	13.926	13.351	13.051	13.085	13.22	13.235	13.408	13.993	14.206	14.217	14.57	14.514	13.538	13.285	13.091	13.015	12.909	13.224	NaN	13.315	13.544	13.667	14.149	14.153	14.793	14.386	13.765	13.514	13.418	13.011	13.202	13.416	14.027	14.679	14.991	15.157	15.031	14.816	14.919
214	Not Diurnal		LOC_Os09g33690	8.2024	8.8534	8.4626	8.81	8.2314	9.1388	8.4761	7.8618	7.6977	7.8902	7.5518	8.443	8.3177	8.9556	8.7634	8.8116	8.9813	8.6133	8.628	8.1154	7.7829	7.4458	7.7478	7.9049	8.8086	NaN	8.5835	9.1424	8.8276	8.565	8.381	8.4309	8.4786	8.3208	8.049	8.0868	7.8722	8.3768	9.025	8.8711	9.1822	9.6541	9.5337	8.9436	9.1148	9.5107
215	Not Diurnal		LOC_Os09g36790	7.1583	7.1467	6.8357	6.9701	6.708	7.0101	6.6851	6.7532	6.8238	6.8189	6.7625	6.6182	6.9763	8.0183	7.3104	7.2066	8.5755	7.9085	8.4994	8.5383	8.7068	8.487	8.5265	8.4527	7.6467	NaN	7.1656	7.0545	7.3379	7.3784	8.2734	8.3397	8.2915	8.7105	8.5815	7.4106	8.1288	7.3075	6.9955	7.1828	6.9506	7.005	7.3939	7.5525	7.3157	7.2688
216	Not Diurnal		LOC_Os09g38510	9.0561	9.1773	9.1159	8.8194	9.4953	9.1074	9.6087	9.2626	9.0928	8.3925	8.7496	8.7159	8.6484	9.2108	9.4648	9.3737	9.4985	9.3564	9.1678	9.2971	8.8626	8.7417	8.6122	8.1584	8.5975	NaN	8.93	9.5507	9.7912	9.4179	9.8822	9.3073	9.8371	9.4606	9.2709	8.7348	9.1267	8.3637	8.7307	9.0596	8.7074	9.0129	9.2767	9.1767	8.6308	7.9335
217	Not Diurnal		LOC_Os10g04370	6.3449	6.4092	6.4027	6.6172	6.651	6.8019	6.4506	6.4665	6.8873	6.7105	6.6594	6.4942	6.4682	6.4612	6.5274	6.7741	6.5555	6.5141	6.5445	6.4875	6.4484	6.4441	6.2638	6.6531	6.4177	NaN	6.5825	6.5042	6.6211	6.5077	6.5487	6.3918	6.5425	6.502	6.661	6.4965	6.5337	6.6784	6.4453	6.4054	6.6858	6.4806	6.391	6.3881	6.6012	6.3727
218	Not Diurnal		LOC_Os10g20550	6.5447	6.6043	7.3293	6.3713	6.898	6.3901	6.4443	6.3436	6.6723	6.4118	6.3721	7.1032	6.3832	6.6724	6.6512	6.6507	6.8326	6.4293	6.6067	6.6419	6.3341	6.3257	6.2259	6.356	6.3884	NaN	6.4377	6.4611	6.7169	6.7495	6.5816	6.9797	6.5022	6.7053	6.3066	6.268	6.3721	6.2604	6.4092	6.4186	6.2961	6.3016	6.3394	6.1786	6.369	6.2866
219	Not Diurnal		LOC_Os10g21590	6.9604	6.9614	7.0638	6.8207	6.7395	6.6007	6.5915	6.7473	6.6376	8.1787	6.8656	7.0828	7.8193	7.1878	7.0738	7.0087	6.4027	7.1183	6.678	6.5947	6.3185	7.1972	6.4534	7.485	6.9578	NaN	6.8489	7.2034	7.1438	6.9315	6.7217	6.5455	6.7012	6.7859	6.5793	7.6261	6.8098	6.9775	6.949	7.0375	6.8611	7.005	6.4832	6.7326	6.4244	6.4086
220	Not Diurnal		LOC_Os10g28120	6.6973	6.4902	6.5461	6.6803	7.4971	6.5092	6.5635	7.1004	7.1801	6.6891	7.0704	7.284	6.5067	6.5755	8.5687	6.7094	6.6642	7.6249	6.8756	6.7712	6.7982	7.0996	7.1511	8.3851	6.9172	NaN	7.6747	6.6726	7.4507	6.679	6.7457	6.7582	6.9703	6.8463	6.8518	7.0352	7.4135	6.6784	6.6071	6.6472	6.6858	6.7803	6.5043	6.9108	6.7511	6.8568
221	Not Diurnal		LOC_Os10g33240	7.3892	6.8638	7.3236	7.4976	6.9278	7.3444	7.5249	7.5419	7.4843	7.1874	8.2419	7.1816	7.1353	7.2723	7.1069	7.072	7.4698	7.8181	7.5448	8.0074	8.0176	8.2491	7.9687	7.9373	7.6583	NaN	7.5832	7.4438	7.3012	7.756	7.2691	7.6305	7.8213	7.8067	7.8716	7.8116	8.685	7.8739	7.4991	7.8452	7.3688	7.5644	7.1865	7.1487	6.9295	6.9329
222	Not Diurnal		LOC_Os10g33250	6.2183	6.2328	6.3553	6.2327	6.3313	6.3144	6.3443	6.2065	6.3021	6.2788	6.3974	6.3951	6.2307	6.1825	6.283	6.4659	6.223	6.3007	6.4726	6.2959	6.4484	6.3257	6.5857	6.5033	6.7884	NaN	6.3098	6.4157	6.4066	6.2873	6.1936	6.3779	6.2501	6.2596	6.2944	6.4508	6.4169	6.4527	6.3825	6.4437	6.4155	6.4806	6.3394	6.2818	6.4104	6.2728
223	Not Diurnal		LOC_Os10g35050	6.5866	6.4316	6.3171	6.1901	6.3987	6.538	6.3621	6.3517	6.3021	6.3022	6.2612	6.3663	6.2094	6.8482	6.5574	6.9328	6.3243	6.3398	6.3734	6.5447	6.5963	6.3713	6.3509	6.3137	6.4023	NaN	6.2546	6.2476	6.5713	6.3465	6.452	6.254	6.3341	6.3755	6.3818	6.4665	6.4322	6.4527	6.2948	6.32	6.3765	6.3248	6.5981	6.9786	6.7759	6.3804
224	Not Diurnal		LOC_Os10g36100	6.2888	7.5076	6.4027	6.254	6.4529	6.3272	6.4221	6.5298	6.3649	6.2152	6.2315	6.3081	6.4682	6.319	7.8749	6.2648	6.2581	6.1608	6.3032	6.2481	6.2722	6.2687	6.4534	6.2503	6.244	NaN	6.1702	6.2964	6.5249	6.2726	6.2122	6.2276	6.2608	6.2596	6.2829	6.268	6.2848	6.2945	6.1755	6.2288	6.3765	6.1157	6.5899	6.1906	6.175	6.4949
225	Not Diurnal		LOC_Os10g36180	6.7703	6.7002	6.566	6.3973	6.339	6.2288	6.4373	6.2356	6.3864	6.4784	6.1405	6.4614	6.6205	6.7484	7.0202	6.6353	6.3322	6.3619	6.2422	6.5266	6.4385	6.2801	6.2259	7.0413	7.1732	NaN	6.7625	6.9043	6.5641	6.4853	6.6067	6.3647	6.2608	6.4436	6.3948	6.4965	6.5188	6.814	6.6731	6.5709	6.3173	6.2785	6.5043	6.3881	6.363	6.3019
226	Not Diurnal		LOC_Os10g37330	13.597	13.647	13.318	13.519	13.582	13.75	13.734	13.735	13.732	13.685	13.442	13.929	13.661	13.868	13.727	13.878	13.525	13.84	13.728	13.879	13.893	13.941	13.702	13.785	13.686	NaN	13.46	13.729	13.604	13.678	13.661	13.6	13.57	13.807	13.699	13.708	13.667	13.599	13.567	13.424	13.225	13.228	13.394	13.36	13.478	13.033
227	Not Diurnal		LOC_Os10g37670	6.9459	6.4902	6.6999	6.3973	6.6301	6.3901	6.4648	6.9584	6.499	6.3269	6.7769	6.6332	6.5431	6.3307	6.5788	7.1807	7.0192	8.3684	6.7972	6.5174	8.061	7.2502	6.802	6.794	7.1259	NaN	6.8167	6.7202	6.6999	6.6444	6.6692	6.4167	6.6405	6.724	6.7159	6.4009	6.4759	6.5942	6.4821	6.7006	6.5733	6.7126	6.4504	6.8209	6.4244	6.4484
228	Not Diurnal		LOC_Os10g38080	7.2768	8.2121	7.0849	7.2941	7.3467	6.7534	7.051	7.2126	6.7347	7.0087	6.5356	6.9847	7.2118	7.4965	7.6569	7.1754	8.8817	6.9375	7.2091	6.8756	6.4674	6.9552	6.7006	6.7381	6.9887	NaN	7.9514	6.7536	7.0366	8.0108	8.1028	7.0568	6.9289	6.6447	6.7388	6.6295	6.8794	7.4675	7.82	7.2777	8.2851	7.6203	8.207	6.8283	6.5255	6.5603
229	Not Diurnal		LOC_Os10g38820	9.2113	9.2287	7.7688	7.83	7.1325	7.0475	7.6447	6.7847	7.44	7.5447	6.2519	6.9732	8.0504	9.2737	9.4912	8.9209	9.2562	7.5925	7.0115	7.4091	7.4514	8.2549	9.0436	10.576	9.1921	NaN	9.4584	8.9597	8.1885	7.9484	8.4461	7.319	6.58	6.7799	7.1215	7.2865	7.8573	8.3203	7.6652	7.4467	6.845	6.6558	7.6625	7.9356	7.4186	6.9879
230	Not Diurnal		LOC_Os10g39920	7.4039	6.6267	6.9095	6.9861	7.1286	7.0666	6.7814	6.631	6.4441	6.3269	6.3287	6.6182	7.2441	6.6067	7.1381	6.7234	6.7202	7.377	7.3355	6.5447	6.4021	6.2687	6.7464	6.4233	7.2822	NaN	6.7248	7.387	7.385	7.241	6.8544	7.7291	7.1878	6.8463	6.6348	6.4337	6.3126	6.5733	6.8416	7.4356	8.4131	8.1917	7.8685	8.96	7.9464	8.915
231	Not Diurnal		LOC_Os10g41480	7.2054	7.0548	6.8665	6.7248	7.3199	7.3292	7.0081	7.2596	7.3327	7.1286	7.0655	7.0396	7.0961	6.6531	7.1911	6.9878	6.9909	7.6068	7.3154	7.1388	7.1091	6.7787	6.8917	6.6674	7.0881	NaN	7.0966	7.6129	7.6207	7.6579	7.059	7.701	7.4598	7.3604	7.117	6.8146	7.3634	7.4116	7.699	7.9071	8.4546	8.0369	8.0374	7.4411	6.7456	6.6443
232	Not Diurnal		LOC_Os11g02290	6.5447	6.5955	6.7953	6.8207	6.7444	6.7932	6.6571	6.4853	6.4441	6.6407	6.3379	6.6793	6.4325	7.0071	6.4204	6.4917	6.5869	6.955	6.824	6.7132	6.8248	6.6558	6.3744	6.5496	6.5442	NaN	6.8814	6.5754	6.6999	6.7246	6.7281	6.8367	6.7516	6.7171	6.7308	6.7459	6.5337	6.7204	6.8187	6.7501	6.8761	6.7474	7.2053	6.5144	7.1193	7.1128
233	Not Diurnal		LOC_Os11g05170	6.6289	6.5862	6.3734	6.2866	6.5473	6.3763	6.2845	6.6234	6.6048	6.6775	6.3379	6.2187	6.3932	6.3418	6.521	6.2942	6.2909	6.4174	6.2823	6.4009	6.3341	6.3031	6.3284	6.3725	6.2806	NaN	6.4657	6.5557	6.3499	6.4193	6.2999	6.3647	6.3341	6.3411	6.3309	6.4965	6.6501	6.4933	6.6071	6.2731	6.348	6.3475	6.3394	6.6804	6.7814	6.2273
234	Not Diurnal		LOC_Os11g05470	6.3651	6.1569	6.2652	6.1469	6.3691	6.3763	6.327	6.2926	6.3649	6.2788	6.3379	6.3663	6.4234	6.2228	6.2636	6.2745	6.5555	6.3007	6.4726	6.4437	6.3749	6.2011	6.2638	6.1913	6.4177	NaN	6.2964	6.4044	6.5249	6.2571	6.2413	6.3647	6.5022	6.3289	6.4076	6.6295	6.3275	6.3307	6.2948	6.2841	6.4331	6.3475	6.3121	6.3714	6.3564	6.2646
235	Not Diurnal		LOC_Os11g06130	9.272	8.7609	8.6916	9.0796	8.8494	9.6802	8.9685	8.8426	8.8189	8.9009	8.9601	8.9499	8.86	8.64	8.8831	8.8116	9.0254	8.9745	8.9766	8.7825	9.0135	9.1177	9.4218	9.624	9.091	NaN	8.8416	8.647	8.755	8.6319	8.7554	8.9992	8.7805	8.9021	8.9469	8.975	9.1076	9.1389	8.7545	8.8054	8.8288	8.7671	9.1342	8.9908	8.7112	9.2638
236	Not Diurnal		LOC_Os11g10590	6.3651	6.299	6.2503	6.4213	6.3168	6.2288	6.2396	6.2548	6.3121	6.9561	6.3009	6.2287	6.3727	6.2228	6.1705	6.4834	6.4124	6.2504	6.3032	6.5082	6.4385	6.5247	6.1897	6.2869	6.3601	NaN	6.1829	6.2964	6.2743	6.4193	13.094	6.3371	7.1177	6.3532	6.5401	6.4009	6.5188	6.2604	6.3439	6.2964	6.2581	6.2785	6.3121	6.2818	6.4609	6.2728
237	Not Diurnal		LOC_Os11g10760	7.3484	7.0809	7.3971	7.5719	7.3024	7.2984	7.1667	7.1306	7.06	6.9651	7.2834	7.0611	7.2697	7.286	7.5873	7.7611	7.6636	7.0408	7.2623	7.2297	7.3863	7.3232	7.1994	7.0667	7.5384	NaN	7.2959	7.5575	7.7319	7.6425	7.3263	7.5352	7.661	7.4686	7.3441	7.1372	7.0866	7.3542	7.4636	7.7103	7.5555	7.4769	7.4512	7.499	7.443	7.5012
238	Not Diurnal		LOC_Os11g10770	7.3582	7.484	7.4038	7.6377	7.4559	7.4254	7.433	7.3173	7.0842	6.9561	6.8162	7.4639	7.4585	7.1444	7.6215	7.8228	7.3873	7.3438	7.5448	7.2826	7.0601	6.8177	7.0901	7.9528	7.2543	NaN	7.0224	7.2922	7.9045	7.3464	7.1307	7.1946	7.0839	7.0744	6.9538	7.0352	6.771	7.0013	7.0144	7.2777	7.179	8.3132	7.1995	7.1846	7.1101	7.2049
239	Not Diurnal		LOC_Os11g14170	7.7194	7.4918	7.9042	8.3353	8.4427	8.5039	8.3177	8.2146	8.2159	8.7359	8.3195	7.7138	8.4645	7.7649	7.6376	7.8993	8.3909	8.4619	8.752	7.8473	7.7041	8.1139	7.5204	8.2462	7.1578	NaN	7.7718	7.741	8.3675	8.0357	7.6866	8.2159	8.8095	8.2743	8.3835	7.8166	7.5161	7.8881	8.0805	7.5391	7.6907	7.94	7.5708	8.3311	7.8506	8.6379
240	Not Diurnal		LOC_Os11g24070	15.019	15.052	15.961	15.373	14.901	15.081	15.104	14.553	14.69	14.801	15.082	15.199	15.295	15.243	15.521	15.482	15.265	15.364	15.757	15.437	15.098	15.16	15.699	15.402	15.726	NaN	15.388	15.542	15.362	15.257	15.289	14.575	14.962	15.152	15.453	15.508	15.749	15.616	15.996	16.003	15.719	15.535	15.351	14.922	15.474	15.75
241	Not Diurnal		LOC_Os11g26570	6.2604	6.201	6.2503	6.3713	6.2337	6.3901	6.2943	6.3103	6.3543	6.1947	6.2315	6.2611	6.3133	6.193	6.3443	6.1741	6.0723	6.2851	6.2823	6.7062	6.2581	6.2574	6.3744	6.2612	6.2333	NaN	6.2815	6.223	6.2122	6.2163	6.3267	6.187	6.2393	6.2948	6.2944	6.2373	6.4322	6.3503	6.2164	6.344	6.2581	6.3016	6.2622	6.263	6.336	6.2273
242	Not Diurnal		LOC_Os11g26750	8.5308	8.506	7.881	7.4831	7.642	7.2697	7.19	8.1527	8.4931	9.1459	8.7107	8.5705	7.888	7.8714	7.5476	7.5369	6.9024	7.3822	8.1073	7.5767	8.2987	8.9135	9.625	8.7058	8.2681	NaN	7.5262	6.8583	6.6045	6.9117	6.7217	6.698	6.9977	7.08	7.6901	8.3893	8.8519	7.6319	7.2305	7.4043	7.3274	7.5697	7.7309	6.9358	7.0581	7.5677
243	Not Diurnal		LOC_Os11g26760	8.6584	9.4546	8.8263	8.1347	8.1917	7.9677	8.8472	8.2285	8.3927	8.966	7.4844	7.4962	7.8312	9.8421	9.1991	9.6272	9.9784	9.3823	10.154	9.6208	9.2278	9.1927	9.852	9.4627	9.1195	NaN	9.1532	8.3366	8.5302	9.1332	10.253	9.1358	9.2399	9.6013	10.116	9.7707	10.532	9.3118	8.974	9.4311	9.2317	8.4412	9.3585	9.363	9.1661	8.3791
244	Not Diurnal		LOC_Os11g26780	6.384	6.6475	6.4568	6.2755	6.308	6.3272	6.311	6.2736	6.4053	6.2907	6.3198	6.4614	6.3133	6.9788	6.886	7.1807	7.9953	6.5141	6.6441	6.7132	6.3587	6.4971	6.7006	7.2441	6.5799	NaN	6.3955	6.2964	6.3201	6.2726	6.9765	6.3371	6.2854	6.5184	6.5099	6.3662	6.3126	6.9334	6.2164	6.32	6.2225	6.1157	6.3259	6.3881	6.2046	6.1031
245	Not Diurnal		LOC_Os11g26790	6.7773	6.9274	6.5365	7.3853	6.6135	7.3604	6.6058	6.5298	6.9455	7.3619	6.5508	6.8963	6.7463	6.943	6.8076	6.9143	6.7544	6.5899	6.6067	7.067	6.6746	7.0689	7.0091	7.4168	6.6126	NaN	6.9456	6.8968	6.6368	6.7151	6.7096	6.9618	6.5888	6.8951	6.7949	7.0771	6.92	7.1948	6.8416	6.8342	6.7957	6.677	6.7104	6.4995	6.856	6.8958
246	Not Diurnal		LOC_Os11g37260	10.18	9.9195	10.702	10.789	10.721	11.318	10.319	10.573	10.295	9.6474	9.9702	9.8648	9.8419	9.8173	9.9272	10.097	9.9037	10.204	9.9462	10.135	9.893	9.9191	9.8633	9.6665	10.274	NaN	9.9012	10.185	10.175	10.289	9.7026	10.205	9.9044	9.6486	9.5284	9.4352	10.129	10.034	9.6892	9.955	9.9495	10.049	9.7197	9.491	9.2475	9.1167
247	Not Diurnal		LOC_Os11g37880	6.3651	6.4316	6.483	6.4213	6.3915	6.3651	6.6185	6.8018	6.344	6.2571	6.6457	7.1118	6.6115	6.4612	6.8076	6.4303	6.6349	6.3161	6.4981	6.5363	6.5045	7.4848	6.3998	6.5649	6.4978	NaN	6.3379	6.3085	6.4066	6.3611	6.3647	6.3095	6.5234	6.5552	6.3818	6.553	6.4322	8.6183	6.3636	6.7791	6.2961	6.3932	6.3394	6.4365	6.369	6.5012
248	Not Diurnal		LOC_Os11g37950	8.5792	9.2071	9.1018	7.852	9.8475	8.2471	8.2605	9.625	9.631	11.081	9.1124	9.6933	9.1909	6.958	9.0435	7.6866	6.6926	9.1104	11.674	8.771	9.4683	8.5389	9.3803	8.6476	9.4952	NaN	7.4148	9.406	9.0836	8.3252	7.2969	9.6373	9.8722	8.8309	8.9579	9.34	8.3463	7.8465	8.379	8.4888	8.6784	11.06	9.4679	8.9054	8.7532	9.7376
249	Not Diurnal		LOC_Os11g38860	6.2183	6.2123	6.5216	6.3713	6.5353	6.3017	6.327	6.4853	6.4812	6.3022	6.5923	6.2841	6.6397	6.354	6.5001	6.508	6.367	6.2589	6.3263	6.422	6.2162	6.3475	6.3052	7.231	6.3884	NaN	6.1829	6.3216	6.4944	6.4965	6.3182	6.201	6.3471	6.3532	6.2829	6.384	6.4322	6.2604	6.6071	6.7596	6.3173	6.4159	6.2377	6.3013	7.1775	6.7288
250	Not Diurnal		LOC_Os11g41650	6.6116	6.7603	6.8233	6.5374	6.5595	6.4033	7.045	6.5827	6.765	6.2907	6.6383	6.6488	6.7006	6.9653	6.909	6.9476	6.5969	6.4293	6.6441	6.5266	6.4952	6.4441	6.8917	6.7097	6.5913	NaN	7.1107	6.8139	6.3401	6.8052	6.5142	6.7129	6.3589	6.5261	6.5793	7.0548	7.063	7.0265	6.3725	6.7791	6.4863	6.4496	6.6954	6.6247	6.7222	6.6553
251	Not Diurnal		LOC_Os11g45740	6.6531	6.8342	6.5216	6.649	6.651	6.8126	6.7453	6.6385	7.2541	8.6892	6.9106	6.8375	6.5067	6.7484	7.0157	6.5916	6.5555	6.7881	7.1963	6.8182	6.6841	6.8864	6.8557	6.5033	6.521	NaN	6.7347	6.7536	6.6695	6.4965	7.3119	6.8968	6.9019	6.8022	7.0856	7.0146	7.2405	6.6478	6.8965	6.9456	7.0554	7.0746	7.2462	7.0669	7.4623	8.4914
252	Not Diurnal		LOC_Os12g02390	9.0174	8.3322	8.5186	8.3872	9.1444	8.5717	8.7138	9.1889	9.0994	8.6173	9.3706	9.5024	8.9969	8.6622	8.7724	8.7229	8.8195	8.9219	8.6042	8.8343	8.7025	8.6212	8.141	8.4179	8.5062	NaN	8.3212	8.6337	8.6418	8.8276	8.6344	8.7063	8.8888	8.9464	8.8057	8.5631	8.3463	8.5082	8.7307	8.5828	8.8191	8.9644	8.2826	8.9306	8.7741	8.4336
253	Not Diurnal		LOC_Os12g05210	7.6962	8.4164	7.7038	7.4359	8.3406	7.8919	7.7569	7.8026	8.6211	9.6807	6.9608	7.5843	7.8426	8.5933	8.8534	8.6551	8.8284	8.5967	8.6203	7.7877	8.5556	9.537	10.418	10.404	8.1251	NaN	9.0766	7.8402	8.2314	7.7476	8.4269	8.0094	7.3377	7.7093	7.8096	8.8738	10.088	9.7187	7.5196	7.3463	6.7799	8.0598	8.8138	7.89	7.3232	7.8928
254	Not Diurnal		LOC_Os12g05330	6.2522	6.3219	6.6171	6.254	6.339	6.2774	6.6306	6.492	6.3649	6.3694	7.5674	6.7613	6.3133	6.2134	6.2441	6.4303	6.3403	6.3313	6.3032	6.422	6.202	6.3588	6.2638	6.4875	6.2119	NaN	6.5825	6.272	6.2209	6.3016	6.2799	6.5819	6.598	6.4831	6.499	6.2373	6.1602	6.4933	6.2463	6.4186	6.3581	6.3475	6.5043	6.9849	6.2977	6.4619
255	Not Diurnal		LOC_Os12g25090	6.6116	6.7002	6.4944	6.5131	6.581	7.0101	6.8051	6.7592	9.1973	10.919	6.8162	8.1535	6.7786	6.7291	7.381	6.6067	6.5555	7.1014	8.6238	6.7425	7.2881	8.0506	9.149	7.3018	6.9276	NaN	6.9965	7.0819	6.6841	6.4193	8.5917	6.5819	7.2133	6.664	7.2656	6.996	7.9799	6.9235	7.443	7.0829	7.5397	7.6886	7.7012	6.7714	6.9575	7.5194
256	Not Diurnal		LOC_Os12g31860	6.6456	6.5775	7.1921	6.9382	6.8151	6.7326	6.9765	6.7718	6.654	6.6891	6.5033	7.6836	6.404	6.3892	6.5859	6.4834	6.5668	6.7366	6.7699	7.1083	6.4385	6.7566	6.4534	7.4384	6.5442	NaN	6.6955	6.5849	6.4432	6.854	6.7457	6.8304	6.5425	6.7053	6.6873	6.9561	6.3126	7.2421	6.4009	6.5518	6.5893	6.3475	6.4832	7.4064	6.6459	6.8347
257	Not Diurnal		LOC_Os12g43450	6.384	6.754	6.3236	6.4606	6.339	6.3523	6.6306	6.3895	6.6205	7.0834	6.3102	6.2611	6.3443	6.7656	6.3526	6.3142	6.4332	6.7045	6.5207	6.5266	6.3185	6.4555	6.7248	6.5649	6.244	NaN	6.4797	6.2964	6.3499	6.5547	7.2573	6.3095	6.3341	6.502	6.5204	6.7236	6.4322	6.6124	6.4453	6.4054	6.2961	6.3932	6.5981	6.3798	6.4244	6.5848
258	Not Diurnal		LOC_Os12g43490	7.0528	7.3116	7	6.746	7.3138	6.5633	7.1525	7.2035	6.9516	6.8305	7.473	7.1032	7.3779	6.9295	7.2172	6.9076	7.0846	6.7366	7.5448	7.8702	8.3809	7.2502	7.9852	7.231	7.557	NaN	6.9662	7.3337	6.941	6.8125	7.0309	7.1338	7.4598	7.3178	7.2816	7.2051	7.5514	6.9557	7.0013	7.3976	7.7414	7.5161	7.621	7.0831	7.4311	8.5933
[truncated: 187 more columns]
