# Supplementary material for: Crosstalk between diurnal rhythm and water stress reveals an altered primary carbon flux into soluble sugars in drought-treated rice leaves
Source: Sci Rep. 2017 Aug 15;7:8214. doi: 10.1038/s41598-017-08473-1 (PMC5557844; doi:10.1038/s41598-017-08473-1)
Supplement: Supplementary file 4 — Dataset 3 [file 41598_2017_8473_MOESM4_ESM.xlsx]

## Sheet: down_circadian_sorted_H
Table S3. Detailed diurnal data information and normalized expression data of drought up-responsive genes
			Harvesting time	LeafBlade_15DAT_10:00	LeafBlade_15DAT_12:00	LeafBlade_15DAT_14:00	LeafBlade_15DAT_16:00	LeafBlade_15DAT_18:00	LeafBlade_15DAT_20:00	LeafBlade_15DAT_22:00	LeafBlade_15DAT_24:00	LeafBlade_16DAT_02:00	LeafBlade_16DAT_04:00	LeafBlade_16DAT_06:00	LeafBlade_16DAT_08:00	LeafBlade_16DAT_10:00	LeafBlade_16DAT_12:00	LeafBlade_16DAT_14:00	LeafBlade_16DAT_16:00	LeafBlade_16DAT_18:00	LeafBlade_16DAT_20:00	LeafBlade_16DAT_22:00	LeafBlade_16DAT_24:00	LeafBlade_17DAT_02:00	LeafBlade_17DAT_04:00	LeafBlade_17DAT_06:00	LeafBlade_17DAT_08:00	LeafBlade_17DAT_10:00		LeafBlade_29DAT_10:00	LeafBlade_29DAT_12:00	LeafBlade_29DAT_14:00	LeafBlade_29DAT_16:00	LeafBlade_29DAT_18:00	LeafBlade_29DAT_20:00	LeafBlade_29DAT_22:00	LeafBlade_29DAT_24:00	LeafBlade_30DAT_02:00	LeafBlade_30DAT_04:00	LeafBlade_30DAT_06:00	LeafBlade_30DAT_08:00	LeafBlade_30DAT_10:00	LeafBlade_30DAT_12:00	LeafBlade_30DAT_14:00	LeafBlade_30DAT_16:00	LeafBlade_30DAT_18:00	LeafBlade_30DAT_20:00	LeafBlade_30DAT_22:00	LeafBlade_30DAT_24:00
Index	Note	Time of day	Locus_id	GSM879567	GSM879568	GSM879569	GSM879570	GSM879571	GSM879572	GSM879573	GSM879574	GSM879575	GSM879576	GSM879577	GSM879578	GSM879579	GSM879580	GSM879581	GSM879582	GSM879583	GSM879584	GSM879585	GSM879586	GSM879587	GSM879588	GSM879589	GSM879590	GSM879591		GSM879592	GSM879593	GSM879594	GSM879595	GSM879596	GSM879597	GSM879598	GSM879599	GSM879600	GSM879601	GSM879602	GSM879603	GSM879604	GSM879605	GSM879606	GSM879607	GSM879608	GSM879609	GSM879610	GSM879611
1	Diurnal	Midday	LOC_Os01g72740	6.2704	6.2873	6.2806	6.2219	6.3243	6.3017	6.2943	6.2832	6.2348	6.268	6.1829	6.0907	6.2519	6.2443	6.1705	6.3339	6.2581	6.1884	6.3734	6.2481	6.251	6.2356	6.2838	6.2377	6.2333		6.3379	6.2115	6.2462	6.4046	6.2413	6.3371	6.2191	6.1335	6.2154	6.2074	6.3721	6.3906	6.2164	6.2964	6.2961	6.2324	6.3659	6.263	6.2353	6.2273
2	Diurnal	Midday	LOC_Os03g64170	6.5282	6.5444	6.2736	6.4468	6.6086	6.5092	6.4076	6.3895	6.344	6.4387	6.3974	6.3663	6.3727	6.4361	6.292	6.3535	6.3754	6.5641	6.3734	6.277	6.2293	6.7566	6.56	6.4233	7.1055		7.6572	6.6055	6.3499	6.3901	6.3727	6.3647	6.607	6.2379	6.5204	6.4009	6.4895	6.4111	6.539	6.7299	6.9064	6.6082	6.5626	6.3714	6.5205	6.5732
3	Diurnal	Midday	LOC_Os03g14880	6.4773	6.5775	6.7704	7.511	6.4796	6.2288	6.5701	6.4158	6.3543	6.4654	6.6594	6.2392	6.5607	6.5755	6.663	6.3927	6.3243	6.241	6.3503	6.4875	6.2722	6.3031	6.6092	6.8482	6.4978		6.7625	6.4836	6.4944	6.3901	6.4221	6.3095	6.3341	6.2829	6.3309	6.2997	6.6501	6.4527	6.6952	6.6472	6.6943	7.1841	6.4396	6.2818	7.8556	6.8464
4	Diurnal	Midday	LOC_Os04g28780	6.2183	6.2762	6.5065	6.2114	6.244	6.2062	6.2943	6.4158	6.2587	6.2788	6.5923	6.7888	6.3443	6.2443	6.521	6.3339	6.1853	6.2682	6.2033	6.2192	6.1624	6.2574	6.3284	6.3411	6.2564		6.2815	6.2348	6.5877	6.2571	6.2799	6.254	6.1728	6.2165	6.3066	6.2218	6.1856	6.1982	6.3916	6.344	6.468	6.5401	6.4396	6.3798	6.3052	6.6096
5	Diurnal	Midday	LOC_Os05g27590	6.2704	6.3553	6.3553	6.5249	6.308	6.4307	6.3933	6.3103	6.4053	6.3846	6.8162	6.2728	6.3727	6.2762	6.3601	6.4216	6.3576	6.3007	6.5207	6.277	6.3935	6.3713	6.3052	6.2377	6.2006		6.3379	6.3686	6.6211	6.1137	6.222	6.3918	6.3471	6.3289	6.4661	6.268	6.3721	6.4111	6.3533	6.1848	6.4331	6.3016	6.4504	6.4995	6.5546	6.2574
6	Diurnal	Midday	LOC_Os08g44870	15.111	15.066	15.261	14.862	13.991	14.787	14.706	13.849	14.802	15.116	14.59	13.888	14.183	14.827	14.255	14.018	14.798	13.973	13.878	14.25	14.127	14.606	15.488	14.931	14.635		14.468	13.864	13.671	13.394	14.536	12.971	12.98	12.745	13.82	14.204	14.901	14.175	13.387	13.494	12.756	12.075	13.365	10.985	12.245	11.79
7	Diurnal	Midday	LOC_Os06g36050	8.4855	9.8561	9.352	8.9525	8.4383	8.1847	9.225	8.09	8.1664	9.6969	8.1242	7.9704	8.5193	9.8438	9.4223	9.2545	9.7461	8.2467	8.7113	8.3771	7.9808	8.07	9.505	9.0469	9.0305		9.164	8.8897	8.4495	8.6699	9.5988	7.7335	7.5102	7.5676	8.0449	8.3177	8.5811	9.1518	8.5563	8.6548	8.231	7.4271	8.6848	7.1924	8.0367	8.5598
8	Diurnal	Predawn	LOC_Os10g38880	7.8424	9.6284	7.7842	7.8849	7.7613	8.3059	9.2844	7.4773	8.32	8.5423	7.473	7.5384	7.6282	9.2959	8.6671	9.3296	9.0925	8.1624	8.0163	8.2319	8.1848	8.58	9.1721	8.4527	8.0687		9.1659	7.6079	7.7664	7.5661	9.12	7.1591	6.87	7.4421	8.0395	8.3104	9.2329	8.8151	7.3377	7.7415	6.9888	6.5698	8.2892	6.6617	7.1358	7.0231
9	Diurnal	Midday	LOC_Os05g50340	13.536	12.858	14.064	14.4	13.495	14.87	13.719	13.896	13.998	13.308	14.594	14.573	14.468	14.475	14.179	13.9	13.481	12.7	14.614	14.475	14.325	14.464	14.157	13.899	14.332		14.485	15.115	15.039	14.816	12.694	14.946	14.944	14.55	14.598	14.03	14.944	14.62	14.365	14.703	13.758	13.755	13.694	13.245	12.559	11.918
10	Diurnal	Midday	LOC_Os03g62670	15.265	12.428	15.409	14.109	13.818	12.143	10.385	13.216	13.067	11.798	16.158	15.96	16.02	14.077	14.094	13.442	10.951	10.791	12.727	13.34	14.462	14.222	15.195	14.744	16.128		12.561	15.302	15.404	13.748	10.221	11.751	11.982	12.656	13.114	13.126	15.302	14.158	15.401	15.294	14.662	12.76	9.2118	9.2751	8.9412	7.6093
11	Diurnal	Midday	LOC_Os07g17970	12.494	12.035	12.097	11.455	11.055	11.194	11.044	11.422	11.809	12.633	12.235	12.551	12.505	12.014	11.48	11.014	10.439	10.931	11.721	12.247	12.509	12.647	12.385	12.814	12.703		12.826	12.483	12.234	11.351	10.799	11.133	11.496	11.961	12.245	11.813	13.06	13.049	13.021	12.284	10.814	10.429	9.8237	10.812	9.4994	7.2643
12	Diurnal	Midday	LOC_Os11g10320	15.511	15.178	16.234	16.03	15.732	15.884	14.85	15.079	14.833	15.134	15.532	15.407	15.532	15.208	15.093	14.902	14.913	14.857	15.856	15.213	15.18	14.816	15.301	15.176	16.063		15.526	15.764	15.611	15.375	15.09	15.474	15.104	14.798	14.994	14.803	15.805	15.398	15.828	15.999	16.013	15.552	15.533	14.233	14.007	13.34
13	Diurnal	Midday	LOC_Os01g45140	12.141	11.558	12.745	12.162	11.238	11.225	11.93	11.431	11.566	11.395	11.674	11.092	11.914	11.897	11.485	11.605	11.193	10.337	11.144	11.662	11.85	11.457	12.254	12.006	12.554		11.566	11.981	11.869	11.018	10.896	10.143	10.49	11.079	11.398	11.184	12.313	11.203	11.62	10.696	9.8366	9.3838	10.224	9.4613	9.1181	8.4112
14	Diurnal	Midday	LOC_Os11g05050	16.116	16.907	17.205	16.462	16.793	15.958	16.114	15.792	15.936	15.759	17.113	16.749	17.252	17.285	17.343	17.159	16.712	15.288	15.84	15.63	15.702	15.85	16.425	15.723	16.568		17.066	17.151	17.44	17.22	16.077	15.855	16.063	15.612	15.739	15.895	17	17.07	17.334	17.38	17.049	16.599	16.065	15.233	15.577	15.257
15	Diurnal	Midday	LOC_Os04g51040	9.701	9.415	9.5239	8.6865	7.7535	7.0101	7.0178	7.5532	7.5615	7.8606	8.4702	10.121	11.099	9.7317	9.2059	9.1326	6.746	7.3986	7.2727	7.4512	7.7412	8.07	9.8593	11.088	10.699		10.837	10.418	10.716	8.8145	7.6015	8.2365	7.8916	7.5505	7.7998	8.3388	10.466	10.461	10.853	10.226	10.014	8.9099	7.7473	7.7514	7.459	7.8724
16	Diurnal	Midday	LOC_Os02g40700	11.363	11.23	10.245	10.387	8.9833	8.5072	8.4983	8.4574	9.0688	9.7385	9.1388	11.352	12.162	11.108	10.915	10.133	9.0291	8.7173	8.8231	8.809	8.6166	8.9757	9.9693	12.121	11.357		11.559	11.281	10.804	9.4503	9.0954	8.8477	9.021	8.7413	9.0352	8.7509	10.37	10.931	11.219	10.891	9.9328	9.268	9.1538	8.5273	8.3482	8.8989
17	Diurnal	Midday	LOC_Os10g07450	13.14	13.497	13.299	13.294	13.246	13.754	12.97	12.963	13.286	12.61	12.639	13.916	13.997	14.146	14.047	13.821	14.966	13.68	13.532	13.429	13.228	13.066	13.38	13.542	14.091		14.005	14.467	14.453	13.951	13.218	13.603	12.883	13.038	13.158	12.769	13.297	13.739	13.805	13.874	11.884	11.103	12.799	11.941	11.05	10.838
18	Diurnal	Midday	LOC_Os01g62870	14.741	13.449	13.968	13.506	12.567	12.891	11.959	11.836	12.694	12.888	12.667	13.307	14.666	13.92	13.984	13.561	13.029	12.133	12.417	12.273	12.858	13.006	14.246	14.739	15.213		14.146	14.578	14.319	13.171	12.458	11.834	11.274	11.706	12.446	12.796	14.179	14.038	13.716	13.894	12.382	12.169	13.152	11.149	11.124	11.181
19	Diurnal	Midday	LOC_Os05g31040	9.5104	9.1424	9.3135	8.9889	7.1643	7.1865	7.4375	7.3586	8.1724	8.0921	9.7448	8.3909	8.191	9.3536	9.7431	8.8305	8.0372	7.3886	7.4172	7.3868	8.1479	8.4312	8.026	8.6198	10.156		10.113	10.355	9.8501	9.2991	7.5071	7.8449	7.9437	7.3866	7.5062	8.0684	9.2824	9.4492	10.055	9.8852	9.5804	7.8551	7.032	7.0223	7.2621	7.4896
20	Diurnal	Midday	LOC_Os01g03549	14.693	14.199	13.938	13.574	13.042	13.09	13.3	13.478	13.635	13.299	14.182	14.312	14.816	14.429	14.281	13.556	12.776	12.366	12.853	13.353	13.429	13.388	13.806	14.292	14.65		14.328	14.486	14.159	13.266	12.255	12.356	13.198	13.104	12.943	13.109	13.813	14.057	14.345	13.762	12.753	12.198	11.636	12.024	12.647	12.077
21	Diurnal	Midday	LOC_Os09g35940	12.118	11.6	12.13	12.817	10.837	11.392	10.831	11.014	11.065	11.119	12.065	12.639	12.418	11.583	11.645	11.426	9.7854	10.408	9.9809	10.538	10.618	11.193	11.707	12.087	12.032		12.537	12.481	12.494	11.666	9.6518	10.313	10.46	10.797	10.457	10.988	11.306	12.042	12.571	11.729	11.649	10.593	9.1872	10.242	10.824	11.175
22	Diurnal	Midday	LOC_Os03g21400	7.3691	6.9218	7	7.1062	6.5864	7.0101	6.7875	6.4793	6.8316	7.878	7.1108	7.4477	6.883	7.1878	7.2894	6.9878	6.5341	6.5641	6.5207	6.6261	6.6746	7.2664	6.8917	7.4611	7.6074		7.4662	7.4922	7.2177	7.1464	6.506	6.5064	6.5022	6.5364	6.4768	6.8565	7.5091	7.6686	7.4214	7.5299	7.7198	7.1118	6.7245	6.5499	6.7338	6.8347
23	Diurnal	Midday	LOC_Os12g12934	12.314	12.742	12.819	12.278	11.398	12.206	12.339	12.829	13.5	13.168	13.462	13.311	12.477	12.132	12.746	12.541	11.73	12.292	11.487	12.397	13.215	13.596	12.965	12.361	12.04		13.412	12.413	12.483	13.293	11.278	12.523	11.613	12.848	13.232	13.279	13.664	14.178	14.135	13.634	14.211	12.212	10.834	11.987	11.211	11.144
24	Diurnal	Midday	LOC_Os02g03710	13.13	12.705	11.361	11.813	11.91	12.157	11.727	12.458	12.928	14.293	12.939	12.424	13.947	12.287	12.934	13.176	12.04	12.449	10.865	12.937	13.267	13.198	14.196	13.23	13.208		13.649	13.318	13.01	12.601	13.352	12.488	10.67	12.724	12.739	13.258	14.919	13.469	13.064	11.567	12.528	12.333	13.481	11.514	13.004	12.328
25	Diurnal	Midday	LOC_Os05g43310	16.966	17.082	16.96	16.467	16.885	15.994	16.145	15.666	16.035	15.81	16.846	16.847	17.233	16.973	17.102	16.746	16.563	15.871	15.366	15.064	15.539	15.561	16.735	16.625	16.933		16.766	17.042	17.212	16.573	16.318	15.294	15.256	14.958	14.872	15.351	16.43	16.76	17.205	16.876	16.775	16.259	15.918	15.055	14.415	14.407
26	Diurnal	Midday	LOC_Os05g49880	16.599	16.993	16.56	16.349	15.724	15.136	15.703	14.908	14.782	15.306	15.874	16.191	16.786	16.732	16.7	16.407	16.165	15.283	14.55	14.651	14.846	14.74	15.466	16.173	16.769		16.698	16.538	16.576	15.988	15.96	13.724	13.846	14.372	14.717	14.755	15.449	16.398	16.712	16.485	16.373	15.775	15.535	14.789	14.954	14.2
27	Diurnal	Midday	LOC_Os10g42900	9.8575	11.319	10.544	10.444	9.2369	9.1841	8.9457	7.5918	8.0997	8.7069	7.6406	9.0648	10.274	11.438	10.994	10.85	10.527	8.7893	7.8202	7.8597	7.3989	8.0955	8.7675	9.3961	9.964		11.204	10.587	10.111	9.9046	9.9017	7.8025	7.1931	7.2324	7.6226	7.7904	8.7186	10.053	10.449	10.786	10.435	9.1275	9.6179	7.349	7.4352	6.9059
28	Diurnal	Midday	LOC_Os11g03580	12.987	12.883	11.835	11.623	10.741	9.9448	9.7234	8.0193	8.2834	8.6513	11.13	12.677	12.881	12.485	12.083	11.352	11.261	9.9006	8.0377	7.4557	7.036	7.6324	10.853	13.022	12.813		12.528	12.061	11.535	10.905	10.751	8.7267	7.5638	7.1164	6.9663	7.189	10.009	12.047	12.143	12.006	11.89	11.621	10.691	9.4011	7.4352	6.5301
29	Diurnal	Midday	LOC_Os11g13890	17.638	17.741	17.647	17.889	17.704	17.73	17.762	17.653	17.501	17.657	17.608	17.815	17.653	17.73	17.693	17.657	17.623	17.628	17.052	17.092	17.085	17.385	17.594	17.683	17.594		17.959	17.81	17.613	17.551	17.683	17.475	17.147	16.613	16.252	17.225	17.767	17.647	17.834	17.618	17.709	17.889	17.709	17.322	16.226	14.795
30	Diurnal	Midday	LOC_Os05g51070	13.529	13.974	13.159	12.392	11.776	12.035	13.03	12.609	12.838	13.223	13.047	13.213	13.734	13.851	13.248	12.944	13.13	12.096	12.075	12.559	12.511	12.673	13.597	13.683	13.296		13.931	13.106	12.644	12.078	12.845	11.395	12.158	12.217	12.599	12.756	13.232	13.42	13.37	13.016	12.626	11.663	12.79	12.121	12.509	12.271
31	Diurnal	Midday	LOC_Os03g20700	15.974	16.154	15.71	15.675	14.513	14.339	13.942	14.243	15.074	15.518	15.695	16.059	15.994	16.282	16.166	15.561	14.171	13.9	12.55	13.524	14.111	15.221	15.491	16.252	15.653		16.355	16.124	15.697	15.363	13.386	13.344	12.657	13.373	13.658	15.055	15.47	16.261	16.108	16.031	15.747	14.878	12.777	12.797	12.255	12.324
32	Diurnal	Midday	LOC_Os08g38170	13.842	14.66	13.524	14.051	11.967	12.819	12.675	11.242	12.467	13.524	14.396	14.445	14.165	15.063	14.691	14.395	12.95	11.423	11.942	11.143	11.803	12.967	14.078	14.133	13.874		14.468	14.438	14.156	13.668	12.361	9.7358	9.2305	9.9802	10.696	12.723	13.943	14.517	14.343	14.408	13.853	13.449	10.8	9.5034	9.4994	9.1993
33	Diurnal	Midday	LOC_Os07g46510	12.446	11.825	10.653	9.5333	9.0438	8.6304	7.71	9.1379	9.605	9.3912	10.911	12.488	13.228	11.655	11.375	11.596	9.447	8.2728	8.1448	8.6957	9.4869	10.197	12.516	13.417	12.351		12.328	11.933	11.82	9.6838	7.8416	8.8715	8.5387	8.517	9.1958	10.426	12.211	11.676	12.117	11.127	10.491	9.2741	9.3882	8.9127	9.3357	10.745
34	Diurnal	Predawn	LOC_Os06g45140	11.149	10.544	10.09	9.5355	9.2943	8.5853	8.0887	8.3834	9.8503	11.296	11.554	11.407	11.057	10.054	9.3156	8.8166	9.1794	7.8531	8.0835	7.9504	8.8857	10.116	12.116	11.512	11.225		10.813	10.409	9.8023	9.5947	9.2934	7.9829	7.6518	7.9761	8.8596	9.734	12.243	11.182	10.634	10.812	9.675	9.5022	9.7218	8.6062	7.8416	8.3187
35	Diurnal	Midday	LOC_Os11g10310	12.86	11.952	12.762	11.751	11.468	10.046	9.6817	10.497	11.395	11.949	13.404	13.062	12.883	12.324	11.866	11.321	11.093	9.7007	9.9244	10.698	11.179	11.718	12.607	12.689	12.761		12.815	12.365	11.738	11.718	10.895	10.286	10.508	10.648	11.064	11.66	13.309	13.041	13.14	12.797	12.725	11.816	10.328	9.0717	9.4983	9.17
36	Diurnal	Midday	LOC_Os03g56950	12.341	13.307	12.932	11.705	9.9144	9.7914	9.7026	10.02	10.192	10.249	14.045	14.75	13.361	13.376	11.211	9.8897	9.572	9.2453	8.9701	10.049	10.18	10.825	11.691	12.8	12.623		14.03	12.678	11.99	11.302	9.7513	9.3726	9.6318	9.7285	10.011	10.246	13.302	14.56	14.534	14.26	13.331	11.342	9.6122	10.122	9.6349	8.8154
37	Diurnal	Midday	LOC_Os06g05930	10.621	10.789	10.296	9.3665	7.9169	7.552	8.1281	7.4954	8.5501	8.8671	10.401	11.358	11.309	11.514	10.754	10.387	9.5145	7.7624	8.057	7.7157	7.4187	8.487	10.28	12.036	11.14		11.669	10.802	10.241	9.7067	8.1916	7.4867	7.6812	7.5676	7.4316	7.983	10.226	11.657	11.482	11.285	10.789	8.7981	8.378	7.4344	6.8364	6.5418
38	Diurnal	Midday	LOC_Os05g25370	11.917	11.701	12.605	11.601	9.7848	7.5178	6.9981	7.7684	8.9444	9.1696	11.953	11.63	11.541	10.984	10.822	10.708	10.029	7.1358	7.0727	7.4959	8.0696	9.9885	11.566	11.369	11.495		12.086	11.665	11.563	11.895	9.9173	7.6183	7.1931	7.7004	8.3712	9.6156	12.234	11.813	12.122	12.253	11.792	10.216	8.0152	7.2204	7.2908	6.8182
39	Diurnal	Midday	LOC_Os08g15050	13.148	13.237	13.368	12.298	10.946	7.5042	6.9662	7.3929	8.8375	9.3989	12.61	12.968	13.563	13.346	13.348	13.185	11.58	6.7304	7.0952	7.3482	8.1414	9.4246	13.828	13.196	13.441		13.683	13.863	14.02	13.02	11.493	7.1097	6.9419	7.1164	8.0356	9.0009	13.511	12.878	13.391	14.053	13.732	12.168	11.876	6.8572	6.5205	6.5301
40	Diurnal	Midday	LOC_Os03g50970	11.22	10.716	11.086	9.1961	7.7385	7.8097	8.6099	7.6297	9.1504	10.073	9.4359	9.9114	10.753	11.091	10.856	9.7816	8.7189	7.2274	6.9993	8.4488	8.145	9.5298	11.609	11.832	11.354		11.53	10.51	10.447	8.7167	8.7203	6.6728	6.6477	7.2737	8.0859	9.0182	10.954	10.612	10.468	9.0826	7.4294	6.4599	7.5857	6.7871	6.6348	6.5543
41	Diurnal	Midday	LOC_Os03g06630	14.453	14.179	13.904	12.205	10.953	11.45	12.123	12.961	14.153	14.694	14.96	14.913	14.863	15.006	14.542	13.178	10.475	10.727	12.023	12.082	12.972	13.563	13.547	14.817	15.462		15.156	14.978	14.644	12.178	10.232	11.29	11.525	12.044	12.655	13.651	14.345	14.985	15.04	14.983	13.528	11.285	10.964	11.105	10.912	11.061
42	Diurnal	Midday	LOC_Os03g19720	16.292	16.953	13.82	14.197	13.612	13.564	12.453	13.77	15.24	15.44	16.084	16.834	17.285	16.279	15.757	15.748	13.725	11.835	13.066	13.335	15.297	15.59	17.402	16.901	17.059		16.772	16.337	16.655	13.168	13.556	12.195	12.359	12.601	14.508	15.228	16.185	15.947	16.715	16.017	13.902	11.509	13.241	10.868	11.207	11.938
43	Diurnal	Midday	LOC_Os05g45440	13.583	12.977	13.035	12.596	11.071	10.553	10.423	11.552	12.196	12.427	13.191	13.358	13.165	12.689	12.474	12.334	11.411	10.401	10.987	11.646	12.386	12.569	13.849	13.257	13.423		13.341	13.11	12.976	12.24	11.056	9.8103	9.8617	11.272	11.84	12.134	13.902	13.307	13.562	13.411	13.094	11.444	10.303	9.9542	9.3674	8.8805
44	Diurnal	Midday	LOC_Os12g43340	14.532	13.129	13.309	13.168	12.075	12.234	12.349	12.655	13.254	13.47	14.047	14.624	14.556	13.723	13.366	13.222	11.366	11.269	11.855	11.957	12.711	13.86	14.563	14.871	14.366		14.244	14.284	13.905	13.042	11.285	10.987	11.513	11.872	12.834	13.446	14.836	14.499	14.491	13.814	12.918	11.46	10.99	11.432	11.445	11.058
45	Diurnal	Midday	LOC_Os09g36240	12.882	13.042	11.99	11.806	10.797	11.205	11.075	11.032	12.156	12.461	12.252	13.042	13.111	13.062	12.219	11.704	11.249	10.394	10.005	10.209	11.49	12.446	13.36	13.765	13.203		13.419	12.658	11.832	11.357	10.879	9.8714	9.3395	9.8685	10.877	12.037	13.183	13.661	13.155	12.186	11.489	10.544	10.694	10.248	9.2655	9.0208
46	Diurnal	Midday	LOC_Os04g55180	15.664	15.803	15.431	15.161	15.101	14.685	14.969	14.707	15.058	14.971	15.577	15.609	15.972	16.068	15.85	15.328	14.791	13.678	13.09	13.313	14.208	14.846	15.319	15.642	15.928		15.843	15.742	15.366	14.789	14.409	12.788	12.502	12.822	13.741	14.699	15.319	15.858	15.874	15.745	15.103	14.322	13.928	13.18	12.542	11.843
47	Diurnal	Midday	LOC_Os02g49680	15.845	16.441	15.926	16.286	15.53	16.271	16.236	15.637	15.869	15.673	15.974	16.118	16.437	16.729	16.834	16.104	15.57	14.961	14.109	14.604	15.027	15.405	15.786	16.209	16.217		16.602	16.236	16.215	15.685	15.642	14.344	14.21	14.342	14.881	15.631	15.801	16.416	16.261	16.331	15.735	15.184	14.848	14.164	13.963	13.391
48	Diurnal	Midday	LOC_Os07g37230	13.414	13.719	12.658	12.912	12.661	12.725	12.827	12.958	13.587	14.491	13.728	14.016	13.859	14.388	13.807	13.618	13.382	12.404	12.054	12.747	13.401	13.908	13.861	14.244	13.93		13.731	13.377	12.871	12.499	12.958	11.408	11.808	12.466	13.187	13.628	14.11	14.104	13.919	13.081	12.103	11.403	11.872	11.54	11.33	10.806
49	Diurnal	Midday	LOC_Os01g72330	12.661	12.05	12.324	11.802	11.566	10.327	11.354	10.986	11.081	11.527	12.65	11.955	12.474	12.415	12.152	12.151	10.914	10.498	10.265	10.512	11.1	11.576	12.49	12.604	12.397		12.575	12.346	12.355	11.431	10.244	9.605	10.206	10.506	10.776	11.266	12.281	12.423	12.464	11.067	11.008	10.598	10.715	10.282	10.137	10.357
50	Diurnal	Midday	LOC_Os11g04720	13.459	11.704	13.015	12.6	11.125	11.866	11.77	11.173	11.277	12.751	12.595	13.707	12.42	12.764	12.107	11.496	9.8218	11.185	10.561	10.92	10.974	12.357	12.756	13.066	11.874		12.937	12.302	11.739	9.5855	10.189	10.548	10.905	10.667	11	11.665	13.136	12.74	12.422	10.899	11.419	10.056	11.906	10.492	10.627	10.667
51	Diurnal	Midday	LOC_Os11g28104	6.3449	6.2762	6.3617	6.7022	6.274	6.5092	6.4648	6.3436	6.4243	6.3269	6.4391	6.5274	6.4498	6.4612	6.3269	6.3339	6.9553	6.5397	6.3734	6.554	6.4094	6.2801	6.3509	6.5807	6.2333		6.4233	6.4157	7.6162	6.2435	6.2315	6.254	6.4807	6.6006	6.626	6.2997	6.9734	6.2604	6.7034	7.353	6.6066	6.3932	6.3121	6.5065	6.7109	6.3804
52	Diurnal	Midday	LOC_Os02g37700	6.6289	6.4902	6.5412	6.6803	6.4056	6.5633	6.4879	6.4158	6.5075	6.6177	6.7132	6.5755	6.6924	6.6724	6.4803	6.3927	6.4544	6.6858	6.4226	6.5947	6.5045	6.6086	6.5082	7.1523	6.4719		6.6856	6.8583	6.906	6.3307	6.4221	6.5262	6.8096	6.6307	6.7159	6.8565	6.9466	6.5341	7.1179	6.5114	8.17	6.6558	6.4504	6.5368	6.7222	6.2866
53	Diurnal	Midday	LOC_Os08g01030	6.3244	6.299	6.5065	6.2994	6.3548	6.538	7.7837	6.5432	6.3649	6.5193	6.6658	6.6488	6.7091	6.319	6.5142	6.2552	6.5341	6.3756	6.5207	6.5082	6.2722	6.5343	6.5082	6.4708	6.8762		6.6039	6.3922	7.8573	6.2571	6.406	6.4408	6.422	6.6708	6.7159	6.8869	6.1481	6.2296	6.3916	6.5518	6.5213	6.2441	6.3121	6.4679	6.4244	6.3946
54	Diurnal	Predawn	LOC_Os02g50630	7.174	6.6926	6.5861	6.9701	7.5066	6.8126	7.3305	7.0169	7.0356	6.4256	6.8656	6.6332	6.4234	6.4361	6.6121	6.6956	6.6926	6.4912	6.678	6.6029	6.4867	6.4555	6.9267	7.0413	6.521		6.4233	6.7798	6.3499	6.3016	6.9023	6.3918	6.5888	6.3289	6.3309	6.332	8.5103	6.6784	6.7268	7.0304	6.2961	6.9605	6.391	6.4763	6.7009	6.4018
55	Diurnal	Predawn	LOC_Os12g24390	6.9086	6.7904	6.8439	6.7248	6.7607	6.7834	6.6851	6.7785	6.8388	6.582	7.0993	6.8835	7.0132	6.8686	6.8076	7.2581	6.5769	6.9738	6.5658	6.936	6.9068	6.7787	7.0452	7.0917	6.6343		6.7625	6.8501	6.7859	6.6605	6.452	6.698	6.7372	6.7603	6.8156	6.8687	6.8227	7.1046	6.9842	6.6263	6.9888	6.58	6.6326	6.6118	6.5703	6.6674
56	Diurnal	Predawn	LOC_Os03g09940	6.7487	6.6405	6.3853	6.2994	6.6909	6.3017	6.3783	6.5432	6.9385	6.7105	6.5193	6.7888	6.526	6.3892	6.9449	6.2942	6.5769	6.3007	6.4726	6.3902	6.4952	6.5343	7.0901	6.6806	6.5091		6.4514	6.3686	6.3678	6.4332	6.3896	6.3095	6.3341	6.388	6.5204	6.4965	6.5188	6.4527	6.4369	6.3573	6.3968	6.6181	6.3776	6.7096	6.2898	6.2423
57	Diurnal	Predawn	LOC_Os01g41240	13.15	14.053	14.308	13.85	11.986	11.766	12.552	11.978	13.325	13.94	13.482	13.132	12.255	14.371	14.583	14.658	14.002	13.482	13.026	12.15	13.666	13.771	14.019	14.086	14.996		14.713	15.345	15.636	15.172	13.152	12.239	13.023	11.717	12.603	12.974	13.922	13.878	15.045	15.377	15.413	15.008	13.687	13.612	13.174	14.336
58	Diurnal	Predawn	LOC_Os04g36770	8.4565	8.5587	7.7194	7.2941	7.1929	7.168	8.4881	8.9754	8.6546	8.2191	9.2983	9.1848	8.8936	8.4756	7.5915	7.3606	7.4437	7.2625	7.6571	8.6537	8.6758	8.3128	8.8951	8.3519	8.8768		8.3753	8.2024	7.3379	6.7495	8.323	7.3084	8.534	8.5729	8.7967	9.058	8.4403	9.0795	9.0282	7.5299	6.8904	6.8052	8.3236	7.4023	9.8659	9.9728
59	Diurnal	Predawn	LOC_Os04g59120	8.4167	8.1342	8.2105	8.5642	7.7385	7.8973	8.0146	7.7175	8.2331	9.3693	8.5336	8.2458	8.7741	8.6889	8.4323	8.8414	8.5371	8.2263	7.7194	7.8676	8.7068	8.3265	8.2242	8.5905	9.0337		8.6152	8.7611	8.8377	8.7167	9.019	8.3307	8.0537	8.0626	8.607	8.5524	9.0582	8.4599	8.8058	7.9396	7.7224	7.7864	7.621	8.106	8.0351	7.4718
60	Diurnal	Predawn	LOC_Os06g01972	10.035	8.9778	8.3966	9.0023	8.8887	8.4372	8.5756	8.4864	9.9307	11.564	10.059	9.8284	10.658	9.678	9.3633	9.3466	8.3452	7.9807	8.765	8.9261	9.4066	10.17	10.39	9.8646	8.6259		10.435	9.944	9.7276	9.1005	8.7137	9.0933	8.652	8.8512	10.042	10.601	11.072	10.749	10.86	10.616	9.7253	9.0924	8.6258	8.2751	9.1167	9.6812
61	Diurnal	Predawn	LOC_Os01g74370	7.0528	7.0279	6.8485	6.9618	6.985	6.9994	6.9712	6.7592	7.1611	7.6171	7.1812	8.3133	7.9452	7.7107	7.4418	8.8957	7.0257	7.3589	7.0615	7.0019	7.0601	6.9353	7.475	7.3487	7.2685		9.0272	7.0545	6.8074	6.9382	7.4762	7.0568	6.9081	6.7859	6.9096	7.0352	7.3057	6.9775	7.0947	8.1814	7.4043	7.1321	7.251	6.906	7.1503	7.6485
62	Diurnal	Predawn	LOC_Os01g69070	13.927	13.358	12.994	13.172	12.955	12.774	12.91	13.593	13.691	13.605	14.033	14.075	13.833	12.789	12.45	12.295	11.048	12.507	12.743	13.01	13.393	13.811	13.704	13.719	13.382		13.744	13.681	13.145	13.149	11.969	12.922	12.843	12.957	13.52	13.72	14.323	13.952	13.822	13.907	13.154	12.877	11.504	11.939	11.994	11.644
63	Diurnal	Predawn	LOC_Os03g57950	6.7703	6.6405	6.612	6.6172	6.5922	6.4831	6.4221	6.5977	6.988	6.861	6.9212	6.6182	7.2931	6.6531	6.5859	6.4659	6.7108	6.3973	6.678	6.657	7.2426	6.7566	7.4533	7.4384	6.6126		7.0057	6.9539	8.5549	6.5855	8.0864	6.3095	6.5332	6.6778	6.7619	6.8869	7.6456	6.9557	6.8271	6.6756	6.7576	6.5595	6.4283	6.4995	6.3135	6.3946
64	Diurnal	Predawn	LOC_Os02g44710	7.9228	7.7683	8.0824	8.5227	8.0008	8.9098	8.6194	8.3752	8.6004	8.8476	8.6614	8.9326	8.3665	8.212	7.7781	8.4722	8.1862	8.3092	8.3183	8.0972	8.1921	8.6612	8.7246	8.6427	7.8538		8.3421	8.0525	8.161	7.8922	8.1976	8.0424	7.825	7.9316	8.0921	8.5235	8.6618	8.5524	8.294	7.7189	7.5601	7.8984	8.0908	7.6344	7.7061	7.5899
65	Diurnal	Predawn	LOC_Os04g32540	8.9642	8.8249	8.1466	8.3056	7.8441	8.4934	8.9921	8.1433	8.3927	9.2323	8.6092	9.3225	8.6596	9.355	8.4485	9.002	9.2003	9.2484	7.9426	8.2103	8.4749	9.2071	9.1561	9.961	9.1996		8.9006	8.7055	8.4495	8.4673	9.8175	8.0867	7.6518	8.2865	8.6197	9.1406	9.4873	9.6298	8.8246	8.1972	7.6603	8.097	8.4982	7.8835	7.5383	7.3515
66	Diurnal	Predawn	LOC_Os02g47620	16.24	15.516	15.432	14.988	14.267	14.429	13.803	14.918	15.495	15.639	15.662	15.776	15.759	15.217	14.788	14.588	13.52	14.077	13.599	14.962	15.588	15.724	15.805	16.3	16.381		15.39	15.348	15.07	14.402	12.876	12.89	13.405	14.179	14.89	15.381	15.828	15.605	15.026	14.52	12.814	12.008	11.005	10.364	11.482	11.745
67	Diurnal	Midday	LOC_Os08g10010	12.423	13.31	12.394	11.05	9.5997	10.199	11.625	10.328	11.247	12.217	11.361	11.094	11.789	12.94	11.164	10.331	11.987	10.355	10.102	10.857	10.126	11.188	12.703	12.733	12.069		12.372	11.131	11.097	9.2949	10.849	8.3887	8.8735	9.3345	10.536	11.226	12.075	11.491	10.715	10.52	9.4901	8.0911	9.9827	7.832	8.8499	8.5525
68	Diurnal	Predawn	LOC_Os10g37190	11.806	12.092	11.198	11.952	11.438	12.295	12.155	11.799	12.267	12.356	12.019	11.83	11.763	11.738	11.143	11.168	11.327	11.138	10.764	11.557	12.142	12.253	12.67	12.688	11.832		12.01	11.114	10.821	10.409	11.646	10.489	10.626	10.972	11.542	11.503	12.151	11.785	11.155	10.174	9.7864	9.8194	10.74	10.382	10.239	9.8733
69	Diurnal	Predawn	LOC_Os08g37432	10.39	8.2707	8.8164	8.0444	7.7613	8.5189	8.3268	8.7189	9.2096	9.7553	8.8214	9.1492	9.4889	7.7554	7.5583	7.4078	7.1879	8.0024	7.8843	8.3723	9.3947	9.4819	10.486	10.58	10.25		8.9541	8.653	8.2858	7.1931	7.1208	7.3084	7.4507	7.998	8.8057	9.1493	9.7348	9.5143	9.0992	8.126	7.7641	7.73	7.3669	7.4852	7.4097	7.4828
70	Diurnal	Predawn	LOC_Os12g17090	10.929	10.389	10.247	10.952	10.333	10.888	10.578	10.559	10.894	11.179	11.086	11.098	10.996	10.583	10.129	10.169	9.5025	10.61	9.9222	10.777	11.098	11.27	10.997	11.615	11.192		11.436	10.92	10.31	10.758	10.054	10.659	10.399	10.476	10.552	10.993	11.17	11.035	10.644	10.73	9.8755	9.5924	9.4195	9.725	10.089	10.051
71	Diurnal	Midday	LOC_Os04g39360	10.581	10.911	9.7346	10.649	9.6216	10.786	10.528	10.245	10.181	10.714	9.8249	11.278	10.618	11.584	10.638	10.377	9.7214	9.9185	9.642	10.263	9.4801	10.433	10.462	11.319	9.8919		11.114	10.597	9.9659	9.2961	10.409	9.5641	9.1095	9.9879	9.748	10.133	10.296	10.993	10.567	10.055	9.9055	9.3379	9.2005	9.4346	9.2688	9.5479
72	Diurnal	Predawn	LOC_Os07g37420	9.7041	9.6144	8.7369	9.5162	8.9058	9.7594	9.1179	9.3829	9.7869	9.8089	9.6645	9.8984	9.6581	9.6912	9.1621	9.1326	8.8439	8.957	9.4642	9.1465	9.5744	10.013	10.537	10.395	9.6111		9.6954	9.6157	9.1468	8.9238	8.7892	8.7518	8.5228	9.1847	9.3687	9.7092	10.238	9.9699	9.6362	9.1841	8.5862	8.8603	8.3577	8.5831	8.4533	8.2693
73	Diurnal	Midday	LOC_Os10g05130	13.373	13.433	12.61	13.078	12.381	13.232	12.613	12.79	12.811	12.927	12.883	13.764	13.737	14.162	13.416	13.244	11.953	12.576	12.2	12.814	12.659	13.089	12.913	13.656	13.343		13.497	13.229	12.458	11.736	12.36	11.782	11.533	12.623	12.519	12.672	12.202	13.411	13.357	12.687	12.549	12.108	10.796	12.296	12.606	12.123
74	Diurnal	Predawn	LOC_Os02g47790	10.83	10.121	10.021	10.369	10.043	10.927	10.052	10.324	10.151	10.559	10.011	10.23	9.7519	9.9609	9.8737	10.233	9.1515	10.324	9.7526	10.357	10.526	10.707	10.096	10.672	10.479		9.8772	10.037	9.7585	9.7417	9.8654	10.124	9.414	10.469	10.316	10.289	10.655	10.045	9.9265	10.077	9.3164	9.7143	9.3315	9.3511	9.5237	9.3938
75	Diurnal	Predawn	LOC_Os06g43410	7.9528	8.33	7.8135	7.9657	7.5405	8.1067	8.4537	8.2007	8.0125	9.0166	8.3323	8.9019	8.3508	9.0337	7.8928	7.2444	7.7457	8.0276	7.1055	8.262	8.2987	8.8131	7.4171	8.6692	8.4656		8.7824	8.4558	8.2461	7.7983	8.5999	8.0901	8.184	8.8454	8.7191	8.5485	9.5278	9.0197	9.0511	9.5587	7.6047	7.9054	7.2684	7.7288	7.9565	6.8709
76	Diurnal	Predawn	LOC_Os04g56170	8.3687	8.3194	7.9934	8.5251	7.5233	8.1643	7.7569	7.9048	8.1724	8.3444	8.3593	8.0887	8.2357	8.3118	7.6945	7.4611	8.1169	7.714	7.6877	8.394	8.4103	8.344	8.6122	8.5439	8.4071		8.578	8.1143	7.9396	7.6168	7.8587	7.7948	8.0984	8.3335	9.022	8.485	9.1039	8.7435	8.5897	8.0014	7.5503	7.496	7.7631	8.1231	8.1514	8.2274
77	Diurnal	Predawn	LOC_Os09g27320	7.9553	7.5309	7.4622	6.9861	6.7528	7.5106	7.49	7.9372	7.9598	8.426	9.0558	7.964	8.0686	7.9782	7.4002	7.489	7.2636	7.3886	7.3478	8.0215	8.3535	8.717	8.6006	8.8013	8.3325		8.3786	7.9214	7.5485	7.0433	7.0743	7.1591	7.4936	7.7093	8.1041	8.207	8.8988	8.2807	8.1714	7.1759	7.3125	7.1185	6.9032	7.047	7.4947	7.2418
78	Diurnal	Predawn	LOC_Os01g19480	8.5595	8.5688	7.9523	7.6498	7.4377	7.1334	8.8459	7.5009	8.397	8.2881	8.185	7.7806	8.2593	8.3182	8.1025	8.2833	8.0835	7.7481	8.0948	8.2878	8.025	8.5106	9.0946	8.8793	8.7598		9.205	8.5195	8.2592	7.6579	8.201	7.9329	8.4114	8.1576	8.452	8.8054	9.7326	8.5344	7.9388	7.3013	6.8904	7.005	7.4162	7.4852	7.6222	7.4293
79	Diurnal	Predawn	LOC_Os01g65030	11.143	10.827	11.268	11.383	10.683	11.486	11.06	11.451	11.385	11.061	11.912	10.77	11.194	11.087	10.471	10.493	10.85	10.693	10.966	11.456	11.478	11.316	11.847	11.192	11.216		11.206	10.974	10.686	10.569	10.783	10.675	11.149	11.381	11.637	11.462	11.994	11.466	11.368	11.322	11.175	10.249	10.883	10.506	11.231	11.149
80	Diurnal	Predawn	LOC_Os10g01080	15.667	14.866	14.732	14.935	15.539	16.293	15.96	16.128	16.16	15.992	15.615	16.195	16.168	15.636	15.988	15.727	15.827	16.03	15.483	16.211	16.286	16.126	15.976	16.263	15.886		15.74	15.747	15.432	14.986	15.68	16.11	16.366	16.318	16.113	15.874	15.903	15.705	15.189	14.375	12.604	13.889	14.801	15.747	15.42	13.985
81	Diurnal	Predawn	LOC_Os02g35180	14.432	13.73	14.47	13.86	13.405	13.555	13.884	14.095	14.311	14.284	14.818	14.783	14.718	14.387	13.916	13.517	13.22	12.787	13.259	13.805	14.326	14.597	14.897	14.513	14.372		14.578	14.003	13.533	12.572	12.073	11.954	12.928	13.368	13.939	14.186	14.729	14.793	14.667	13.309	12.587	11.414	12.563	12.602	12.737	12.634
82	Diurnal	Predawn	LOC_Os02g34990	12.411	12.133	12.093	12.468	12.443	12.88	12.203	13.005	13.123	12.569	13.212	13.041	12.744	12.321	11.89	11.661	11.564	11.889	12.218	12.9	13.133	13.118	12.937	12.575	12.369		12.704	12.458	12.325	11.987	11.245	12.339	12.903	12.881	12.996	12.709	13.203	12.924	12.818	12.238	11.089	11.264	11.344	12.305	12.253	11.307
83	Diurnal	Predawn	LOC_Os01g17170	17.51	17.528	17.372	16.96	15.813	15.601	16.303	17.212	17.523	17.546	17.501	17.532	17.492	17.479	17.496	16.864	16.037	15.416	15.843	16.894	17.139	17.523	17.326	17.444	17.063		17.546	17.643	17.532	16.398	14.919	14.965	15.801	16.894	17.334	17.565	17.58	17.376	17.683	17.397	17.237	15.729	14.266	14.953	16.093	16.439
84	Diurnal	Predawn	LOC_Os07g32570	17.81	17.372	16.98	15.457	15.611	15.897	15.431	17.773	17.81	18.359	17.852	17.546	17.84	17.077	16.698	15.485	15.921	16.462	15.048	17.81	17.978	18.3	17.762	18.091	17.72		18.057	17.667	16.992	15.152	15.342	16.712	15.118	17.334	17.921	18.112	18.196	17.756	17.902	17.063	15.797	15.199	16.515	15.891	16.417	16.277
85	Diurnal	Midday	LOC_Os01g60810	8.2766	7.2253	7.5636	7.359	7.5012	7.6536	7.7914	8.1577	7.8262	7.9742	8.7576	7.937	8.486	8.0283	7.3934	7.0017	7.1775	7.2058	7.5648	8.3488	8.7862	8.4707	8.8479	8.5863	8.393		8.4335	8.4116	7.8157	7.3239	7.3477	7.6031	7.5419	8.1128	8.6137	8.452	9.4389	8.7364	9.0457	8.7435	8.5106	7.3967	7.4361	7.4297	7.211	7.0127
86	Diurnal	Predawn	LOC_Os05g06920	14.691	14.874	12.377	10.561	12.166	12.614	14.711	14.916	15.568	16.683	15.429	15.249	14.246	15.074	14.243	12.52	13.216	13.754	13.662	15.122	15.655	16.07	15.179	15.554	14.13		15.219	13.614	12.414	10.783	14.164	13.205	14.662	15.128	15.757	15.764	16.05	15.306	14.546	12.974	10.789	8.8723	11.785	13.277	13.509	12.38
87	Diurnal	Predawn	LOC_Os03g49630	15.261	14.846	14.144	13.583	13.75	15.027	15.528	15.925	16.061	16.199	16.066	15.958	15.495	15.154	14.071	13.127	13.535	14.995	15.576	15.772	16.082	16.089	16.104	15.772	15.391		15.533	14.549	13.32	12.659	13.474	14.589	15.195	15.805	16.044	16.181	16.175	15.846	15.125	14.588	12.778	11.422	13.627	14.151	15.009	15.514
88	Diurnal	Predawn	LOC_Os08g45190	15.754	15.141	14.28	13.619	13.699	14.233	14.469	15.264	15.577	15.661	15.584	15.569	15.536	15.333	14.6	13.953	13.523	14.166	14.356	15.398	15.858	15.841	15.981	16.033	15.68		15.588	15.11	14.192	13.27	13.354	13.698	14.467	15.368	15.625	15.776	15.861	15.835	15.363	14.935	12.914	11.528	12.608	13.822	14.057	13.516
89	Diurnal	Predawn	LOC_Os10g42299	14.712	14.798	14.523	14.698	13.982	14.495	14.337	14.619	14.472	15.766	14.61	15.673	14.699	15.479	14.489	14.331	12.514	13.938	13.567	15.254	14.623	15.608	14.237	15.59	14.622		15.446	15.283	14.661	13.974	13.539	13.306	14.128	15.257	15.311	15.461	15.483	15.445	15.331	15.174	14.133	12.368	11.86	12.384	13.447	13.422
90	Diurnal	Predawn	LOC_Os11g40600	15.649	15.65	15.337	15.104	15.048	15.21	15.649	15.667	16.028	16.05	15.575	16.108	15.587	15.886	15.431	15.415	14.615	15.316	14.975	15.983	15.243	16.111	15.344	16.232	15.008		15.79	15.602	15.294	14.891	15.163	14.553	15.289	15.74	15.986	15.945	15.988	15.992	15.547	15.345	14.194	13.366	14.437	14.506	15.047	14.659
91	Diurnal	Predawn	LOC_Os01g10210	14.606	14.065	12.798	11.905	12.259	14.333	15.242	16.605	17.647	17.322	17.78	16.318	15.55	14.983	14.101	13.464	14.293	14.221	14.79	15.759	17.556	17.427	17.608	15.444	14.542		14.659	14.111	13.339	12.165	13.162	12.961	14.392	15.462	16.861	17.113	17.248	15.71	15.557	15.085	14.179	11.842	12.836	13.87	14.627	14.322
92	Diurnal	Predawn	LOC_Os02g14840	8.071	7.5542	7.6642	7.7962	7.2356	8.1795	7.6575	8.8088	9.72	9.9134	9.586	9.311	8.1362	7.8421	7.143	6.9009	6.7108	7.2435	8.2383	8.9819	9.7017	10.557	9.9044	8.7543	8.3082		8.4611	8.4233	7.8224	7.8468	6.8088	7.7822	7.9489	8.5729	9.2219	9.9717	10.75	9.6961	8.9106	9.3098	8.3231	7.6154	7.5041	7.3198	7.2362	7.1571
93	Diurnal	Predawn	LOC_Os03g48060	9.8678	9.6641	9.0349	9.2809	8.6505	9.7222	9.823	10.574	12.077	12.595	11.855	10.68	9.6968	10.627	8.9809	8.1843	9.5083	10.673	9.2715	9.9594	11.53	12.506	11.469	10.173	10.01		11.019	10.654	9.3901	10.365	9.8584	10.404	9.021	10.227	11.492	12.114	12.883	11.059	10.681	10.024	8.3786	8.2562	10.258	8.7086	9.8087	9.4061
94	Diurnal	Predawn	LOC_Os04g34230	7.6874	7.3633	7.2684	7.2305	6.9675	7.1174	7.0855	7.2544	7.8124	7.6419	8.3451	7.9704	8.063	7.4253	7.0357	6.8502	7.0587	6.6146	7.2507	7.0084	7.5785	7.8645	8.1081	7.921	7.6583		8.1792	7.4341	7.2018	7.1678	6.9154	7.0161	6.9759	7.2209	7.5815	7.7837	8.8711	8.1939	7.6652	7.3699	7.262	7.3215	7.4689	7.112	7.0123	6.9777
95	Diurnal	Predawn	LOC_Os06g12120	12.101	11.085	10.864	9.8615	10.037	9.5079	10.002	10.647	11.339	11.038	11.969	12.02	12.119	11.033	10.928	9.9579	9.6282	9.4488	10.471	10.533	10.909	11.313	12.306	12.36	11.998		11.74	11.306	10.987	9.7544	9.384	10.131	10.385	10.292	10.856	11.218	12.13	11.666	11.066	11.168	10.433	9.8433	9.698	10.252	10.238	10.942
96	Diurnal	Predawn	LOC_Os06g48030	11.679	11.182	10.662	9.7536	10.327	10.036	10.509	10.696	11.782	11.995	13.057	12.278	12.033	11.622	10.604	9.9855	10.79	10.847	9.8509	10.469	11.277	12.113	12.764	12.706	11.77		12.239	11.026	10.522	9.991	10.752	10.207	10.737	10.985	11.383	11.892	13.041	12.405	11.934	10.887	9.6688	10.12	9.9604	10.747	11.556	11.627
97	Diurnal	Predawn	LOC_Os03g12620	10.631	11.468	10.08	8.913	9.4838	9.4242	10.826	10.301	10.707	11.653	11.548	10.789	10.725	11.459	10.65	10.075	9.911	9.5077	10.097	10.689	10.66	11.342	12.154	11.791	10.791		11.865	10.717	9.8223	8.7886	10.531	9.2672	9.704	10.064	10.744	11.175	12.172	11.203	11.05	10.088	9.4145	8.371	10.399	9.4263	10.034	10.223
98	Diurnal	Predawn	LOC_Os06g39960	11.906	10.844	9.7878	9.5228	8.0783	9.3734	9.7491	9.4415	10.75	11.303	11.145	10.648	10.798	10.564	9.4942	8.3547	9.3407	9.1212	9.2867	9.3114	9.9493	11.293	12.97	12.426	11.096		11.296	9.6537	8.6959	8.3015	9.1722	7.6305	7.6884	8.1952	9.7249	10.606	12.431	11.131	9.827	9.3954	8.4393	7.1841	8.1718	7.6917	7.5786	7.7016
99	Diurnal	Predawn	LOC_Os02g40664	9.6879	9.302	7.9444	8.161	7.794	8.0057	8.2415	8.6829	10.08	10.597	9.9269	9.7548	9.9052	9.0708	8.1764	7.389	8.1541	7.1945	7.4172	8.2968	9.556	10.467	11.103	11	9.2871		9.8426	8.3674	7.607	7.223	7.6057	7.1164	7.63	7.9689	8.8294	9.7176	10.49	9.8998	8.8478	7.8835	7.4832	7.355	7.3299	7.1032	7.3767	7.4516
100	Diurnal	Predawn	LOC_Os02g41710	11.796	11.04	11.766	10.525	10.124	9.8421	9.6303	10.902	11.421	11.583	12.558	11.456	11.627	10.77	10.27	9.4636	9.6054	9.6087	10.247	10.967	11.473	11.887	12.284	11.76	11.261		11.79	11.277	10.883	10.185	8.9815	9.705	10.077	10.698	11.361	11.984	12.324	12.027	11.489	11.273	10.657	9.5601	9.6369	9.747	9.9182	9.8213
101	Diurnal	Predawn	LOC_Os03g18070	16.026	15.926	14.86	14.025	12.934	13.945	14.948	15.694	16.435	16.51	16.505	16.221	15.965	16.284	15.579	14.491	14.406	13.632	12.768	15.2	16.043	16.423	16.368	16.563	15.781		16.462	15.19	14.33	13.291	13.279	11.237	13.168	14.685	16.003	16.259	16.139	16.407	15.631	14.847	11.894	10.233	10.642	11.171	12.267	12.978
102	Diurnal	Predawn	LOC_Os04g59610	14.428	14.26	13.701	13.51	12.779	13.572	13.586	14.289	14.751	14.957	15.008	15.007	14.663	14.894	14.3	13.32	12.343	12.769	13.065	13.787	14.466	14.793	14.958	14.934	14.536		14.783	14.292	13.743	12.546	11.995	12.119	13.147	13.783	14.35	14.85	15.041	14.961	14.703	14.422	13.432	11.617	11.363	12.247	12.891	12.982
103	Diurnal	Predawn	LOC_Os12g08760	16.32	16.51	12.995	10.904	9.6665	11.025	11.708	15.278	17.225	17.419	17.444	17	16.663	16.573	13.791	11.325	12.086	8.4641	9.0573	12.228	16.313	17.124	17.709	17.092	16.457		17.025	14.652	11.506	10.039	12.687	7.5352	8.3631	11.63	15.338	16.904	17.41	17.237	16.828	14.886	12.009	7.595	8.9129	7.1218	8.1443	8.4241
104	Diurnal	Predawn	LOC_Os06g40500	13.74	13.475	12.153	11.259	10.047	10.176	11.765	12.491	13.905	14.397	14.391	14.732	14.33	14.259	12.345	10.662	11.476	9.6863	9.6861	11.566	13.362	14.302	14.32	14.515	13.784		13.89	13.122	11.89	10.026	10.122	8.8364	9.1613	10.489	12.359	13.876	14.406	14.358	13.897	12.712	10.208	9.1048	8.9967	8.7715	9.6778	9.9016
105	Diurnal	Predawn	LOC_Os09g28720	8.803	9.3994	7.356	7.0736	7.31	7.8919	8.5542	8.6181	9.7806	11.569	9.9815	9.1629	8.5057	9.5592	8.1743	7.3744	8.3938	7.9402	8.0444	8.9276	9.5994	10.517	11.15	9.8031	8.2397		9.8426	8.1344	7.9546	7.5947	8.237	7.8586	8.4701	8.8125	9.5976	10.079	11.079	10.142	9.6039	9.1286	8.6824	7.1582	7.7391	8.4348	8.0716	7.642
106	Diurnal	Predawn	LOC_Os10g13914	9.3755	9.7257	8.7095	8.822	8.2846	8.6949	8.9825	9.143	9.8254	10.013	9.8118	9.5236	9.4351	9.8825	9.2858	8.9165	8.7951	8.4297	9.2093	9.1694	9.6818	10.142	10.897	10.034	9.5032		10.146	9.8976	9.0355	8.4328	8.7437	8.6366	8.678	9.3014	9.9379	10.276	11.063	10.315	10.09	9.7267	9.0597	7.958	8.921	8.8418	9.5406	8.9936
107	Diurnal	Predawn	LOC_Os01g49210	10	11.401	9.5012	9.4146	8.4562	8.5558	9.473	9.154	9.9726	9.4501	10.318	11.648	10.818	10.667	9.9492	9.9551	9.2902	9.0649	9.7333	9.8758	9.9564	10.149	11.938	11.452	10.923		11.609	10.265	10.175	9.648	9.4492	8.8227	8.5129	9.3269	9.9635	10.102	11.078	10.931	10.731	9.7927	8.9806	7.869	8.5962	7.8412	8.2917	7.7655
108	Diurnal	Predawn	LOC_Os07g01090	11.859	11.512	10.827	10.942	10.241	10.419	10.163	10.629	11.487	10.937	11.598	11.827	11.453	10.825	10.473	10.441	9.9372	10.094	10.709	11.106	11.721	12.007	11.977	12.417	12.184		11.889	11.537	11.078	10.372	9.7871	10.747	10.755	11.073	11.535	11.733	12.537	12.234	11.447	11.057	10.179	9.9442	9.6899	9.7306	9.738	9.0192
109	Diurnal	Midday	LOC_Os04g56230	15.245	14.579	14.245	13.709	13.687	14.556	14.369	14.24	14.85	14.758	14.851	15.108	15.201	15.116	14.813	14.128	13.492	13.885	14.393	14.381	14.793	15.011	15.223	15.512	15.6		15.272	15.434	14.679	13.362	12.89	13.805	13.894	14.274	14.631	14.756	15.338	15.523	15.209	14.709	13.304	11.934	13.524	13.941	13.493	12.753
110	Diurnal	Predawn	LOC_Os07g02780	7.8335	7.5076	7.3124	7.0899	7.1201	6.7115	7.0855	7.2329	7.745	7.7377	8.2742	8.3133	8.291	7.7819	7.6812	7.3551	7.0192	6.7304	6.9743	7.067	7.6349	8.0619	8.1747	8.7509	8.3588		8.3618	8.0485	7.6369	7.2837	6.8088	7.1409	7.0241	7.2266	7.4091	7.935	8.3668	8.5719	9.0223	8.0942	7.3988	6.9605	7.0585	7.1635	7.3051	7.1724
111	Diurnal	Midday	LOC_Os07g30620	11.692	11.089	11.1	8.9682	8.6025	8.2128	9.8857	9.9894	10.706	11.814	12.571	12.136	12.351	12.042	11.18	10.18	8.4818	8.5354	9.1046	10.842	10.901	11.466	12.475	12.389	12.639		12.443	11.987	11.535	9.1297	8.4748	8.6585	10.073	10.209	10.937	11.326	12.905	12.074	12.492	11.59	10.437	8.8443	7.8096	8.4889	8.9779	9.2821
112	Diurnal	Predawn	LOC_Os10g40740	14.701	13.707	14.385	13.476	12.796	12.697	13.077	14.043	14.611	14.304	14.947	14.463	14.823	14.096	14.375	13.855	13.57	12.654	12.97	13.774	14.514	14.911	14.947	14.642	14.601		14.665	14.728	14.626	13.56	12.002	12.379	13.18	13.681	14.201	14.586	14.702	14.743	14.639	14.323	13.417	11.667	12.258	12.17	12.923	13.41
113	Diurnal	Predawn	LOC_Os01g08440	15.988	14.954	14.639	13.787	12.973	13.531	13.377	14.697	15.136	15.138	15.428	16.171	15.64	14.343	13.767	13.793	11.412	12.537	12.795	14.149	15.197	15.602	15.218	15.901	15.484		15.035	15.533	15.368	12.83	11.421	11.38	12.481	13.811	14.814	15.022	15.17	15.168	14.919	14.855	12.525	10.995	11.128	10.928	9.9605	10.64
114	Diurnal	Predawn	LOC_Os04g45000	15.821	13.945	14.377	13.387	13.329	13.246	12.584	14.582	15.615	15.054	16.712	16.179	15.68	13.666	13.163	12.14	10.269	11.838	13.507	13.818	15.507	15.938	16.238	15.498	15.566		14.378	14.739	14.352	12.757	10.485	12.424	12.816	13.427	14.748	15.328	16.351	15.13	14.984	14.725	13.966	12.326	10.382	10.807	10.787	11.298
115	Diurnal	Predawn	LOC_Os06g06960	10.742	9.8804	10.61	9.8081	9.1815	8.3589	7.9922	9.4154	10.226	10.498	11.632	11.444	10.847	9.5185	9.1805	9.0519	7.5382	7.4374	8.5101	9.2385	10.137	10.965	11.233	10.352	10.83		10.569	10.911	10.624	9.6594	7.8724	7.8827	8.4725	9.2148	9.9752	10.774	12.122	10.67	10.849	10.448	9.8544	8.5057	7.1114	6.9943	7.2777	7.3976
116	Diurnal	Predawn	LOC_Os03g14910	11.441	10.846	9.1653	8.8025	9.3162	9.4105	9.7035	12.036	13.298	12.935	12.657	12.905	12.827	12.107	10.985	9.7037	7.5812	7.6475	9.3587	11.334	12.651	13.523	13.082	12.584	11.997		12.538	12.519	11.461	8.5017	7.0229	8.6282	10.226	10.783	12.464	13.042	13.671	12.426	12.179	10.84	7.3488	6.7803	7.0371	7.1032	7.0164	7.4791
117	Diurnal	Predawn	LOC_Os04g34330	7.5173	7.1133	7.1296	7.0656	6.7795	7.1254	6.8302	7.0419	7.0842	6.7215	7.378	7.3943	7.3686	7.0613	6.8312	6.6507	6.7202	6.8259	7.497	7.2656	7.2338	6.9868	7.4964	6.9168	7.5834		7.2808	7.3262	6.6695	7.6933	6.6822	7.1338	7.0935	7.0204	7.0207	7.0451	7.7257	7.572	7.4745	7.6201	7.1563	7.0188	7.0513	7.2023	6.8364	6.6926
118	Diurnal	Predawn	LOC_Os08g32120	14.451	13.914	13.535	13.341	13.604	14.255	14.401	14.473	14.601	14.66	14.567	14.191	14.202	13.736	13.357	13.319	12.606	13.78	15.362	14.252	14.705	14.911	15.395	14.846	14.324		14.426	13.884	13.816	12.9	13.242	14.13	14.217	14.147	14.827	15.007	15.448	14.795	14.44	14.346	14.515	13.438	14.891	14.146	13.805	14.427
119	Diurnal	Predawn	LOC_Os05g01470	13.307	13.296	13.248	13.065	12.991	13.291	13.61	13.782	14.361	14.958	14.457	14.011	13.669	13.992	13.507	13.304	13.215	13.645	13.439	14.199	14.271	14.616	14.098	14.096	13.712		14.283	13.813	13.358	13.245	13.281	14.215	14.478	14.299	14.404	14.742	14.772	14.624	14.141	13.831	13.196	13.257	12.8	14.014	14.204	13.633
120	Diurnal	Predawn	LOC_Os09g28650	13.227	12.615	11.587	11.038	11.879	11.84	12.624	13.376	13.97	14.389	14.116	14.089	13.689	13.18	12.138	11.436	11.376	12.015	12.24	13.461	14.161	14.484	13.925	14.17	13.57		13.793	13.495	12.846	11.365	12.568	12.827	13.471	13.702	14.416	14.232	14.889	13.96	13.82	13.444	12.922	12.969	12.177	12.282	12.368	11.963
121	Diurnal	Predawn	LOC_Os03g09070	11.153	9.1714	8.3572	8.9443	9.0372	11.179	11.092	11.213	11.219	11.329	11.069	10.822	11.347	8.7023	8.6012	9.1031	8.8595	10.746	10.352	10.82	11.075	11.338	11.682	11.182	10.821		10.174	10.36	9.9852	8.183	10.668	10.95	10.478	10.479	10.891	11.293	11.498	9.8014	10.572	9.6107	8.872	8.1978	10.331	10.627	10.778	10.896
122	Diurnal	Midday	LOC_Os12g07580	8.7171	9.1839	8.3508	9.537	8.1917	9.0717	8.5156	8.2682	8.5102	9.1078	8.809	9.1308	9.2393	9.0972	8.4055	8.526	8.08	8.1848	8.6653	8.1365	8.3247	8.8336	9.3436	9.3552	9.1368		8.9478	9.2162	8.55	8.3973	8.9919	8.0372	7.8428	8.1181	8.423	8.9091	9.9127	9.5348	9.4072	10.298	9.9141	9.5028	9.2067	7.953	8.3309	8.5611
123	Diurnal	Predawn	LOC_Os10g42299	9.7892	8.3606	8.1749	7.6377	7.5345	8.1401	7.8912	7.8522	8.4687	8.9532	8.3544	8.6826	8.5772	8.728	8.2809	7.6955	7.2986	7.1757	7.385	8.0729	8.4617	8.4955	8.7	9.1086	8.7777		8.6727	8.7055	8.524	7.3583	8.9919	7.0789	7.4766	7.544	8.0421	8.073	8.7111	8.4173	8.5403	8.3304	7.6907	7.2999	6.9697	6.8956	7.4126	8.0832
124	Diurnal	Predawn	LOC_Os01g37040	12.541	13.354	11.579	12.28	11.799	11.708	10.699	11.519	12.153	12.488	12.556	13.84	13.693	13.19	12.583	12.555	11.53	12.108	11.57	12.442	12.211	12.48	13.182	13.757	12.964		13.995	13.332	12.912	11.325	12.084	12.238	12.343	12.186	12.454	12.335	13.165	13.058	13.739	12.466	11.57	10.978	11.31	10.881	11.169	10.609
125	Diurnal	Predawn	LOC_Os08g06170	10.126	9.6537	9.1108	9.6545	10.486	9.88	9.693	10.107	11.038	10.901	11.197	10.791	11.098	10.298	9.8924	9.1664	8.7382	9.331	9.1827	9.533	11.089	11.516	11.507	11.156	10.405		11.394	11.045	10.584	9.3012	8.7839	9.6335	9.6891	9.1593	10.259	10.859	11.768	10.77	11.324	11.225	10.2	9.9016	9.3145	8.6612	8.6622	8.4539
126	Diurnal	Predawn	LOC_Os02g02460	7.3218	7.4413	7.0305	6.6595	6.7658	6.7733	7.0855	7.366	7.6225	8.0022	8.8941	7.8116	7.558	8.2683	7.7041	7.3606	7.0642	6.6321	6.9611	7.3292	7.8166	8.3173	8.5804	7.4053	7.4168		8.7103	8.2415	7.9115	7.6337	6.8439	6.7504	7.1058	7.6179	8.0421	8.5563	9.9018	8.5173	8.6657	8.4581	8.1411	7.265	7.3264	7.2204	7.0537	7.2499
127	Diurnal	Predawn	LOC_Os02g13190	8.4002	8.0498	7.5816	7.3533	6.8856	7.1588	6.9359	7.9876	7.5838	7.0658	9.7758	8.8219	8.0045	7.7308	7.2842	6.6438	7.2052	6.4793	7.3355	7.1335	7.1932	7.9143	9.2715	7.3487	8.0425		8.0202	7.7515	7.6898	7.0364	7.059	6.7582	7.3641	7.3261	7.634	8.001	9.1865	8.3005	8.2209	7.9789	7.6047	6.9605	6.7648	7.0929	7.5551	7.635
128	Diurnal	Lateday	LOC_Os05g36310	11.595	11.539	10.751	11.222	10.963	10.631	10.519	10.544	10.332	9.4101	11.505	11.619	11.276	10.406	10.159	10.624	9.9627	10.269	10.562	9.7449	9.3103	9.7799	10.165	10.442	10.479		9.6132	10.602	10.627	10.864	10.263	10.646	11.675	11.035	11.068	9.9358	9.9429	9.7406	10.827	10.869	11.213	11.539	9.7393	10.806	11.197	10.967
129	Diurnal	Midnight	LOC_Os09g28200	6.2704	6.2123	6.2033	6.3362	6.1472	6.3272	6.2302	6.1549	6.2824	6.3694	6.2018	6.1301	6.1889	6.3659	6.1471	6.2835	6.223	6.1258	6.3263	6.4009	6.202	6.3031	6.3052	6.1693	6.2119		6.2546	6.2476	6.2122	6.2873	6.2413	6.2137	6.2393	6.1825	6.1946	6.2373	6.3126	6.2945	6.0861	6.1848	6.1526	6.3475	6.1898	6.155	6.2205	6.2048
130	Diurnal	Predawn	LOC_Os06g19260	6.2346	6.3757	6.1703	6.7022	6.274	6.444	6.1619	6.2356	6.2926	6.2571	6.2018	6.1854	6.1889	6.5755	6.2542	6.1948	6.2745	6.1258	6.3263	6.2569	6.3185	6.3031	6.56	6.2377	6.1667		6.2054	6.3085	6.2373	6.2726	6.26	6.3095	6.2	6.3289	6.3066	6.2074	6.2726	6.1045	6.1755	6.1848	6.2961	6.2785	6.1651	6.2031	6.2672	6.326
131	Diurnal	Midnight	LOC_Os07g48050	10.491	10.625	9.5023	10.664	9.6432	8.5526	6.6571	12.37	7.9024	11.281	10.828	11.259	9.0251	6.3659	7.0305	7.9676	7.0322	8.0557	9.3818	9.1414	11.045	9.266	8.8088	8.0153	7.946		6.4233	9.1424	9.0623	8.24	11.706	9.1976	10.382	10.133	9.0458	10.177	8.5855	7.5397	9.671	7.1478	7.3937	8.4848	6.7954	8.9375	7.4097	7.4137
132	Diurnal	Midnight	LOC_Os03g04710	14.695	14.957	14.736	15.599	15.649	15.961	15.723	15.672	15.197	14.999	14.516	14.272	14.706	14.88	15.415	15.882	15.933	15.907	15.596	16.001	15.519	15.237	14.646	14.911	14.828		15.363	15.41	15.659	15.482	15.846	16.156	16.362	16.209	15.872	15.33	14.749	14.825	14.95	14.013	13.482	14.61	15.47	15.7	15.983	15.515
133	Diurnal	Predawn	LOC_Os02g01510	10.626	10.642	10.562	10.241	10.844	11.681	12.466	13.157	13.258	13.241	12.618	11.717	10.654	10.324	10.134	10.245	10.88	11.599	12.222	12.548	12.999	13.322	12.572	11.334	10.294		10.355	9.9404	10.105	10.241	11.321	12.179	12.981	12.754	13.109	13.283	12.622	10.964	10.191	10.803	10.524	11.472	11.317	13.266	12.879	12.719
134	Diurnal	Predawn	LOC_Os03g31679	11.811	12.267	12.129	12.749	12.933	13.696	13.753	13.649	13.661	13.621	13.42	12.838	12.093	12.365	11.804	12.198	13.408	13.416	14.09	13.649	13.766	13.623	13.826	12.173	11.354		12.448	11.045	11.036	11.972	13.4	12.81	13.447	13.596	13.963	13.797	13.483	12.922	12.272	11.978	12.016	12.228	13.554	13.159	13.865	14.046
135	Diurnal	Predawn	LOC_Os03g49830	10.56	11.546	9.7498	11.484	10.307	11.854	12.601	12.246	12.852	13.182	13.097	11.35	10.519	11.871	11.274	11.219	11.763	11.417	11.112	12.165	12.605	12.933	12.089	11.392	11.002		11.876	11.178	10.553	11.45	11.309	11.978	12.296	12.662	12.962	13.139	12.743	11.849	11.365	11.341	9.8771	10.53	10.878	12.466	12.154	11.982
136	Diurnal	Lateday	LOC_Os09g32670	6.5784	6.6706	6.3853	6.8538	6.5864	6.894	7.0226	6.9912	6.7508	7.6419	6.7514	6.3951	6.3932	7.0897	6.5068	6.5916	7.2312	7.2274	6.7699	6.9854	7.1452	6.9444	6.8917	6.4708	6.3601		6.5597	6.3686	6.2832	6.5855	7.4493	6.9226	6.6629	7.0261	7.0736	7.5066	6.5188	6.6124	6.502	6.4547	6.468	6.8958	6.9443	6.8158	7.1193	7.0678
137	Diurnal	Lateday	LOC_Os04g15580	9.1673	9.3105	9.1046	8.9627	10.288	10.02	10.083	9.721	9.6853	9.4647	9.4258	9.0212	8.9856	9.5235	9.8521	9.8822	9.922	10.532	10.301	10.143	9.7891	9.8566	9.797	9.8031	8.752		9.7203	9.0696	9.1616	9.7629	10.444	10.755	10.543	10.328	10.141	9.8054	9.7112	9.6552	9.0992	9.3067	9.7642	10.281	10.611	10.876	10.229	9.8368
138	Diurnal	Lateday	LOC_Os02g57760	11.285	11.952	11.868	13.475	14.444	15.055	14.484	14.109	13.446	12.926	12.396	12.04	11.249	11.935	11.885	12.424	13.702	14.085	13.442	13.874	13.532	12.769	12.044	11.111	10.024		11.44	10.676	11.157	12.806	13.953	13.961	13.896	13.707	13.148	12.393	11.958	11.807	11.078	11.332	12.349	13.41	13.835	13.965	13.276	12.226
139	Diurnal	Lateday	LOC_Os01g64540	7.1075	8.0901	7.4415	7.9813	9.7433	10.418	10.531	9.7547	9.7909	10.351	9.0016	8.7824	7.6543	9.5185	8.2277	9.0591	9.3896	10.754	8.2317	10.384	9.8186	9.8955	8.3799	7.8708	6.9172		8.7155	7.387	7.5974	8.595	10.974	10.092	9.9705	10.042	9.6121	9.1303	8.5937	8.2345	8.6025	9.415	9.5293	10.095	10.323	10.851	9.8941	8.623
140	Diurnal	Lateday	LOC_Os01g67810	7.9275	8.6566	7.4316	9.1182	8.9192	10.345	9.5311	9.0349	8.32	8.9159	9.4709	9.0924	8.6021	8.6369	8.0349	8.2353	9.8423	9.205	8.4909	8.3522	8.4942	8.5665	8.8596	8.7058	8.1885		10.66	8.2665	8.0154	9.3563	9.665	9.7505	8.7528	8.3843	8.2777	8.5563	8.0339	7.6944	7.7744	8.9412	8.5106	8.5435	9.4312	9.7374	8.2786	8.608
141	Diurnal	Lateday	LOC_Os10g35460	7.7534	7.6238	7.6896	8.6699	7.8312	8.2939	7.9969	8.0738	7.967	7.4033	7.873	7.8353	8.2733	8.4094	8.407	7.9171	8.4105	8.5147	8.563	8.2443	8.9105	9.2893	8.2816	8.1246	8.5348		8.1115	8.0444	7.9546	8.7958	8.5836	8.8318	8.2732	7.9689	8.149	7.958	7.9157	7.7586	8.1899	8.5598	9.1261	8.2562	8.937	8.2499	8.4673	8.3262
142	Diurnal	Predawn	LOC_Os08g25850	6.2346	6.3439	6.2652	6.6705	6.3243	6.457	6.2761	6.3436	6.2122	6.3407	6.3974	6.4942	6.2519	6.319	6.1705	6.3142	6.367	6.2682	6.3734	6.2858	6.477	6.5443	6.3052	6.2263	6.4329		6.2964	6.2348	6.2555	6.1873	6.26	6.2813	6.2191	6.2596	6.2598	6.332	6.3275	6.2296	6.2948	6.4648	6.3369	6.2087	6.25	6.2246	6.3135	6.3502
143	Diurnal	Predawn	LOC_Os04g42310	9.1469	9.0305	8.9459	8.5431	9.298	9.1923	9.5094	9.6052	9.2195	9.9374	9.9479	9.4426	9.1066	9.4554	9.3467	9.3052	9.0366	9.4219	8.683	9.2268	9.1661	9.4941	9.5102	9.852	8.8574		9.4096	9.0434	8.9514	9.2094	9.6667	9.5667	9.7866	9.5458	9.6315	9.5479	9.7061	9.4492	9.1053	9.3067	9.1691	9.4357	9.1797	9.7429	9.8018	9.582
144	Diurnal	Midnight	LOC_Os11g35850	6.2522	6.3439	6.2203	6.3589	6.274	6.3144	6.2761	6.2261	6.3236	6.3407	6.3198	6.2841	6.2407	6.2337	6.3269	6.2648	6.654	6.6985	6.2033	6.3679	6.367	6.4441	6.2638	6.6806	6.2333		6.1702	6.2964	6.2209	6.2297	6.3182	6.1732	6.2	6.3986	6.3309	6.3662	6.2595	6.4111	6.2747	6.2731	6.2961	6.2087	6.275	6.3013	6.3424	6.4484
145	Diurnal	Lateday	LOC_Os07g04110	6.5118	7.1632	6.7953	7.2711	7.4208	7.6418	7.0855	7.091	6.6723	6.1947	6.769	6.6045	6.4959	7.0071	6.593	6.8153	6.9981	6.8998	7.0727	7.1709	6.8669	6.4864	6.2838	6.3137	6.568		6.8167	6.5249	7.3379	6.9817	7.2107	7.2604	7.4418	7.2516	7.1215	7.2051	6.5039	6.4527	6.9777	7.1909	7.2338	6.938	7.0585	7.5588	8.3958	9.1805
146	Diurnal	Midnight	LOC_Os03g46470	8.4095	8.7046	9.3126	9.5333	10.14	10.308	9.8573	10.141	9.7474	8.2635	9.8249	9.4332	9.0237	9.3536	9.5018	9.5095	9.4835	9.703	9.4881	10.078	9.8459	9.0714	8.7091	8.3311	8.9588		8.4335	9.148	9.488	9.4026	9.354	9.9592	10.102	10.091	9.7453	9.7396	9.7005	8.8751	9.7033	10.128	9.4984	10.39	9.6707	10.016	9.6444	9.4948
147	Diurnal	Midnight	LOC_Os02g02110	6.3651	6.5269	6.5365	6.4742	6.6189	6.5633	6.6851	6.5146	6.5693	6.6891	6.7456	6.3513	6.4498	6.5755	6.4928	6.5916	6.6244	6.6727	6.7972	6.7289	7.3625	6.5628	6.4534	6.4875	6.8762		6.6462	6.6362	6.5167	6.6265	6.7457	6.9357	6.9815	6.7964	6.7469	6.7001	6.6234	6.6784	6.7187	6.6076	6.9572	6.8516	6.9032	6.9899	6.8651	7.0049
148	Diurnal	Midnight	LOC_Os01g20830	13.308	12.128	13.873	13.464	13.561	13.752	13.573	13.943	13.406	13.257	14.215	12.92	11.839	12.939	12.968	12.395	13.61	13.565	14.162	13.72	13.411	13.897	12.045	10.887	12.041		12.696	13.236	13.139	13.648	13.097	14.067	14.646	14.347	13.96	13.875	13.749	13.595	13.347	14.129	14.059	14.054	13.444	14.278	14.173	13.693
149	Diurnal	Predawn	LOC_Os01g74110	6.6456	6.9117	6.566	6.746	6.4201	6.7326	6.8358	6.6049	6.8157	6.9166	6.5641	6.6332	6.5067	7.096	6.6449	6.4659	7.0958	6.4608	6.6954	6.7289	6.9177	6.5902	7.567	7.0917	6.7059		6.9662	6.4942	6.4769	6.5077	7.0743	6.4408	6.5712	6.8302	7.0856	7.005	7.0201	7.1046	6.6584	6.6472	6.6218	6.677	6.9697	6.9459	7.6637	7.8981
150	Diurnal	Midnight	LOC_Os04g49660	12.134	13.778	11.834	11.703	12.296	12.884	14.352	13.389	11.575	11.705	12.078	13.13	13.663	13.375	12.599	13.448	13.697	14.072	14.909	13.277	12.639	11.493	12.442	13.814	13.965		12.947	12.806	13.438	12.958	13.702	14.092	14.426	13.724	13.256	13.066	11.953	12.24	13.55	12.235	13.282	12.84	13.815	14.868	14.895	15.84
151	Diurnal	Lateday	LOC_Os05g47860	6.6289	6.7411	6.6487	6.649	6.988	7.0386	7.3876	7.2126	7.5198	6.9369	6.6859	6.5274	6.883	6.861	7.182	6.9551	7.3242	7.1757	8.0163	7.4959	7.5633	6.9973	7.0278	6.4708	6.6549		6.8738	6.6816	6.4944	7.0089	7.2895	7.0434	6.9977	7.2324	7.3548	7.0771	7.0201	6.6314	6.8349	6.6263	6.477	6.998	8.1718	7.3408	7.2045	6.8464
152	Diurnal	Lateday	LOC_Os12g05770	13.332	13.002	13.902	14.211	14.813	14.961	14.605	14.633	14.575	14.699	14.096	13.487	12.637	13.146	13.16	14.153	14.187	15.021	14.946	14.733	14.357	14.494	13.308	13.083	12.603		13.301	13.321	12.886	14.421	14.998	15.186	14.147	15.081	14.63	14.664	14.173	13.422	13.07	13.81	14.759	15.817	15.559	14.943	15.193	14.425
153	Diurnal	Midnight	LOC_Os01g64110	10.025	10.017	9.5614	10.013	11.031	11.453	11.919	11.577	11.75	12.56	11.093	10.413	10.392	10.757	9.7822	9.5521	10.965	11.662	12.238	11.409	11.569	11.529	11.24	10.157	8.6986		10.889	9.8239	9.3723	10.121	12.436	12.959	12.553	12.072	12.101	12.087	11.478	10.576	11.232	13.044	12.993	13.206	13.224	12.795	13.403	14.09
154	Diurnal	Lateday	LOC_Os06g19370	8.0298	9.5158	9.3658	10.146	10.795	10.801	10.501	10.535	9.7543	8.5964	9.3424	9.5326	9.5639	9.4533	9.64	10.042	10.587	10.564	10.478	10.547	9.9656	9.1595	8.7246	7.5058	8.2038		9.9972	9.4988	9.7745	10.624	10.937	11.367	11.082	10.583	10.141	10.082	8.7932	8.8751	9.3016	10.789	10.827	11.248	10.659	10.543	11.023	11.566
155	Diurnal	Midnight	LOC_Os06g46720	8.5067	9.1424	9.0675	9.5177	9.846	9.9304	9.7944	9.9026	9.3431	8.4848	9.3142	8.8402	9.5617	9.5326	9.5397	9.3114	9.9693	9.2437	10.865	9.5577	9.5346	8.8665	9.2077	8.2989	9.0414		9.6265	9.3496	9.7478	9.2409	10.999	10.174	10.801	9.8602	10.155	9.7694	9.1664	8.9958	9.5574	10.392	10.887	10.781	11.252	10.651	10.976	11.712
156	Diurnal	Lateday	LOC_Os12g06220	8.2898	9.1255	8.7402	9.0324	9.6071	9.2382	9.6493	9.9564	9.1998	8.6513	9.7163	9.2773	9.4266	9.4124	8.7302	8.8305	9.7516	9.6224	10.506	10.056	9.7529	9.1649	9.5171	8.5208	8.7575		10.497	9.3626	9.3736	9.8684	10.4	10.57	10.971	10.212	10.357	10.211	9.3554	9.5954	9.7829	10.462	10.4	10.54	10.747	11.349	11.161	11.649
157	Diurnal	Midnight	LOC_Os05g43170	12.208	12.491	13.42	13.248	14.468	13.616	13.647	13.744	13.09	12.654	13.949	13.419	14.297	12.995	13.096	13.268	13.21	13.585	14.89	13.428	12.996	12.572	12.699	12.3	12.631		13.2	13.201	13.526	13.531	13.521	14.955	15.122	13.571	13.502	13.314	12.886	12.649	12.96	14.264	14.372	14.763	14.62	14.892	14.726	15.326
158	Diurnal	Predawn	LOC_Os01g11860	7.8664	6.7344	7.6322	7.4686	8.4129	9.4361	8.8386	8.8538	8.8571	8.335	10.533	8.615	9.4463	7.6594	7.2793	7.1302	7.8152	8.4079	9.8137	9.5874	9.3644	8.5894	9.6163	8.2989	7.962		9.0859	8.3858	8.595	8.1493	8.1809	9.8321	9.9485	9.4178	9.7389	9.7108	10.122	9.0197	8.643	8.8671	9.3164	9.2711	8.8431	9.0774	9.7347	9.5863
159	Diurnal	Midnight	LOC_Os02g47450	9.391	10.171	9.2035	9.5628	10.308	10.405	10.781	10.579	10.441	9.8565	10.438	10.961	10.397	10.135	9.736	9.7833	10.164	10.839	10.345	10.723	10.298	10.566	9.8714	10.064	9.1368		10.61	10.009	9.8619	9.7946	11.011	11.407	11.311	11.156	10.917	10.911	10.72	10.48	10.177	10.488	10.018	10.509	11.056	11.512	11.91	12.301
160	Diurnal	Predawn	LOC_Os06g45630	7.1186	7.6273	7.249	7.2305	7.4677	7.7309	7.5786	7.7386	8.2222	8.335	7.9803	7.6212	7.3962	7.5914	7.2381	6.8289	7.4039	7.8363	7.7679	8.1114	8.402	8.5437	8.4052	7.1805	7.1055		8.1115	7.1248	7.1146	7.0503	7.4836	7.9125	8.0711	8.2969	8.6575	8.7123	8.7081	8.0342	7.6113	8.3612	7.4103	7.6	8.0811	8.5204	8.4628	8.4863
161	Diurnal	Midnight	LOC_Os02g43360	12.842	13.04	12.886	12.832	13.156	13.292	13.341	13.553	13.215	13.217	13.377	13.452	13.601	13.267	12.769	12.639	13.162	13.256	14.054	13.893	13.71	13.47	13.455	13.117	13.192		13.386	13.089	13.311	12.923	13.632	13.711	14.365	14.112	14.219	13.652	14.083	13.444	13.531	13.525	12.779	12.904	12.942	13.527	13.385	12.871
162	Diurnal	Predawn	LOC_Os07g09190	10.657	11.129	10.97	11.395	11.745	11.791	11.72	11.809	11.671	12.483	12.155	12.091	11.821	11.331	10.378	10.48	10.337	11.728	11.166	12.329	12.215	12.256	11.224	11.424	10.794		11.284	10.561	11.015	10.893	11.731	11.948	12.495	12.155	12.467	12.175	12.447	11.653	11.33	10.902	10.507	11.034	10.21	11.391	11.721	10.295
163	Diurnal	Predawn	LOC_Os01g66740	6.3449	6.3877	6.5365	6.3713	6.4267	6.3763	6.327	6.3596	6.6048	6.2788	6.4952	6.6946	6.4141	6.2963	6.2336	6.2942	6.3322	7.3589	6.7108	6.5789	6.4484	6.5443	6.3052	6.4708	6.4177		6.4514	6.5249	6.425	6.4193	6.3976	6.5361	6.6548	6.6569	6.5793	8.724	6.6234	6.6784	6.2948	7.0964	6.5733	6.7126	6.4609	6.4365	6.59	6.9836
164	Diurnal	Predawn	LOC_Os02g33820	13.424	13.271	13.765	13.588	13.09	13.706	13.685	13.627	13.726	13.669	13.929	13.937	13.677	13.631	13.045	12.801	12.882	13.366	14.763	14.423	14.222	14.178	14.982	13.911	13.466		14.032	13.367	13.286	12.997	13.236	13.699	14.351	14.19	14.398	14.135	14.408	14.022	14.021	14.076	13.888	13.599	13.614	13.366	14.024	14.485
165	Diurnal	Midnight	LOC_Os04g15690	9.4065	9.9365	8.9702	8.4219	9.9009	9.1033	10.389	10.004	10.007	10.523	11.448	10.265	10.528	10.287	9.2559	9.3528	10.169	9.9676	11.882	10.696	10.501	10.471	10.96	10.028	9.3383		10.278	9.2216	8.9478	8.933	11.627	10.671	11.303	10.715	11.16	11.004	11.231	10.219	9.311	9.3932	10.002	10.303	11.368	10.142	10.605	10.871
166	Diurnal	Midnight	LOC_Os12g41510	6.5952	7.3545	6.7616	7.491	7.1969	7.6868	7.665	7.8194	7.6774	7.4303	7.1427	7.1118	6.8749	7.0071	6.7149	7.2581	7.3663	7.5234	8.1137	8.1663	8.145	7.4924	6.7464	7.0413	6.568		7.0358	7.0961	6.906	6.8394	7.4406	7.5448	8.3833	8.0005	8.023	7.3934	7.3558	6.7063	7.0551	6.825	7.4159	7.73	7.9061	7.499	7.6984	7.8581
167	Diurnal	Midnight	LOC_Os01g62830	7.1583	7.0175	7.6842	8.1221	10.295	9.827	9.2097	11.349	10.431	8.3148	10.139	8.8323	8.7741	7.4183	6.8076	7.1932	7.8589	9.7764	12.117	11.978	11.847	10.465	8.5216	6.8482	7.3825		8.831	8.4264	8.5187	9.098	8.7977	12.446	13.009	12.558	12.403	11.513	10.633	8.3768	8.3041	9.092	10.231	10.707	10.647	12.026	11.153	11.543
168	Diurnal	Midnight	LOC_Os01g47820	6.7991	6.4902	6.4627	6.4468	7.062	6.538	6.7243	7.1205	6.8076	6.4919	6.9212	6.5274	6.7694	6.8323	6.5418	6.627	6.654	6.4545	7.0241	7.2203	7.1091	6.5443	6.4534	6.3911	6.4719		6.6955	6.6471	6.6368	6.8125	6.8984	7.0434	7.7209	7.4334	7.4091	7.3393	6.6501	6.7346	6.7187	6.8516	7.3488	7.2144	6.9311	7.0124	7.6252	8.1955
169	Diurnal	Midnight	LOC_Os04g52640	9.0063	9.0814	10.059	10.141	10.929	11.244	10.979	11.497	11.593	10.549	11.603	10.598	10.286	9.8812	9.8266	10.035	10.154	11.03	11.961	12.079	11.601	11.433	10.947	9.627	9.4636		10.677	10.342	10.508	10.629	10.944	11.966	12.399	12.287	12.297	12.354	11.67	10.629	10.72	11.005	11.44	11.545	12.076	12.195	12.654	13.207
170	Diurnal	Midnight	LOC_Os04g51030	7.1352	7.3116	7.3744	7.279	7.3661	7.7766	7.7877	8.2592	7.9824	7.3212	7.7096	7.0828	6.7616	7.2071	6.875	6.9076	7.5624	7.3326	8.2317	8.1154	8.1536	7.478	7.1821	6.8203	7.0322		7.0426	7.0819	7.0239	7.3117	7.4553	7.9296	7.8666	8.1153	8.1421	8.111	7.2185	7.445	6.8416	7.5801	7.3988	7.4718	7.9253	8.0555	8.3155	8.5735
171	Diurnal	Midnight	LOC_Os08g16050	6.6289	7.3971	7.4278	7.8656	7.9399	8.0893	8.2033	8.9631	8.6571	7.2566	9.0572	6.7356	6.9382	7.247	7.7373	7.8576	8.1608	8.1143	9.213	9.4127	9.0533	8.2051	9.0946	6.3273	6.9781		6.8814	6.7373	7.3258	7.8238	8.5222	8.8802	10.775	10.185	10.345	10.815	8.175	7.0919	7.2611	7.284	8.845	9.1157	9.5392	10.589	12.382	13.835
172	Diurnal	Midnight	LOC_Os01g08010	8.0632	7.6511	7.9272	7.8569	8.4522	8.286	8.4365	8.7371	8.3423	7.9468	8.2238	8.2458	8.191	7.9194	8.0879	7.8745	8.2977	8.4731	8.2973	8.542	8.5836	8.1396	8.4052	7.9807	8.1751		8.0924	8.1663	8.2693	8.2805	8.126	8.7444	8.8054	8.617	8.6479	8.3653	8.0889	8.0833	8.1815	8.0438	8.3161	8.5772	8.5546	8.9284	8.947	9.2207
173	Diurnal	Midnight	LOC_Os11g35450	6.2888	6.1898	6.3853	6.6172	6.7528	6.6127	6.6306	6.7958	6.6376	6.2788	6.6927	6.2611	6.3534	6.4612	6.4735	6.6067	6.3937	6.5776	7.0484	6.9741	6.9288	6.6182	6.8557	6.2612	6.2564		6.2964	6.272	6.2743	6.6444	6.6931	7.3347	7.481	7.4917	7.4091	7.9091	6.4169	6.5537	6.3331	6.4322	6.3369	6.7641	6.8692	7.1487	8.0009	8.9797
174	Diurnal	Midnight	LOC_Os04g38530	8.958	9.4358	8.9375	9.8638	11.755	12.729	13.181	12.388	11.749	11.177	10.082	9.1408	8.7013	8.403	8.5472	9.7359	11.929	13.832	14.021	13.689	13.095	11.85	11.599	9.7509	9.0875		9.8581	8.7095	8.7004	10.437	12.907	13.221	13.943	13.882	13.225	12.539	10.72	10.26	9.3686	9.3637	10.058	11.266	13.145	13.976	14.235	13.585
175	Diurnal	Midnight	LOC_Os05g06660	8.1255	8.882	8.8191	8.6432	10.291	9.9328	10.931	10.668	10.587	10.075	10.071	9.4237	8.9763	9.0446	9.5981	9.3562	10.483	10.446	10.872	10.822	10.641	10.227	10.219	8.7473	8.4656		8.688	8.6363	8.6565	9.5054	10.359	10.733	10.735	10.911	10.955	10.632	9.9605	9.27	9.0102	9.0422	9.3916	9.9259	10.797	10.639	10.804	10.821
176	Diurnal	Lateday	LOC_Os12g41710	8.4476	7.5789	8.7369	7.8074	9.2369	8.742	8.6834	8.8714	8.7724	8.5379	9.1713	8.7774	8.4481	7.8165	7.6183	7.5319	8.4264	8.9123	9.9425	9.1013	9.0993	8.9391	9.0359	8.7586	8.2311		8.2495	7.8157	7.7192	8.573	8.5974	9.3626	9.3141	8.7985	8.9305	9.1002	9.1833	9.2098	8.4402	9.5981	9.7365	9.4803	9.6509	9.8079	9.8646	10.078
177	Diurnal	Predawn	LOC_Os07g48020	11.072	11.169	11.228	11.54	11.669	11.355	10.899	12.561	13.165	14.035	14.183	13.479	12.037	8.8522	9.7822	9.6676	8.5371	11.854	11.871	12.141	12.643	12.898	12.222	11.6	10.075		11.027	12.93	10.452	10.133	13.58	12.845	14.136	12.92	13.263	13.993	12.573	12.361	13.056	11.839	12.759	14.996	13.768	13.356	14.978	16.273
178	Diurnal	Midnight	LOC_Os03g58980	10.181	10.592	10.334	11.322	11.966	11.015	11.612	11.242	11.037	10.818	10.477	10.507	11.073	10.613	11.108	10.989	11.209	11.809	12.297	11.631	11.416	10.969	11.369	10.672	10.376		10.873	10.77	10.725	10.968	11.883	12.232	12.49	11.888	11.984	12.287	10.99	10.73	11.215	10.919	11.074	11.344	12.472	11.752	13.48	14.68
179	Diurnal	Midnight	LOC_Os02g17534	8.872	9.4953	9.5239	9.8759	11.016	10.845	10.864	11.031	10.804	10.734	10.834	9.7194	9.0773	10.257	9.7332	9.5895	10.917	11.042	9.9766	10.297	10.538	10.83	9.8238	9.2149	8.3553		9.5851	8.7856	8.9452	10.043	10.748	10.814	11.048	10.791	10.456	10.683	9.8777	10.05	9.4085	10.335	10.32	11.195	10.607	11.732	11.443	11.97
180	Diurnal	Midnight	LOC_Os07g36570	7.0425	6.8638	6.9379	7.0821	7.2396	7.1174	7.0354	7.8865	7.7227	7.5657	7.1281	6.6946	6.8388	6.6531	6.886	6.4659	6.4946	6.5832	6.9743	7.209	7.5196	7.3024	7.429	6.8482	6.6126		7.1525	6.6645	6.3869	6.6167	6.8747	6.8693	7.1821	7.193	7.232	7.4883	6.8927	7.2522	7.1659	7.1828	7.2383	7.0261	7.2784	7.5446	7.7651	8.3941
181	Diurnal	Midnight	LOC_Os11g45930	8.9506	9.4239	10.276	10.33	10.094	10.22	9.5226	9.9832	10.158	9.7323	9.9728	8.6007	9.0679	9.3598	9.4331	9.3296	9.1965	9.9812	10.33	10.394	10.464	10.223	10.559	9.5867	9.7959		11.014	10.541	10.158	10.439	9.8663	10.767	10.822	10.569	10.863	10.875	10.476	10.59	10.709	11.041	10.71	10.343	9.862	10.462	10.681	11.134
182	Diurnal	Midnight	LOC_Os05g44270	11.066	11.506	10.483	11.07	11.057	10.906	11.313	11.189	10.839	10.721	10.986	11.895	11.92	11.686	11.509	11.551	11.531	11.555	11.414	11.161	11.274	11.182	11.337	11.774	11.058		12.316	11.286	10.772	11.529	11.63	11.968	11.739	11.284	11.252	11.343	10.9	11.316	11.414	11.763	12.119	11.968	12.413	12.562	12.368	12.708
183	Diurnal	Midnight	LOC_Os01g72380	10.309	10.436	10.553	11.211	12.321	12.072	11.888	12.161	11.515	10.697	10.983	11.184	11.598	11.534	10.998	11.476	12.053	12.122	11.772	12.407	12.131	11.265	10.532	10.792	10.597		10.928	10.977	11.115	11.151	12.378	12.531	12.723	12.639	12.072	11.604	10.594	10.755	10.997	11.702	11.744	12.197	12.431	13.283	12.971	12.881
184	Diurnal	Midnight	LOC_Os03g05620	8.4972	8.9512	8.6793	9.4764	10.186	10.17	9.7675	9.9847	9.0877	8.184	9.8781	9.6018	9.5243	8.8762	8.1906	8.2583	8.9228	10.116	9.6353	10.013	9.4243	8.9425	9.0553	8.6427	8.8322		10.157	9.074	8.8687	9.7653	10.741	11.525	11.318	10.487	10.17	10.259	9.4523	9.2311	9.1328	11.472	11.084	12.135	10.653	12.006	11.828	12.362
185	Diurnal	Midnight	LOC_Os07g49080	7.6346	7.9604	8.0111	8.2604	10.476	9.4462	9.7944	10.385	9.8989	8.2029	9.9125	8.7774	9.2739	8.3953	8.4835	8.7935	9.309	10.263	10.672	10.598	10.249	9.7311	8.9446	7.8277	7.6912		9.5722	9.2779	8.9021	9.5527	9.642	11.49	11.554	11.219	10.897	10.798	9.5546	9.0994	9.1264	10.15	10.363	11.072	11.206	11.834	11.888	12.527
186	Diurnal	Midnight	LOC_Os08g10070	7.6712	8.0038	8.3898	9.0734	9.4295	9.689	9.2697	9.3893	8.932	8.1738	8.8188	8.3547	8.7636	8.0521	8.2594	8.2886	9.0602	9.1067	9.6039	9.2887	9.0512	8.7641	8.3224	8.3519	8.0069		8.3257	8.1663	8.3445	8.5923	9.1941	9.9281	9.7754	9.1823	9.3807	9.5188	8.4484	8.5132	8.3071	9.3098	9.0615	9.2279	8.9458	9.4392	10.151	10.953
187	Diurnal	Midnight	LOC_Os03g62010	11.254	11.934	11.903	12.223	11.722	11.362	11.34	11.609	11.191	10.461	11.144	10.216	11.136	11.205	10.853	11.008	11.416	11.017	11.798	12.033	11.504	10.881	11.539	10.839	11.178		12.034	11.741	11.625	11.801	11.895	11.826	12.349	11.881	11.874	11.773	10.974	11.18	11.626	12.229	11.868	11.708	11.443	11.739	12.244	12.846
188	Diurnal	Midnight	LOC_Os07g03170	7.5733	7.0076	8.8091	9.1889	10.386	9.2754	8.3731	9.2011	8.6028	8.8421	8.5241	8.6597	8.3117	6.9933	8.6122	8.1752	7.3767	8.9863	10.037	9.0074	9.3384	8.2259	7.3578	6.6531	7.2258		7.0648	7.6311	8.1021	8.617	8.3354	9.812	9.9869	9.1418	9.1251	8.9345	7.9409	6.9441	7.5277	8.9456	9.7854	10.495	9.6962	10.055	10.262	11.039
189	Diurnal	Lateday	LOC_Os11g39370	11.619	12.21	13.379	13.808	13.874	14.115	13.303	13.642	12.827	12.466	13.568	13.542	12.949	12.76	13.057	13.328	13.503	13.507	14.515	13.459	13.327	12.52	11.804	11.156	12.273		12.483	12.937	13.305	14.209	13.658	14.274	14.26	13.514	13.344	13.15	12.025	12.043	13.099	14.43	14.832	14.908	14.488	14.326	14.106	14.866
190	Diurnal	Midnight	LOC_Os04g41380	6.2011	6.2123	6.4143	6.5945	6.5758	6.639	6.4076	6.5701	6.5163	6.4919	6.5783	6.5274	6.3133	6.2655	6.4436	6.2745	6.3754	6.4041	6.5658	6.4009	6.5754	6.3713	6.4534	6.2869	6.521		6.367	6.4384	6.4432	6.5855	6.6876	6.6327	6.6308	6.5853	6.626	6.5251	6.4619	7.0265	6.3533	6.4437	6.6532	6.7971	6.7104	6.75	6.7109	7.1476
191	Diurnal	Predawn	LOC_Os11g05800	6.2183	6.3439	6.1703	6.2114	6.2918	6.1833	6.2845	6.3436	6.1661	6.1729	6.2818	6.3663	6.1275	6.1526	6.1471	6.1841	6.3854	6.4293	6.2823	6.2192	6.2952	6.2801	6.3744	6.3005	6.244		6.2815	6.2964	6.1894	6.1722	6.3896	6.1732	6.2	6.2596	6.1746	6.2373	6.1143	6.2945	5.9421	6.1092	6.2961	6.3248	6.1185	6.2447	6.3214	6.3946
192	Diurnal	Midnight	LOC_Os02g36414	9.0524	8.286	8.9204	9.8562	9.9773	10.578	10.338	11.184	10.755	10.474	10.883	9.9175	9.6633	8.443	8.3323	8.5013	9.2479	10.469	10.912	10.798	10.931	10.731	11.176	9.6642	8.7965		9.3823	8.7889	8.8812	9.1456	9.3956	10.886	11.385	11.288	11.289	11.592	11.006	10.092	10.558	9.7959	9.9479	9.8514	10.862	11.437	13.175	13.57
193	Diurnal	Midnight	LOC_Os04g37980	7.1994	7.2253	7.7194	8.4783	8.9946	9.5422	8.773	9.4154	9.8858	8.8284	9.773	8.7201	7.9392	7.2664	7.6429	7.3188	7.6543	9.1801	9.2169	9.6378	9.6149	9.8529	9.4607	7.1939	7.1055		8.5926	7.9247	7.7516	8.4166	8.0546	9.8402	10.429	10.321	10.378	10.69	9.3554	9.1389	8.5927	9.3932	9.5913	9.8071	9.7722	10.433	11.194	12.221
194	Diurnal	Midnight	LOC_Os08g41820	12.292	12.179	12.914	13.12	12.684	11.991	11.844	12.516	12.056	11.59	12.805	13.351	12.927	11.851	11.768	11.754	11.765	11.522	11.895	12.115	12.3	12.081	12.457	12.241	12.297		12.176	12.014	11.806	11.523	11.275	12.082	12.831	12.385	12.095	12.213	12.407	12.182	12.639	12.038	12.187	12.428	12.337	12.464	13.08	13.48
195	Diurnal	Predawn	LOC_Os03g19700	8.1255	8.0901	7.7119	7.8396	8.5093	7.6364	8.0783	8.2665	8.1127	7.3289	8.0455	7.9432	8.6936	8.3311	8.5872	8.3131	7.5812	7.9175	8.4041	8.1003	8.2615	7.6177	8.5597	8.8013	7.9747		8.4689	8.3129	8.393	7.756	7.9832	8.3337	8.9815	8.5506	8.7316	8.9037	8.1636	7.5896	8.2462	8.8829	8.8191	9.2793	8.7899	9.1308	9.7285	10.705
196	Diurnal	Predawn	LOC_Os01g39330	8.9261	8.9928	8.6037	9.3973	9.321	9.5422	9.1494	10.034	9.5854	8.8358	11.076	11.159	10.545	9.0815	8.761	8.4619	9.1696	8.7421	10.163	9.7544	9.6524	8.9968	9.8004	8.8261	9.1085		11.448	9.4596	9.0979	9.9931	10.037	10.218	10.868	9.6953	9.89	9.8924	10.031	9.1084	10.079	10.444	10.868	10.423	10.607	10.544	11.076	12.046
197	Diurnal	Midnight	LOC_Os03g62270	9.8703	9.1495	9.8758	10.546	10.726	11.317	10.774	11.251	10.96	10.322	11.368	11.865	11.509	9.9774	10.237	10.268	10.039	11.057	10.757	10.826	10.589	10.753	10.418	10.244	10.339		10.612	10.964	10.72	10.974	10.045	11.093	11.546	11.01	10.842	10.624	10.875	11.08	11.596	11.146	11.035	10.971	10.599	11.588	11.438	11.212
198	Diurnal	Midnight	LOC_Os08g35210	7.5911	8.6408	8.5062	9.2456	9.4803	10.66	10.833	9.8199	9.4732	9.5311	9.2428	8.4047	8.4218	8.3953	8.5389	9.4929	10.618	10.6	10.472	10.147	9.4995	8.9028	8.7437	7.5965	7.8655		7.7955	7.5575	7.7393	9.059	10.972	10.558	10.597	10.477	9.9708	9.517	8.7043	7.926	8.106	7.8796	8.3231	9.4556	10.69	11.149	10.989	10.325
199	Diurnal	Midnight	LOC_Os07g34850	7.3528	7.0024	8.0783	8.4163	9.9456	10.294	9.5201	10.518	10.421	9.1345	9.7152	9.2748	8.1788	7.1573	6.797	7.3188	7.1775	8.5869	10.185	9.7664	9.8228	9.7099	9.7487	7.9373	7.3825		7.7577	7.3201	7.539	7.4178	7.931	9.3447	9.9669	9.8849	10.176	10.359	9.2176	7.9086	7.0833	7.7103	8.1522	8.6484	8.5767	9.3816	9.4615	9.4161
200	Diurnal	Predawn	LOC_Os12g07310	7.0528	6.8392	7.0364	7.3234	8.2602	7.829	7.051	8.1224	8.2079	8.5423	9.3181	8.4583	8.7468	7.53	7.3059	7.0444	7.2522	7.9482	8.4484	8.2694	8.7197	8.339	8.3873	6.8764	7.8538		7.1875	7.6178	7.8643	7.4236	9.637	8.2781	8.7557	8.3335	9.1458	8.969	8.6259	8.4012	7.8734	8.0942	7.5067	9.2613	8.8247	8.6579	9.7568	10.522
201	Diurnal	Predawn	LOC_Os02g50470	9.3755	8.874	8.3217	8.6843	9.5279	8.4806	8.9196	10.483	10.99	10.417	10.614	10.859	11.13	8.7751	8.6652	8.6342	7.8589	8.6717	9.5335	9.7348	10.87	11.245	11.027	10.072	9.229		9.0307	8.5306	8.5801	7.9671	7.7862	9.5567	9.9553	9.5907	10.395	10.486	9.9283	8.5719	8.9265	9.4602	9.3916	9.3561	8.7216	9.6155	10.583	11.778
202	Diurnal	Predawn	LOC_Os03g63700	13.287	12.943	12.138	12.96	13.99	14.138	13.916	14.307	14.323	14.079	14.209	13.941	13.718	12.666	12.858	13.265	13.493	13.373	13.772	13.965	14.226	14.163	14.325	13.668	13.846		13.18	13.185	13.123	12.415	13.273	13.928	14.712	13.995	14.274	14.233	14.406	13.33	12.977	12.66	12.111	12.846	13.16	14.1	14.487	14.924
203	Diurnal	Predawn	LOC_Os07g39880	9.0466	9.2327	8.8146	9.8667	9.5279	10.376	9.7619	9.9824	10.133	10.252	10.516	10.481	10.261	9.1726	9.371	9.1002	10.198	10.164	10.472	10.359	10.695	10.706	10.534	10.165	9.8267		10.633	10.019	9.9268	9.7067	10.132	10.844	11.076	10.885	10.748	10.93	10.791	10.336	10.031	10.365	9.8222	10.181	10.504	11.221	11.205	11.489
204	Diurnal	Lateday	LOC_Os03g22230	12.691	10.701	12.507	12.72	12.748	12.384	11.669	11.818	11.497	9.5459	12.363	9.4487	12.056	12.218	12.427	11.842	10.21	12.435	12.194	10.612	11.86	11.761	11.308	10.111	11.14		10.195	12.856	12.872	12.002	12.358	12.616	10.436	11.411	10.757	10.688	11.253	10.746	12.665	11.16	12.062	11.446	10.936	10.394	9.9728	10.362
205	Diurnal	Midday	LOC_Os12g39120	9.3143	8.8216	8.9975	9.1996	9.1394	8.713	8.2649	8.4378	8.359	7.3378	8.5408	8.4249	9.4989	8.4382	8.776	8.8697	8.3976	8.2335	9.1938	8.0547	8.078	8.2051	8.8993	9.5272	9.2597		9.347	9.3968	9.2762	9.1406	8.2562	8.8879	8.3809	8.2093	8.4555	8.3301	8.8459	9.0894	9.0909	9.8329	9.8331	9.5135	9.3171	8.9527	8.5006	8.9883
206	Diurnal	Midday	LOC_Os06g13870	11.664	12.492	11.648	12.136	10.108	10.258	10.478	10.051	9.9912	9.7964	10.647	12.377	11.981	12.259	11.91	12.025	11.787	10.21	9.882	9.663	9.7944	10.005	10.616	11.262	11.745		11.98	11.74	11.443	11.895	11.385	10.364	10.017	9.4245	9.5284	9.6024	10.462	11.261	11.85	12.791	12.298	11.915	11.173	10.681	10.47	10.86
207	Diurnal	Midday	LOC_Os09g27580	9.9936	10.529	9.8103	9.8133	9.9456	9.4318	9.3704	9.2765	9.0877	10.328	9.8999	10.372	10.15	10.933	10.611	10.23	9.5406	9.7621	9.0336	9.1519	9.3574	9.2338	9.258	9.9593	10.242		10.333	10.336	10.351	10.5	11.052	9.916	10.307	9.1757	9.154	8.9929	9.7644	10.117	10.886	10.918	11.142	11.316	9.4965	10.339	9.4601	9.0686
208	Diurnal	Midday	LOC_Os12g25180	12.038	11.938	12.703	13.104	12.949	12.971	11.935	12	11.212	10.153	12.319	13.185	12.589	13.027	12.679	12.762	12.573	12.939	12.975	12.712	11.791	10.808	9.7543	11.245	12.5		12.543	13.201	13.064	13.38	12.792	13.085	13.097	12.846	11.887	10.848	11.306	12.625	13.239	13.728	13.753	13.465	12.772	12.564	12.463	10.946
209	Diurnal	Midday	LOC_Os02g47510	13.774	13.985	13.953	14.316	13.568	12.64	12.198	11.357	10.484	10.243	13.314	14.986	13.998	14.375	14.097	14.991	12.379	13.498	11.261	11.823	10.062	10.638	9.7207	13.647	12.763		14.434	14.862	14.454	14.852	13.795	13.677	13.053	12.383	10.968	10.163	12.468	14.286	14.811	15.107	15.037	15.319	13.526	12.861	12.375	10.575
210	Diurnal	Midday	LOC_Os06g45940	9.7776	10.008	10.213	10.373	9.0386	8.8127	9.0585	7.9206	8.5236	9.2614	9.2798	8.3774	8.8423	9.5543	9.9027	10.396	10.619	9.3227	7.9998	8.0849	8.1764	8.9357	9.3573	10.05	8.5287		9.5779	9.0795	9.7149	10.878	10.075	8.1257	7.4418	7.5063	7.6731	8.3653	9.9429	9.3262	8.2295	10.192	9.9878	10.187	9.3984	8.2566	8.2612	7.2819
211	Diurnal	Lateday	LOC_Os01g57560	12.571	13.437	14.176	14.417	13.56	13.549	12.974	12.128	12.371	13.295	12.917	12.426	12.303	13.111	13.283	13.726	13.897	13.172	11.865	12.157	12.455	12.499	12.358	12.542	12.192		13.095	12.627	13.037	14.501	13.21	12.893	11.64	11.757	11.63	11.96	12.046	13.058	12.861	12.785	13.005	13.736	13.305	12.433	11.639	10.277
212	Diurnal	Lateday	LOC_Os03g56900	12.618	13.022	13.655	14.058	13.233	12.776	11.88	11.104	10.937	10.881	10.479	11.414	12.085	12.644	13.253	13.851	13.873	12.176	12.655	11.474	11.202	10.681	10.767	11.601	12.281		11.968	12.414	13.239	13.785	13.546	12.546	12.116	11.341	11.307	10.714	11.407	11.781	12.1	12.348	13.442	13.444	13.578	11.76	11.255	10.478
213	Diurnal	Lateday	LOC_Os04g34320	8.4188	7.7165	9.85	9.6072	8.5337	7.7239	6.8425	6.4999	6.3864	6.2788	6.3895	6.9732	7.8096	7.5401	8.2708	8.8343	8.08	7.4883	6.9872	6.9287	6.9581	6.3965	6.7006	6.8482	8.1387		6.9177	8.5456	9.3561	9.4665	7.8698	7.8902	6.8028	6.6006	6.3435	6.3662	6.4895	7.0522	6.9416	8.324	9.4239	9.4027	7.8005	6.9459	6.4104	6.3658
214	Diurnal	Midday	LOC_Os04g27790	9.3523	10.039	8.2498	8.2532	8.8169	7.1334	8.2892	6.3895	6.5526	7.0834	6.6457	6.8263	7.5085	9.1012	9.6822	9.0547	10.548	8.4905	6.9511	6.657	6.3846	6.8281	6.6546	7.5058	7.6074		8.6352	8.1283	8.524	9.0341	8.9596	8.2432	7.3435	6.4536	6.3435	6.553	6.7142	7.5057	9.0378	8.7099	9.9128	9.3308	8.5938	7.8124	7.5816	7.1209
215	Diurnal	Midday	LOC_Os04g21350	10.174	11.514	11.211	10.663	10.761	11.468	11.73	10.462	9.631	8.9991	10.249	11.621	11.472	13.108	13.91	13.569	12.787	12.026	12.8	9.6918	9.1982	9.4318	9.7709	9.9471	12.531		11.633	13.602	12.651	13.156	13.925	12.248	11.209	9.5941	9.6383	8.5524	9.4991	10.784	13.152	14.639	15.424	14.067	14.607	13.129	11.645	10.451
216	Diurnal	Midday	LOC_Os08g44850	13.323	13.511	13.465	13.905	13.187	13.155	12.633	11.697	11.064	11.178	11.875	12.944	12.972	13.43	13.609	13.805	13.318	12.794	11.694	11.544	11.082	11.004	11.005	12.079	12.687		13.377	13.666	13.744	14.201	13.706	13.329	12.619	11.841	11.475	11.451	11.439	12.578	12.998	14.118	13.993	14.149	13.34	12.724	13.073	13.136
217	Diurnal	Lateday	LOC_Os09g32290	8.7297	8.6134	10.131	10.399	9.7604	9.1956	7.9969	7.7916	7.5933	8.2293	10.29	8.0738	9.0753	8.9967	9.332	9.609	9.8571	8.5758	8.3229	8.2831	8.1764	7.6552	7.8043	7.662	8.8718		8.912	9.7529	10.328	10.443	9.3048	9.3427	10.075	12.181	7.7789	7.4006	8.1017	8.2432	9.3686	9.5111	11.016	10.629	8.7877	8.6579	7.8068	7.556
218	Diurnal	Midday	LOC_Os01g43270	10.341	9.9002	11.046	10.65	10.272	10.262	9.5081	9.3083	9.5183	9.5926	9.3893	10.156	10.68	10.484	10.486	10.222	9.9259	9.4629	9.4548	9.2825	9.2169	9.5279	9.4654	10.197	10.51		10.052	10.504	10.637	10.384	9.8884	9.8585	8.9743	9.4526	9.3884	9.4471	9.5666	10.039	10.578	10.609	10.696	10.047	9.6247	8.9662	8.504	8.0808
219	Diurnal	Midday	LOC_Os01g01660	8.8242	12.469	10.932	9.2992	9.6417	9.7389	10.375	7.3929	7.8298	9.7477	7.148	6.5899	8.4705	12.04	10.246	11.372	13.296	10.512	9.8705	8.9296	9.1794	7.3793	9.8004	8.6245	10.504		11.879	10.113	11.394	11.881	13.272	10.519	7.9914	8.5547	7.7191	9.0692	11.625	10.916	9.2607	11.895	11.176	11.011	13.748	9.4716	10.174	10.626
220	Diurnal	Midday	LOC_Os09g24620	13.016	12.726	13.25	12.977	12.387	12.528	12.803	12.695	12.712	12.836	11.58	13.066	13.534	13.156	13.682	13.828	12.059	12.671	14.058	12.473	12.599	12.52	12.967	13.536	13.446		13.043	13.375	13.771	12.819	12.183	12.551	12.02	12.312	12.839	12.561	12.591	12.902	13.39	12.302	13.25	11.858	13.408	12.002	12.564	12.701
221	Diurnal	Lateday	LOC_Os03g12660	10.739	9.9842	9.5459	9.425	10.412	10.467	9.562	9.4393	9.1973	9.9737	9.0016	9.0752	8.9984	10.641	11.334	9.7282	10.614	10.606	11.016	9.6713	9.4161	8.7593	8.8189	9.5653	10.042		10.593	10.035	10.182	10.606	10.828	11.424	10.924	10.058	9.7708	8.6814	9.8475	10.041	9.7981	11.085	10.591	11.41	11.401	10.767	9.1231	8.9166
222	Diurnal	Lateday	LOC_Os04g31820	10.75	11.196	11.289	11.402	11.77	11.448	10.935	10.72	10.354	10.117	10.084	9.9776	10.671	11.471	11.708	11.772	11.679	11.349	12.095	10.796	10.622	10.196	10.479	10.229	11.198		11.074	11.651	12	11.537	11.392	11.695	11.308	10.965	10.833	10.172	10.657	10.701	11.253	11.406	11.347	11.098	11.81	11.223	10.482	10.196
223	Diurnal	Midday	LOC_Os06g03580	11.656	11.791	12.398	12.175	11.596	11.295	10.673	11.343	10.607	10.421	11.575	11.644	11.539	12.234	11.805	11.301	11.685	10.224	12.105	10.414	10.543	10.492	10.376	11.236	11.647		12.451	12.283	11.395	12.891	12.653	11.519	11.42	10.544	11.071	11.127	11.633	12.477	12.063	13.971	13.023	12.072	12.088	11.685	12.034	12.765
224	Diurnal	Midday	LOC_Os08g06550	14.236	14.08	14.6	14.666	14.795	14.647	14.161	14.437	14.134	13.487	13.953	14.36	14.284	14.36	14.746	14.932	14.294	14.533	15.891	14.368	14.372	14.453	14.893	14.499	15.34		14.829	15.203	15.226	15.205	14.487	14.649	14.403	14.39	14.635	14.653	15.035	14.986	15.15	15.569	15.826	14.672	15.116	13.825	13.917	14.743
225	Diurnal	Midday	LOC_Os06g08830	11.729	12.214	12.693	12.309	10.735	11.122	12.141	11.101	10.999	11.299	10.57	10.046	11.722	12.539	11.984	12.098	11.655	10.611	10.924	11.697	11.336	10.353	11.394	11.979	11.868		12.017	11.515	11.711	11.062	11.781	10.188	10.791	11.346	11.365	10.716	10.97	11.203	11.555	10.549	11.164	10.075	11.039	10.318	10.718	10.092
226	Diurnal	Midday	LOC_Os05g49370	15.055	14.834	15.579	14.881	14.249	13.848	14.032	13.665	13.282	12.469	13.494	14.399	14.885	14.368	14.186	14.461	14.274	13.116	14.795	14.394	13.758	12.657	13.767	13.912	15.001		14.226	14.796	14.914	14.399	14.001	13.458	13.616	13.57	13.343	12.485	13.818	13.445	14.258	14.764	15.564	14.02	13.394	12.167	11.565	11.331
227	Diurnal	Midday	LOC_Os05g31750	11.322	13.03	12.008	11.567	11.933	11.976	12.475	10.386	11.755	14.217	12.357	12.607	10.895	13.06	12.237	11.864	14.082	12.328	11.104	11.521	10.883	10.74	11.462	10.988	10.915		12.257	11.299	12.048	13.044	14.134	11.881	11.87	10.832	11.034	11.06	13.077	12.632	12.605	13.439	13.677	11.334	12.072	10.772	10.532	9.4191
228	Diurnal	Midday	LOC_Os10g02260	8.6066	11.4	9.3982	9.6563	7.9625	7.9195	9.4444	7.4254	7.1676	7.6719	8.2193	8.6876	8.6117	11.92	10.777	10.727	11.878	8.2263	7.6727	7.4386	6.9941	6.8757	7.9014	8.1636	8.9469		9.4153	8.8741	8.9644	9.9891	10.823	7.2978	7.1388	7.193	6.9538	7.2959	7.1976	9.0063	8.937	9.7101	9.3867	8.617	9.0515	7.9745	8.0133	7.1974
229	Diurnal	Lateday	LOC_Os02g32814	14.986	14.504	15.061	15.592	15.623	15.052	14.703	14.747	14.655	14.028	15.593	15.08	14.987	14.201	14.581	14.753	14.01	14.672	14.471	14.121	14.014	14.179	14.193	14.312	14.902		14.529	14.769	15.621	15.321	14.394	15.413	14.763	14.659	14.106	14.079	14.372	14.246	14.4	14.854	14.866	14.327	14.062	14.11	14.027	13.592
230	Diurnal	Midday	LOC_Os08g43230	13.869	13.732	13.847	13.772	13.379	13.179	13.279	13.219	12.767	12.24	12.386	13.069	13.754	13.801	14.235	14.175	13.963	13.528	13.091	13.217	12.983	12.4	12.112	12.691	13.506		13.14	13.616	13.923	13.907	13.629	12.863	12.538	13.008	12.502	11.916	11.546	12.342	13.229	13.45	13.337	13.088	12.925	13.009	12.342	11.58
231	Diurnal	Lateday	LOC_Os06g04510	15.213	15.294	15.45	15.894	15.47	15.869	15.413	15.12	14.507	14.291	13.96	14.789	15.147	15.569	15.359	16.017	15.178	15.729	14.711	14.722	14.122	13.801	13.484	14.295	14.836		14.892	15.438	15.449	15.92	15.968	15.379	14.508	14.064	13.409	13.016	12.802	14.122	15.267	15.522	15.718	15.806	15.715	14.538	14.1	12.446
232	Diurnal	Midday	LOC_Os01g41710	18.044	18.172	18.018	18.466	18.209	17.81	17.402	17.139	18.012	17.902	17.998	18.449	18.07	18.449	18.018	18.112	17.585	16.946	16.143	16.215	16.1	17.326	17.915	18.412	18.091		18.31	18.326	18.359	18.057	17.57	16.943	16.185	14.667	14.57	16.864	18.164	18.279	18.3	18.395	18.326	18.449	17.933	16.36	13.951	12.077
233	Diurnal	Midday	LOC_Os04g58200	12.229	15.821	14.915	14.636	11.801	9.6743	11.137	7.7128	7.9413	11.623	10.897	14.486	13.218	15.889	15.605	15.021	14.054	10.823	8.628	7.8142	6.9391	8.6522	10.582	13.437	14.095		15.307	14.348	14.4	15.901	13.739	10.84	9.2342	8.9939	7.1705	9.2629	12.473	15.582	15.359	16.712	16.785	15.093	11.27	8.9527	8.4128	8.2907
234	Diurnal	Midday	LOC_Os03g57149	12.709	13.89	14.383	14.521	14.014	13.689	12.363	11.747	12.317	12.983	14.027	14.525	13.662	14.793	14.945	14.897	14.433	13.522	11.508	11.226	10.853	11.71	12.316	13.005	13.476		13.951	14.1	14.524	15.065	13.668	13.379	12.046	11.286	10.358	12.096	12.805	14.269	14.098	14.533	14.469	14.407	13.451	12.574	10.964	10.777
235	Diurnal	Midday	LOC_Os03g22040	8.5929	8.8783	9.6397	9.0346	7.7821	7.2697	7.1423	7.2544	6.9573	6.6775	6.9002	7.294	8.206	8.921	9.6653	9.3599	8.484	7.2274	7.7818	7.1777	6.9177	6.4555	6.819	6.794	8.7369		8.1217	9.3909	9.8971	9.5465	7.9883	7.9199	7.7776	7.8381	7.4802	6.9653	6.5993	7.2634	8.4994	9.983	9.804	8.8248	8.1471	7.7227	8.2713	8.5828
236	Diurnal	Midday	LOC_Os01g65630	10.933	13.247	11.486	11.033	7.944	8.0235	8.9845	7.6332	7.6936	8.1938	6.6859	7.4639	9.8904	13.444	12.9	12.875	11.852	7.8973	8.6402	7.3017	7.1682	7.233	8.0916	10.973	12.391		11.846	12.653	12.874	12.763	11.29	7.7647	7.357	7.459	7.4528	7.3934	7.6019	9.8222	11.488	12.221	12.563	10.947	10.523	7.7997	7.7061	7.6671
237	Diurnal	Midday	LOC_Os06g47800	9.4483	9.757	9.6601	9.5435	8.4275	8.0348	7.6789	7.31	7.1559	7.1364	7.2662	8.5384	9.5832	10.421	10.888	10.942	9.6832	7.7285	7.4535	7.1895	7.0849	6.7361	7.3851	8.3951	9.217		9.3112	10.066	10.037	9.9196	9.1779	7.3347	7.1058	6.9766	6.9257	6.8565	7.2772	8.2345	9.0511	9.853	9.804	9.195	8.347	7.0376	6.8954	6.7786
238	Diurnal	Lateday	LOC_Os03g64030	8.623	9.7283	8.4414	9.3159	9.5541	9.1538	9.5813	8.1479	7.2922	7.221	7.1427	9.4864	9.3905	10.238	10.127	10.072	9.9767	9.5181	8.3952	8.0652	7.3414	7.3793	7.4964	9.4571	9.1107		9.6529	9.406	9.5433	9.5516	10.251	9.2856	8.9091	8.2035	7.6588	7.0771	7.467	9.3702	9.6541	9.0867	9.0582	8.9398	9.4642	9.2652	8.3712	7.9439
239	Diurnal	Midday	LOC_Os02g58170	10.76	10.093	11.031	9.5074	8.724	7.9555	7.7948	7.4773	6.9998	7.1874	8.2611	8.7497	9.8544	10.251	10.038	10.18	9.0084	7.9727	7.7194	7.5466	7.1362	7.2246	8.0332	9.6569	10.424		10.17	10.141	9.8248	9.9629	8.8478	8.3433	7.9373	8.0393	7.9762	7.8513	8.2302	9.6375	9.7054	9.4737	9.9387	9.1307	9.8173	8.6674	8.7955	8.8738
240	Diurnal	Midday	LOC_Os02g43030	6.1835	6.3102	7.1464	6.1794	6.4596	6.2524	6.7566	6.2548	6.6124	6.6062	7.0704	6.3081	6.1073	6.2553	6.593	7.8083	6.367	6.2325	6.1325	6.2959	6.2647	6.1252	6.3284	6.3725	6.2333		6.1829	6.2476	6.2373	6.2435	6.46	6.158	6.2393	6.3289	6.3309	6.283	6.3417	6.2604	6.1533	6.4882	6.2581	6.3248	6.1185	6.5703	6.1886	6.3421
241	Diurnal	Lateday	LOC_Os11g04380	6.89	6.3757	6.6069	6.3471	6.7444	6.3901	6.5375	6.3517	6.3649	6.2152	6.4879	6.2611	6.3133	6.2963	6.4655	6.6202	6.6831	6.3973	6.2422	6.3571	6.7471	6.3475	6.2638	6.3725	6.3601		6.3098	6.3452	6.4432	6.9534	7.0828	6.4862	6.3589	6.3058	6.2154	6.4172	6.2726	6.4111	6.2948	6.3313	6.2961	6.4599	6.4609	6.3366	6.2977	6.2866
242	Diurnal	Midday	LOC_Os08g34020	9.5311	9.714	11.109	10.688	9.7572	8.9421	9.6817	9.5871	9.1706	8.7924	10.134	10.002	10.177	10.303	10.205	10.379	9.8924	9.2391	9.731	9.9914	9.4788	9.1533	9.3436	9.0428	10.42		9.5597	10.216	10.411	10.077	9.3767	9.0283	9.7819	9.7828	9.564	9.4931	9.622	9.6738	10.451	9.8735	10.113	8.8811	9.1561	8.9546	10.192	10.204
243	Diurnal	Midnight	LOC_Os08g16580	6.9086	7.2039	7.3	6.9861	7.2713	6.8531	6.8051	7.0017	7.1098	6.8818	7.0456	7.3943	7.2638	7.0613	7.0496	6.8502	6.9165	6.9738	6.9993	7.3017	7.3414	7.1194	6.5082	6.6401	7.0789		7.1962	7.2439	7.0744	7.0503	7.0182	7.0568	7.1279	7.1646	6.9942	6.8565	6.9975	7.0522	7.1179	7.481	7.9445	7.5003	7.0074	6.7871	6.6348	6.4755
244	Diurnal	Lateday	LOC_Os06g21570	7.3312	7.5911	7.7688	8.2951	7.8552	7.3444	6.7687	6.7206	6.5876	6.355	6.5708	6.7613	7.3686	6.861	7.4418	8.1255	8.2595	7.1588	6.9026	6.8313	7.036	7.0153	6.7464	6.6806	7.3404		7.4773	7.387	7.9768	8.2549	7.619	7.8791	6.8432	6.7799	6.7786	6.6057	6.7288	6.763	7.1304	7.4356	7.3176	7.8922	7.1114	7.1409	6.9519	6.5135
245	Diurnal	Lateday	LOC_Os02g53510	13.214	12.802	12.642	12.983	12.239	12.448	12.143	13.068	12.427	11.924	12.528	12.762	13.202	12.206	12.631	12.735	12.583	12.855	13.36	12.574	12.484	12.77	12.296	12.957	13.189		12.814	13.502	13.222	13.377	12.524	13.587	13.862	13.394	13.401	12.958	12.667	12.756	13.115	13.091	12.913	13.235	12.85	13.261	13.347	12.951
246	Diurnal	Midday	LOC_Os06g03560	13.809	14.01	14.731	14.274	13.522	13.176	13.03	12.693	11.951	11.709	11.973	13.252	13.692	13.919	14.39	14.412	13.897	13.297	13.294	13.391	12.565	11.55	10.942	12.947	13.705		13.733	14.148	14.354	14.175	13.188	13.529	13.774	13.471	12.374	11.6	10.986	13.107	13.606	13.622	13.493	13.521	13.753	13.821	14.312	13.967
247	Diurnal	Lateday	LOC_Os11g05550	13.215	11.618	13.279	13.522	12.403	12.329	12.565	12.116	11.233	11.027	11.045	12.356	12.335	12.89	12.938	13.303	11.851	12.696	11.112	12.046	11.042	10.868	10.014	12.41	12.008		12.457	12.554	13.028	13.172	12.264	12.809	13.268	12.362	11.873	11.305	10.988	11.715	12.417	12.257	11.912	12.279	11.021	12.483	13.162	13.85
248	Diurnal	Lateday	LOC_Os08g07740	12.075	11.57	12.135	12.216	11.671	11.613	11.283	11.5	10.786	10.566	8.6341	8.6632	10.017	11.033	11.719	11.87	11.828	11.46	11.789	10.553	10.281	9.1822	7.5204	10.031	11.016		10.747	11.217	11.607	12.459	11.644	11.971	11.87	11.252	11.056	10.319	8.3624	9.9024	10.53	11.506	12.185	12.359	12.218	12.255	11.964	12.001
249	Diurnal	Lateday	LOC_Os02g03670	13.268	14.487	14.468	14.539	13.956	14.167	14.444	13.463	12.988	12.074	11.019	12.699	13.458	14.649	14.616	14.699	15.012	14.21	14.423	13.446	12.728	12.392	12.154	12.777	13.595		14.011	14.168	14.434	14.907	14.86	14.002	13.377	12.965	12.337	11.537	10.609	12.825	13.95	14.596	15.125	14.667	15.338	14.406	13.589	12.332
250	Diurnal	Lateday	LOC_Os12g16200	12.023	13.003	13.251	13.351	13.026	13.239	13.418	12.384	12.432	12.777	11.232	11.341	12.347	13.334	13.543	14.266	14.221	13.669	13.76	13.261	13.006	12.908	12.564	12.516	12.945		13.316	13.68	13.653	14.146	14.316	13.84	13.358	13.278	13.233	13.084	12.313	12.531	13.073	13.865	14.42	13.957	14.488	13.348	13.686	13.123
251	Diurnal	Lateday	LOC_Os10g37770	11.543	13.38	13.402	13.409	13.289	12.427	12.414	11.117	10.737	10.561	10.402	11.312	12.088	13.401	13.409	13.528	13.306	12.461	11.564	11.481	10.682	10.291	10.493	11.209	11.429		12.948	12.772	13.103	13.474	13.123	12.134	11.723	11.302	10.895	10.739	9.4873	11.687	12.58	13.344	13.594	13.482	12.995	12.361	11.956	12.109
252	Diurnal	Lateday	LOC_Os12g40920	11.621	12.639	12.612	12.558	10.279	8.9184	8.572	7.8522	7.5145	6.9561	8.0041	10.979	11.773	12.345	12.153	12.23	11.126	8.844	9.493	7.8019	7.2011	7.7901	7.9116	10.441	11.577		11.243	11.725	12.3	12.457	10.318	9.1591	8.3931	8.0215	7.6588	7.3301	7.3155	10.047	11.274	12.506	13.503	12.199	11.152	9.1238	8.8367	8.7503
253	Diurnal	Lateday	LOC_Os06g37080	11.994	10.034	10.87	10.779	9.6112	9.9869	10.542	11.161	10.811	11.184	9.6468	9.8205	11.362	9.7968	11.685	11.204	10.852	10.935	10.148	10.532	10.489	10.465	9.488	11.453	10.623		9.134	10.628	11.067	9.9686	10.98	9.7951	10.018	10.399	10.467	10.151	8.8125	8.0767	9.9295	8.7435	9.863	9.7096	10.225	10.272	10.533	10.647
254	Diurnal	Lateday	LOC_Os01g43220	7.3792	7.5076	7.7481	7.682	7.8795	7.7309	7.7167	7.8387	7.9024	8.0349	7.8814	7.3298	7.3289	7.5481	7.7898	7.7882	7.6829	7.6831	8.628	7.7427	7.8511	8.1525	8.0916	7.3365	7.5063		7.6861	8.0049	8.0251	7.9522	7.4172	7.9721	7.9914	7.8447	8.1072	8.1391	8.4682	7.97	8.0614	7.9944	8.0805	7.9121	7.9765	7.8444	7.6729	7.7687
255	Diurnal	Lateday	LOC_Os01g04390	10.173	9.2228	10.489	10.419	10.479	10.527	10.456	10.188	9.6573	9.2519	9.7568	9.2342	9.3194	9.7883	10.021	9.9359	9.837	10.247	11.207	9.7058	9.6965	9.4337	9.7816	9.603	10.053		9.7926	10.227	9.9911	10.567	10.143	10.104	10.053	10.068	10.099	9.7276	9.7471	10.042	10.131	9.9723	10.177	9.9426	10.448	9.8531	9.6894	9.6473
256	Diurnal	Lateday	LOC_Os01g17214	13.824	14.128	14.832	15.337	15.343	14.68	14.808	14.782	13.151	11.891	12.916	12.867	13.803	13.697	14.37	14.967	15.242	15.199	14.035	14.635	13.861	12.9	11.889	12.383	14.438		13.226	14.802	15.199	15.49	14.881	15.215	14.795	14.85	13.464	12.486	10.858	11.344	13.87	14.396	14.505	14.891	14.069	15.098	14.915	13.291
257	Diurnal	Lateday	LOC_Os01g71720	12.487	12.587	13.737	13.852	13.615	13.406	12.411	11.881	10.716	9.3408	9.0135	11.159	12.289	12.376	13.261	13.709	13.207	13.386	12.861	12.763	11.911	10.231	9.0359	11.342	12.908		12.333	13.65	14.134	14.486	13.382	13.795	13.376	12.668	11.677	9.9916	9.0826	11.349	13.275	14.082	14.984	14.651	13.697	13.722	12.907	11.629
258	Diurnal	Lateday	LOC_Os03g05270	9.4227	9.1368	10.816	11.845	10.648	10.116	8.7948	8.3511	7.5198	7.0658	6.8656	7.4639	8.9115	8.5314	10.691	11.636	11.055	9.7088	9.1751	7.6793	7.375	7.1876	7.5087	8.2923	9.4394		7.6369	9.237	10.533	11.834	10.65	9.4509	8.3188	7.7321	7.5276	7.4977	7.1575	6.8605	7.8047	9.1979	10.417	11.313	10.634	9.4602	9.1322	9.5306
259	Diurnal	Lateday	LOC_Os03g46090	9.8123	9.4953	10.656	10.401	10.023	9.6649	8.9196	9.1347	8.7834	8.2436	8.572	9.2289	8.7959	9.1887	9.2713	9.0454	9.0638	9.2963	8.9905	8.6459	8.7178	8.7858	8.5762	9.1269	9.2661		9.3679	9.3265	9.3608	10.097	8.5545	9.5374	8.9587	8.9548	8.8892	8.7746	8.5572	9.6212	9.3656	9.4239	9.6985	9.9639	9.1779	9.1543	8.8268	8.1691
260	Diurnal	Lateday	LOC_Os07g06860	8.1771	8.5523	11.446	10.808	9.7572	9.6831	8.8807	8.1015	7.8643	8.2072	7.5023	7.0153	6.883	8.8637	8.7227	9.3999	10.901	10.382	9.1116	8.728	7.7829	7.2664	7.3716	6.8203	7.2395		8.6227	8.1413	9.5068	12.295	10.886	11.253	9.463	9.2212	8.7625	7.7559	8.4127	9.4297	8.1649	10.744	12.15	11.863	11.093	10.556	8.4203	7.6964
261	Diurnal	Lateday	LOC_Os01g38229	11.798	12.919	13.425	13.409	13.457	12.696	12.593	10.86	11.01	11.065	10.239	10.33	11.831	12.358	12.892	13.509	13.33	12.667	11.81	11.634	11.058	10.847	11.116	11.126	11.678		12.455	11.997	12.187	13.392	13.723	12.472	11.396	11.144	11.346	11.597	10.316	11.907	11.197	12.509	13.539	13.538	13.529	12.326	12.331	12.494
262	Diurnal	Lateday	LOC_Os09g13410	6.5952	7.1467	7.1921	7.456	6.7528	6.9493	7.3205	6.4233	6.3649	6.6891	6.2018	6.3365	6.3932	7.0613	6.9363	7.6581	7.8676	6.991	6.8495	7.0084	6.477	6.2801	6.5082	6.7236	7.0158		7.0648	6.8501	6.7379	7.7105	8.3684	6.8968	6.4571	6.8022	6.9019	6.6764	6.6501	6.814	6.492	6.7501	7.4372	7.0746	7.5185	6.8344	7.7906	7.0994
263	Diurnal	Lateday	LOC_Os06g21110	13.452	14.435	14.776	15.171	14.609	14.986	14.533	13.814	13.338	13.157	13.858	13.856	14.143	14.161	14.105	14.584	15.271	14.845	16.44	14.612	13.759	13.28	13.431	12.848	13.904		14.004	14.434	14.832	15.067	15.337	15.335	15.285	14.567	14.161	13.655	12.959	13.269	14.038	14.839	15.913	15.581	16.309	14.771	15.096	15.559
264	Diurnal	Lateday	LOC_Os03g11600	13.939	14.082	15.042	15.835	15.682	15.382	14.755	14.495	14.232	14.213	13.518	13.751	13.521	13.501	13.95	15.208	15.858	15.744	16.031	14.869	14.474	14.639	14.274	13.872	13.733		13.938	14.516	15	15.925	16.068	15.886	15.41	15.1	14.957	14.861	14.032	13.794	14.173	14.48	15.994	16.655	16.592	16.543	16.063	15.992
265	Diurnal	Lateday	LOC_Os02g14170	7.1024	8.6829	8.6433	8.7071	9.1656	8.9184	9.0227	8.3708	7.7801	7.8174	7.1812	7.1526	7.4633	8.9758	9.1823	9.6829	9.0971	9.5968	8.7351	9.1398	8.051	7.8272	7.5422	7.2183	7.4467		8.5571	8.1529	8.8034	9.6888	10.322	9.485	9.4121	9.234	8.8216	8.517	7.5684	7.941	8.2268	8.5409	8.9583	9.0149	9.4513	8.8684	9.1571	8.6826
266	Diurnal	Lateday	LOC_Os10g02380	11.329	12.407	12.584	12.458	13.753	13.418	13.751	12.59	11.617	11.991	10.462	11.178	11.887	13.526	13.858	13.975	14.513	14.073	13.621	13.024	12.398	11.462	11.581	11.027	11.912		11.83	12.264	12.938	13.397	14.508	13.934	13.821	13.246	12.463	11.594	10.75	11.285	12.129	12.185	13.123	14.008	14.271	14.151	13.52	12.757
267	Diurnal	Lateday	LOC_Os05g40270	12.088	13.269	13.907	14.153	13.578	13.099	12.343	11.871	11.716	10.976	11.166	11.267	12.407	13.36	13.8	14.084	13.889	13.048	12.555	12.569	11.901	11.358	11.211	11.262	12.559		12.743	13.19	13.5	14.003	13.429	13.396	12.87	12.521	12.075	12.178	10.786	11.931	12.893	13.679	14.611	14.479	14.172	13.497	13.795	14.362
268	Diurnal	Midday	LOC_Os04g45900	15.095	14.722	14.392	14.434	14.137	13.491	13.53	13.197	12.78	13.362	11.959	13.638	15.122	14.961	15.105	15.087	13.88	14.057	13.224	13.839	13.383	12.739	12.81	14.928	15.278		15.044	15.256	15.551	14.514	14.458	14.126	13.999	14.013	13.534	13.386	12.307	14.318	14.687	14.789	14.827	14.64	14.512	14.309	14.549	14.986
269	Diurnal	Midday	LOC_Os08g01940	9.4015	12.278	12.468	12.013	10.916	10.691	10.847	9.6503	9.5041	10.534	11.134	12.264	10.85	12.282	12.28	11.919	10.649	10.663	9.8049	9.9805	9.443	8.9425	9.7757	9.2326	9.7975		10.981	11.295	12.098	12.733	11.474	10.895	11.14	10.27	9.7453	10.263	9.7567	10.742	11.913	13.535	14.102	14.074	12.118	11.705	11.741	12.079
270	Diurnal	Predawn	LOC_Os05g34170	14.194	13.858	14.74	14.515	14.267	14.852	13.936	14.068	14.971	14.133	16.149	15.753	14.887	14.122	14.889	13.683	12.188	13.649	13.184	14.07	14.885	14.814	14.639	14.32	14.916		14.619	15.223	15.615	14.134	12.824	14.393	14.031	14.061	13.766	14.579	15.021	14.838	15.386	16.284	15.903	15.348	13.498	14.351	13.253	12.495
271	Diurnal	Predawn	LOC_Os04g55800	14.795	13.893	13.827	14.329	13.748	15.078	14.304	15.612	15.903	15.386	15.78	15.434	15.058	13.938	13.361	13.286	13.274	14.196	13.92	14.891	15.806	15.634	15.391	14.818	14.6		14.335	14.017	13.18	13.787	12.902	14.663	14.525	14.839	15.335	15.486	15.25	14.881	14.726	14.161	12.765	13.721	13.911	14.725	14.32	13.759
272	Diurnal	Predawn	LOC_Os06g28630	7.0154	6.9165	7.0488	7.0016	6.8459	6.9493	6.7759	6.8469	7.4552	7.4157	7.5283	7.1625	6.9106	6.7986	6.7519	6.7661	6.6926	6.6146	6.9743	6.9413	6.8346	7.4127	7.5422	6.7673	6.9377		6.9329	6.9539	6.9553	6.8973	6.7096	6.9943	6.914	6.9923	8.4727	7.2501	7.6384	7.0783	6.9604	6.7886	6.6372	6.6558	6.5804	6.867	6.8415	7.0231
273	Diurnal	Predawn	LOC_Os08g26220	6.442	6.3659	7.4136	6.6595	6.6398	6.7014	7.4494	6.9102	6.7508	6.3846	7.1952	6.5899	7.0779	6.7742	6.886	6.7526	6.6926	6.7684	6.6067	7.3338	6.8346	6.8177	7.0901	6.7381	6.521		6.8489	6.6645	6.6045	6.679	6.4837	6.9797	6.7906	6.9371	6.8518	7.3301	6.92	7.0013	6.8832	6.8762	6.6218	6.4806	6.4609	7.2023	7.4152	7.2741
274	Diurnal	Midnight	LOC_Os04g53230	16.796	16.963	16.735	17.159	16.904	17.252	17.025	17.011	16.901	17.201	16.763	16.976	16.828	17.166	16.846	17.19	16.752	17.127	16.98	17.261	17.135	17.113	16.79	17.135	16.966		16.973	17	16.822	17.011	17.106	17.11	17.225	17.174	17.174	17.162	16.97	17.124	17.039	16.911	16.801	16.849	17.127	16.95	17.059	17.178
275	Diurnal	Midnight	LOC_Os12g23180	16.625	16.799	16.579	17.082	16.505	17.289	16.811	16.811	16.639	17.528	16.555	17.277	16.61	17.186	16.553	17.052	16.369	17.235	16.715	17.376	16.843	17.314	16.625	17.217	16.495		17.257	17.074	16.87	16.997	17.376	17.289	17.475	17.542	17.46	17.369	17.144	17.252	17.155	16.917	16.799	17.025	17.11	16.592	17.352	17.197
276	Diurnal	Midnight	LOC_Os08g06530	15.224	15.341	15.164	16.273	15.201	16.453	15.468	15.445	15.4	16.244	15.194	16.327	15.466	16.242	15.351	16.022	14.911	16.124	15.533	16.256	15.711	16.23	15.169	16.309	15.593		16.191	16.131	15.931	16.01	16.145	16.1	16.162	16.474	16.407	16.219	16.143	16.252	16.096	15.878	15.637	15.702	15.909	14.779	15.868	15.827
277	Diurnal	Predawn	LOC_Os06g12310	14.443	14.12	13.458	13.954	13.544	14.265	14.798	14.056	14.135	14.578	14.038	13.917	14.228	13.759	13.414	13.836	13.845	14.225	13.905	14.501	14.452	14.227	14.695	14.81	14.249		14.442	13.603	13.31	13.404	14.076	14.206	13.886	13.878	13.757	14.016	14.649	14.66	14.044	12.929	12.276	12.718	14.522	14.08	14.402	13.953
278	Diurnal	Predawn	LOC_Os09g26980	7.397	7.8719	7.2554	6.946	7.1126	7.2376	7.2596	7.1823	7.1559	7.9853	7.7389	7.1625	6.9575	7.7554	6.7795	6.9328	6.4441	7.3719	6.5862	7.6257	6.6161	7.4296	7.0901	7.921	6.7455		8.0277	6.9842	6.7169	6.8673	7.7623	7.2978	7.2503	7.7182	7.9243	8.001	8.3569	7.7737	7.3245	7.429	7.4043	7.3858	7.4242	7.0124	7.587	7.645
279	Diurnal	Predawn	LOC_Os10g42780	13.677	12.94	12.011	12.254	11.223	13.305	13.818	12.749	12.937	12.301	12.645	14.842	13.842	12.143	11.365	11.057	10.707	12.398	12.916	13.489	13.145	13.49	13.478	13.305	12.349		12.571	12.055	11.319	10.427	11.319	11.976	12.884	13.254	13.495	13.252	12.882	14.116	13.561	12.253	13.789	12.522	12.379	12.714	12.977	13.384
280	Diurnal	Predawn	LOC_Os03g03070	13.899	13.726	14.081	14.46	13.747	14.673	14.433	14.125	14.283	14.421	14.347	14.427	14.002	13.996	13.739	13.727	13.55	14.017	14.134	14.34	14.258	14.442	14.207	14.239	14.044		14.196	14.177	14.288	14.336	14.204	14.263	14.413	14.505	14.647	14.714	14.792	14.51	14.09	14.182	14.144	14.008	13.967	13.588	14.433	14.503
281	Diurnal	Predawn	LOC_Os10g01044	13.94	14.376	13.964	14.08	14.082	14.72	14.909	14.943	14.979	15.021	14.75	14.955	14.63	14.775	14.661	14.419	14.694	14.657	14.44	14.989	15.189	15.194	14.872	15.069	14.343		14.553	14.082	13.348	13.753	14.246	14.276	14.556	15.148	15.076	15.225	14.697	14.908	14.3	13.978	13.734	13.563	13.939	15.149	15.042	14.533
282	Diurnal	Predawn	LOC_Os01g10810	10.673	10.853	10.333	10.394	11.145	12.507	13.022	13.093	13.447	13.583	12.758	12.329	10.637	11.804	10.496	10.813	11.338	12.514	14.48	13.447	13.454	13.775	13.458	11.622	10.466		11.392	10.263	10.016	10.844	11.894	12.316	12.864	13.24	13.692	13.754	13.489	12.474	11.747	12.063	11.831	10.619	12.708	12.164	12.815	12.939
283	Diurnal	Predawn	LOC_Os01g10950	12.904	13.507	14.16	13.408	13.194	13.417	14.2	13.792	14.217	14.57	14.223	12.644	12.225	13.745	13.383	13.262	14.201	13.355	13.193	13.896	14.102	14.277	13.88	13.046	13.199		13.115	12.758	12.242	12.571	13.501	12.33	12.783	13.388	13.936	14.06	13.66	13.022	12.787	12.554	12.562	11.623	12.981	12.624	12.317	11.535
284	Diurnal	Predawn	LOC_Os04g37990	10.218	10.163	10.298	9.7091	10.105	10.23	10.43	11.123	11.591	11.117	11.38	11.305	10.555	10.168	9.9551	9.8286	9.3112	10.595	10.194	10.759	11.08	11.973	11.419	10.947	10.364		11.001	10.34	9.9998	10.146	9.597	10.659	10.043	10.779	11.503	11.711	11.716	11.297	10.767	10.667	10.052	9.7036	9.7407	9.9936	9.7627	9.7664
285	Diurnal	Predawn	LOC_Os05g40960	13.365	12.551	11.856	12.296	11.928	12.189	12.307	12.623	13.12	13.04	13.52	13.258	12.732	12.05	12.204	12.76	11.744	12.79	14.126	12.652	12.788	13.33	13.792	13.591	13.326		13.424	13.046	12.924	13.014	12.047	12.859	13.122	12.819	13.304	13.419	14.178	12.914	13.405	12.608	12.657	11.819	12.652	12.202	12.248	11.385
286	Diurnal	Predawn	LOC_Os06g34730	10.816	10.53	10.547	10.071	9.5509	9.4868	11.601	11.851	12.288	12.714	12.054	10.583	10.284	10.666	10.241	9.5441	9.1977	9.8871	11.557	11.704	11.868	12.588	12.205	11.056	10.221		12.135	10.417	9.4186	8.8896	10.832	10.008	10.49	11.255	12.165	12.553	12.945	12.338	12.017	10.624	10.494	9.1847	9.8247	10.079	10.809	11.484
287	Diurnal	Predawn	LOC_Os03g05530	10.757	10.674	10.294	12.106	11.112	12.698	12.192	12.59	13.162	13.316	13.178	12.974	11.881	12.213	11.599	11.877	12.401	12.548	12.728	12.628	13.055	13.503	13.406	12.146	10.671		12.412	11.718	11.5	12.093	11.855	12.252	12.833	12.705	13.494	13.536	13.922	12.498	12.704	12.465	11.302	11.179	11.582	11.809	12.057	11.703
288	Diurnal	Predawn	LOC_Os04g34240	8.3459	8.4278	7.5841	7.3922	7.8697	7.6306	7.6575	8.09	9.5148	8.963	9.5715	10.492	8.9553	8.2483	7.7479	7.2256	7.3286	7.3326	8.2925	8.447	9.0447	9.6716	10.347	9.4741	8.4912		9.2525	7.9419	7.4965	7.2772	6.9499	7.3142	7.469	7.9843	8.4947	8.9345	10.011	9.3961	8.8001	7.8721	7.4331	7.3967	7.486	7.7848	7.488	7.433
289	Diurnal	Predawn	LOC_Os03g46260	8.6716	9.5034	8.4868	8.2836	8.562	8.5133	10.229	9.4841	9.9572	10.913	9.8438	9.4332	8.9536	9.3846	8.7593	8.7646	9.7023	9.0538	10.025	9.9715	10.359	10.318	10.65	9.3702	9.7279		9.4557	9.0251	9.0504	8.3922	9.7702	8.941	9.5657	9.8178	10.707	10.61	10.988	9.9568	9.709	9.3743	9.333	8.4045	9.2811	9.0646	9.3814	9.0716
290	Diurnal	Predawn	LOC_Os03g12530	10.967	11.232	10.955	10.304	11.227	12.325	12.3	13.11	13.971	13.777	13.371	12.279	10.992	12.175	10.9	10.629	11.31	12.279	13.232	13.394	14.086	14.313	13.506	12.037	11.523		12.163	10.863	10.406	11.737	11.863	12.202	12.73	13.528	14.409	14.406	13.853	13.103	12.36	13.009	13.003	11.528	12.504	12.025	12.078	11.799
291	Diurnal	Predawn	LOC_Os02g45540	13.198	13.047	12.855	12.578	13.576	13.552	13.859	13.494	13.871	13.863	13.479	13.201	13.148	13.258	12.897	12.765	13.515	13.529	13.158	13.605	13.851	14.088	13.947	13.653	13.071		13.275	12.634	12.239	12.756	13.243	13.341	13.44	13.454	13.679	13.682	14.01	13.764	13.002	12.832	12.37	12.79	13.041	13.538	13.05	12.507
292	Diurnal	Midnight	LOC_Os01g64660	16.571	16.474	15.389	15.581	15.871	16.891	16.966	17.155	17.117	17.186	16.813	16.453	16.011	16.145	15.115	15.192	15.449	16.592	17.124	17.252	17.212	17.306	16.888	16.811	16.009		16.252	15.083	14.301	14.905	15.884	16.76	16.953	17.252	17.419	17.339	17.007	16.613	15.739	15.411	14.61	14.565	16.435	16.476	17.088	17.273
293	Diurnal	Predawn	LOC_Os03g10880	12.237	12.248	11.982	11.123	12.742	12.456	12.995	13.236	13.497	13.47	13.593	13.541	11.909	12.752	12.038	11.502	12.365	13.096	12.954	13.531	13.491	13.671	13.09	12.753	11.937		13.158	12.359	11.74	12.254	12.892	13.325	13.25	13.633	13.663	13.662	13.59	13.535	13.005	12.783	12.146	12.438	12.774	13.379	13.133	12.516
294	Diurnal	Predawn	LOC_Os12g41810	12.246	12.185	12.354	11.667	12.351	12.803	12.991	13.169	13.204	13.239	13.411	12.781	11.995	12.257	11.604	11.591	12.377	12.952	13.226	13.325	13.176	13.091	12.923	12.72	11.876		12.622	11.5	11.027	11.707	12.17	12.468	12.716	13.053	13.125	12.862	13.07	13.03	12.167	11.581	11.635	11.238	12.616	12.633	12.672	11.612
295	Diurnal	Predawn	LOC_Os12g05890	13.723	13.078	13.66	13.406	12.668	13.117	13.777	14.491	14.266	14	14.479	14.098	13.861	13.541	13.518	12.57	11.55	13.285	14.827	14.056	14.215	14.343	14.192	13.68	14.051		13.331	14.144	14.161	13.01	12.71	13.679	14.615	14.456	14.784	14.458	14.347	13.364	13.654	13.279	11.721	11.593	12.084	13.303	13.478	13.41
296	Diurnal	Predawn	LOC_Os02g38020	14.758	13.905	12.201	11.768	13.414	14.112	14.681	15.105	15.253	15.181	15.406	15.18	14.751	14.321	12.65	11.999	13.293	14.163	14.301	14.81	15.291	15.403	15.39	15.13	14.334		14.688	13.545	12.027	11.803	13.308	13.864	14.37	14.842	15.081	15.194	15.337	15.251	14.681	13.822	12.401	12.401	13.503	14.547	14.307	13.516
297	Diurnal	Predawn	LOC_Os03g03670	15.136	14.596	14.232	14.146	14.456	14.866	15.051	15.453	15.879	15.553	15.863	15.579	15.294	14.829	14.089	13.625	14.007	14.709	14.648	15.745	16.023	15.759	15.451	15.396	15.081		15.046	14.767	14.005	13.713	14.164	14.911	15.515	15.837	15.715	15.686	15.666	15.422	15.162	14.535	13.402	13.197	13.828	14.574	14.824	14.174
298	Diurnal	Predawn	LOC_Os03g61090	15.114	14.876	13.384	12.921	13.583	14.321	14.63	15.156	15.116	15.466	15.003	14.921	14.542	14.413	13.912	13.479	13.369	14.489	14.736	15.054	14.992	15.666	15.181	15.855	14.368		15.066	13.949	12.852	12.692	14.076	14.239	14.843	15.199	15.611	15.536	15.779	15.256	14.478	13.977	12.638	12.251	14.28	14.239	14.103	14.069
299	Diurnal	Predawn	LOC_Os08g16830	10.955	11.511	10.304	9.5942	9.5279	11.259	11.923	12.54	13.457	13.793	13.034	11.813	10.112	11.536	10.02	8.9501	9.5943	10.796	12.213	12.748	13.319	13.743	13.176	11.156	11.002		11.607	10.757	9.7158	9.0708	9.5126	10.682	11.167	12.512	13.133	13.243	13.522	12.541	11.561	11.148	9.0834	7.4554	9.2394	9.5443	9.9541	9.3434
300	Diurnal	Predawn	LOC_Os05g04610	14.144	14.086	12.905	11.97	11.351	12.509	13.652	13.963	15.069	15.094	15.04	14.951	14.48	13.964	12.251	11.04	11.111	12.348	13.469	14.007	14.764	15.111	15.149	15.059	14.189		14.787	13.791	12.139	11.18	11.02	12.064	12.786	13.91	14.592	15.13	15.312	15.25	14.412	13.362	11.278	10.212	10.985	11.392	12.544	12.628
301	Diurnal	Predawn	LOC_Os02g44940	13.194	12.494	11.29	11.331	11.646	13.115	13.054	13.565	14.296	14.292	14.297	13.564	12.996	12.725	11.917	11.304	12.041	12.042	12.578	12.899	14.035	14.488	14.773	13.609	12.388		12.993	11.86	11.216	10.673	11.765	11.933	12.221	12.687	13.705	14.229	14.367	13.744	12.68	11.886	10.753	10.504	11.924	11.858	11.743	11.459
302	Diurnal	Midnight	LOC_Os03g56370	14.974	14.61	13.689	14.342	15.3	8.8826	15.775	15.787	15.57	15.264	15.15	15.071	14.932	14.483	14.023	13.858	14.784	15.699	15.408	15.943	15.979	15.484	15.326	15.242	14.551		14.951	14.062	13.506	13.119	14.89	15.437	15.694	15.928	15.726	15.184	15.083	15.108	14.609	12.998	11.846	12.765	14.754	15.637	15.412	13.696
303	Diurnal	Predawn	LOC_Os01g53330	15.559	14.755	14.537	14.616	15.658	15.865	15.535	15.716	15.975	15.594	15.33	14.911	15.248	15.493	15.428	15.302	16.102	15.826	15.383	15.713	16.171	15.896	15.974	15.821	15.232		15.68	15.25	14.786	15.236	15.649	15.863	15.454	15.942	15.889	15.716	15.621	15.666	14.945	14.711	13.474	14.538	15.551	16.273	15.321	14.237
304	Diurnal	Predawn	LOC_Os03g54000	13.981	14.087	14.685	13.811	14.708	14.747	15.185	15.125	15.261	15.186	15.07	14.617	14.43	15.303	14.293	14.45	14.65	14.864	13.935	15.085	15.508	15.343	14.815	14.397	14.333		14.83	14.471	13.835	14.036	14.75	14.549	14.605	14.931	15.185	15.097	15.032	14.889	14.852	14.115	13.775	13.652	15.038	15.451	15.054	13.865
305	Diurnal	Predawn	LOC_Os03g16050	14.488	14.726	14.613	14.691	14.663	14.957	15.046	15.012	14.893	15.38	14.849	14.999	14.583	15.28	14.763	14.924	14.143	15.149	14.594	15.432	15.146	15.311	14.693	15.267	14.766		15.187	14.952	14.681	14.778	15.181	14.973	15.096	15.445	15.259	15.27	15.16	15.149	14.936	14.762	14.106	14.017	14.461	14.916	15.068	14.448
306	Diurnal	Predawn	LOC_Os10g38710	17.178	17.007	16.48	15.57	16.469	16.584	17.237	17.458	17.561	17.261	17.41	16.822	17.018	17.066	16.836	16.357	17.144	16.861	17.102	17.281	17.484	17.402	17.505	17.025	17.007		17.217	16.749	16.201	15.869	16.822	16.744	17.124	17.245	17.475	17.419	17.528	17.17	16.96	16.425	14.69	14.811	16.538	17.077	16.357	15.54
307	Diurnal	Predawn	LOC_Os01g40310	16.763	16.661	16.515	15.926	16.015	16.017	16.439	16.65	16.765	16.42	17.11	16.584	16.793	16.775	16.586	15.846	15.669	15.53	16.12	16.672	16.891	16.48	16.891	16.552	16.839		16.655	16.382	16.296	15.732	15.653	15.594	16.215	16.602	16.729	16.446	16.68	16.586	16.679	16.545	15.811	14.728	15.12	15.933	15.593	15.152
308	Diurnal	Predawn	LOC_Os04g02050	16.428	15.884	15.391	15.14	14.823	15.057	15.455	16.316	16.755	16.816	16.37	15.513	15.783	15.557	15.123	14.943	15.097	14.855	15.436	16.254	16.807	16.72	16.876	16.56	16.213		15.792	15.221	14.778	14.356	14.277	14.273	14.703	15.846	16.446	16.642	16.309	16.119	15.594	14.924	13.992	13.236	14.439	14.502	14.904	14.803
309	Diurnal	Predawn	LOC_Os03g13010	12.828	12.865	11.697	11.327	12.643	12.252	12.734	12.716	12.825	12.727	12.56	13.31	13.043	12.7	12.049	11.682	12.013	12.596	12.412	12.833	12.865	13.064	13.372	13.481	12.662		13.12	12.655	11.927	11.14	12.265	12.513	12.509	12.78	12.762	12.853	13.263	13.326	13.083	12.112	11.684	11.405	11.951	12.353	12.137	11.215
310	Diurnal	Predawn	LOC_Os11g16550	16.039	15.642	15.429	14.916	14.073	14.589	15.291	15.79	16.308	16.62	16.189	16.95	16.189	16.37	15.587	14.649	14.104	14.676	14.159	15.21	16.043	16.581	16.248	16.36	16.007		16.335	15.858	15.403	13.508	14.432	13.683	13.916	14.835	15.676	16.275	16.277	16.488	16.323	15.696	14.305	12.196	13.382	13.489	13.731	13.192
311	Diurnal	Predawn	LOC_Os06g29790	11.166	10.634	10.475	11.315	10.884	11.293	10.363	10.995	11.913	11.959	12.313	11.697	10.857	10.913	10.651	9.8755	9.7383	10.961	10.061	11.543	11.872	12.111	11.443	11.424	10.764		11.368	11.405	10.468	10.533	9.7447	10.573	10.913	11.374	11.637	11.654	12.061	11.241	11.537	11.765	9.6798	9.3838	8.7105	9.5712	10.426	9.1389
312	Diurnal	Predawn	LOC_Os04g41340	13.944	14.125	14.325	14.987	14.295	15.172	14.613	14.475	14.463	15.631	14.374	15.594	14.521	14.78	14.518	15.168	12.447	15.074	14.075	14.951	13.868	15.367	14.169	15.337	13.868		15.241	14.706	14.656	14.48	14.875	14.885	14.844	15.179	15.26	15.459	15.311	15.388	15.155	15.059	14.873	14.847	14.465	14.149	14.926	14.746
313	Diurnal	Predawn	LOC_Os04g38600	18.012	18.098	18.012	18.305	18.05	18.305	18.134	18.148	18.112	18.38	17.946	18.196	17.953	18.148	17.889	18.352	18.084	18.313	18.077	18.203	18.203	18.338	17.985	18.3	18.098		18.119	18.256	18.217	18.3	18.294	18.064	18.05	18.332	18.203	18.344	18.134	18.3	18.237	17.889	17.785	17.448	18.164	18.038	18.07	17.939
314	Diurnal	Predawn	LOC_Os02g18450	16.201	16.185	16.195	16.309	15.918	16.118	16.055	16.213	16.305	16.799	16.331	16.698	16.282	16.51	15.866	15.994	15.845	16.186	16.05	16.394	16.476	16.778	16.5	16.815	16.602		16.471	16.309	16.149	15.974	15.865	15.786	15.803	16.36	16.533	16.778	16.633	16.712	16.273	15.881	15.23	14.686	15.453	15.308	15.961	15.876
315	Diurnal	Predawn	LOC_Os08g04500	15.676	16.085	13.153	12.018	11.997	13.306	14.795	16.466	16.72	17.178	16.658	15.775	15.079	15.863	13.579	12.876	13.64	13.689	14.645	16.695	16.625	16.769	16.046	16.38	14.762		16.51	14.569	12.686	12.184	12.366	13.812	16.256	16.911	17.051	16.914	16.843	16.54	16.355	15.031	12.338	10.258	9.93	12.164	14.211	14.585
316	Diurnal	Predawn	LOC_Os08g01100	8.5595	7.2154	7.249	7.0981	7.8911	7.9807	7.8249	8.7103	9.9581	9.2988	10.918	9.7923	7.9973	7.1303	7.2705	7.1302	7.1231	7.8066	7.5068	7.6367	9.2207	9.7217	10.6	9.2425	8.349		7.2808	6.9366	7.0875	6.7974	6.9499	6.8038	6.9081	7.1444	7.9861	9.109	9.8419	8.1881	7.1179	7.1478	6.6858	6.5011	6.5981	6.7096	6.6678	6.7423
317	Diurnal	Predawn	LOC_Os12g39220	11.489	10.501	11.77	11.413	10.847	11.117	11.294	11.465	11.274	11.106	11.686	10.855	10.991	10.579	10.139	9.9845	9.7345	10.311	11.843	11.261	10.962	11.613	11.93	11.192	11.118		11.054	10.869	10.394	10.117	9.5548	10.211	10.682	10.8	11.238	11.299	12.337	11.678	11.13	10.855	10.635	9.7431	10.618	10.186	10.879	10.969
318	Diurnal	Predawn	LOC_Os06g01934	9.4695	9.5278	9.4911	9.5915	8.874	9.802	9.6608	9.5471	9.7154	10.431	10.337	9.7063	9.3134	9.6808	9.4089	9.0874	9.9037	9.4027	9.6069	9.6784	9.5379	9.8425	10.363	10.247	9.8145		10.097	9.4113	9.0537	9.2041	9.4872	9.1389	9.5001	9.5037	9.62	9.9308	10.667	10.156	9.8103	9.227	9.0479	8.3815	8.9764	8.9574	9.2636	9.233
319	Diurnal	Predawn	LOC_Os08g01670	9.2863	10.748	10.272	11.361	10.768	11.012	11.659	11.831	11.955	12.518	10.745	10.808	10.067	10.956	10.685	10.584	11.931	11.723	11.478	10.612	11.362	12.218	11.661	10.57	9.5783		12.045	10.676	9.8821	11.435	11.595	10.639	9.9768	10.677	11.769	12.208	11.377	11.589	11.743	11.703	11.681	10.722	10.493	10.92	10.826	10.921
320	Diurnal	Predawn	LOC_Os01g66840	10.913	10.936	10.325	11.57	9.513	10.74	9.7162	10.163	10.947	10.909	10.584	10.303	10.736	9.743	9.0787	9.0131	9.7322	9.6342	10.346	10.235	10.904	11.695	11.896	11.964	11.018		11.268	10.941	10.601	9.8363	9.4889	11.291	10.733	9.9756	10.692	11.357	11.404	11.095	10.634	10.481	9.1774	8.7725	9.3378	9.3282	10.805	12.151
321	Diurnal	Midnight	LOC_Os12g24330	6.2522	6.254	6.3361	6.1469	6.8459	6.092	6.2205	6.2926	6.1892	6.2571	6.4879	6.0907	6.2307	6.193	6.2737	6.2156	6.1746	6.277	6.3032	6.277	6.3185	6.2356	6.3052	6.3273	6.2685		6.2964	6.1754	6.3678	6.3901	6.2799	6.3371	6.322	6.2277	6.2719	6.4665	6.3126	6.3694	6.1334	6.3313	6.2961	6.5595	6.5238	6.3543	6.2205	6.1839
322	Diurnal	Lateday	LOC_Os07g45080	8.122	8.144	7.8721	7.7666	8.4638	7.986	7.9658	7.9747	7.536	7.3871	6.4733	7.1032	6.459	7.8067	7.9665	7.9411	8.3452	8.4486	7.648	8.1191	8.603	8.0064	8.571	7.1399	8.6096		7.7867	8.0175	8.8409	8.472	8.5057	8.6072	8.7448	8.7743	8.1421	7.6536	8.7344	7.572	7.8247	8.2524	8.0771	6.9111	8.2763	7.9482	7.7257	6.7606
323	Diurnal	Midnight	LOC_Os11g10750	8.6186	8.8337	9.2947	8.9654	8.6678	8.9135	9.1467	8.5341	8.4743	8.2293	9.3915	9.3415	8.89	9.0376	8.7724	8.4979	8.7189	9.006	10.111	8.914	8.8202	8.5557	9.2042	8.6774	9.1979		8.7869	8.8587	8.7673	9.1123	8.9319	9.0955	8.9189	8.8473	8.919	9.1711	9.5227	8.8715	9.1028	9.6077	9.5661	9.4128	9.888	9.3182	9.3732	9.1966
324	Diurnal	Midnight	LOC_Os07g42730	11.713	11.487	11.517	12.11	10.993	11.707	10.533	11.944	11.889	11.757	12.453	12.579	12.31	11.781	11.171	10.697	10.654	11.341	10.959	11.645	11.872	12.575	12.106	11.791	11.8		11.985	12.041	11.387	12.087	11.192	11.718	11.813	12.037	12.303	12.207	12.241	12.169	12.694	12.413	12.073	12.054	11.116	11.809	11.351	11.293
325	Diurnal	Predawn	LOC_Os07g04180	14.204	14.092	14.268	13.441	14.316	14.25	15.275	15.389	15.453	15.376	15.861	14.645	14.319	14.755	13.878	14.077	14.095	14.601	14.541	14.863	15.434	15.555	14.856	14.44	13.979		14.584	13.711	13.411	14.045	14.455	14.386	14.848	15.134	15.695	15.569	14.927	14.802	14.352	13.781	13.028	13.584	14.777	14.658	14.769	13.852
326	Diurnal	Predawn	LOC_Os02g53750	12.708	11.054	13.268	12.334	12.965	12.51	13.345	13.523	13.757	14.017	13.705	12.092	11.752	11.961	11.882	11.255	12.856	12.625	13.379	13.125	13.631	13.867	12.644	11.46	11.763		12.278	11.895	11.138	12.031	12.936	12.59	13.227	13.214	13.722	13.832	14.131	13.154	12.11	12.293	11.828	11.652	13.503	12.819	13.544	13.364
327	Diurnal	Midnight	LOC_Os01g54670	6.872	6.8828	7.1031	7.2475	7.5822	8.558	8.9529	8.2682	8.824	9.761	7.2145	7.1118	6.7694	7.0356	6.9865	7.5167	8.7889	7.803	8.563	8.9109	8.4103	8.5181	7.475	6.8482	6.4719		6.8323	6.6249	6.4769	7.2979	9.8415	7.6452	7.2957	7.643	8.3444	8.6001	8.0889	8.5002	6.783	7.6201	6.7957	7.3215	8.5713	7.7639	8.9935	9.0317
328	Diurnal	Midnight	LOC_Os02g42470	9.1839	9.4748	10.115	10.83	10.974	11.312	11.551	11.459	11.729	11.733	10.842	8.6557	8.1242	9.6614	9.741	9.9002	10.38	11.293	11.894	11.405	11.526	11.467	9.6931	8.4429	8.8207		9.8677	10.229	10.26	11.707	11.035	12.058	11.596	11.916	12.553	11.995	10.59	10.225	10.49	11.571	11.196	11.513	12.013	11.723	11.921	12.303
329	Diurnal	Lateday	LOC_Os07g13770	7.4297	7.7958	8.3508	7.7756	9.4878	8.9519	8.8069	8.8587	7.8094	7.1704	7.2777	6.8503	7.0191	7.9586	7.572	8.0643	9.116	9.6203	8.4909	10.194	8.2078	8.2162	7.1821	7.3151	7.0881		7.5931	7.3584	7.6789	8.9394	9.7414	9.2587	8.5228	8.5363	8.5101	7.5932	6.8637	7.6227	8.9265	8.7487	8.2397	8.9857	10.639	9.0667	8.085	7.2418
330	Diurnal	Lateday	LOC_Os10g33900	8.7321	7.737	8.6037	8.9465	8.2955	8.7753	9.0991	8.5994	8.6076	8.7297	7.9243	7.741	7.6818	9.5489	8.7441	8.6433	9.2808	8.7536	9.15	8.3919	8.2207	9.1004	8.141	8.5019	8.2243		8.127	8.0602	8.3985	9.2005	8.9364	9.2098	8.5869	8.6801	9.0486	8.6711	9.4711	8.3768	8.3018	7.9473	8.6718	8.6045	9.4713	9.0363	8.8117	8.7503
331	Diurnal	Lateday	LOC_Os03g43010	9.8448	11.406	12.25	12.681	13	13.205	13.027	12.453	11.776	11.277	10.646	11.457	10.547	11.509	11.54	12.23	12.479	13.135	12.41	13.042	12.355	11.866	10.745	9.627	9.5911		10.505	10.269	11.477	12.851	13.354	12.728	12.854	12.977	12.56	11.482	11.004	10.288	10.684	12.029	12.875	13.197	12.386	13.147	12.205	10.623
332	Diurnal	Lateday	LOC_Os03g12150	11.998	12.199	13.215	12.958	13.196	13.248	12.989	13.027	12.734	12.421	11.977	11.531	11.925	12.456	12.013	12.436	12.885	12.82	13.223	13.356	12.807	12.439	12.454	11.977	11.296		12.656	11.643	11.45	12.427	13.004	13.24	13.41	13.346	13.126	12.645	12.745	12.565	12.323	12.79	13.349	12.927	13.048	12.791	13.292	13.045
333	Diurnal	Midnight	LOC_Os02g14440	12.372	15.903	16.137	16.377	16.987	17.11	17.045	16.758	16.02	16.282	13.496	13.481	10.784	16.256	16.131	16.663	17.12	17.496	17.085	17.233	16.355	15.281	14.428	13.048	11.903		15.721	13.558	13.829	17.139	17.419	17.736	17.514	17.372	16.766	16.471	13.841	15.267	14.284	16.267	17.205	17.436	17.427	17.297	17.427	17.58
334	Diurnal	Lateday	LOC_Os06g49220	11.709	12.445	13.369	13.351	14.196	14.076	14.211	13.875	13.259	12.709	12.761	12.212	11.202	13.467	13.482	13.633	14.402	14.268	13.369	13.897	13.618	12.746	11.684	10.902	10.991		12.225	12.028	12.342	13.957	14.388	14.227	14.264	14.071	13.411	12.834	12.022	12.707	12.189	12.734	12.67	13.576	14.016	14.352	13.828	12.472
335	Diurnal	Midnight	LOC_Os04g45690	9.9894	10.466	12.143	12.798	12.457	12.845	12.403	12.365	12.366	12.584	12.002	10.256	8.5461	11.51	10.684	11.298	13.453	12.388	12.997	13.25	12.903	12.473	11.806	9.338	8.9406		10.614	9.4098	9.6761	12.462	13.164	12.888	13.015	12.883	12.883	12.854	11.638	10.774	10.368	10.866	11.88	12.202	13.629	12.566	13.085	13.221
336	Diurnal	Midnight	LOC_Os03g04570	9.0104	10.73	11.055	11.108	11.711	11.194	11.571	11.244	11.205	11.776	10.424	9.4639	9.2024	10.917	10.386	11.108	10.656	12.104	10.822	11.819	11.195	10.876	9.9964	8.9829	8.7941		9.8261	9.0517	9.914	11.089	12.313	11.946	11.988	11.736	11.671	11.059	10.238	9.3345	10.341	10.585	11.795	12.29	12.426	11.533	11.962	11.522
337	Diurnal	Lateday	LOC_Os04g02880	8.4095	8.8073	12.603	12.926	14.869	16.104	15.726	15.205	13.895	12.376	9.4961	9.5261	7.1732	9.7625	10.833	12.125	15.072	15.603	16.543	15.444	14.578	13.504	12.646	8.2806	7.0509		7.4266	8.025	9.2586	14.193	15.551	15.533	15.664	15.765	15.34	13.474	10.24	8.8825	7.1808	9.7212	13.123	14.941	16.335	15.935	15.472	14.801
338	Diurnal	Midnight	LOC_Os09g15170	8.5867	8.2508	8.7338	8.139	8.8364	8.9277	9.4703	9.5305	9.1736	8.6965	8.9021	8.4249	7.8146	8.3447	8.5153	8.2294	9.0701	8.9944	9.1357	9.3136	8.97	8.8336	7.3303	7.4739	7.6815		7.9094	8.1313	8.2288	9.1913	8.8641	9.4036	9.9869	9.5968	9.4685	8.9413	7.809	7.7586	8.3543	8.4384	8.4071	9.2907	8.7687	9.7429	9.8077	8.9862
339	Diurnal	Midnight	LOC_Os02g47600	16.675	16.855	17.063	17.423	16.97	17.431	17.162	17.124	17.052	17.124	16.799	16.525	16.563	16.92	16.879	17.049	17.032	17.147	16.924	17.326	17.31	17.144	16.904	17.055	16.897		16.937	16.901	16.907	17.194	17.082	17.19	17.135	17.209	17.201	17.174	16.819	16.924	16.607	16.666	16.213	16.286	16.778	16.849	17.102	16.879
340	Diurnal	Midnight	LOC_Os12g44020	12.818	12.358	12.302	12.974	12.641	12.92	13.109	12.269	12.541	12.57	11.594	11.948	12.971	12.582	12.604	12.495	12.21	12.957	12.897	12.86	12.48	12.213	12.497	13.262	12.778		12.575	12.571	12.262	12.265	12.783	12.686	13.034	12.843	12.663	12.534	11.458	12.592	12.505	12.062	12.156	12.329	12.952	12.571	13.322	13.386
341	Diurnal	Lateday	LOC_Os03g51530	7.2768	8.5706	9.2926	7.0899	9.4703	10.353	9.8248	8.8965	9.3227	11.076	10.178	8.615	7.9911	13.248	8.0382	9.4749	11.722	11.345	10.021	9.9866	10.395	10.652	10.47	7.7468	7.6583		9.7157	8.2981	7.17	9.2354	11.541	10.428	8.703	10.864	11.486	11.379	11.596	9.8286	10.524	11.057	11.213	12.094	13.171	14.533	13.609	12.432
342	Diurnal	Midnight	LOC_Os01g13120	9.6635	10.316	11.492	10.897	13.425	14.425	14.04	13.611	13.026	13.291	12.679	11.698	9.1474	11.061	9.7786	9.9817	13.528	14.882	13.679	13.819	13.309	12.884	11.127	8.4527	8.788		10.747	9.9154	9.4393	12.026	13.673	14.047	14.106	14.171	13.613	12.763	12.745	13.039	11.733	12.563	11.932	11.702	13.213	13.601	13.455	11.587
343	Diurnal	Midnight	LOC_Os05g07130	13.946	13.821	13.548	14.043	14.32	15.053	14.873	15.02	14.953	15.143	14.789	15.253	14.299	14.043	13.704	14.085	14.272	15.167	14.892	15.446	15.244	15.314	14.488	14.367	13.691		14.258	13.871	13.334	14.12	14.478	15.238	15.082	15.564	15.221	15.188	14.581	14.558	14.192	14.141	14.207	14.575	14.783	14.914	15.219	14.844
344	Diurnal	Midnight	LOC_Os01g11054	14.528	14.749	14.54	14.773	15.295	15.603	15.872	15.961	15.994	15.572	14.978	14.732	14.505	15.126	15.284	15.349	16.175	16.017	15.557	16.16	16.244	15.754	15.166	15.143	14.526		14.938	14.503	14.488	15.237	15.79	15.63	15.896	16.274	15.943	15.7	14.964	14.939	14.392	14.198	14.041	14.632	15.307	15.608	15.936	15.296
345	Diurnal	Midnight	LOC_Os05g28090	12.753	12.338	11.838	12.25	13.132	13.527	13.851	14.159	14.112	13.756	13.141	12.791	12.136	12.296	12.471	12.697	13.875	13.715	13.99	14.141	14.31	14.092	13.815	13.354	12.666		12.202	11.896	12.05	12.858	13.603	13.751	13.938	14.161	14.127	13.952	13.543	12.727	12.058	11.822	12.138	13.031	13.384	14.017	13.983	13.391
346	Diurnal	Midnight	LOC_Os09g30410	13.7	13.494	12.794	13.847	14.534	14.736	15.015	15.359	15.006	14.71	14.221	14.11	13.418	13.34	13.437	13.706	14.9	14.878	14.6	15.022	15.225	14.856	14.478	13.792	12.758		12.537	11.817	12.133	13.456	14.649	14.192	14.344	15.02	14.786	14.574	13.971	13.235	12.375	12.155	13.018	13.885	14.457	14.808	14.616	13.979
347	Diurnal	Midnight	LOC_Os10g37180	17.393	17.657	16.95	16.894	17.492	17.551	18.164	18.077	18.025	17.427	17.066	16.298	16.766	17.241	17.182	16.692	17.756	17.402	17.852	17.741	17.798	17.273	17.688	17.059	17.092		17.233	16.675	16.592	16.732	17.505	17.565	17.825	17.767	17.857	17.352	17.025	17.063	16.79	16.566	16.377	16.692	17.653	18.012	17.933	17.594
348	Diurnal	Midnight	LOC_Os08g37940	13.524	14.333	13.87	14.76	15.158	15.819	15.914	15.842	15.983	15.506	14.192	13.574	12.691	14.95	14.935	15.149	15.55	15.596	15.93	16.055	15.636	15.581	14.914	14.545	12.961		14.475	13.401	13.496	14.911	15.491	15.651	15.762	16.042	15.904	15.409	14.572	14.342	12.983	13.321	13.64	14.335	15.372	15.899	15.813	15.109
349	Diurnal	Midnight	LOC_Os01g70400	15.658	15.353	15.15	15.383	16.033	16.331	16.462	16.474	16.292	16.412	15.721	15.596	14.87	15.037	15.11	15.697	16.023	16.62	16.536	16.911	16.613	16.536	15.933	15.499	14.92		14.402	14.401	14.579	15.845	16.382	16.888	16.839	16.882	16.836	16.428	15.913	14.965	14.554	14.743	15.596	16.242	16.5	16.166	16.778	16.402
350	Diurnal	Midnight	LOC_Os02g51020	15.729	15.249	14.553	14.849	15.716	16.515	16.744	16.976	16.911	16.79	16.364	16.209	15.288	14.601	14.053	14.553	16.276	16.65	17.334	17.205	17.245	16.96	16.93	16.305	15.96		14.461	14.06	13.203	14.96	16.325	16.816	17.252	17.269	17.257	17.063	16.597	15.633	14.483	13.962	15.167	15.94	16.904	16.973	17.269	17.159
351	Diurnal	Midnight	LOC_Os07g49310	13.192	13.817	12.363	13.196	14.268	15.319	15.667	15.64	15.667	15.29	14.14	14.114	12.577	13.805	13.23	13.475	14.722	15.171	14.814	15.565	15.628	15.25	14.574	14.022	12.02		12.977	10.339	10.077	12.175	14.676	14.091	14.599	15.302	15.124	15.142	14.017	13.831	11.543	10.921	10.075	11.541	14.605	14.893	15.082	14.321
352	Diurnal	Midnight	LOC_Os05g33280	15.179	15.427	14.838	15.606	15.301	16.085	15.761	15.819	15.822	16.015	15.267	15.797	15.508	16.32	15.819	15.878	15.486	16.003	15.468	16.346	16.057	16.035	15.53	15.966	15.223		16.03	15.67	15.36	15.439	16.171	15.531	15.936	16.455	16.355	16.082	15.773	16.05	15.8	15.579	15.221	15.398	15.616	15.296	15.889	15.463
353	Diurnal	Midnight	LOC_Os05g07140	9.8973	10.238	10.719	10.389	12.177	12.567	12.716	13.042	12.75	11.931	12.215	11.973	10.886	10.528	10.453	10.877	12.31	13.356	13.79	13.637	13.304	12.812	11.856	10.538	9.8276		10.997	10.271	9.6793	11.492	11.959	12.939	13.078	13.394	12.755	12.511	11.828	11.857	11.408	11.425	11.853	11.364	12.523	12.738	11.961	11.519
354	Diurnal	Midnight	LOC_Os02g45860	6.9394	6.9274	6.7259	7.1581	7.0385	8.9748	8.9757	9.0288	9.3639	10.016	8.8412	9.7283	7.7962	7.4681	7.3894	7.9946	8.5996	10.21	10.311	9.2715	9.0076	9.5003	9.3328	8.2462	6.8762		7.7391	7.6856	7.2338	9.109	9.8318	9.5449	9.728	9.8092	10.126	10.179	10.399	8.6512	8.8207	9.0751	9.1992	9.202	9.2662	10.46	10.616	10.255
355	Diurnal	Midnight	LOC_Os01g01120	13.429	14.551	13.995	14.102	14.721	14.984	15.567	15.376	15.175	15.042	14.462	15.077	14.192	15.254	15.286	15.124	14.939	15.109	15.466	15.418	15.221	15.005	14.784	14.098	12.899		14.235	13.277	12.839	14.441	15.245	14.532	15.043	15.335	15.316	15.073	14.397	14.403	14.196	14.758	14.997	14.902	15.216	14.931	14.838	14.221
356	Diurnal	Lateday	LOC_Os01g02080	12.018	14.156	13.695	13.6	14.117	14.457	14.736	14.51	14.49	14.789	14.064	14.75	12.626	14.985	14.587	14.54	14.18	14.883	13.628	14.589	14.272	14.245	13.732	12.947	11.939		14.111	12.876	12.991	14.363	15.254	14.057	14.283	14.868	14.595	14.352	13.599	14.582	14.119	14.089	14.348	14.37	14.976	14.656	14.962	13.99
357	Diurnal	Lateday	LOC_Os10g35110	12.744	12.609	13.791	14.13	14.162	14.299	13.91	13.745	13.342	13.027	13.485	13.611	12.994	13.08	13.983	14.292	13.979	14.61	14.053	13.656	13.208	13.445	13.457	12.757	12.581		12.517	12.767	13.267	14.347	14.256	13.972	13.681	13.696	13.641	13.572	13.635	13.403	13.089	14.031	14.952	14.803	14.674	14.604	14.452	13.979
358	Diurnal	Predawn	LOC_Os01g65880	14.597	15.012	13.981	14.426	15.219	15.596	15.706	15.06	15.359	15.219	14.579	14.397	13.879	14.562	13.669	14.219	15.992	15.554	15.367	14.973	15.366	15.646	15.459	14.954	14.142		14.448	12.979	12.416	14.636	15.838	14.985	14.593	14.692	14.879	15.279	15.213	14.945	13.954	14.092	14.566	14.576	15.757	14.998	14.612	14.391
359	Diurnal	Predawn	LOC_Os04g31870	10.484	10.619	11.132	11.083	11.117	12.29	12.311	12.282	12.148	12.319	12.128	10.818	9.9052	11.491	10.302	10.372	11.678	11.557	13.074	12.49	12.279	12.294	12.509	10.849	10.483		11.052	10.194	9.789	10.751	11.842	11.514	11.823	12.25	12.617	12.529	12.922	11.699	10.987	11.747	11.329	10.425	12.07	11.616	11.859	11.6
360	Diurnal	Midnight	LOC_Os05g01290	8.397	8.7777	8.9801	9.3113	10.108	11.072	11.016	10.705	10.446	10.755	9.4777	9.047	8.011	9.3943	9.0665	9.4892	9.7919	11.007	10.771	11.014	10.42	10.581	9.9891	8.7919	8.2851		9.2088	8.6291	8.7097	9.5403	10.95	10.414	10.644	10.988	10.93	10.577	10.179	9.8073	9.0457	9.2869	9.2573	9.5822	10.367	10.394	10.34	9.436
361	Diurnal	Midnight	LOC_Os05g51620	10.136	11.982	10.242	11.08	12.731	14.194	14.263	12.947	13.581	13.22	10.235	9.5183	8.9984	12.31	11.068	11.621	13.643	14.302	13.575	14.303	13.877	12.898	12.028	10.703	9.0193		11.719	9.0402	8.8953	11.512	13.496	13.799	13.602	14.408	13.916	13.044	11.29	12.05	10.177	9.743	9.9759	11.84	13.87	14.412	13.807	12.798
362	Diurnal	Lateday	LOC_Os02g58720	6.3743	6.7002	6.4243	6.6803	6.898	7.458	7.8249	7.14	6.8076	7.0461	6.465	6.5755	6.3343	6.4008	6.4053	6.508	7.2417	6.7881	6.7972	6.9461	7.2244	6.4864	6.7464	6.5347	6.2228		6.4377	6.4157	6.2921	6.5192	7.4553	6.5262	6.4687	6.7358	6.7308	6.5804	6.3721	6.7063	6.3227	6.3313	6.3369	6.4806	6.7369	6.4206	6.728	6.5848
363	Diurnal	Lateday	LOC_Os02g47130	7.7862	7.2154	7.4194	7.3074	8.4868	8.6404	8.8212	8.4502	8.3003	7.4814	7.3936	6.8604	6.9634	6.7903	7.2511	8.0202	8.1799	9.2391	7.7603	8.4111	8.6192	7.6638	7.7103	7.5501	7.1152		6.8814	6.928	7.3902	7.601	8.323	8.0424	8.0132	8.393	8.0095	7.444	7.146	6.9557	7.0305	6.8762	7.364	7.5756	7.7556	8.2849	8.2571	7.791
1	Not Diurnal		LOC_Os01g22980	13.336	13.84	13.979	13.058	13.282	12.61	13.404	13.101	13.001	13.331	13.14	13.953	13.85	14.25	13.99	13.885	12.738	13.317	13.146	13.252	13.144	13.161	12.971	13.689	13.877		14.048	13.88	13.797	13.769	13.535	12.891	12.824	13.37	13.183	12.965	13.133	13.932	14.162	14.043	14.389	14.144	13.902	13.408	12.898	12.402
2	Not Diurnal		LOC_Os01g43230	12.397	11.456	13.233	12.323	12.435	12.675	12.957	12.319	12.699	13.471	13.281	12.658	12.476	13.555	12.695	12.404	12.88	12.989	14.056	13.084	12.739	13.24	13.214	12.843	12.995		13.377	12.807	12.093	13.146	13.226	13.158	13.142	12.943	13.311	13.495	14.327	13.904	13.766	14.069	14.339	13.311	14.18	12.651	13.391	13.768
3	Not Diurnal		LOC_Os01g44390	11.334	11.362	12.217	11.907	11.991	11.97	12.03	12.312	12.279	12.332	11.653	11.87	11.542	12.362	11.85	12.127	11.267	11.825	12.462	12.479	12.587	12.99	12.374	11.737	11.685		12.621	12.126	11.973	12.578	12.001	12.008	12.214	12.488	12.977	13.005	12.969	12.759	12.196	12.657	12.333	12.345	12.651	12.096	11.998	12.118
4	Not Diurnal		LOC_Os01g48390	10.789	10.97	10.248	10.367	9.6694	10.081	9.962	9.7951	10.033	10.625	10.183	10.713	10.676	11.155	10.807	10.634	10.295	9.9424	10.332	9.9914	10.365	10.649	11.037	11.525	11.435		11.151	11.101	10.824	10.607	10.531	10.193	9.8485	9.9782	10.355	10.928	10.735	11.436	11.157	10.883	10.766	10.004	9.827	9.6135	10.667	11.474
5	Not Diurnal		LOC_Os01g49320	9.7271	9.5823	9.9189	10.224	10.77	9.6848	10.091	10.338	10.112	9.9583	10.977	10.175	10.781	9.8882	9.9948	10.014	10.363	10.909	10.836	10.653	11.097	11.075	11.231	11.022	10.498		10.893	10.575	10.44	10.593	11.237	11.222	11.247	11.119	11.481	11.82	11.093	10.916	10.516	10.712	10.526	10.425	10.103	11.156	11.775	12.907
6	Not Diurnal		LOC_Os01g50170	11.106	11.741	10.538	10.953	9.3822	10.627	11.338	11.267	10.77	10.797	11.567	12.256	12.23	11.494	10.818	10.243	11.418	10.273	10.784	11.079	10.918	10.532	11.696	12.039	11.639		12.384	11.016	10.652	11.307	11.44	10.494	11.093	11.193	11.098	11.224	12.052	11.85	12.115	11.987	11.731	11.729	11.844	11.258	11.271	10.717
7	Not Diurnal		LOC_Os01g51570	11.047	10.02	10.892	12.229	12.952	12.387	11.159	12.469	12.348	12.017	12.859	11.701	12.487	11.221	11.022	11.127	11.913	12.848	12.626	12.508	12.64	12.33	11.404	11.657	10.681		12.152	11.95	11.678	12.24	13.961	14.538	14.957	13.389	13.321	14.008	11.773	12.167	12.473	11.522	12.429	13.394	13.538	14.091	14.872	15.643
8	Not Diurnal		LOC_Os01g52160	10.407	10.031	10.182	10.366	10.212	10.069	10.938	10.647	10.835	10.348	9.8929	9.7256	9.991	10.721	10.062	10.934	10.125	10.439	12.228	11.375	11.009	10.61	11.123	10.952	10.603		10.701	10.469	10.485	10.596	10.481	9.9834	10.443	10.775	11.327	10.651	11.369	9.945	10.017	9.5316	9.0913	8.5014	10.1	9.0868	9.6614	8.9003
9	Not Diurnal		LOC_Os01g52240	16.316	16.576	16.29	17.252	16.145	17.096	16.333	16.091	16.184	16.956	16.338	16.973	16.335	16.828	16.576	16.758	16.114	16.36	15.108	15.883	15.945	16.615	16.179	16.763	16.051		16.876	16.528	16.428	16.607	16.894	14.527	13.435	13.832	14.413	16.254	16.518	16.64	16.632	16.778	16.471	15.931	16.143	14.746	14.488	12.733
10	Not Diurnal		LOC_Os01g53370	12.656	13.383	12.401	11.21	9.947	12.187	13.033	11.402	12.687	13.34	11.569	10.778	10.04	12.847	11.532	11.036	11.956	11.681	11.117	12.122	10.957	12.747	13.812	13.498	12.193		12.476	10.208	8.9578	8.6021	11.856	8.5359	9.1714	9.8912	11.929	12.519	13.062	12.246	9.0223	9.031	6.6943	6.5401	10.434	7.5722	9.7953	9.4294
11	Not Diurnal		LOC_Os01g55510	8.6152	11.335	8.334	8.9217	9.2673	9.7389	10.394	8.511	8.7496	9.8548	8.8812	11.059	9.8247	12.765	11.042	10.736	12.402	10.616	9.8198	8.7825	7.9894	9.0867	11.053	10.975	9.7887		11.71	9.9028	8.9292	10.575	11.981	9.421	8.8237	9.1911	8.4205	9.3979	11.588	11.915	11.18	11.133	10.689	9.9411	11.597	10.57	10.019	9.4341
12	Not Diurnal		LOC_Os01g60770	10.966	11.725	8.9554	9.2503	8.9758	9.5079	13.518	10.548	10.539	13.552	10.817	9.0164	10.339	12.315	10.556	11.398	11.3	10.86	11.233	10.82	10.592	10.257	13.353	11.787	9.4669		11.935	8.8717	7.8511	7.6425	12.262	8.3015	6.8432	8.5432	9.8582	11.09	10.723	11.437	8.9616	7.9071	8.1553	8.4646	12.469	8.6505	10.841	10.596
13	Not Diurnal		LOC_Os01g66510	9.3567	9.175	9.4961	9.3798	8.7811	9.2067	9.2056	9.143	9.2853	9.4829	9.7864	9.7894	9.6513	9.3347	8.951	9.2582	9.0445	8.9679	9.6637	9.4685	9.4957	9.4246	9.9385	10.08	9.8211		9.7553	9.4618	9.4503	9.238	8.995	9.605	9.2546	9.4717	9.6822	9.8444	10.384	9.9943	9.5182	9.6675	9.3567	9.0788	9.6266	9.2652	9.761	10.093
14	Not Diurnal		LOC_Os01g66890	12.452	12.309	12.705	12.883	12.269	12.658	11.849	11.89	11.376	11.195	11.758	12.465	11.958	12.182	12.346	12.757	11.671	12.77	11.702	12.487	11.608	11.948	11.121	12.654	11.871		12.574	12.437	12.308	12.644	12.237	12.391	12.183	12.381	11.638	11.352	11.601	12.735	12.326	12.683	12.003	12.248	12.498	12.199	11.857	11.023
15	Not Diurnal		LOC_Os01g66970	11.116	10.646	11.202	10.003	9.6129	9.61	10.478	9.9654	10.119	10.33	9.8128	10.018	9.991	10.582	10.156	9.9618	10.206	9.7703	10.521	10.076	10.227	10.498	10.296	10.854	10.49		10.532	9.9621	9.6952	9.9026	10.283	9.3038	9.3084	9.6649	10.067	10.17	10.378	10.719	10.22	9.9652	9.9991	9.1814	10.219	9.5225	9.9574	9.6419
16	Not Diurnal		LOC_Os01g73200	11.276	12.07	11.328	11.105	11.547	9.4318	11.452	11.623	10.842	11.691	11.062	11.789	11.851	11.034	11.75	11.564	10.592	11.488	10.137	10.767	10.933	10.757	11.118	11.069	10.234		11.383	11.098	11.05	10.91	12.693	11.851	12.462	12.238	11.635	13.082	10.259	11.905	12.385	10.55	11.53	11.678	12.343	12.807	14.883	15.42
17	Not Diurnal		LOC_Os02g10520	11.74	12.369	12.587	10.917	10.604	10.004	11.122	9.7307	10.29	11.15	10.819	10.089	10.909	12.439	11.621	11.311	11.29	10.152	9.008	10.013	9.677	10.156	11.274	11.656	11.089		11.548	10.673	10.342	10.428	11.171	9.0551	9.1986	9.4082	9.4365	9.8568	10.919	11.016	10.652	10.137	9.4862	8.371	10.417	9.2322	9.4663	8.6379
18	Not Diurnal		LOC_Os02g17780	9.6289	10.207	9.6205	9.6131	8.8232	9.0514	9.3445	8.1527	9.0401	9.3206	8.8854	9.7612	9.7733	10.418	10.024	10.098	9.8081	9.605	8.726	9.022	8.9406	9.4689	10.039	10.472	9.9342		10.837	9.6249	9.3225	10.253	9.7364	8.9873	8.3486	8.9315	9.4802	9.6778	9.672	11.069	9.7414	9.6675	9.5765	9.5078	9.4667	9.6678	9.4693	8.9868
19	Not Diurnal		LOC_Os02g21340	10.942	10.95	10.623	10.42	9.1737	9.6513	9.401	9.0165	10.06	11.634	10.277	10.85	10.731	11.577	10.836	10.393	10.986	9.8922	10.098	10.544	10.685	11.33	11.409	11.799	11.428		11.711	11.168	10.654	10.545	10.399	9.9239	9.9669	10.535	11.143	11.359	11.894	12.141	11.992	11.284	9.9328	9.1473	9.0994	10.285	9.978	8.4961
20	Not Diurnal		LOC_Os02g37690	13.675	14.291	13.968	12.795	12.333	12.443	13.503	12.674	13.217	13.894	13.754	13.135	12.567	14.025	12.936	12.815	13.442	12.245	12.407	12.968	12.418	13.253	14.063	13.634	13.001		13.678	12.104	11.639	11.936	13.079	11.011	11.259	11.856	12.63	13.334	13.854	13.811	12.83	12.49	11.454	9.2279	12.008	10.322	12.051	11.516
21	Not Diurnal		LOC_Os02g37770	8.8523	10.594	9.925	8.1531	8.7596	8.3589	10.383	7.6833	9.0193	10.413	8.7458	8.6393	7.0527	11.263	9.8868	10.105	10.472	9.3007	8.4588	9.9574	8.9895	9.3285	9.6511	9.4571	9.176		10.298	8.4828	8.07	8.6854	11.097	8.1331	7.1177	8.6664	9.3576	9.6343	10.615	10.147	7.8974	8.3101	6.9064	6.3016	8.6621	6.9659	8.428	7.5306
22	Not Diurnal		LOC_Os02g40010	10.863	11.379	11.3	11.102	9.5214	8.8279	10.326	8.9267	9.0603	10.318	8.6569	8.6517	9.7819	10.961	11.121	11.572	11.223	9.5386	9.3413	9.703	9.7763	9.5003	9.8063	10.945	10.605		11.576	10.573	11.008	10.883	11.07	8.9857	8.4747	9.3359	10.064	10.213	9.7348	11.979	11.063	9.271	9.6593	8.3589	9.4342	8.8257	9.6825	10.01
23	Not Diurnal		LOC_Os02g43194	9.6012	10.146	9.4989	8.8122	8.503	8.6205	10.122	9.4052	9.7595	10.264	11.171	10.538	10.521	10.853	9.7844	9.6585	9.9302	8.7863	9.1645	10.167	9.9953	10.145	10.815	10.185	10.338		10.751	10.61	9.914	9.4264	10.362	9.1912	9.1493	9.9428	10.161	10.235	11.685	11.055	10.799	10.744	9.4543	8.443	8.7938	8.685	8.763	8.3459
24	Not Diurnal		LOC_Os02g44230	11.335	11.409	11.312	11.65	8.7371	7.8919	9.9096	8.0009	7.536	9.3553	9.4479	9.3195	10.75	11.294	11.508	12.384	11.757	9.8227	9.9177	8.5182	8.2432	7.6106	9.1227	10.858	11.172		10.8	10.472	11.504	11.861	11.165	9.7874	8.7864	8.4597	7.9609	8.4188	8.3463	8.8231	9.7544	10.403	11.18	10.454	9.9788	11.1	10.409	11.53
25	Not Diurnal		LOC_Os02g46930	9.899	9.9989	9.2966	9.2555	8.8194	9.5255	10.161	9.5456	9.9442	10.815	8.8025	8.232	9.3203	9.9502	9.4572	9.5188	10.124	9.7007	9.5941	10.13	10.296	10.462	10.556	11.358	10.019		10.475	9.6945	9.1826	9.4713	9.7472	9.3137	9.2375	9.8746	10.111	10.221	9.9605	10.422	9.5239	9.1728	8.9583	8.929	9.5774	9.5255	9.7197	9.3348
26	Not Diurnal		LOC_Os02g47744	14.61	13.664	14.279	13.719	12.976	12.862	12.861	13.289	13.515	13.203	13.599	13.614	14.361	14.011	13.886	13.933	12.936	12.689	14.189	13.03	13.086	13.616	14.114	14.528	14.982		14.636	15.003	14.754	14.621	12.018	12.668	12.96	12.729	12.883	13.109	14.446	14.671	14.59	14.651	13.826	12.015	12.439	12.372	12.586	12.999
27	Not Diurnal		LOC_Os02g51060	9.384	11.041	10.452	9.9544	9.1444	9.0328	10.537	9.7007	9.9324	11.345	10.269	10.046	9.7466	11.301	10.251	9.8351	11.322	9.9143	9.8925	9.8907	9.7926	9.9383	11.178	10.581	10.253		11.238	10.082	9.7253	10.382	10.806	8.9487	8.7186	9.4109	10.192	10.635	10.728	10.999	10.806	11.081	11.11	8.9687	10.486	9.7487	10.852	11.05
28	Not Diurnal		LOC_Os02g52650	13.709	14.035	13.617	13.734	13.42	14.009	14.25	14.266	14.363	14.549	14.24	14.289	13.975	14.476	14.108	13.723	13.679	13.652	14.066	14.23	14.202	14.654	14.69	14.812	14.052		14.551	14.028	13.576	13.454	13.73	13.384	13.543	14.174	14.438	14.724	14.778	14.807	14.158	13.983	13.329	12.481	13.082	13.423	13.853	13.495
29	Not Diurnal		LOC_Os02g53530	14.03	14.06	12.824	12.156	11.683	12.199	13.74	13.143	13.655	14.061	13.799	13.843	14.219	13.998	13.186	13.065	13.325	12.928	13.46	13.709	13.883	13.91	14.255	14.401	13.756		14.222	13.37	13.238	11.26	12.983	12.4	13.356	13.527	13.915	13.872	13.387	13.519	13.851	12.202	12.31	10.93	12.219	12.678	13.323	13.052
30	Not Diurnal		LOC_Os02g55870	11.179	11.549	11.833	10.675	10.155	10.584	11.727	10.921	10.919	11.385	10.637	10.164	10.377	11.807	10.722	10.702	10.806	10.3	10.753	11.585	10.748	10.981	11.484	11.746	11.141		11.527	10.874	10.425	10.346	10.965	10.151	10.049	10.611	10.888	10.712	11.594	11.344	10.747	10.425	9.7279	8.2493	10.472	9.0561	9.0891	8.1026
31	Not Diurnal		LOC_Os03g02670	12.427	12.518	10.599	10.761	11.503	12.284	13.406	12.479	13.175	13.351	12.527	12.273	12.061	13.032	12.11	12.354	13.695	12.662	12.499	12.382	13.089	13.639	13.583	13.519	12.465		12.408	11.947	11.445	11.366	14.167	11.872	11.901	12.181	12.946	13.385	13.635	12.995	11.914	11.703	10.898	10.574	12.925	11.46	11.89	11.586
32	Not Diurnal		LOC_Os03g03600	10.279	12.669	11.303	11.232	10.615	11.218	12.389	9.8674	11.045	12.099	8.3082	9.6643	9.2751	12.6	12.027	12.016	11.817	10.336	10.549	10.253	10.431	10.68	11.126	11.074	10.477		11.308	9.1424	8.659	9.4824	12.217	7.996	7.3943	8.3493	9.3768	10.118	9.9179	11.484	8.6565	9.1909	8.0573	7.0329	10.578	7.6685	9.1354	8.5091
33	Not Diurnal		LOC_Os03g03724	9.1469	8.5839	8.9346	9.0209	8.9685	8.2128	7.8382	8.2985	8.2923	7.5521	9.3169	8.8494	8.691	7.8578	7.8057	7.9079	7.7846	7.785	9.0289	8.0972	8.1254	7.9487	8.5477	8.1093	7.9046		10.112	9.167	9.6683	8.8186	8.5178	8.8193	7.8329	8.6886	8.2368	8.8202	9.841	9.931	9.4062	10.259	11.397	9.2322	10.293	8.021	8.2571	8.3341
34	Not Diurnal		LOC_Os03g08250	11.384	12.026	11.508	11.763	10.645	10.828	10.477	10.645	11.949	12.703	12.589	11.986	11.661	12.197	12.04	12.428	12.041	10.711	11.334	11.486	11.461	12.826	12.787	12.569	11.654		12.991	12.241	12.256	11.859	11.628	10.863	10.881	11.145	11.667	12.253	13.345	12.367	12.257	12.243	11.554	10.87	11.731	10.239	10.396	10.274
35	Not Diurnal		LOC_Os03g15460	15.004	14.974	15.186	15.314	15.664	16.01	15.724	14.731	14.237	14.011	13.015	14.438	14.507	15.444	15.143	15.2	14.608	15.856	15.692	15.909	14.99	14.258	14.246	15.197	15.048		15.204	15.267	14.892	15.254	15.618	15.388	14.918	15.551	14.88	13.779	14.705	15.174	14.832	15.061	14.973	14.416	15.183	13.962	14.144	12.354
36	Not Diurnal		LOC_Os03g18600	10.753	10.719	9.7853	9.6606	8.1838	8.589	9.9634	11.309	9.4324	10.051	11.468	11.709	11.065	9.9891	9.4825	9.5387	11.615	9.0683	11.244	9.8034	9.5441	10.626	10.327	10.301	9.7176		10.729	9.7959	9.5902	9.5143	9.9275	9.8845	11.063	10.5	10.346	11.209	10.133	10.663	10.672	9.8176	9.5154	9.7608	9.5983	10.536	12.304	12.614
37	Not Diurnal		LOC_Os03g18740	10.942	12.22	11.328	11.336	10.613	11.192	11.94	11.054	10.67	12.557	11.815	11.176	10.936	12.324	11.753	11.734	12.841	11.551	11.554	11.171	10.955	10.649	12.762	12.033	11.772		13.084	10.998	10.542	11.797	12.865	10.24	10.793	10.504	11.053	11.028	11.157	12.094	11.175	12.434	12.378	11.361	12.858	11.371	12.216	12.382
38	Not Diurnal		LOC_Os03g19220	11.309	11.449	11.419	12.012	11.478	12.042	11.461	11.042	11.059	11.624	10.321	10.998	11.415	11.672	11.808	11.86	11.925	11.081	11.696	10.124	10.831	11.336	11.602	11.353	11.396		10.942	11.523	11.66	11.881	12.784	10.352	10.627	10.336	11.283	10.962	11.231	10.874	11.414	11.195	11.956	11.955	11.118	10.446	10.266	10.484
39	Not Diurnal		LOC_Os03g26930	11.98	12.36	11.824	11.671	10.188	10.203	9.7483	8.9453	8.8094	9.5216	7.9124	10.709	12.512	12.366	13.022	13.33	12.01	10.647	9.2523	8.5346	8.9675	10.159	10.809	12.763	12.619		12.879	13.044	12.851	12.202	10.713	9.2264	7.8184	8.1044	8.8057	8.7445	9.4873	12.421	12.837	12.212	10.397	9.0412	8.7322	7.6853	7.5103	6.7895
40	Not Diurnal		LOC_Os03g40670	8.5141	10.294	9.9282	10.248	8.8596	10.078	9.8289	8.6026	9.3328	10.054	8.6133	7.861	8.5461	10.748	10.593	11.119	11.287	10.477	9.6252	9.8008	9.252	9.7076	10.242	10.189	9.3383		11.242	10.269	10.07	10.747	11.294	9.7757	8.8	9.1437	9.5721	10.013	9.6403	10.35	9.5846	10.586	9.4664	8.6069	9.4573	8.669	9.112	9.2113
41	Not Diurnal		LOC_Os03g40830	12.111	12.425	11.876	10.43	11.297	10.981	12.074	12.006	12.386	12.532	12.306	12.264	12.09	12.431	11.483	11.387	12.212	11.591	11.399	12.062	12.198	12.341	12.705	12.267	11.904		12.401	11.707	10.989	10.728	11.93	10.932	11.125	11.623	12.054	12.322	12.767	12.634	12.039	11.968	10.976	9.8363	11.455	10.799	10.716	10.165
42	Not Diurnal		LOC_Os03g56270	11.06	12.67	11.379	11.486	10.666	11.222	12.203	9.5294	8.9402	10.693	8.0818	10.439	11.036	12.966	12.741	12.355	12.63	11.466	9.9933	10.366	9.5681	8.7976	9.8714	11.239	11.445		11.938	11.56	10.933	11.419	11.823	9.3894	8.9605	9.6545	9.2184	8.678	8.5684	11.408	11.446	10.768	11.187	10.492	11.512	10.594	10.247	8.5646
43	Not Diurnal		LOC_Os03g62780	14.553	14.489	13.974	14.078	13.849	14.22	14.393	14.404	14.534	14.486	14.505	14.776	14.648	14.349	14.156	13.847	13.779	13.909	14.163	14.218	14.553	14.657	14.637	14.645	14.582		14.422	14.256	13.849	13.528	13.778	13.377	13.423	14.051	14.331	14.428	14.46	14.556	14.507	14.235	13.957	13.61	14.183	14.01	13.926	13.629
44	Not Diurnal		LOC_Os04g01140	7.9123	11.722	8.7635	9.2106	8.4383	9.2334	10.799	8.4256	8.8189	10.501	8.0075	8.0528	7.7089	11.719	9.8565	10.145	11.414	8.7843	8.7784	8.7021	8.5049	8.9853	9.2715	9.086	8.6491		10.067	8.2492	8.4205	8.6735	11.983	8.156	8.3009	8.6341	8.7891	9.0439	9.5005	10.72	8.6549	8.9412	8.0573	8.0264	8.5687	7.938	8.184	7.7434
45	Not Diurnal		LOC_Os04g24110	11.855	13.087	11.823	10.378	10.373	10.617	13.056	11.406	11.98	12.754	12.124	11.178	11.059	13.678	12.201	11.932	12.885	10.702	11.367	11.826	11.386	11.448	12.662	12.266	12.011		12.71	11.308	10.754	9.9729	12.833	9.4733	10.055	11.238	11.832	11.745	12.688	12.353	11.364	10.723	9.5933	7.9321	11.739	10.298	11.145	10.491
46	Not Diurnal		LOC_Os04g29550	8.9044	9.6443	10.322	10.535	10.148	10.292	9.2169	10.015	9.2293	8.6202	9.4027	9.9348	9.5382	10.038	9.2751	9.5734	9.5058	10.003	9.9199	9.6803	8.8383	8.7976	8.6742	8.8793	9.0621		10.695	10.157	9.8049	10.609	11.001	10.141	10.416	10.222	10.011	9.9375	10.478	10.664	10.989	11.667	11.213	10.989	10.749	10.073	10.944	10.648
47	Not Diurnal		LOC_Os04g32800	7.9588	10.873	8.3364	8.8025	8.4534	9.5941	10.718	8.7127	9.1078	9.8533	7.8948	7.7292	7.6992	10.532	9.14	9.6011	10.246	9.5677	9.2799	9.691	9.2908	9.2483	9.6645	8.695	8.4071		10.576	8.6291	8.1059	9.2094	11.23	9.4126	8.3561	9.4126	9.6054	10.082	10.409	10.959	8.9497	9.2306	9.2663	8.3766	10.347	8.7378	10.122	9.1805
48	Not Diurnal		LOC_Os04g32850	11.443	16.377	13.17	13.426	12.937	14.437	16.666	13.467	13.653	14.561	10.307	11.782	11.102	16.05	14.74	15.044	16.914	15.395	15.243	15.055	13.483	13.193	13.838	12.861	12.77		14.777	12.461	11.645	13.737	16.51	13.271	13.017	13.991	13.85	13.938	12.611	14.572	13.287	13.719	14.316	13.334	15.487	13.756	15.561	14.653
49	Not Diurnal		LOC_Os04g33660	12.975	12.471	11.798	11.539	11.008	12.785	12.616	12.857	13.155	13.381	12.171	13.141	12.737	12.728	12.561	12.612	11.811	12.565	12.423	13.161	13.448	13.572	13.469	13.482	13.147		13.229	13.123	12.532	12.102	12.123	12.154	12.258	13.101	13.323	13.302	13.819	13.79	13.727	13.298	12.719	11.644	12.502	12.358	11.919	10.495
50	Not Diurnal		LOC_Os04g33990	8.4275	9.3708	9.7383	9.7216	9.6918	9.5365	9.9348	9.8368	10.192	9.8817	8.5943	7.9201	8.2643	9.7968	10.01	10.266	10.353	9.6216	9.4737	9.7782	9.9167	9.9114	8.8428	8.5263	9.0193		9.7296	9.7425	9.5002	10.574	10.125	9.7431	9.978	10.244	10.202	9.8761	8.7826	9.689	9.6929	9.5392	9.3867	9.8395	9.6395	9.6095	9.6724	8.7526
51	Not Diurnal		LOC_Os04g39880	11.047	11.13	11.849	11.296	11.31	10.889	11.213	10.989	11.28	12.093	10.747	11.356	10.719	10.685	11.32	11.103	10.503	10.737	10.605	10.846	10.948	11.128	11.649	10.663	10.242		10.532	9.7218	9.6255	10.503	11.315	10.006	9.8302	9.992	10.584	11.308	10.816	11.258	10.932	11.204	12.534	12.548	12.352	10.942	11.361	11.916
52	Not Diurnal		LOC_Os04g40530	13.771	12.966	13.295	13.276	13.732	14.04	13.873	13.898	13.565	12.952	13.042	12.817	13.239	13.655	13.833	13.842	13.658	13.99	13.337	13.979	13.561	13.48	13.038	13.479	13.168		13.214	13.453	13.354	13.37	13.779	13.561	13.865	13.929	13.48	12.856	12.845	12.922	12.717	12.574	11.928	12.703	13.382	13.809	13.325	11.962
53	Not Diurnal		LOC_Os04g46440	10.453	11.862	10.322	9.6809	8.7937	8.8879	9.4609	7.8688	8.7644	9.51	7.7313	9.6141	10.559	11.435	10.795	11.133	10.129	8.9004	8.548	8.9477	8.4821	7.9839	9.8238	11.136	11.179		11.175	10.321	10.31	10.081	10.208	8.3337	7.5873	7.7041	8.3712	8.1068	8.691	9.5442	9.6762	8.9265	9.034	8.0689	9.1928	7.3532	8.0599	6.9508
54	Not Diurnal		LOC_Os04g48130	10.43	11.422	10.392	9.6958	9.3118	9.0124	10.19	10.051	10.048	10.489	9.6645	9.9683	10.337	11.263	10.467	10.365	10.883	9.4141	10.701	10.063	9.8419	10.215	11.093	11.018	10.38		11.583	10.577	9.8071	9.8101	10.697	9.2778	10.176	9.8563	10.105	10.968	10.678	10.706	10.546	10.751	10.735	9.712	10.296	9.6519	11.382	12.392
55	Not Diurnal		LOC_Os05g04170	9.8824	10.965	11.676	10.998	11.121	11.057	11.395	12.031	11.368	10.345	11.266	11.069	10.909	11.465	11.238	11.279	10.688	11.251	11.862	11.64	10.894	10.708	10.512	9.9579	10.655		10.973	11.194	11.076	11.452	11.336	11.476	11.801	11.629	11.486	11.122	11.226	11.038	11.5	11.887	11.729	11.335	11.859	11.693	11.605	11.165
56	Not Diurnal		LOC_Os05g04380	10.616	12.805	12.09	11.499	10.988	11.281	12.293	10.186	11.397	12.452	8.6053	9.7154	9.895	12.937	12.211	12.369	12.279	11.388	10.79	11.479	11.057	11.282	11.521	11.852	10.848		12.27	9.8302	8.7075	10.315	12.682	8.8564	8.198	9.0513	9.8328	10.717	10.257	11.8	9.2159	9.8452	8.5522	6.9906	10.91	8.3009	10.27	10.034
57	Not Diurnal		LOC_Os05g08370	11.223	13.195	12.334	11.25	11.088	10.604	12.198	9.8753	10.856	12.686	9.5462	9.6156	9.6048	13.013	12.382	12.358	12.92	11.034	10.145	10.636	10.431	10.982	11.752	12.607	11.209		12.562	9.9819	9.8934	10.71	12.296	9.785	9.284	9.2752	10.09	10.746	10.912	11.909	9.4526	9.6727	8.8635	8.4665	11.069	8.8305	9.6657	9.2273
58	Not Diurnal		LOC_Os05g08554	11.25	12.217	12.296	11.811	11.978	12.241	13.381	12.652	12.632	12.535	11.58	11.471	10.861	12.697	12.315	12.37	12.89	12.399	14.017	12.966	12.412	12.326	12.716	11.568	11.432		12.113	11.036	10.856	11.676	13.347	11.457	11.684	12.217	12.82	12.502	12.326	12.34	11.682	12.22	12.906	11.403	13.701	11.81	12.501	12.109
59	Not Diurnal		LOC_Os05g08640	11.836	12.446	12.142	11.522	11.375	12.172	12.139	11.787	12.188	12.786	12.641	11.27	11.557	13.069	12.323	12.148	12.248	11.28	12.637	12.106	11.954	11.723	12.122	12.068	12.204		13.271	12.217	11.788	11.921	12.84	11.483	12.379	11.916	12.237	12.034	12.886	12.649	12.643	13.195	13.549	12.376	13.064	11.433	11.391	11.202
60	Not Diurnal		LOC_Os05g39990	10.394	10.617	8.5062	8.8263	9.0057	8.8925	12.34	10.44	9.9027	12.896	10.874	9.2877	10.444	10.435	8.5687	9.4198	10.748	10.126	9.9374	10.522	10.98	10.167	12.54	10.783	8.6491		10.579	7.9787	7.5803	7.7658	10.486	8.3227	6.7713	8.7254	9.5663	10.493	9.7996	10.614	9.1665	7.3392	9.1307	8.7498	10.748	8.2043	9.3073	9.1027
61	Not Diurnal		LOC_Os05g42130	11.172	13.011	12.311	12.187	11.041	10.877	11.272	10.068	11.157	12.256	11.15	11.149	9.6299	13.146	12.474	11.39	11.598	10.699	9.4185	9.6519	9.3162	10.484	12.033	11.3	10.166		11.905	11.21	10.982	11.94	11.638	10.367	9.6243	9.8331	9.6188	10.504	10.861	11.978	10.988	11.983	11.09	10.433	10.435	9.9371	9.4905	9.0891
62	Not Diurnal		LOC_Os05g47540	15.767	15.348	15.949	14.852	15.616	13.655	13.934	12.861	13.395	13.033	14.741	15.659	16.286	15.797	16.246	15.969	15.267	14.337	13.75	13.652	14.078	13.887	14.36	15.244	16.112		15.266	16.116	15.756	15.207	14.505	13.275	12.528	12.82	13.704	13.392	14.178	15.002	16.213	15.935	15.584	14.895	14.68	13.356	12.818	12.059
63	Not Diurnal		LOC_Os06g02780	10.341	13.256	10.026	10.413	9.4108	10.653	12.907	10.675	11.898	12.995	9.2535	9.5141	9.8103	13.413	12.301	11.819	13.149	10.816	10.485	10.596	11.119	11.279	11.8	11.464	10.718		11.455	10.306	8.6883	10.796	13.367	9.7874	9.6503	10.15	11.043	11.476	11.443	11.75	10.184	10.672	9.7187	9.0824	11.918	10.863	11.717	10.291
64	Not Diurnal		LOC_Os06g03890	9.9944	10.737	10.437	11.263	10.665	10.65	10.954	10.198	11.5	11.304	10.57	9.3462	9.0515	10.749	10.716	11.08	10.903	10.766	10.355	11.264	11.158	11.924	10.911	10.716	9.8459		10.684	10.341	10.476	11.113	11.115	10.769	10.579	10.899	10.962	11.07	10.907	10.57	10.294	10.825	10.546	10.445	10.911	9.8698	9.5343	8.5921
65	Not Diurnal		LOC_Os06g04920	15.36	15.005	14.13	13.676	13.492	13.763	15.008	15.049	15.476	15.142	15.216	15.682	15.043	13.905	12.284	11.812	10.838	12.713	15.943	14.542	14.782	15.068	16.175	15.291	14.765		15.543	13.893	11.202	11.647	12.502	10.986	10.77	12.602	13.583	13.444	15.124	15.254	14.649	14.744	14.032	12.389	14.091	10.726	11.487	11.326
66	Not Diurnal		LOC_Os06g08090	8.6279	9.6429	10.262	10.317	9.6944	10.309	10.578	10.063	9.7909	9.9536	8.9581	9.4567	9.0753	9.958	8.9959	9.7178	10.327	10.187	9.8468	9.8608	10.142	10.093	9.9948	9.4321	8.4218		10.16	8.5668	7.9465	10.606	11.391	8.6257	7.931	9.1593	9.8938	9.9523	10.114	10.753	10.532	11.169	12.002	9.7345	11.988	9.5183	10.22	9.5954
67	Not Diurnal		LOC_Os06g16300	11.828	11.958	12.245	11.715	12.309	11.896	11.96	12.15	12.167	12.328	11.772	12.572	12.392	12.574	12.375	12.485	11.095	12.158	11.492	12.197	12.108	12.369	11.907	12.415	12.643		12.59	12.656	12.367	12.433	12.013	12.252	12.103	12.204	12.364	12.367	12.395	12.824	13.084	12.785	12.388	12.539	12.003	11.573	11.821	11.309
68	Not Diurnal		LOC_Os06g20040	9.7933	11.925	10.165	9.2036	8.892	9.24	11.237	8.9034	10.19	12.075	9.144	9.0648	9.1991	12.101	10.92	10.745	10.395	9.7287	9.2523	10.4	9.4957	10.623	11.334	11.317	10.161		11.732	10.293	9.2005	9.5379	10.868	8.71	8.1038	9.1727	10.21	10.963	11.359	11.762	9.6386	9.8661	8.494	7.1841	10.343	7.789	9.4663	9.3524
69	Not Diurnal		LOC_Os06g20150	7.8805	8.4031	9.9156	10.043	11.805	10.5	10.751	12.067	11.841	10.333	11.119	9.4982	9.2685	10.314	9.0103	9.6986	10.214	11.423	12.455	12.534	12.322	11.45	11.421	8.7153	7.8866		8.6152	8.0315	8.9135	9.4606	10.639	12.09	12.903	12.59	12.777	12.807	10.452	9.169	8.9905	9.876	11.697	12.266	12.663	12.944	13.798	14.358
70	Not Diurnal		LOC_Os06g28820	9.6786	10.836	9.5856	8.847	8.5149	9.8034	10.783	9.9654	11.338	11.9	11.541	11.238	10.206	11.085	9.5101	9.1259	9.0884	9.3118	10.867	10.842	10.978	11.836	11.622	10.828	10.307		10.807	9.2338	8.5035	8.183	10.059	8.3692	8.5029	9.6074	11.006	11.441	12.797	11.028	9.8545	9.7691	8.8808	8.0713	9.4467	7.565	8.2329	7.8249
71	Not Diurnal		LOC_Os06g46799	9.866	12.726	11.92	12.022	11.436	11.89	13.263	10.633	11.174	12.339	8.2857	8.9249	8.9889	12.883	12.451	13.082	13.938	12.282	11.749	11.386	10.333	10.439	11.337	10.011	9.1839		10.126	9.5783	10.375	11.595	13.95	10.085	9.7617	9.7703	10.035	10.203	9.3491	10.422	9.7572	10.771	11.3	10.418	13.043	10.065	11.034	10.42
72	Not Diurnal		LOC_Os06g49160	13.77	14.562	13.361	13.555	13.813	14.157	14.753	14.572	14.546	14.901	13.937	14.255	13.815	14.778	14.468	14.378	14.698	14.513	14.141	14.412	14.435	14.708	14.553	14.574	13.791		14.362	13.773	13.444	13.899	14.837	13.632	13.593	14.415	14.664	14.781	14.352	14.532	13.97	13.783	13.456	13.702	14.452	14.412	14.789	14.046
73	Not Diurnal		LOC_Os07g18874	11.539	11.08	11.418	9.5136	8.9598	8.945	9.8377	9.4088	10.32	10.991	11.46	10.862	10.639	11.071	10.32	10.061	9.5455	9.4141	9.4102	10.022	9.6626	10.818	11.603	11.554	11.206		10.986	10.838	10.31	9.6323	9.7106	8.3173	8.8683	9.6349	10.436	10.659	11.956	10.981	10.704	10.062	8.7433	8.0264	8.2267	8.5405	8.6411	7.7797
74	Not Diurnal		LOC_Os07g26150	9.5414	9.6129	10.163	11.981	10.182	13.111	11.237	9.5322	9.981	8.4219	8.4722	8.6713	10.192	11.837	11.692	12.532	12.4	10.783	10.941	9.474	8.5491	8.6035	8.2034	9.8291	10.287		9.778	10.856	10.973	11.953	10.833	10.249	8.6067	9.5568	10.635	7.983	9.024	9.7014	10.082	9.4063	8.231	7.9523	10.901	9.269	8.7225	7.3487
75	Not Diurnal		LOC_Os07g28610	14.341	14.797	14.158	13.925	13.971	14.014	14.558	14.191	14.392	14.665	14.575	15.169	14.703	15.467	14.924	14.834	14.086	14.24	13.675	14.335	14.257	14.711	14.371	15.08	14.472		14.989	14.691	14.205	14.122	14.737	13.526	13.763	14.222	14.364	14.683	14.761	15.098	14.895	14.805	14.639	14.604	14.502	14.686	14.784	14.162
76	Not Diurnal		LOC_Os07g32620	11.559	13.045	12.366	12.111	10.652	12.348	12.628	11.107	11.864	13.113	11.495	11.309	10.652	13.436	11.487	11.367	12.662	11.447	11.149	11.942	11.254	11.919	12.533	12.366	11.701		12.13	10.378	10.128	9.7544	12.876	9.3626	9.5858	10.294	11.173	11.72	12.071	11.752	10.36	9.9584	8.969	8.0911	10.801	8.6798	10.251	9.4542
77	Not Diurnal		LOC_Os07g33350	11.768	13.097	12.728	12.445	12.007	12.289	13.57	13.492	12.732	13.319	13.727	13.219	11.851	13.878	12.514	12.791	13.992	13.015	14.447	13.135	12.881	13.035	12.849	11.424	11.492		13.225	12.219	12.145	12.835	13.407	13.263	13.773	13.5	13.508	13.444	13.377	13.318	13.449	13.652	13.995	13.349	13.938	14.745	14.789	14.787
78	Not Diurnal		LOC_Os07g35560	10.251	9.2181	9.6622	10.318	11.606	9.2032	9.4034	10.979	10.341	11.416	11.136	10.7	11.738	9.3034	10.026	10.367	8.8142	10.589	10.755	10.279	10.691	10.57	10.113	10.372	10.107		10.709	10.977	10.887	10.902	10.565	10.929	11.626	10.926	11.044	12.307	10.093	10.598	11.292	11.191	12.526	13.109	11.905	12.398	12.908	14.455
79	Not Diurnal		LOC_Os07g35810	9.2286	9.8213	9.6497	10.908	9.5587	9.4516	10.191	12.041	11.106	9.969	11.545	10.398	10.174	9.9833	9.1078	8.8551	10.361	9.8721	11.744	11.495	10.895	10.59	12.135	9.8291	8.7777		9.7185	8.965	8.5628	8.5715	10.067	9.9253	12.419	11.912	11.661	12.819	9.9973	10.273	10.545	10.552	10.457	10.546	11.493	12.383	14.394	15.733
80	Not Diurnal		LOC_Os07g38790	11.047	11.136	11.078	9.8624	8.9822	8.1643	9.1023	10.058	10.982	10.775	11.41	10.7	11.092	11.126	11.009	10.47	9.3604	8.5791	8.628	9.5438	10.693	11.487	11.107	11.844	11.739		12.173	11.879	11.621	10.651	8.6745	8.4508	8.7671	9.3269	10.269	10.677	11.538	11.777	12.066	11.258	10.222	8.7315	8.0402	8.1043	7.6692	7.2179
81	Not Diurnal		LOC_Os07g41694	11.139	10.237	8.9758	9.1819	10.007	10.413	10.466	11.209	11.656	11.614	11.406	11.51	10.539	10.113	9.3596	9.1002	10.448	10.706	10.797	10.667	11.08	11.537	12.06	11.822	10.488		10.785	9.6751	8.55	9.0362	9.7655	10.229	9.6746	10.578	10.94	11.155	12.111	11.596	10.516	9.9488	9.2008	9.3114	10.07	10.427	9.9978	9.2219
82	Not Diurnal		LOC_Os07g47990	8.1434	8.8286	9.5267	9.8402	10.698	10.661	10.667	10.656	10.877	11.14	11.654	10.64	9.9101	8.8276	9.1917	9.2187	9.5217	10.778	11.803	11.638	11.885	11.357	10.864	8.5905	8.4545		9.1816	9.5238	9.3681	9.2607	9.8272	11.237	11.725	11.479	11.538	11.992	9.8567	9.2759	10.761	9.5826	10.534	11.431	10.872	10.903	11.989	12.478
83	Not Diurnal		LOC_Os07g48010	8.5456	8.2575	8.3782	8.4705	11.007	8.9694	10.574	10.055	13.324	15.59	10.172	10.228	9.713	8.5393	10.556	9.3156	7.7691	12.105	10.367	10.33	11.915	12.351	11.266	10.704	9.4069		8.2128	12.251	8.3156	8.0193	13.231	10.231	11.807	10.936	12.27	12.324	11.75	12.326	12.973	11.263	10.421	12.487	12.516	11.903	14.337	15.309
84	Not Diurnal		LOC_Os07g48980	14.766	13.993	14.324	13.591	12.503	11.233	11.773	13.021	13.419	13.022	13.695	13.467	14.011	12.479	13.189	13.29	9.4835	11.941	11.365	13.272	14.038	14.55	14.355	14.537	14.887		14.39	14.583	14.397	13.451	10.237	12.133	11.263	12.891	13.214	13.601	13.977	14.383	14.754	14.015	12.495	11.369	9.1237	10.496	10.154	9.0821
85	Not Diurnal		LOC_Os08g06280	13.744	14.994	13.988	14.039	11.638	11.903	12.826	12.33	13.193	14.098	13.141	13.863	13.751	14.953	13.937	13.894	12.643	12.136	11.907	12.958	13.36	13.973	13.736	14.297	14.253		14.796	14.473	14.325	13.681	13.213	11.382	11.316	12.428	13.1	13.838	13.808	14.661	14.814	14.674	13.711	11.711	11.826	10.952	12.014	11.442
86	Not Diurnal		LOC_Os08g06380	12.208	14.127	12.964	11.88	10.666	10.199	12.719	9.6684	11.181	13.591	10.24	10.39	11.065	14.127	13.549	13.422	13.741	11.022	10.323	11.544	10.981	11.63	13.097	13.646	12.747		13.635	11.321	10.735	10.829	12.795	9.1358	8.9654	9.5821	10.718	11.465	12.201	12.622	11.09	10.41	9.5637	9.2765	12.227	9.2621	10.443	9.7598
87	Not Diurnal		LOC_Os08g14760	8.3512	10.914	9.7845	9.7076	8.5006	9.5517	10.529	8.4047	9.3227	10.193	7.9018	7.8788	8.1101	10.85	10.354	10.363	11.172	10.137	9.9324	10.216	9.443	9.5191	10.133	9.4158	8.3424		10.684	8.7503	8.6976	9.4732	11.361	8.893	8.7397	9.5255	9.9019	10.249	10.044	10.365	9.2769	9.5111	9.4168	9.0885	11.15	9.1984	10.328	9.9491
88	Not Diurnal		LOC_Os08g28670	13.33	12.668	13.535	13.328	13.542	13.362	12.77	13.178	12.57	12.044	12.346	13.885	14.183	13.349	13.882	13.968	12.752	12.819	13.628	12.231	12.486	12.786	13.229	13.454	14.217		13.403	14.368	14.623	14.246	12.486	13.454	13.218	12.617	13.049	12.574	13.215	13.708	13.891	14.108	13.625	12.518	11.327	12.208	11.288	10.269
89	Not Diurnal		LOC_Os08g29370	14.046	14.637	14.125	14.137	14.067	14.221	14.368	14.417	14.475	14.598	14.39	14.521	13.964	14.787	14.572	14.358	14.396	14.503	13.956	14.467	14.256	14.555	14.259	14.542	13.768		14.674	14.038	13.851	14.338	14.578	14.138	14.079	14.618	14.45	14.751	14.37	14.835	14.439	14.415	14.203	13.984	14.321	14.616	14.498	13.935
90	Not Diurnal		LOC_Os08g39350	11.984	12.139	12.48	12.322	12.84	12.356	12.505	12.832	12.433	12.01	12.578	12.07	12.069	12.328	12.518	12.398	12.328	12.445	12.51	12.438	12.08	12.058	11.997	11.711	11.873		11.981	11.948	12.147	12.468	12.187	12.72	12.876	12.366	12.316	12.504	11.907	11.822	11.763	12.568	12.532	12.691	12.448	12.951	13.207	13.597
91	Not Diurnal		LOC_Os08g39860	9.1773	10.048	10.228	10.252	9.8629	10.157	10.251	9.245	9.2634	10.417	8.5269	9.1577	9.4597	10.493	10.332	10.483	10.392	9.9109	8.9324	9.419	9.3574	8.9992	9.0946	9.1295	9.4094		9.7803	9.6926	9.7239	9.9875	10.596	9.2195	8.8683	8.8161	8.8892	8.373	8.8775	9.7149	10.168	10.044	10.333	9.2552	9.8851	8.2043	8.5617	7.6516
92	Not Diurnal		LOC_Os08g41320	10.156	10.763	11.53	11.259	10.956	10.897	11.693	10.689	10.556	10.511	9.0714	8.7695	8.9797	11.306	11.045	10.939	12.627	11.378	11.824	11.126	10.635	9.872	9.0593	10.116	10.367		10.612	10.159	9.7642	10.878	12.205	10.131	9.8261	10.594	10.866	10.349	9.6588	10.727	9.8133	10.114	9.9426	9.6448	12.383	10.63	11.249	10.736
93	Not Diurnal		LOC_Os08g42390	12.249	13.904	14.381	14.93	13.824	14.147	13.458	12.009	12.293	12.109	11.174	9.4216	11.139	13.268	13.998	14.505	13.894	13.981	13.384	12.891	12.495	12.773	12.609	13.353	12.929		13.812	13.702	14.196	14.16	13.758	13.176	12.056	12.034	12.077	12.294	11.543	12.651	12.648	13.534	12.409	11.675	11.646	11.671	12.103	12.759
94	Not Diurnal		LOC_Os08g43400	9.362	11.348	10.794	10.341	10.541	10.779	11.681	10.076	10.38	11.582	10.62	9.5593	8.2357	11.497	10.248	10.58	12.139	10.755	10.829	10.759	9.8699	10.192	10.659	10.348	8.7753		10.712	8.3163	8.243	10.141	12.328	10.32	9.7788	10.27	10.647	10.472	10.671	10.457	8.9181	9.7452	9.6153	9.0149	10.854	9.8147	9.5702	8.636
95	Not Diurnal		LOC_Os08g44000	12.859	13.025	11.784	11.741	12.214	12.548	12.806	12.992	13.092	12.865	12.55	12.477	12.354	12.973	13.007	12.627	13.141	12.912	12.454	12.761	12.913	12.984	13.007	13.182	12.549		12.677	11.984	11.779	11.988	12.323	12.28	12.288	12.552	12.693	12.6	12.502	12.847	12.176	11.628	11.066	11.388	12.052	12.783	12.378	11.306
96	Not Diurnal		LOC_Os09g12290	15.716	15.572	15.657	15.658	15.774	15.501	14.926	15.181	14.892	14.906	16.597	16.597	16.897	16.106	16.46	15.679	14.392	14.304	13.146	13.346	14.913	15.122	15.65	15.748	16.51		16.357	16.462	16.212	15.433	14.61	13.273	12.82	13.003	14.037	14.941	15.819	16.409	16.746	16.418	16.091	15.499	14.067	13.953	12.674	12.235
97	Not Diurnal		LOC_Os09g32620	10.221	10.229	9.6649	9.5577	9.9268	9.9285	10.141	10.272	9.9774	11.852	10.327	11.643	10.262	11.45	9.9233	10.951	8.4765	11.074	8.683	11.304	10.126	11.284	9.149	11.087	9.8161		11.047	10.907	10.437	10.32	11.754	10.707	10.912	11.424	11.343	10.884	11.337	10.802	10.889	10.38	10.32	11.169	10.356	9.4147	10.537	9.8501
98	Not Diurnal		LOC_Os10g02040	9.8179	11.661	10.662	10.1	8.0223	10.553	11.879	10.471	11.425	12.07	8.5096	7.9704	8.1431	12.994	12.815	11.872	11.181	11.516	12.124	12.263	10.588	11.892	12.588	11.938	8.8426		13.535	7.9943	6.6695	9.6696	12.756	8.701	8.4182	10.522	11.985	13.048	12.195	12.445	11.4	11.511	12.124	10.06	13.269	11.996	13.352	14.267
99	Not Diurnal		LOC_Os10g05490	7.4174	10.77	8.2197	7.7924	8.29	8.8826	10.588	7.8459	9.1998	10.498	8.5096	7.3642	7.222	10.362	9.371	9.1664	9.2937	8.9144	9.9083	9.8197	8.8564	9.6944	9.505	8.8208	8.6335		10.94	9.0832	8.0595	9.5961	11.925	9.812	8.7942	9.3872	9.9406	10.859	10.75	11.529	9.0282	10.19	9.2663	8.0713	9.3938	8.0773	8.668	8.4678
100	Not Diurnal		LOC_Os10g12050	11.44	11.553	11.519	10.824	9.1896	10.83	11.274	9.7927	10.742	11.619	10.5	9.4679	9.4658	11.734	10.867	10.808	11.372	9.63	9.7793	10.747	10.103	10.322	11.272	11.513	11.155		11.349	10.22	9.4649	9.1583	11.171	8.1848	8.3682	8.8717	9.6699	10.155	11.36	11.294	9.1513	9.0163	7.0811	6.6181	9.3197	7.0618	8.5006	8.0092
101	Not Diurnal		LOC_Os10g28050	12.044	12.072	12.113	12.591	13.198	13.911	13.13	12.597	13.27	13.844	13.106	13.018	12.394	11.746	11.735	11.411	12.281	13.483	12.808	12.388	12.438	12.685	12.981	12.572	11.25		12.406	11.813	11.099	11.993	12.898	13.191	12.973	12.434	12.485	12.45	12.721	12.78	12.573	13.431	13.494	14.298	13.833	13.199	12.487	12.248
102	Not Diurnal		LOC_Os10g34230	12.662	12.852	12.117	11.995	11.202	11.378	11.429	11.273	12.579	12.788	11.728	12.826	12.359	12.951	12.434	12.506	11.172	10.951	10.332	11.243	12.211	13.165	13.217	13.383	12.478		13.223	12.411	12.002	11.361	11.635	10.684	10.431	11.016	11.834	12.687	13.071	13.379	12.865	11.453	10.756	9.7309	10.982	10.23	9.9117	8.9917
103	Not Diurnal		LOC_Os10g38140	12.641	13.309	13.39	12.778	12.115	12.652	13.127	12.224	12.601	13.386	12.603	12.164	12.265	13.646	12.861	12.771	13.424	12.117	12.649	12.852	12.56	12.371	12.899	12.656	12.665		12.939	12.445	12.299	12.133	13.379	11.389	11.365	11.991	12.482	12.51	12.961	12.904	12.489	12.779	12.264	10.955	12.559	11.179	11.892	11.373
104	Not Diurnal		LOC_Os10g40720	12.121	12.975	12.223	10.885	9.4515	10.442	13.418	10.369	11.524	14.139	10.165	9.2151	9.9068	13.03	11.243	11.227	11.13	11.612	10.615	11.737	10.638	11.85	13.078	13.459	10.275		13.259	9.2548	7.663	7.7277	12.26	7.7559	6.9917	9.2114	10.813	11.837	11.919	12.549	9.7306	8.3427	8.1463	7.4667	11.832	8.3652	11.039	10.874
105	Not Diurnal		LOC_Os11g02440	15.463	15.549	15.314	14.475	13.098	14.705	14.902	13.318	14.34	15.289	13.902	13.963	12.731	15.418	14.381	14.076	14.587	13.676	14.118	14.074	12.999	14.348	15.575	15.437	14.722		14.895	12.877	12.141	12.344	14.858	10.753	11.715	12.236	13.775	14.217	15.168	14.717	12.064	12.688	10.042	9.0924	13.466	9.7599	12.225	11.696
106	Not Diurnal		LOC_Os11g07850	12.314	12.487	12.001	11.898	11.724	11.779	12.057	11.774	11.893	12.036	12.19	11.869	12.012	12.091	11.768	11.622	12.005	11.668	11.42	11.665	11.568	11.716	12.129	12.319	11.799		12.117	11.652	11.406	11.689	12.245	11.829	11.892	11.595	11.734	11.935	11.908	11.933	11.843	12.018	12.063	12.066	11.945	12.267	12.169	12.689
107	Not Diurnal		LOC_Os11g14000	11.738	10.611	10.718	10.974	11.147	9.8675	10.315	10.68	9.7036	9.4896	9.313	11.131	11.472	10.63	10.725	10.852	11.172	10.669	10.233	9.6951	9.9998	10.008	10.528	11.256	11.034		11.055	11.443	11.058	11.36	10.612	10.564	10.502	10.239	10.332	9.6045	9.4646	11.551	11.663	10.852	10.515	11.366	10.489	10.411	10.319	10.389
108	Not Diurnal		LOC_Os11g32750	12.723	12.182	12.337	12.752	11.781	12.03	11.741	12.12	12.232	12.437	12.704	12.808	12.726	12.215	11.931	11.838	11.243	11.491	12.37	11.532	11.722	12.626	13.024	12.433	12.261		13.084	12.745	12.315	12.056	11.579	11.538	11.508	11.784	12.268	12.738	13.404	12.99	13.145	13.125	12.533	12.01	11.454	10.787	11.581	12.261
109	Not Diurnal		LOC_Os12g09580	9.4695	10.15	10.126	9.8531	10.378	10.221	10.385	10.401	9.993	9.8064	9.452	9.328	9.5347	10.326	9.913	10.025	10.084	10.133	10.082	10.207	9.9656	9.9545	9.9064	9.7392	9.8248		10.218	9.8285	9.5809	9.7143	10.488	10.059	9.8962	9.992	10.215	10.227	9.8084	10.25	10.304	9.9788	9.9426	9.8036	10.291	10.149	10.638	10.715
110	Not Diurnal		LOC_Os12g18110	12.122	12.356	12.911	12.531	12.352	12.687	12.272	12.065	12.424	12.157	12.043	11.117	12.035	12.267	11.95	12.135	12.27	12.244	13.076	12.515	12.506	12.214	12.446	12.13	12.115		12.283	12.299	12.224	12.642	12.044	12.531	11.525	12.047	12.311	12.21	12.791	12.334	11.567	12.361	11.63	10.99	12.544	11.927	12.117	11.446
1	Not Diurnal		LOC_Os01g02130	8.4588	7.3933	8.1837	8.7407	10.189	8.4084	7.7428	9.612	9.0662	7.6719	10.005	9.6491	10.484	8.204	8.3989	8.5587	7.4389	8.1172	10.302	8.7937	9.0022	8.58	8.493	8.6616	8.7393		9.747	8.9387	9.0682	9.3923	8.626	10.061	9.8485	8.9991	9.6974	9.5273	9.3897	8.575	8.5975	11.106	10.758	10.826	10.062	9.939	9.6463	10.615
2	Not Diurnal		LOC_Os01g16714	9.6066	9.577	9.2486	8.8913	9.8852	7.7117	7.3729	8.8926	8.0282	7.3871	9.9516	8.6557	10.33	9.7687	9.1086	8.8305	8.4051	7.5737	7.8843	8.292	8.0696	8.1849	7.9773	9.1505	9.3095		9.8064	9.857	10.024	8.8448	9.0108	8.9722	9.5211	8.67	8.6896	8.639	8.4484	9.0197	9.5549	8.9839	8.2083	8.6014	7.6714	9.1473	8.3344	8.7465
3	Not Diurnal		LOC_Os01g42790	10.321	8.2314	9.4783	9.2217	11.418	9.3422	8.4741	10.231	10.329	8.966	12.097	12.041	12.891	9.3911	9.6572	9.6625	8.984	9.4753	10.148	9.9449	10.412	10.623	9.8553	11.009	10.646		11.486	10.88	10.991	10.64	9.5194	12.041	11.908	10.632	11.012	11.238	10.952	10.539	10.8	10.337	10.213	10.135	9.8539	10.552	10.494	11.645
4	Not Diurnal		LOC_Os01g62430	8.6809	8.31	8.7862	8.9507	9.2543	8.2645	8.4365	9.4376	9.2399	9.1395	10.283	10.856	10.536	8.2606	8.3227	8.0107	7.6394	8.3568	9.9745	9.058	9.2313	8.7641	9.2077	8.4784	8.6553		11.176	9.3432	9.5545	9.2975	9.1184	10.267	10.792	9.4685	9.747	9.8263	10.415	8.4223	9.1607	11.095	10.561	10.425	9.2394	10.165	10.293	11.99
5	Not Diurnal		LOC_Os01g66510	10.965	10.785	10.964	11.052	10.245	10.808	10.674	10.577	10.712	10.84	11.258	11.075	11.058	10.865	10.479	10.709	10.781	10.418	11.337	10.95	10.937	10.867	11.457	11.304	11.226		11.181	10.817	10.818	10.693	10.598	10.952	10.684	11.078	11.152	11.229	11.729	11.278	10.91	11.204	10.888	10.558	11.407	10.762	11.231	11.595
6	Not Diurnal		LOC_Os02g06270	10.683	10.4	11.339	10.784	11.213	10.782	9.975	10.292	9.6824	8.5196	10.289	10.495	10.881	10.481	10.581	10.451	10.152	10.214	10.315	10.397	10.356	9.2631	9.3981	9.6642	10.664		10.27	10.545	10.67	10.726	10.156	10.874	10.477	10.133	9.7951	9.0148	10.133	10.286	10.411	10.928	10.796	11.004	9.5085	9.923	8.7186	8.0008
7	Not Diurnal		LOC_Os02g12890	9.1076	8.1089	8.5213	8.788	9.7306	9.0214	8.8609	9.9622	10.435	9.5493	8.8436	9.0403	8.5981	9.3445	9.1059	9.1786	6.6733	8.5679	7.8899	10.977	10.026	10.03	7.944	9.2149	8.1751		8.6612	9.1228	9.4667	8.681	7.7623	9.6301	11.293	10.835	10.737	9.8127	9.9737	8.7435	8.3952	7.8335	6.9762	7.487	7.3844	8.3423	8.3805	7.8516
8	Not Diurnal		LOC_Os02g21810	9.8015	9.6861	8.9259	8.9443	9.0412	9.981	10.065	10.176	10.151	10.715	10.456	10.143	9.2288	9.919	8.7676	8.2173	9.1142	9.5564	9.9302	10.532	10.432	10.342	10.431	10.053	10.161		10.498	9.6448	9.6442	9.1005	10.137	10.213	10.779	10.579	10.958	10.426	11.568	10.713	10.461	9.8315	8.5412	8.5178	8.7185	9.5386	9.7303	8.3403
9	Not Diurnal		LOC_Os02g36220	9.3471	10.614	9.4608	9.747	9.4637	10.809	11.092	10.63	10.974	11.552	10.096	10.19	9.7747	10.685	9.7763	9.4799	10.166	10.533	10.839	11.342	10.836	11.187	10.584	10.901	9.6856		10.999	9.8381	9.7614	9.7468	10.714	10.393	10.72	11.099	11.499	11.49	12.068	11.239	10.579	10.57	10.009	9.6981	9.9584	10.362	10.787	9.958
10	Not Diurnal		LOC_Os02g45170	11.165	11.153	9.9942	10.393	10.05	9.1477	9.4211	9.3982	9.013	8.8358	9.5152	10.807	11.829	10.594	10.522	10.757	11.763	9.1325	9.8669	9.212	8.8802	8.5557	9.4078	10.636	10.67		10.192	10.356	10.367	10.216	9.3932	10.016	9.8194	9.2315	9.118	8.7299	9.1865	10.304	10.637	9.4274	10.392	10.613	11.047	10.19	10.237	10.252
11	Not Diurnal		LOC_Os02g45710	10.021	9.8882	10.112	10.279	10.722	10.561	10.057	9.8448	9.4311	9.325	10.534	11.161	10.188	10.003	9.8581	9.5158	9.6702	10.254	9.9462	9.9496	9.8473	9.5637	10.197	9.6809	9.7301		11.359	9.9633	9.5595	10.552	9.5316	10.211	10.145	9.6779	9.6154	9.6381	9.6757	9.6513	10.255	9.7249	10.303	9.7898	10.142	9.8046	9.5302	9.9675
12	Not Diurnal		LOC_Os02g46839	9.9107	9.5466	10.137	9.5942	10.557	10.261	10.304	10.785	10.585	9.8925	10.475	10.074	10.14	10.057	10.083	9.9304	10.783	10.791	10.921	10.532	10.41	10.206	10.214	9.7116	9.8145		9.9416	10.113	10.56	10.279	10.404	10.865	11.064	10.977	10.7	10.422	10.282	10.018	10.233	10.501	10.419	10.587	10.497	11.177	10.848	11.045
13	Not Diurnal		LOC_Os03g03200	10.152	10.314	10.184	10.691	9.6992	9.7838	9.3445	9.3722	9.6793	9.9564	10.031	10.712	10.577	10.594	10.066	9.8153	9.6702	8.7731	8.9491	9.2404	9.478	9.9488	9.852	10.018	10.446		10.878	10.52	10.379	10.113	9.8926	9.6674	9.5968	9.2389	9.4275	10.042	10.307	10.282	10.621	11.988	11.501	11.459	10.437	10.164	9.8825	10.251
14	Not Diurnal		LOC_Os03g06220	11.494	10.807	10.722	10.521	10.276	10.349	10.272	10.604	10.566	10.674	11.036	10.741	11.285	10.904	10.998	10.702	10.279	9.9636	10.357	10.213	10.63	10.64	10.743	11.187	11.544		11.017	11.104	10.931	10.421	10.055	10.396	10.348	10.331	10.529	10.572	10.759	11.015	11.092	11.004	10.757	10.57	10.363	10.553	10.963	11.543
15	Not Diurnal		LOC_Os03g13050	7.5298	6.9363	7.204	7.5592	9.1635	10.771	8.6025	9.5703	11.241	10.68	12.249	11.307	10.181	9.1103	7.8289	6.92	7.2986	6.7106	7.175	8.7686	9.7529	11.214	11.644	8.5439	7.2395		9.0947	7.6222	7.3124	6.5855	6.7519	6.9742	8.1691	8.9508	10.241	10.575	12.57	9.3084	9.2526	8.6449	6.6532	7.1038	6.9252	6.8859	6.4969	6.4358
16	Not Diurnal		LOC_Os03g22634	7.5087	8.5523	6.6825	6.5487	7.0765	7.9772	9.4655	9.1253	10.566	12.014	9.8486	9.2372	7.8985	9.6256	7.4263	6.9807	8.0874	7.0774	9.003	9.4782	10.253	10.933	10.67	9.3434	8.6366		9.0472	8.3098	7.349	7.3117	7.6124	7.9399	9.7927	9.3254	10.619	10.512	11.594	10.283	9	8.3844	7.1885	6.7386	7.7222	7.8381	8.2549	7.1571
17	Not Diurnal		LOC_Os03g40070	9.4212	8.7236	8.407	8.1924	8.4673	8.4895	8.1761	8.2562	8.8532	9.0217	9.1345	8.6007	9.3482	9.5878	8.7823	8.7742	8.7405	7.6831	8.998	8.5141	8.6223	9.0023	10.109	9.4263	8.9685		9.0087	8.9998	9.0799	8.4905	8.3467	8.4144	8.2856	8.0797	8.4849	8.6932	9.2088	9.0844	8.6238	8.9302	8.0044	7.7134	8.1968	7.6014	7.9193	7.7854
18	Not Diurnal		LOC_Os03g60810	8.8799	9.1393	8.4626	7.852	8.4503	8.0003	8.3128	8.2422	8.1302	8.3444	9.3409	8.7667	9.0049	9.1052	8.654	8.6464	8.2856	8.0243	8.0056	8.6437	8.3279	8.122	8.8993	9.0827	9.1799		9.6022	9.1535	9.0537	8.2722	8.983	8.8728	8.9881	8.6905	8.6986	8.5631	9.844	8.9436	9.1581	9.4652	9.6635	9.3911	8.9106	8.8918	9.2363	9.6881
19	Not Diurnal		LOC_Os04g15920	8.7622	9.4748	8.8128	7.9568	7.392	7.7995	8.0468	7.187	7.6977	9.5216	8.6857	8.1642	9.2173	10.21	10.446	9.0834	8.3733	7.785	8.0948	8.0759	8.6288	8.8767	9.3485	9.749	9.9661		10.817	9.8214	8.989	8.3638	11.697	8.1393	9.9686	7.8958	9.0421	8.5405	10.825	9.8667	9.942	9.3885	9.8832	7.7594	8.0446	8.8284	8.2803	8.4073
20	Not Diurnal		LOC_Os04g24220	8.4002	8.7195	9.0579	9.1946	9.403	8.4372	8.1159	8.4	7.9941	7.744	9.185	7.7733	9.2084	8.784	8.6336	8.9128	9.183	8.3402	8.9701	8.4334	7.9639	7.4127	8.248	7.7136	8.1711		8.8416	8.6091	8.9061	9.2607	8.8675	9.1976	9.1401	8.5729	8.71	8.8791	8.2038	8.3591	8.5798	9.7038	10.633	10.327	9.7929	9.3162	9.9931	10.672
21	Not Diurnal		LOC_Os04g37550	9.3679	11.691	9.7498	9.2915	9.1858	9.4412	10.995	8.9589	10.104	11.066	8.4851	8.5583	8.9639	12.085	10.789	10.707	11.245	9.9203	9.7117	10.078	9.4683	10.114	10.553	10.89	9.5911		11.155	9.2548	8.4431	9.607	11.213	8.4423	8.2513	8.9103	9.537	10.032	10.291	10.881	9.2365	10.183	9.4253	9.3759	11.057	8.7226	9.6584	8.9475
22	Not Diurnal		LOC_Os04g39320	9.6395	7.4957	10.021	9.5597	10.94	8.0154	7.7683	8.7594	8.1127	7.2899	10.604	9.121	10.692	7.6678	7.1165	7.6144	7.3465	7.3654	9.2037	8.5141	8.4785	8.6882	8.2242	8.5714	9.4466		7.3382	9.3432	9.7068	8.1981	8.5936	9.1949	9.5311	8.5547	8.7316	9.3328	9.143	7.7586	8.6942	9.0453	8.845	8.9996	7.6066	9.047	9.399	10.041
23	Not Diurnal		LOC_Os04g40410	8.9206	7.8439	8.142	8.2412	7.9671	8.1361	8.4761	8.8846	9.7659	9.4629	9.393	9.1577	9.3905	8.7169	8.6628	7.8353	7.0846	8.2439	8.8426	8.7043	9.464	9.5043	9.7487	9.4571	8.9469		8.7869	9.9809	9.3033	7.9899	7.5678	8.9908	8.8564	9.671	9.535	9.7013	10.009	9.6574	10.136	9.4311	8.7785	8.4319	8.2763	8.5146	9.6952	10.316
24	Not Diurnal		LOC_Os04g41860	10.532	10.517	10.055	10.932	9.983	10.841	9.8131	9.9489	9.7639	10.111	9.7663	10.093	10.268	10.308	9.7089	9.9865	9.7045	9.7446	10.801	9.9416	10.059	9.9008	10.536	10.333	10.555		10.094	10.078	10.34	10.044	10.08	9.8765	9.3603	9.7643	9.8176	9.8295	10.226	10.211	10.196	10.234	10.236	9.9341	10.387	9.9591	9.7324	9.8226
25	Not Diurnal		LOC_Os04g44320	8.7549	7.7028	8.5987	7.8755	9.02	8.3672	8.6923	9.154	9.1829	8.805	10.199	9.2956	10.042	8.617	8.7823	8.3004	8.2782	8.5633	8.9905	9.5047	9.4161	9.3348	9.488	8.9017	9.3188		9.3969	9.8055	9.6461	8.7692	9.0791	9.4629	9.8169	9.4082	9.6851	9.6452	9.7522	9.3469	10.033	10.256	10.691	10.598	10.199	10.309	10.139	10.281
26	Not Diurnal		LOC_Os04g53860	8.0018	8.9743	10.381	11.653	10.26	11.169	10.344	9.3893	8.7757	8.3606	8.3663	7.8982	8.792	9.1596	9.8208	10.284	10.332	11.191	11.019	9.9214	9.2794	8.6843	8.4177	7.5303	9.1653		9.2469	10.305	11.139	11.13	10.744	11.543	10.945	10.124	9.5553	9.4022	8.8775	8.2521	9.521	11.59	11.842	11.96	11.446	11.033	10.796	11.335
27	Not Diurnal		LOC_Os04g55150	10.078	10.408	10.573	11.122	11.257	11.434	10.548	10.804	10.511	10.25	10.501	10.602	10.321	10.564	10.552	10.875	10.816	11.037	10.619	10.564	10.389	10.431	9.9964	9.961	10.308		10.463	10.691	10.615	11.013	11.02	11.46	11.049	10.64	10.581	10.649	10.269	10.367	10.573	10.75	10.893	11.37	11.088	11.04	11.11	10.995
28	Not Diurnal		LOC_Os04g55710	6.5866	6.8582	6.8665	6.3244	6.5287	6.7014	6.9064	7.5631	7.0356	7.1704	7.0012	6.8604	7.189	8.5047	6.7519	6.5834	7.4389	6.4855	6.8114	6.9688	6.5649	7.1288	6.802	6.6531	6.6549		6.8995	6.6471	6.4769	7.096	6.4989	7.4093	8.5628	6.9532	6.9395	9.9132	7.5161	6.9441	6.9604	6.6372	6.4331	6.7126	6.9817	6.9459	7.8218	6.3181
29	Not Diurnal		LOC_Os05g48210	8.3893	9.8301	9.2768	9.868	10.088	10.068	10.118	9.3301	9.4179	9.4993	9.109	9.2662	10.384	10.025	9.6486	10.044	10.033	9.2963	10.885	9.4733	9.3384	9.0477	9.6592	8.8113	9.2053		10.374	9.857	10.071	10.333	10.784	10.57	10.484	9.6639	10.114	9.987	9.1933	10.007	9.548	10.72	10.903	11.008	11.102	10.168	10.527	11.303
30	Not Diurnal		LOC_Os05g50100	10.485	10.075	10.161	10.608	10.629	10.702	10.118	10.355	10.532	11.098	10.981	11.13	10.933	9.8621	9.7786	9.6196	8.8866	9.2014	9.7959	10.297	10.784	10.406	11.164	10.625	10.319		10.808	10.382	10.507	9.6199	11.717	9.8419	10.488	10.286	10.819	10.833	11.93	10.57	10.8	12.17	12.18	12.489	10.906	10.17	10.233	10.193
31	Not Diurnal		LOC_Os07g03880	10.116	8.9445	10.355	9.4707	9.0662	9.4592	8.9983	9.4546	9.6085	9.6355	10.451	9.393	9.2288	8.9309	9.0757	9.1545	8.7189	8.8012	9.4597	9.665	9.4515	9.3742	9.4398	10.087	10.202		9.4557	10.03	9.796	9.8631	9.0923	9.5239	9.2095	9.3872	9.6333	9.7489	10.905	9.9851	9.4828	9.7524	9.6777	9.0029	7.8685	8.1231	7.7222	6.9462
32	Not Diurnal		LOC_Os07g35690	10.489	10.367	11.019	10.746	10.663	10.288	9.8613	9.5514	8.8726	8.8321	10.632	10.354	10.835	10.485	10.405	10.456	9.8608	10.317	10.921	9.9138	9.0866	8.335	9.2173	10.514	10.74		10.517	10.505	10.616	10.923	10.2	11.013	10.525	10.063	9.6322	9.259	9.5438	10.135	10.878	11.034	11.973	12.048	11.826	10.666	10.212	10.267
33	Not Diurnal		LOC_Os08g38092	8.2024	8.6786	7.677	7.7348	7.3274	7.788	8.1373	7.8967	7.9378	8.4312	8.2143	8.3133	8.5706	9.7673	8.7227	8.6286	8.3335	7.714	8.4484	8.1861	8.1336	8.3712	8.6351	9.1848	9.5244		10.122	10.111	9.5961	8.9412	8.6772	8.6132	9.193	8.7764	8.8309	9.1852	9.8567	9.954	9.9079	10.101	9.3383	9.0129	8.7123	8.7531	9.6111	9.6438
34	Not Diurnal		LOC_Os08g39850	8.7426	8.2679	8.2761	8.3096	9.6643	8.3022	7.9881	9.2475	9.4614	9.5666	9.64	9.4404	9.1182	7.6851	8.0299	7.4557	7.1929	8.291	7.5448	8.7625	9.2376	8.7789	8.0107	8.0478	7.6996		8.2664	8.1586	8.4677	8.24	9.1831	9.4354	9.864	9.2693	9.209	9.0639	8.6704	7.941	8.7386	8.8004	8.6804	9.9332	8.3011	9.6114	9.8988	10.202
35	Not Diurnal		LOC_Os09g26144	8.8581	8.5283	8.2882	9.2955	9.229	9.158	8.5561	8.6829	9.2592	9.1847	9.8758	9.3544	10.073	9.2422	8.7362	8.6342	8.4367	8.2728	9.0366	8.8137	8.9186	9.2919	9.5898	9.0958	9.5152		8.9398	9.2304	8.9942	8.5789	8.6846	8.6553	8.8636	8.9093	9.2251	9.3595	9.5648	9.0416	9.2501	9.6049	9.5326	9.7814	9.0767	8.99	9.3284	10.177
36	Not Diurnal		LOC_Os09g27830	9.7401	9.621	10.081	10.355	10.34	10.61	9.7201	9.9496	9.6678	10.328	10.382	10.82	11.151	11.014	11.218	10.78	9.589	10.209	10.584	9.9329	9.75	9.4525	9.0946	9.9078	10.511		10.362	10.848	10.691	10.457	9.8975	11.385	11.927	10.457	10.011	9.8444	9.5361	10.451	10.772	10.936	11.088	11.861	11.145	11.876	11.215	11.082
37	Not Diurnal		LOC_Os10g33140	8.4129	7.8788	8.6851	8.7935	10.55	9.5329	8.9499	9.9203	9.6116	8.9991	10.304	9.5024	10.107	8.3447	8.4878	8.4158	8.1916	9.2783	9.7844	9.9307	9.7983	9.3985	8.8479	8.5324	8.6428		9.3395	9.2957	9.2851	9.1881	9.2089	10.755	10.805	10.027	10.203	10.308	9.6757	9.284	9.537	10.428	10.582	10.965	10.103	10.2	10.559	11.191
38	Not Diurnal		LOC_Os10g41999	8.685	8.2884	8.8985	9.3616	9.9656	7.9555	8.2297	9.3967	10.605	11.439	9.5511	10.072	9.2559	8.1739	8.994	8.8697	6.7544	8.2051	11.422	9.086	9.5363	9.2631	9.2715	9.8209	9.5579		8.64	10.503	9.6337	8.8448	9.7538	10.363	10.243	9.7671	10.037	11.141	10.845	9.9042	11.821	10.403	10.854	10.648	10.07	9.5109	9.3479	9.4233
39	Not Diurnal		LOC_Os11g02424	10.725	10.519	11.635	11.633	11.35	11.22	10.604	9.7669	9.0167	9.405	10.288	9.6933	10.016	11.068	11.312	11.184	11.077	11.092	10.599	9.7045	9.2821	8.8131	8.6686	9.5947	10.172		10.444	10.842	11.06	11.811	10.951	10.037	9.898	9.779	9.2521	9.2768	9.1808	10.594	10.602	10.912	10.683	10.741	10.663	10.301	10.674	10.615
40	Not Diurnal		LOC_Os11g03600	7.5521	7.6584	7.65	7.3074	8.1131	7.1865	7.5524	8.2739	7.9413	7.4033	8.2857	8.8323	8.9626	7.9423	8.184	7.9946	7.2764	7.6944	8.329	7.9152	7.7829	7.2419	7.5422	7.2888	8.2538		8.9733	8.5565	8.55	8.5182	7.7691	9.0378	9.453	8.4782	8.7797	8.7348	7.8573	7.7737	8.6832	8.391	8.9193	9.0278	8.9764	9.1212	10.068	11.162
41	Not Diurnal		LOC_Os11g06780	8.2947	9.0684	9.2804	10.392	10.887	10.408	9.8087	10.137	9.5822	8.664	9.9544	9.1408	9.6796	9.1439	9.1744	9.4873	10.187	10.201	10.068	9.8559	9.5396	8.7641	8.5804	8.0631	8.1167		9.679	9.1034	9.5312	10.367	10.727	11.108	10.974	10.171	10.066	10.102	9.1482	9.0844	9.1413	11.232	10.877	11.482	11.153	11.107	11.349	12.166
42	Not Diurnal		LOC_Os12g09580	10.83	11.686	11.316	11.49	11.674	11.81	11.896	11.646	11.324	11.024	10.628	10.514	10.899	11.615	11.2	11.207	11.321	11.394	11.317	11.544	11.485	10.997	11.001	10.746	11.261		11.472	11.076	10.725	10.959	11.746	11.225	11.127	11.177	11.341	11.325	10.887	11.291	11.509	11.112	11.166	10.9	11.625	11.096	11.84	12.04
43	Not Diurnal		LOC_Os12g24320	7.8664	7.5076	8.3761	8.3138	9.7182	7.8878	7.1215	9.0084	7.7846	6.7988	9.0618	8.03	9.2882	6.943	7.5554	8.1342	6.9165	7.9661	8.3609	8.5367	8.3469	7.7337	6.9267	7.3487	7.8981		8.3257	8.6015	8.8919	8.9009	8.1916	9.112	9.3809	8.7831	8.6575	8.4608	7.3949	7.4878	7.7933	8.9797	9.849	11.506	9.6109	10.15	9.3318	9.3721
1	Not Diurnal		LOC_Os01g01302	14.031	14.3	13.912	14.267	14.097	14.556	14.584	14.3	14.305	14.494	13.827	14.258	13.956	14.751	14.347	14.769	14.456	14.707	14.931	14.856	14.517	14.579	14.307	14.368	14.236		14.021	14.175	14.223	14.513	14.949	14.666	14.491	14.831	14.76	14.497	14.51	14.164	14.08	14.28	14.304	14.182	14.887	14.094	14.53	14.318
2	Not Diurnal		LOC_Os01g02560	6.7773	6.7002	6.5756	6.3244	7.5233	6.639	6.3933	7.0115	6.5163	6.3022	7.9982	7.0153	7.0132	6.3418	6.3902	6.2156	6.2581	6.5899	7.3154	6.9967	7.3184	6.8864	6.4534	6.3137	6.806		6.2815	6.4836	6.6125	6.7647	6.26	8.0804	8.5537	6.9725	7.6679	6.8869	6.7288	6.3307	6.7344	6.7886	7.1626	7.5003	6.7245	8.0059	6.6297	6.7162
3	Not Diurnal		LOC_Os01g02900	8.1464	10.322	8.9801	8.7738	8.7011	8.2694	9.4052	8.0301	7.8159	9.3369	7.8879	7.8004	8.331	10.249	9.7919	9.787	9.4787	8.4459	7.6571	8.2443	7.6083	7.6177	8.248	9.005	7.9247		9.7157	7.7745	7.7061	8.4673	10.016	8.4619	8.1232	7.812	7.7562	8.4084	7.8163	9.2894	8.043	8.9025	8.7862	9.2538	9.503	9.4542	9.2892	10.148
4	Not Diurnal		LOC_Os01g11160	11.218	12.413	11.583	12.244	11.982	12.562	11.252	11.385	11.898	11.972	12.056	11.776	11.751	12.859	12.596	12.197	13.229	11.885	11.53	11.368	11.567	11.685	11.491	11.469	11.632		12.486	12.477	12.476	12.376	12.577	12.643	13.022	11.653	11.451	11.413	11.647	12.367	12.512	12.764	12.155	12.711	12.355	12.754	11.916	11.753
5	Not Diurnal		LOC_Os01g18120	7.0965	7.0229	6.812	6.4742	6.4665	6.639	6.5111	6.4596	6.654	7.0087	6.6859	6.8375	6.7463	6.9212	6.6244	6.3535	6.5555	6.4041	6.4226	6.657	6.6161	6.4971	7.1219	7.1277	7.2543		7.1525	6.9698	6.6766	6.6605	6.8803	6.5262	6.598	6.6778	6.7786	6.8347	7.8163	7.6859	7.1659	6.9456	6.9227	6.6558	6.7104	6.6617	6.5312	6.4086
6	Not Diurnal		LOC_Os01g21034	7.2333	11.045	7.1825	6.8959	6.3987	6.8531	10.577	6.6105	7.2482	11.591	6.4228	6.3081	6.3534	10.755	9.2629	8.6982	9.6761	8.5456	7.5245	7.9976	6.6161	7.5869	10.193	9.9647	6.6549		9.9514	6.3922	6.2832	6.5192	9.4705	6.4643	6.3589	6.3289	6.5793	7.2605	6.4895	8.7141	6.4821	6.4054	6.3173	6.2324	9.9385	6.4841	7.5816	6.8014
7	Not Diurnal		LOC_Os01g22230	8.1865	11.284	9.523	9.4121	9.1297	10.433	11.544	9.0213	10.259	10.706	7.3744	8.2019	7.4724	9.9703	9.846	10.332	10.615	9.6934	9.9068	8.798	8.8564	9.5556	9.5951	9.3155	7.7105		8.7566	7.1593	7.2018	7.82	10.764	6.9295	7.3991	7.6856	8.122	8.6247	7.5161	8.623	7.0551	7.3268	7.2531	6.8289	8.1932	7.047	8.3309	7.9231
8	Not Diurnal		LOC_Os01g22980	8.9837	9.5321	8.7764	8.39	8.3354	8.3418	8.6792	8.4915	8.4743	8.9159	8.5738	9.378	9.1577	9.7144	9.3271	9.1845	8.9892	8.6678	8.5959	8.4201	8.4617	8.4822	8.9095	9.4488	9.2405		9.4924	8.9998	8.8514	8.9561	8.8289	8.0731	8.1407	8.5802	8.5576	8.4336	8.8561	9.5078	9.3936	9.3604	9.5444	9.4488	9.2067	9.0893	8.4224	7.9723
9	Not Diurnal		LOC_Os01g28030	7.8481	11.205	8.3925	8.1161	7.2933	7.2032	9.7531	6.9102	7.3228	10.169	6.9106	7.4639	6.5527	10.846	9.6427	8.8932	10.387	7.6789	7.5922	7.7507	7.0443	7.1288	10.018	10.233	7.843		10.444	6.5453	6.5877	6.9382	9.8571	6.5455	6.5712	6.6983	7.1635	7.6922	7.467	8.959	6.7115	6.5114	6.477	6.3705	8.4766	6.5569	7.8323	7.8249
10	Not Diurnal		LOC_Os01g32460	8.5929	8.8449	7.8006	6.9701	6.9231	6.6007	7.3205	6.8203	6.5342	6.6177	7.8673	6.8135	7.5011	10.048	9.0642	7.9629	7.2216	6.5776	6.5658	6.554	6.419	6.6182	6.7464	8.2806	8.6295		9.2147	8.6015	8.4233	7.5822	10.769	6.4643	7.2503	6.5704	6.7949	6.4508	8.0954	7.8376	7.8661	8.154	7.1626	6.7641	6.5804	6.8283	6.5775	6.5362
11	Not Diurnal		LOC_Os01g33110	7.6915	7.4327	7.4771	7.2384	7.509	7.0666	6.6784	7.31	7.3161	6.7105	8.3782	7.4316	8.2391	6.8242	7.5138	6.8936	6.6349	6.5397	6.9511	7.1995	7.1849	6.9166	7.6777	7.166	7.76		7.7391	7.7612	7.968	7.5575	6.6412	7.5939	7.4507	7.1831	7.232	7.2501	7.9799	7.2421	7.8461	7.5158	7.7198	7.73	6.8265	7.1735	6.9519	6.6378
12	Not Diurnal		LOC_Os01g38190	7.2911	8.144	7.5546	7.491	7.7535	7.2984	8.0293	7.5974	7.5278	7.4942	7.2662	7.0828	7.3577	7.9391	7.3628	7.7308	7.9	7.6475	7.8343	7.5637	7.7309	7.1972	7.944	7.5501	7.2822		8.0585	7.4628	7.3902	7.1605	7.8829	7.3824	8.0649	7.4988	7.7865	8.1623	7.7019	7.7586	7.7138	7.8554	7.9336	8.1556	7.7222	7.5722	8.6622	9.4971
13	Not Diurnal		LOC_Os01g40499	7.701	6.9724	7.3612	7.8187	7.3577	7.4314	7.0398	7.0753	7.2922	7.7231	7.2662	7.405	8.0357	7.4024	7.5095	7.3498	7.2115	7.2913	7.1294	7.103	7.3488	7.0153	6.8557	7.7468	7.7708		7.3708	7.4858	7.6029	7.4922	7.0704	7.4093	7.635	7.3444	7.2381	7.1201	6.9327	7.4178	7.6568	7.4109	7.6603	7.7753	7.2601	7.5308	7.4097	7.6773
14	Not Diurnal		LOC_Os01g40870	13.62	12.241	13.009	12.541	12.655	11.161	10.842	10.873	10.268	9.8452	11.227	11.686	12.926	11.52	12.478	12.318	10.942	11.497	10.51	10.582	10.947	10.49	10.06	11.47	12.48		10.71	12.812	13.502	11.933	10.803	11.22	11.153	10.821	10.85	10.529	10.662	10.307	11.489	11.978	12.439	13.12	11.168	11.226	10.879	10.824
15	Not Diurnal		LOC_Os01g43610	6.7922	7.6406	6.6538	6.7135	7.3617	6.9885	6.9765	6.6234	6.7191	7.6106	6.5641	7.0266	6.8388	7.1943	6.8418	7.2701	7.5476	7.5383	7.5158	7.0358	6.9941	6.5343	7.825	7.7136	8.0425		8.1115	7.1838	6.8386	7.5767	7.7904	8.0171	7.4729	7.3866	6.8878	6.7001	6.9734	7.3299	7.5277	7.9473	8.0874	7.5756	7.5892	8.1177	7.3365	7.0083
16	Not Diurnal		LOC_Os01g46800	8.9711	8.9175	8.9671	9.3227	8.298	8.3627	7.687	8.2097	7.8565	7.204	8.1971	8.6305	9.1474	8.1862	7.9851	7.9294	7.9046	7.3326	7.8274	7.94	8.1764	7.8445	8.1662	8.1838	8.966		9.1777	8.8964	9.2734	8.7535	7.7862	7.8097	7.8368	7.7619	7.8353	7.935	8.4527	7.7586	8.2994	9.6405	8.5557	8.3422	8.0261	7.6601	8.0407	8.7059
17	Not Diurnal		LOC_Os01g47400	9.086	9.7768	8.253	7.7562	7.7185	7.8749	11.174	7.4086	7.7103	10.514	6.7279	6.7888	9.0106	9.8082	8.407	8.7786	9.9481	9.5052	8.738	8.96	7.3923	7.3892	10.539	10.613	9.5911		9.1273	8.3051	8.826	7.3357	10.369	7.2978	7.0125	7.1778	7.2656	7.4006	7.146	8.6785	7.4636	7.375	7.4786	7.1986	9.7867	7.1924	8.2376	7.6093
18	Not Diurnal		LOC_Os01g47900	6.4773	6.8036	6.4143	6.2866	6.6301	6.4033	7.2311	7.2278	6.6292	7.2303	7.7636	7.9491	6.4325	7.3074	6.4503	6.4834	6.4752	6.6727	6.4726	7.0883	6.5549	6.8757	6.5348	6.4708	6.4451		6.9594	6.4157	6.2743	6.3465	7.3078	6.8693	7.5185	7.3604	7.0985	6.9561	7.0866	6.9775	7.1061	6.4882	6.6858	6.8874	6.7648	6.9659	7.8161	7.2134
19	Not Diurnal		LOC_Os01g48610	6.3244	6.3102	6.3966	6.4742	6.6564	6.538	6.7341	7.0169	8.4295	6.4387	6.7209	6.6488	6.7159	6.319	6.564	7.3053	6.5341	6.7504	6.678	6.5947	6.5754	6.3713	6.56	6.3725	6.4719		6.4514	6.3686	6.3499	6.6167	6.3818	6.8897	6.9289	6.7171	6.7159	6.7459	6.3126	6.4739	6.492	6.6263	6.7509	6.8874	6.5626	6.7974	6.6792	7.0127
20	Not Diurnal		LOC_Os01g49580	6.2888	6.1249	6.3236	6.2003	6.581	6.2062	6.4957	6.5146	6.5526	6.1838	6.3644	6.1642	6.4682	6.2553	6.9865	6.2745	6.3754	6.3619	6.1325	6.1999	6.2792	6.4971	6.1897	6.2869	6.2806		6.2964	6.272	6.4066	6.5422	6.2031	6.254	6.2608	6.2379	6.2154	6.332	6.2987	6.1982	6.5987	6.1208	6.3581	6.8138	6.2996	6.1786	6.363	6.4086
21	Not Diurnal		LOC_Os01g55570	16.686	16.566	16.406	16.227	16.091	16.396	16.53	15.896	16.453	16.128	16.327	16.342	16.594	16.735	16.775	16.346	16.555	16.106	16.615	16.238	16.43	16.197	16.726	16.599	16.96		16.647	16.605	16.518	16.234	16.286	15.869	15.861	16.147	16.154	16.104	16.355	16.576	16.658	16.576	16.331	15.523	16.169	15.985	15.968	15.636
22	Not Diurnal		LOC_Os01g59090	15.044	15.405	14.574	14.814	14.532	14.596	15.077	14.622	14.209	14.439	13.183	13.939	14.81	15.108	15.137	15.264	15.273	14.71	14.265	14.572	14.642	14.154	14.219	14.824	14.988		15.051	14.792	14.863	14.708	15.633	13.546	14.064	14.59	14.57	14.182	13.576	14.664	14.709	14.384	14.777	14.433	15.054	14.463	14.723	14.309
23	Not Diurnal		LOC_Os01g62430	7.6035	7.3824	7.7481	8.0249	8.0928	7.5388	7.2714	8.3346	8.0818	7.9359	9.1736	9.6615	9.2263	7.4965	7.5332	7.1432	6.9312	7.2728	8.759	8.0486	7.9894	7.7196	8.2403	7.5303	7.6864		9.8715	8.2199	8.4134	8.2928	7.9778	8.9776	9.478	8.4003	8.655	8.813	9.1185	7.6686	8.043	9.9224	9.5069	9.1998	8.0964	9.2154	9.2152	10.643
24	Not Diurnal		LOC_Os01g63880	10.884	11.034	10.293	9.7963	8.6301	9.3911	9.8262	8.7328	9.9774	10.479	9.3438	8.8219	9.0701	10.791	10.081	9.8734	9.8326	8.8829	8.738	9.0769	8.8692	9.2798	10.311	11.056	10.274		10.233	9.181	8.755	8.2189	9.9785	7.8247	7.9583	7.7263	8.458	8.7746	9.8532	9.3373	7.809	8.2324	6.9762	6.9605	8.2315	7.047	7.3051	7.1791
25	Not Diurnal		LOC_Os01g64440	7.3218	7.1329	7.0417	7.9371	7.4121	7.168	6.7293	7.375	7.0979	7.1005	8.1583	8.4737	8.3151	7.1814	7.0998	7.299	6.9474	6.9738	7.1179	7.3868	7.2338	7.2246	7.1821	7.3487	7.6186		8.3083	8.0602	8.5063	8.4521	6.8984	8.3571	8.2566	7.5997	7.714	7.6397	7.5684	7.0522	7.6492	8.0224	8.1097	8.5582	7.8438	7.89	7.9335	8.7059
26	Not Diurnal		LOC_Os01g65680	11.275	11.608	11.288	11.71	11.288	11.345	11.257	10.823	10.784	10.792	10.775	10.568	11.272	11.322	11.12	11.18	10.842	10.365	10.663	10.614	10.872	10.364	10.708	10.521	10.831		10.965	11.177	11.54	10.938	11.444	10.653	11.138	10.665	10.8	10.51	10.623	10.721	10.596	11.595	11.125	11.18	10.72	10.546	10.542	10.994
27	Not Diurnal		LOC_Os01g66820	6.7629	6.7411	6.7123	7.0493	6.8945	6.6127	6.637	6.6957	6.765	6.5193	6.8478	7.0153	7.3867	6.8154	6.961	6.7456	6.8326	6.5262	7.1399	6.8182	6.8162	6.5443	7.0743	6.6252	6.8869		7.6861	7.2315	7.3379	7.223	6.9547	7.2716	7.2666	6.9477	6.9808	6.996	7.3558	6.9557	7.454	7.6893	7.3688	7.1396	7.0513	7.0618	7.2295	7.7275
28	Not Diurnal		LOC_Os01g66970	6.9536	6.6043	6.9462	6.8959	6.4127	6.639	6.4732	6.4665	6.6205	6.4654	6.5508	6.5592	6.4498	6.6167	6.5788	6.4121	6.5769	6.4793	6.7405	6.5174	6.2872	6.3965	6.768	6.7673	6.5799		6.7248	6.535	6.4066	6.4965	6.6632	6.4862	6.371	6.4831	6.4308	6.5251	6.5993	6.7204	6.5212	6.5614	6.5213	6.6277	6.6326	6.328	6.5089	6.4086
29	Not Diurnal		LOC_Os01g68050	8.2445	11.207	9.7614	10.161	7.8748	8.9277	10.113	7.3305	9.6966	11.166	7.6929	7.3943	7.5629	11.628	11.135	11.244	9.945	8.7214	8.356	9.1004	8.8773	10.362	10.65	10.737	9.7738		11.362	9.5474	9.0036	9.4581	10.106	7.0017	6.9289	7.6656	8.6377	10.002	9.2088	10.905	9.4316	8.7196	7.0328	6.7126	7.8269	6.8435	8.033	7.5306
30	Not Diurnal		LOC_Os01g68740	6.5032	6.5604	6.6171	6.7558	6.8238	6.9688	6.4879	6.7349	6.4154	6.3269	6.9765	6.4614	6.5177	6.5652	6.3755	6.4484	6.6244	6.3619	6.7108	6.5447	6.6161	6.5628	6.7248	6.6252	6.8762		6.5068	6.7536	6.7785	6.6979	6.3896	6.6154	6.87	6.5462	6.7874	6.6764	6.7288	6.7204	6.5212	6.5895	6.5304	6.5212	6.275	6.4841	6.4969	6.7667
31	Not Diurnal		LOC_Os01g71320	7.3218	6.8526	7.0807	7.3387	6.6398	6.8531	6.4577	6.6385	6.9113	6.9989	6.9816	6.9732	7.1998	6.7821	6.5493	6.8644	6.8701	6.6375	6.678	6.785	7.1452	7.0689	7.1994	7.9049	7.557		6.8489	7.0685	7.1203	6.8257	6.3818	6.5819	6.9977	6.7534	6.769	6.8969	6.7013	6.8014	6.8635	6.5322	6.7028	6.4806	6.515	6.5144	6.5484	6.5603
32	Not Diurnal		LOC_Os01g71790	11.904	11.713	11.676	12.102	12.87	12.806	12.309	13.011	12.779	12.067	13.054	12.761	12.684	12.401	12.37	12.4	12.277	12.273	13.267	12.618	12.955	12.956	13.196	12.437	12.204		12.55	12.426	12.64	12.122	12.965	13.201	13.337	12.676	13.001	12.769	13.098	12.568	12.745	13.516	13.54	13.083	13.277	13.297	13.099	13.742
33	Not Diurnal		LOC_Os01g72710	6.9086	7.1375	7.1825	7.7666	7.9769	8.2982	8.086	7.3262	7.6029	7.0293	7.5674	7.4316	8.2228	7.6222	8.1636	8.3182	7.7204	8.0304	7.5245	7.7799	7.5328	7.3232	7.2473	6.9582	6.9475		7.7213	7.9649	7.964	8.1209	8.1403	8.123	8.2484	8.2368	7.9564	7.7559	7.2405	8.0833	8.403	8.0092	7.7884	8.2822	7.797	8.0439	7.9506	7.7721
34	Not Diurnal		LOC_Os01g73190	6.384	6.5775	6.3853	6.5487	6.2231	6.4307	6.2845	6.2356	6.3021	6.2467	6.3287	6.2187	6.3832	6.487	6.3092	6.3535	6.6349	6.2504	6.4226	6.4009	6.6063	6.2131	6.7464	6.5033	6.3884		6.3379	6.4157	6.46	6.3016	6.3647	6.3779	6.322	6.4213	6.3309	6.4172	6.4322	6.2945	6.5557	6.476	6.3369	6.4048	6.4161	6.4044	6.3285	6.3502
35	Not Diurnal		LOC_Os01g73200	7.5733	8.1342	7.1543	6.7356	7.6258	6.4307	6.9013	7.8194	6.8799	8.0536	6.8772	6.9732	7.1783	7.5954	7.453	7.796	6.2823	7.5973	6.3734	7.4557	6.5549	7.2246	6.5082	6.4708	6.5913		7.4886	7.4393	7.5665	7.3301	9.0485	7.944	8.3712	8.8039	8.1386	9.2315	6.9975	6.8375	8.7023	7.353	8.0261	8.4533	7.5548	8.7587	10.467	11.289
36	Not Diurnal		LOC_Os01g74300	16.437	16.289	16.409	16.375	16.133	16.244	16.275	16.014	16.38	16.12	15.679	16.217	16.294	15.903	16.063	16.269	15.878	16.248	16.973	16.409	16.5	16.407	16.581	16.076	16.715		16.455	16.636	16.512	16.512	16.166	16.594	16.275	16.48	16.54	16.317	16.455	16.206	16.282	16.586	16.497	15.945	16.412	15.936	16.07	15.994
37	Not Diurnal		LOC_Os02g01210	12.607	13.158	12.801	12.863	13.132	13.069	12.884	12.146	12.63	11.449	11.734	11.488	12.135	12.943	12.898	13.278	12.982	12.973	12.259	13.093	12.554	12.563	12.369	12.3	12.154		13.631	12.735	12.878	13.364	13.398	13.311	12.603	12.654	12.732	12.5	12.936	13.41	12.956	13.1	12.999	12.919	12.305	12.362	12.863	11.359
38	Not Diurnal		LOC_Os02g03960	11.72	11.654	11.762	11.606	12.191	12.064	12.22	12.513	12.634	12.37	12.912	12.519	12.181	11.95	11.834	11.747	11.886	12.213	11.608	12.699	12.544	12.789	12.018	11.744	11.62		11.975	12.421	12.086	12.036	11.682	12.646	13.017	12.998	12.855	12.537	12.876	12.302	12.506	12.235	11.262	12.018	11.409	12.77	12.698	11.556
39	Not Diurnal		LOC_Os02g10850	8.4691	8.7716	8.6731	8.6726	7.8885	8.1401	8.1804	7.8026	8.361	8.184	8.6949	8.257	8.3598	8.8049	8.42	8.5616	8.0521	7.5186	8.356	8.3919	8.8564	8.5351	9.3857	9.086	9.1008		9.2065	8.8651	9.1226	9.185	8.5206	7.9329	8.0414	8.145	8.3554	8.5872	9.8997	9.1489	8.9387	9.6822	9.354	9.5738	8.3902	7.3172	7.9067	7.8899
40	Not Diurnal		LOC_Os02g15290	6.5032	6.5775	6.5365	6.8033	6.6345	6.444	6.7508	6.6385	6.896	6.6295	6.7769	6.9073	6.7786	7.6003	6.6182	6.5162	6.307	6.3469	6.9026	6.6718	6.5549	7.2246	6.6546	6.9022	6.5913		8.7692	7.1468	6.977	6.7405	6.7338	6.7129	6.7091	6.4635	6.9096	6.7687	7.3634	6.5733	6.8123	7.7103	7.3072	6.8958	7.0208	6.8158	7.0932	7.5063
41	Not Diurnal		LOC_Os02g15750	14.512	15.383	15.029	15.47	14.859	15.555	15.591	15.233	15.319	15.262	14.984	15.166	15.217	15.956	16.037	15.587	15.805	15.083	14.394	14.77	14.979	15.043	15.162	15.34	15.005		15.498	14.98	14.939	15.21	15.2	14.021	13.994	14.741	14.858	15.228	14.929	15.569	15.077	15.078	14.837	14.173	14.69	14.636	14.822	14.34
42	Not Diurnal		LOC_Os02g17710	7.174	7.0595	7.3744	7.4504	8.2374	7.8346	7.4753	7.977	7.898	7.3871	8.6438	7.3553	7.6632	7.0295	7.1726	6.9401	6.977	8.0983	8.219	8.1798	8.254	7.9487	7.5087	7.5965	7.3751		7.8305	7.6974	7.562	7.7054	7.262	8.8516	8.6252	8.2093	8.4768	8.6417	8.3512	7.6227	7.8156	7.8335	7.8823	7.73	7.235	7.9356	7.8416	8.2712
43	Not Diurnal		LOC_Os02g32620	9.1718	8.6739	8.2159	8.1755	7.7892	8.0893	8.3913	8.2971	8.2923	9.3792	8.4328	8.6261	9.6788	8.2483	8.2307	7.6748	7.6731	7.7237	7.7033	7.9999	8.8626	8.2051	9.2929	9.8428	9.2405		9.0364	8.1313	8.482	7.388	8.0633	8.123	8.205	8.3208	8.319	8.5134	7.9868	8.4932	8.7982	8.2389	8.4201	7.8835	8.5882	8.4525	9.0975	9.863
44	Not Diurnal		LOC_Os02g34580	11.147	10.481	10.487	10.723	11.61	11.15	11.081	11.588	11.368	10.441	11.387	11.156	12.077	10.415	10.439	10.62	9.3188	11.103	11.634	11.573	11.566	11.175	11.023	11.38	10.565		10.943	11.144	11.122	10.257	10.025	11.828	11.985	11.574	11.771	11.482	11.161	11.055	11.369	11.058	12.01	12.793	12.137	11.184	11.628	11.742
45	Not Diurnal		LOC_Os02g36220	6.7341	7.6369	6.6538	6.5	6.7607	7.1174	7.7005	7.4863	7.6531	8.2293	6.9765	7.0153	6.8685	8.4622	7.1165	6.9328	7.8676	7.5829	7.8843	8.2552	7.9639	8.6035	7.8532	7.662	6.9578		7.7011	7.0124	6.7928	7.223	7.9116	7.8097	8.0488	8.4154	8.8934	8.5872	8.9449	8.1218	7.4636	7.5391	7.0612	6.7721	7.1402	8.4538	8.3455	7.326
46	Not Diurnal		LOC_Os02g37300	11.103	11.148	10.989	11.526	11.377	11.526	11.309	11.84	11.411	11.26	11.615	12.326	11.766	11.842	11.226	11.126	11.524	11.278	12.376	11.697	11.529	11.396	11.266	11.27	10.986		12.877	11.67	11.114	11.88	12.019	11.887	11.962	11.895	12.015	11.997	11.731	11.758	11.766	12.456	12.448	11.693	12.699	12.267	12.72	13.287
47	Not Diurnal		LOC_Os02g39330	7.8059	8.0332	7.6602	7.8396	7.6846	6.8622	7.19	7.3457	8.7602	9.6579	8.3813	8.6101	8.6785	8.1031	7.8147	6.9476	7.4039	7.2058	7.2507	7.1437	7.7636	8.3546	8.5156	8.2079	8.0645		8.5689	8.2267	8.0456	7.5284	7.2573	7.8791	7.8184	7.5063	7.9323	8.2295	8.3624	8.2045	8.8478	10.892	9.8972	10.029	9.1136	8.4647	8.668	9.1625
48	Not Diurnal		LOC_Os02g40010	9.8863	10.278	10.211	9.817	8.5713	7.7374	9.1765	8.0484	7.8565	9.0217	7.7047	7.8398	8.6346	9.8061	9.8934	10.503	10.217	8.5242	8.3997	8.6215	8.6061	8.3173	8.9357	9.8031	9.5135		10.29	9.3792	9.8031	9.7968	9.8272	7.9656	7.8184	8.2743	8.8823	9.0727	8.5051	10.681	9.7023	8.3101	8.4913	7.6304	8.5623	8.0288	8.4962	8.7824
49	Not Diurnal		LOC_Os02g42150	6.5447	6.5269	6.473	6.6172	6.749	6.5633	6.6058	6.827	6.5163	6.9369	6.9816	6.8263	6.8749	6.6625	6.5574	6.4484	7.0046	6.5195	7.0484	6.785	7.0763	6.3475	6.6546	6.5965	6.6549		6.9177	6.8583	6.6999	6.9755	6.8984	7.5549	7.6439	6.8662	6.9663	6.7459	6.9861	6.7346	6.6877	7.5211	7.7719	8.1226	7.0585	7.3172	7.3574	7.8091
50	Not Diurnal		LOC_Os02g44108	6.999	7.4992	6.3483	6.6595	6.708	6.639	8.9019	6.8903	6.7043	8.7694	6.9662	6.931	6.6924	7.8541	6.886	8.0838	6.9697	6.6146	6.6067	6.7132	6.477	7.1385	8.7246	7.662	6.3601		7.647	6.5557	6.2043	6.4476	7.7047	6.4862	6.4922	6.3755	6.5099	6.9758	6.8352	7.1722	6.4821	6.344	6.2496	6.2441	7.6714	6.4679	6.4379	6.4619
51	Not Diurnal		LOC_Os02g44680	6.4944	6.6632	6.3966	6.312	6.841	6.9885	6.7243	6.7718	6.5526	6.545	6.222	6.4278	7.1948	6.7291	6.2542	6.576	6.6244	6.7624	6.4726	6.9413	6.4385	6.3257	6.4821	6.4074	6.3061		6.2815	6.2835	6.3201	6.6444	7.1081	6.7424	6.7372	6.8541	6.4308	6.4009	6.402	6.2945	6.2948	6.4186	6.2773	6.9187	6.7785	6.4679	6.4733	6.3342
52	Not Diurnal		LOC_Os02g44720	6.7487	6.7733	6.992	7.279	6.672	6.8622	6.892	6.6606	8.2105	6.8818	6.7132	6.6793	7.2118	7.0071	6.961	6.8289	7.5718	6.5832	7.2305	6.8117	6.515	6.4194	6.7848	6.4074	7.0322		8.4007	7.5281	7.3315	8.1007	7.4795	7.9399	6.8841	6.9576	6.9177	6.8347	6.637	7.0013	6.8559	7.2777	7.2236	6.9767	7.3458	7.0034	7.1593	7.1527
53	Not Diurnal		LOC_Os02g46100	7.0321	8.3839	7.3263	7.8012	7.4316	8.0641	7.8382	7.3586	7.6448	8.5526	7.3091	8.277	8.2765	8.632	7.3534	7.5652	7.1061	7.4707	7.3355	7.5375	7.5196	8.7641	8.6686	8.2329	7.5896		8.6419	7.9214	7.5537	7.1605	7.4031	7.4769	7.2666	7.3021	7.7387	7.6675	8.1288	7.5896	7.8807	8.2964	7.2433	6.6558	8.1586	7.851	7.5507	7.2538
54	Not Diurnal		LOC_Os02g49160	6.1835	6.2641	6.4194	6.3244	6.3548	6.3523	6.5771	6.7349	6.597	6.777	6.7132	6.2611	6.2932	6.307	6.3601	6.3631	6.6149	6.4293	6.8897	6.5447	6.4385	6.3965	6.4821	6.4393	6.2119		6.5332	6.2476	6.2043	6.3307	6.6757	6.5064	6.6938	6.8951	6.9538	6.8565	6.4895	6.6314	6.2363	6.344	6.3874	6.3016	6.7104	7.0669	7.3767	7.3217
55	Not Diurnal		LOC_Os02g49870	15.778	15.357	15.224	14.702	14.718	14.758	15.425	15.438	15.666	16.164	16.152	16.309	15.71	15.933	15.789	15.59	14.638	15.376	14.499	15.231	15.275	15.764	15.454	16.199	15.384		15.992	15.398	15.347	15.019	15.411	14.735	14.94	15.318	15.535	15.773	15.894	16.213	15.821	15.703	15.347	14.975	14.598	15.266	14.953	14.552
56	Not Diurnal		LOC_Os02g50740	7.8059	7.4057	8.5898	8.1571	7.0294	7.3978	7.1525	6.9377	6.9113	7.0834	9.0189	8.6065	7.4985	7.3774	7.2705	7.251	7.2876	6.6321	6.9743	7.0883	6.7361	7.1972	7.4068	7.5501	7.4095		7.6572	7.2245	7.4769	7.8091	6.9598	6.8693	7.2793	6.6708	7.5565	6.9867	7.5856	7.2634	7.9917	8.0648	8.6843	8.1189	7.3458	7.1218	6.9519	6.9059
57	Not Diurnal		LOC_Os02g54640	11.667	12.527	12.013	12.277	10.613	9.9169	8.8314	9.122	8.6888	8.8969	10.609	12.36	12.798	13.221	12.72	12.283	11.126	10.001	9.1176	9.1722	9.1982	9.2483	8.9608	11.09	11.255		12.501	12.129	11.967	12.092	10.427	11.042	10.816	9.8696	9.747	10.029	9.6538	11.773	12.543	13.146	12.476	12.112	9.5173	10.232	9.8889	10.46
58	Not Diurnal		LOC_Os03g02190	6.8285	8.0976	6.8986	6.5712	6.7658	6.538	7.2265	6.5146	6.765	7.1704	6.5115	6.6793	6.7159	8.079	7.005	7.3252	6.6733	6.6607	6.6067	6.9854	6.9391	6.8757	7.2771	7.1939	7.1578		7.8542	7.027	6.7169	6.5077	8.8906	6.5361	6.5425	6.5184	6.8239	7.4739	8.1865	7.926	6.783	6.7791	6.6532	6.4806	7.195	6.3366	6.4969	6.4358
59	Not Diurnal		LOC_Os03g03200	8.5141	8.3434	8.3508	8.3138	7.8141	7.6766	7.8053	7.6732	7.8211	7.9742	8.3252	8.5126	8.3335	8.1411	7.9755	7.5127	8.2476	6.9801	7.385	7.3379	7.5525	7.4458	8.3934	8.3419	8.415		8.6972	8.3326	8.0731	8.3188	8.3354	7.6552	7.7209	7.4334	7.6033	8.1011	8.554	8.3548	8.4249	10.012	9.5507	9.3988	8.6513	8.4231	8.3001	8.7813
60	Not Diurnal		LOC_Os03g03724	8.8619	8.3624	8.4891	8.2058	8.4756	7.6189	7.6789	7.9876	7.8476	7.2475	8.6744	8.2728	8.0975	7.4594	7.3132	7.4011	7.3113	7.2913	8.563	7.7799	7.7138	7.696	8.2034	7.6409	7.4824		9.2199	8.5023	8.8014	8.1077	7.9832	8.0961	7.5102	8.0715	7.6456	8.2202	9.1334	8.9469	8.5322	9.5132	10.492	8.5333	9.5968	7.6574	7.6882	7.6773
61	Not Diurnal		LOC_Os03g03790	9.3173	10.628	8.1085	8.7545	7.2512	7.1012	7.6333	6.7958	7.0068	7.6719	7.8447	8.8576	9.7657	10.356	9.8233	9.208	8.4264	6.8131	7.1179	6.7712	7.6029	7.6472	9.4848	10.196	9.9144		10.781	9.4819	8.8842	8.3188	10.585	7.3481	8.5129	7.126	7.6679	7.005	9.8205	10.425	10.003	10.252	9.3426	7.4554	7.3572	8.2176	7.0258	7.0678
62	Not Diurnal		LOC_Os03g06670	6.7773	6.754	6.6908	6.6172	6.9929	6.4831	6.5915	6.4999	6.3864	6.3694	6.7514	6.8135	6.8551	6.6724	6.8913	6.737	6.4124	6.4912	6.4472	6.5789	6.4583	6.5995	7.4171	7.4168	6.9578		6.5068	6.8053	6.6535	6.5855	6.6757	6.3371	6.2986	6.3986	6.6167	6.6057	6.4322	6.8375	6.6731	6.6372	6.6943	6.677	6.5426	6.4841	6.59	6.8182
63	Not Diurnal		LOC_Os03g12260	8.5067	8.016	8.9975	9.8117	11.847	12.22	10.784	10.991	10.617	10.839	11.014	9.5544	9.181	8.7891	8.8398	9.2143	10.77	12.117	10.839	11.5	11.251	10.367	8.8308	8.1761	8.2311		9.6835	9.464	9.5018	10.637	12.033	12.652	12.365	11.813	11.132	9.8199	10.538	10.112	9.6039	9.8315	9.9397	11.918	11.235	10.916	9.5864	7.6247
64	Not Diurnal		LOC_Os03g14040	15.507	15.735	14.759	14.508	14.956	15.339	16.252	15.947	16.187	16.154	15.79	15.732	15.499	15.888	15.491	15.179	15.904	15.658	15.935	15.643	15.974	15.93	16.543	16.234	15.702		15.894	14.938	14.488	14.619	15.819	14.741	14.953	15.626	15.86	15.835	15.96	16.168	15.618	15.179	14.656	13.975	15.64	15.458	15.533	15.15
65	Not Diurnal		LOC_Os03g16950	6.8466	6.299	6.7784	6.7648	6.7259	6.9136	7.4375	7.0802	9.0688	10.701	7.1952	7.4727	7.1783	6.943	7.2793	6.8289	7.0046	7.5925	7.8202	7.3338	7.4863	7.5946	8.2662	7.662	6.4978		6.7248	6.7879	6.7463	6.7325	7.4031	7.9199	8.401	7.9908	7.8353	9.0796	8.0476	7.6859	7.3915	6.8996	7.8044	8.7399	9.253	9.4346	10.4	11.995
66	Not Diurnal		LOC_Os03g17480	8.0401	7.7683	7.249	7.0656	7.4893	8.081	8.6972	8.8517	9.743	10.302	9.4395	9.1467	7.8985	8.6078	7.6812	8.2833	8.7785	8.2982	9.1976	10.012	10.04	10.249	10.081	9.6316	8.2429		9.3534	7.7466	7.2338	7.7277	8.5153	7.5448	8.2215	9.2639	10.168	10.712	10.041	10.543	9.1377	8.7277	7.7833	7.3482	8.3542	9.1965	9.2387	8.6419
67	Not Diurnal		LOC_Os03g18770	12.686	13.489	14.083	14.324	14.135	13.813	13.636	14.053	14.165	13.986	13.667	13.333	12.494	13.514	13.145	13.418	13.704	13.092	13.261	13.908	13.749	13.776	13.905	13.11	12.291		13.98	12.667	12.402	14.377	14.206	13.415	13.608	13.547	13.859	13.884	13.912	13.944	13.238	14.124	14.368	15.377	15.008	13.13	14.304	14.145
68	Not Diurnal		LOC_Os03g20330	11.121	11.409	12.164	12.273	12.118	10.789	9.9193	11.257	9.859	9.0559	12.102	11.449	11.681	11.092	11.54	11.507	11.406	10.154	11.3	10.015	10.845	8.7337	9.2679	9.3552	10.951		10.727	12.164	12.812	12.539	10.978	11.573	11.488	10.14	9.7989	9.1943	9.576	8.7302	11.107	12.316	13.801	13.362	11.033	12.105	10.224	10.166
69	Not Diurnal		LOC_Os03g24930	11.186	10.867	10.838	12.246	11.507	12.121	10.966	11.253	10.336	9.4606	10.824	11.241	11.705	11.137	11.337	11.181	10.335	10.742	10.761	10.841	10.752	10.103	10.407	10.952	11.06		10.929	11.117	11.618	10.856	10.755	11.251	11.199	11.065	10.698	10.328	10.228	10.559	11.048	11.546	11.591	11.663	10.685	11.795	10.81	10.945
70	Not Diurnal		LOC_Os03g29850	9.4147	8.1089	9.3592	9.6001	11.4	10.29	9.9629	11.299	10.835	9.7901	11.799	10.434	10.796	8.4491	8.673	9.002	8.7973	10.11	10.968	11.146	11.205	10.478	10.306	9.0185	8.8768		9.8668	9.5507	10.001	9.6525	10.173	11.992	12.418	11.58	11.458	11.709	10.697	9.4362	10.058	10.678	11.898	12.297	11.407	11.768	12.291	13.618
71	Not Diurnal		LOC_Os03g42130	12.638	13.446	12.14	11.872	12.412	13.45	13.607	13.026	12.863	13.524	12.359	11.824	12.869	13.742	13.008	13.334	13.854	13.749	12.998	13.363	13.408	13.004	13.63	13.598	13.258		14.443	13.641	13.227	12.91	13.967	13.227	12.45	13.387	13.122	13.473	14.443	14.416	13.532	13.755	12.391	11.9	13.971	13.506	13.189	12.789
72	Not Diurnal		LOC_Os03g43990	6.5952	6.5775	6.8194	6.3973	6.3243	6.2774	6.4957	6.8203	6.7347	6.6891	6.8162	6.7356	7.7962	6.3307	6.681	6.2745	6.2404	6.8185	6.3503	6.6913	6.3185	6.8757	6.56	7.2183	6.4329		6.5332	9.0517	6.4343	6.3611	6.3896	6.3511	6.4807	6.5629	6.4544	6.2074	6.4895	6.4111	6.3916	6.3698	6.2581	6.2559	6.391	6.3543	6.2509	6.3502
73	Not Diurnal		LOC_Os03g51910	7.2816	6.9317	7.4253	7.4831	7.6917	7.7482	7.217	7.585	7.2705	6.9369	8.5855	7.9201	7.8235	6.8543	7.182	7.0854	6.8516	7.3438	8.3952	7.9874	7.8897	7.5356	7.2771	6.9307	7.7809		7.1795	7.6475	7.9768	7.3945	6.8984	8.4067	8.347	7.979	8.1159	7.6261	7.9521	7.0645	7.4368	7.4356	7.9704	8.1525	7.3398	7.5154	7.1427	7.3107
74	Not Diurnal		LOC_Os03g52650	6.5784	6.4092	6.4627	6.4468	6.672	6.4701	6.3193	6.2926	6.2587	6.5193	6.6383	6.7099	6.5431	6.5208	6.435	6.5	6.3403	6.4174	6.6067	6.3571	6.3341	6.3965	6.9605	6.6252	6.2938		6.3098	6.3452	6.3869	6.5422	6.406	6.3095	6.2854	6.4635	6.2154	6.4665	6.2848	6.4111	6.3134	6.5895	6.5893	6.3822	6.553	6.4288	6.4846	6.5072
75	Not Diurnal		LOC_Os03g52720	8.5067	8.2738	8.2455	8.1438	8.609	7.9141	7.9922	8.1479	8.0336	7.9259	8.3008	8.5384	8.8526	8.1372	8.0349	7.6654	7.7412	7.8453	7.9559	8.003	8.0886	8.2797	8.2242	8.4619	8.4438		8.6152	8.4719	8.9905	7.7983	8.3099	8.2432	8.3931	7.9689	8.1718	8.4054	8.2704	8.4065	8.2968	9.3996	8.7192	8.8248	8.3511	8.4956	8.5453	9.3434
76	Not Diurnal		LOC_Os03g56500	6.4603	6.9363	6.6733	6.5374	7.0694	6.6643	6.8425	6.9629	7.217	7.0087	7.1625	7.1032	7.2441	6.8892	7.4578	6.681	6.5153	6.5262	6.8114	6.9854	6.7258	7.1876	6.7464	6.8341	6.8153		7.5715	7.3056	7.17	6.9685	7.3858	7.4191	7.4297	7.2013	7.2067	7.3466	7.0994	7.3419	7.1586	7.2353	7.0948	7.1185	6.9443	7.5249	7.3798	7.7759
77	Not Diurnal		LOC_Os03g58110	7.397	8.9606	7.8971	7.3387	7.8595	7.2376	9.1055	8.022	8.2159	10.141	8.056	7.7879	7.6091	9.9258	8.0879	7.8993	8.5519	7.6531	7.8426	8.8489	8.377	8.4612	9.4398	8.4927	7.4236		8.6996	7.4262	7.1075	7.241	9.2242	7.5352	7.9555	8.2689	8.7142	9.4144	8.6878	8.9665	8.3484	8.1715	7.7833	7.4918	8.3655	7.492	9.6486	10.67
78	Not Diurnal		LOC_Os03g61620	7.9418	9.3034	7.9773	7.9237	7.6578	8.2645	9.4879	8.1015	8.2787	8.9497	7.8633	7.8901	7.644	9.3598	8.3533	8.4362	9.1319	8.1478	8.6402	8.5517	8.3075	8.3792	9.0946	8.7428	8.6069		8.5472	7.4529	7.1438	7.291	9.0954	7.2361	7.626	8.1044	8.4849	8.8054	8.4869	8.6277	8.1479	7.9175	7.8123	7.0476	8.4838	7.93	8.9412	8.8552
79	Not Diurnal		LOC_Os04g01140	7.6482	11.477	8.3389	8.6635	8.0928	8.5717	10.339	7.912	8.303	9.5122	7.6929	7.5768	7.4156	11.18	9.3655	9.5854	10.849	8.0697	8.356	8.2319	8.1068	8.1571	8.8635	8.6348	8.1885		9.5297	7.8402	7.968	8.1262	11.355	7.6377	7.9239	8.1434	8.3835	8.2896	9.0534	10.194	8.141	8.3952	7.7044	7.6118	8.3011	7.5553	7.8816	7.4258
80	Not Diurnal		LOC_Os04g05050	7.0589	8.2464	7.2263	7.1432	7.1555	7.0761	10.255	6.986	7.7883	10.335	6.932	7.375	6.988	8.5674	8.122	8.5473	8.8046	8.1797	7.4889	8.003	7.1762	7.9487	9.2853	8.0631	7.1922		7.8432	6.8968	6.977	6.6605	9.0506	6.7971	6.598	6.9034	6.9395	7.2959	7.1976	7.6686	6.9108	7.1269	6.9064	6.6181	8.8353	6.7662	7.5846	7.1791
81	Not Diurnal		LOC_Os04g07110	6.8347	6.7077	7.1381	8.4924	8.9384	7.1776	6.6443	7.6483	6.8388	6.4118	7.7813	8.0129	8.4835	7.0356	7.262	7.5167	6.8326	6.8385	7.4535	7.0581	6.8162	6.855	6.6774	6.794	6.7353		7.0224	7.7663	8.0623	7.9238	7.6449	8.156	8.4558	7.2209	7.2872	7.2051	6.8352	6.8014	8.1679	8.4934	9.7667	10.424	7.8541	8.5717	8.4471	9.3821
82	Not Diurnal		LOC_Os04g11970	10.298	11.504	11.11	10.052	8.8261	9.0281	10.656	8.2985	9.8288	11.179	8.3173	7.4146	6.9106	10.425	9.1574	9.0629	10.131	8.9863	9.5061	9.3748	7.0034	8.826	9.5266	9.9253	8.6913		10.05	7.0819	9.3515	8.2337	9.7099	6.5988	6.9759	7.0426	8.3967	8.5631	9.2629	8.8397	7.0144	8.8689	6.4949	6.5595	7.954	6.7042	7.4761	7.0678
83	Not Diurnal		LOC_Os04g15920	8.2189	8.9044	8.1923	7.2149	7.0319	7.2032	7.3006	6.8079	7.1098	8.5526	7.8299	7.4316	8.434	9.3694	9.4467	8.2723	7.6261	7.0651	7.3355	7.3589	7.7309	7.9839	8.5094	8.8866	9.0111		9.9026	9.0151	8.3274	7.5822	10.747	7.2874	8.9916	7.3687	8.1936	7.6831	9.9544	9.0844	9.1053	8.5262	8.9672	7.1713	7.4162	8.1443	7.5846	7.7167
84	Not Diurnal		LOC_Os04g29580	6.2888	6.6553	6.3853	6.3244	6.6086	7.1012	6.3933	6.576	6.499	6.4654	6.7625	6.3365	6.924	6.5208	6.5068	6.2942	6.3754	6.3161	6.8756	6.5266	6.3846	6.3965	6.56	6.2612	6.4978		6.6246	6.5557	6.3401	6.4734	6.4837	6.7807	6.679	6.502	6.5793	7.0146	6.6886	6.4111	6.5303	6.6472	6.8117	6.9187	6.7503	6.9006	7.8531	8.239
85	Not Diurnal		LOC_Os04g29960	6.9329	6.7344	6.5461	6.5249	6.6301	6.4033	6.6571	6.8145	6.982	7.2566	8.0736	6.8375	7.4257	7.0145	6.5493	6.2942	6.3403	6.2851	6.9993	6.9741	6.8162	7.4622	7.9773	6.9307	6.6957		7.6912	7.2245	6.824	6.7811	6.594	6.8304	7.2415	7.1052	7.8389	8.5631	8.3288	7.8465	7.0494	7.3148	6.7957	6.8289	6.6643	6.9358	7.8271	8.5091
86	Not Diurnal		LOC_Os04g35680	8.3796	8.6018	8.5882	7.83	8.2314	7.6653	8.5491	8.1479	8.4119	9.1021	9.4568	9.0247	9.0679	8.2755	7.6122	7.9835	7.9	7.7581	8.5101	8.7043	8.6142	8.0405	8.2964	7.7468	8.9097		8.8549	8.3163	8.0916	7.5947	9.0365	7.8866	8.2215	7.9621	8.5619	8.6472	9.0042	7.941	8.1649	10.214	10.118	8.6462	8.8032	7.9436	8.1888	8.48
87	Not Diurnal		LOC_Os04g39320	6.9159	6.6706	6.93	7.1994	7.4316	6.8736	6.5635	6.654	6.6636	6.6514	7.5939	6.7099	7.2384	6.7821	6.4803	6.3725	6.3576	6.4041	6.9159	6.6104	6.4583	6.4321	6.768	6.5965	7.6467		6.4657	6.7623	6.8944	6.5855	6.5562	6.6656	6.8962	6.7171	6.7308	6.8777	6.7837	6.4324	6.6584	6.9456	6.7648	6.6558	6.6876	6.8112	6.7578	6.9554
88	Not Diurnal		LOC_Os04g39380	6.8841	7.175	6.7444	7.3387	6.8326	7.0847	7.3396	7.3262	8.2867	8.4891	7.3283	7.3553	7.4633	7.2723	7.1294	7.2066	7.1991	7.1183	9.3112	8.1154	7.5785	6.8652	8.493	7.4168	6.9068		7.4019	7.1248	6.977	6.7405	7.059	7.5939	8.0356	8.352	8.5865	9.517	8.3335	8.2807	7.5785	7.759	8.5412	7.679	8.5849	8.2384	10.41	12.267
89	Not Diurnal		LOC_Os04g39880	6.2522	6.3553	6.473	6.3471	6.4401	6.2774	6.7125	6.8079	6.4441	8.6577	6.2612	7.0396	6.3133	6.5554	6.6924	6.3535	6.2745	6.2851	6.5207	6.3571	6.2162	6.9263	6.4534	6.7097	6.2938		6.2681	6.3686	6.3869	6.3611	6.406	6.3371	6.3965	6.5261	6.3566	6.3164	6.5337	6.4527	6.502	6.3573	6.5304	6.4599	6.5981	6.7548	6.4316	6.4685
90	Not Diurnal		LOC_Os04g40100	11.023	10.858	9.5716	9.3204	10.491	10.639	10.372	9.7718	9.8821	10.075	9.8593	11.03	11.284	11.641	11.037	10.393	10.733	10.003	9.648	9.6817	9.1056	9.2365	9.9712	10.601	9.9251		10.579	10.877	10.713	10.07	10.361	10.29	10.445	10.017	9.4759	9.058	10.329	10.712	10.774	10.864	10.459	10.514	10.762	10.678	9.3658	8.4195
91	Not Diurnal		LOC_Os04g41130	11.844	11.304	11.326	11.179	8.2602	7.5783	7.1325	6.5146	6.7864	7.9802	7.9018	8.443	11.811	11.564	11.116	11.265	8.6047	7.0711	7.584	6.7425	6.9848	8.3892	10.467	12.047	12.307		12.111	12.759	12.367	11.792	7.6545	6.9094	6.7234	6.6447	6.9257	8.9157	7.2405	11.18	11.808	12.178	9.5119	7.3418	7.7143	6.8283	7.2971	9.0686
92	Not Diurnal		LOC_Os04g43670	7.6346	8.8357	6.8841	7.5659	7.1017	7.5388	7.4152	7.3457	7.8476	10.813	7.2195	7.7879	6.883	8.7524	8.1712	7.5419	8.0521	7.3886	8.0835	7.5922	8.3535	7.5356	7.4533	7.3018	6.7975		7.647	7.5388	7.8072	7.0633	8.1453	7.6594	8.7715	7.9221	8.1421	7.0352	8.4237	7.7303	8.6981	7.1551	7.3488	7.0886	7.0906	7.7345	7.5166	7.4958
93	Not Diurnal		LOC_Os04g44354	7.0106	7.1026	6.804	6.5826	6.6345	6.884	6.9821	6.9215	7.4205	8.4016	7.2617	7.0828	7.1512	7.4024	6.7149	6.5	7.3113	7.2274	6.9511	7.1437	6.9177	7.0996	7.8147	6.9307	6.9172		7.5643	6.9043	6.8944	6.6979	7.4319	6.774	7.1177	7.1356	7.5661	8.5872	8.001	8.2711	8.1129	7.9246	7.447	7.312	7.6914	7.4137	9.3567	9.946
94	Not Diurnal		LOC_Os04g44850	9.0561	9.4774	9.1258	8.4	7.9254	7.9394	9.5859	7.5328	8.0125	9.4164	8.3838	7.741	8.7517	10.386	9.7633	9.7771	10.214	8.4829	8.0444	8.2443	7.65	8.0506	9.5951	9.9686	9.3639		9.4692	8.7055	8.5549	8.9561	9.5608	8.0026	7.5676	7.5848	7.7948	8.1011	8.7579	8.9721	8.3543	8.1021	8.2397	7.4167	9.2835	8.8485	8.1723	7.8748
95	Not Diurnal		LOC_Os04g48130	8.7868	9.8184	8.7862	8.3658	7.749	7.8346	8.6681	8.2394	8.2766	8.7694	8.1583	8.3245	8.4961	9.5149	8.7702	8.7786	9.3112	8.1675	8.8758	8.5058	8.2207	8.7641	9.7393	9.4725	8.8226		9.8892	8.8249	8.2713	8.2337	8.9752	7.8657	8.6186	8.3768	8.6413	9.3271	9.0826	9.1315	8.7865	9.1806	9.255	8.237	8.3953	8.5853	9.7679	10.605
96	Not Diurnal		LOC_Os04g49160	7.4126	8.4105	7.3213	7.5592	7.3353	8.1207	9.1383	8.1156	8.7235	10.285	8.1043	7.4146	7.2753	8.7437	7.7041	7.5948	9.183	8.5072	8.7956	8.7091	8.7131	9.1461	9.4163	8.4864	7.7353		8.5251	7.2922	7.0366	7.372	10.151	8.1292	8.0864	8.989	9.4971	10.375	9.542	8.9219	8.106	8.3675	8.3458	7.5161	9.0751	9.5499	10.735	11.585
97	Not Diurnal		LOC_Os04g49560	9.503	10.129	10.1	9.6379	9.0098	8.5409	8.9082	8.8266	9.4148	9.3169	9.3082	8.3077	8.5151	9.3409	9.5968	9.9169	9.3261	9.006	8.9832	9.2082	8.8692	9.2848	9.4078	9.8249	9.4861		9.6265	9.1108	9.4649	9.9257	8.9034	8.8903	8.8864	9.0085	9.0612	9.3663	9.1696	9.27	8.7307	8.6653	8.4954	8.0939	8.6232	8.5797	8.4902	8.4447
98	Not Diurnal		LOC_Os04g52190	8.652	7.6964	8.3069	8.6264	10.395	8.8339	8.1281	9.7131	9.1792	7.6855	10.514	9.6736	10.653	8.0215	7.8627	8.3641	7.6072	8.8489	10.185	10.114	10.104	9.419	9.2781	8.4236	8.5757		9.1863	9.15	9.3162	8.8896	9.32	11.218	11.253	10.38	10.823	11.25	9.6836	8.8151	9.1224	9.8134	10.51	11.023	10.216	10.919	11.726	13.552
99	Not Diurnal		LOC_Os04g52260	17.269	17.369	17.352	17.225	15.892	14.976	14.206	12.829	13.881	14.512	15.412	16.112	17.201	17.419	17.406	17.039	16.786	15.026	13.783	13.311	13.265	13.913	16.082	17.039	17.36		17.314	17.241	17.124	16.983	15.421	12.882	12.465	12.428	13.375	13.914	15.599	17.074	17.339	17.201	17.021	15.742	14.502	11.705	12.433	11.905
100	Not Diurnal		LOC_Os04g53180	6.5204	6.5444	6.4944	6.4468	6.2918	6.2524	6.2396	6.3436	6.3021	6.2152	6.558	6.5439	6.7537	6.7656	6.7272	7.3606	6.5341	6.3469	6.6067	6.5947	6.5963	6.4441	6.6092	6.3725	6.6236		6.8088	6.821	6.8944	6.6979	6.452	6.3511	6.4332	6.4536	6.4194	6.7459	6.6501	6.5341	6.6241	6.8342	6.5893	6.5212	6.4283	6.3013	6.5029	6.7288
101	Not Diurnal		LOC_Os04g54590	12.621	12.347	13.22	12.286	12.491	12.494	12.234	12.477	12.405	12.102	12.68	12.294	12.427	12.739	12.499	11.982	11.754	11.582	13.201	12.435	12.195	12.312	12.718	11.942	12.834		12.891	12.984	12.941	12.555	12.271	12.154	12.061	12.452	12.803	12.525	13.683	13.432	12.708	13.478	13.006	12.165	12.881	11.621	11.581	11.95
102	Not Diurnal		LOC_Os04g55420	7.0589	7.2353	7.0881	7.1295	6.8898	7.277	6.7687	6.8079	6.988	6.8305	7.3241	7.3642	7.5856	6.8405	6.8978	6.576	6.9474	6.6501	6.7972	7.1552	7.2947	6.8372	7.8725	6.9988	6.9172		7.7718	6.9842	6.9988	6.9534	7.188	7.1591	7.377	7.1595	7.2138	8.1943	8.3004	7.5057	7.0718	8.5086	8.4696	8.6645	8.8032	7.4297	8.2593	9.3077
103	Not Diurnal		LOC_Os04g55710	11.901	12.553	12.007	11.259	11.803	12.913	12.52	10.894	12.501	13.123	13.508	12.804	12.764	15.449	12.941	12.171	14.339	12.135	13.096	13.168	13.165	12.556	12.209	12.036	12.024		13.402	12.781	12.297	11.424	13.068	14.461	16.409	13.807	13.369	12.074	14.229	13.283	13.794	12.716	11.409	11.827	12.8	14.063	11.089	9.2207
104	Not Diurnal		LOC_Os05g04170	7.1524	7.6406	7.3236	7.4302	7.1858	7.1776	7.2714	7.6833	7.1611	6.8989	7.4533	7.3465	7.1142	7.4594	7.1255	7.0017	7.3113	6.9609	7.9426	7.4649	6.9493	6.6672	7.3173	6.794	7.2685		7.2808	7.1778	6.9479	7.3945	7.4256	7.1591	7.5185	7.3444	7.3659	7.3784	7.3728	7.1046	7.416	7.5391	7.5117	7.5368	7.6585	7.3261	7.5474	7.631
105	Not Diurnal		LOC_Os05g04820	7.5337	9.0214	7.0417	6.7022	6.5353	6.8342	7.935	6.7785	7.2541	9.1638	6.4879	6.7613	7.157	9.0034	7.7303	7.389	8.9178	6.8385	7.5648	7.4959	6.5754	7.177	9.3007	9.1014	8.0687		9.4545	7.1179	6.7785	6.5752	7.7279	6.3918	6.6938	6.7358	7.1115	7.5564	7.803	8.4065	6.9275	6.5987	6.3173	6.3932	7.6405	6.5294	7.0854	6.9059
106	Not Diurnal		LOC_Os05g08370	7.1075	8.4641	7.6987	7.1728	6.7844	6.94	7.1566	6.4733	6.6882	7.5234	6.4879	6.1976	6.5527	8.127	7.6726	7.504	8.0261	6.9609	6.5658	6.7712	6.6473	6.6182	7.2908	7.7029	7.1578		7.8108	6.6249	6.6045	6.9055	7.2384	6.5988	6.5022	6.5629	6.6513	6.7236	6.7575	7.2839	6.4633	6.5518	6.7028	6.4048	6.9697	6.4841	6.5775	6.5135
107	Not Diurnal		LOC_Os05g09724	10.505	13.717	10.813	10.848	11.052	11.919	12.98	11.785	12.161	12.683	10.942	9.6847	9.3531	12.864	11.252	11.491	12.309	11.228	10.87	11.114	12.314	12.437	12.241	11.177	9.5441		9.3952	7.1468	6.9911	8.6605	12.192	8.5849	8.4528	9.5012	10.057	10.625	9.1136	9.9328	7.5233	8.5652	8.0068	7.4769	10.473	8.7177	8.6738	8.2099
108	Not Diurnal		LOC_Os05g19910	6.5118	6.5955	6.5172	6.4334	6.8575	6.4701	6.4506	6.5827	6.5342	6.5702	7.8879	6.9186	6.9106	6.4361	6.4803	6.508	6.2823	6.5519	6.6067	6.6261	6.7154	6.5805	6.7006	6.5496	6.6765		6.5597	6.4157	6.6211	6.4734	6.3896	6.6656	6.9644	6.7534	6.7093	6.6519	6.5746	6.7889	6.5469	6.5804	6.8541	8.0737	6.9108	7.2023	7.0808	7.0415
109	Not Diurnal		LOC_Os05g22614	7.8174	7.6997	7.4038	7.0656	8.2053	7.8632	7.8477	7.912	7.9243	7.4436	7.8879	9.0944	9.0874	9.0308	9.4102	8.5841	7.9449	8.0363	7.175	7.5466	7.6153	7.5721	8.1662	8.3419	7.9335		8.0244	8.1112	8.1411	7.7748	8.0379	7.5629	7.4598	7.4954	7.3868	7.232	7.7333	8.1074	8.8351	7.4467	7.3224	7.2397	7.5679	7.4635	7.9464	6.5477
110	Not Diurnal		LOC_Os05g25430	7.7534	7.4012	7.7339	7.8012	7.1643	7.5716	7.4674	7.742	7.4301	7.3543	8.4634	7.6139	7.2697	7.3839	7.3017	6.9551	7.4864	7.1477	7.4889	7.7121	7.6153	7.4622	7.567	6.9439	7.3676		7.5505	7.5874	7.3709	7.4236	7.2151	7.3691	7.6103	7.8067	7.7047	7.827	8.1865	7.6859	7.7302	7.6647	7.6971	7.4718	7.2253	7.4481	7.77	7.7118
111	Not Diurnal		LOC_Os05g25540	6.9159	8.6786	7.1635	7.3234	6.8856	7.7239	8.4264	6.8841	7.4893	8.1648	6.4879	6.5592	6.5527	7.5764	7.2743	7.6491	8.1196	7.0651	7.3355	7.0084	7.1849	6.8652	7.6668	7.2441	7.0322		7.4662	6.4499	6.4066	6.8394	7.6901	6.3647	6.3103	6.3289	6.5401	6.7001	6.5337	7.1722	6.512	6.7006	7.0948	6.4388	7.191	6.4443	6.6181	6.5247
112	Not Diurnal		LOC_Os05g25770	10.968	10.957	9.7904	10.731	9.8594	10.288	9.2071	10.081	8.6932	9.5812	10.868	9.4487	10.543	11.793	11.679	10.79	10.564	9.2484	9.5895	8.9527	10.293	10.204	9.8714	11.39	11.382		12.571	12.102	11.513	12.059	12.994	9.8089	11.256	9.4317	10.374	10.194	10.604	10.965	11.484	11.364	9.7811	9.6301	8.8609	10.161	8.6838	8.9101
113	Not Diurnal		LOC_Os05g34000	6.5536	6.6043	6.4027	6.7558	6.5979	6.4307	6.4732	6.5577	6.5526	6.4118	6.5193	6.5592	6.672	6.307	6.3902	6.5237	6.6733	6.4669	6.7972	6.5447	7.2244	6.3257	6.4534	6.4074	6.4451		6.6462	6.6471	7.0682	6.5422	6.4674	6.6327	6.8432	6.6708	6.5793	6.4965	6.4759	6.6784	6.8416	6.867	6.6858	6.7566	6.4832	6.4679	6.6012	7.5845
114	Not Diurnal		LOC_Os05g36010	8.4565	8.4641	7.0568	6.9382	7.537	7.1254	8.1257	7.585	7.2362	8.0807	7.2413	8.2273	8.1242	8.2606	8.0249	8.3412	7.1879	8.1647	6.7699	7.5234	7.0207	7.3124	7.4415	8.4927	8.0154		8.1562	7.7359	7.5583	7.0239	8.3997	7.1338	7.2745	7.7474	7.6679	7.5393	8.1118	7.7957	7.9681	7.2895	7.2001	7.1462	7.486	7.4411	8.0687	7.5223
115	Not Diurnal		LOC_Os05g36360	13.717	13.758	13.827	14.019	14.152	13.587	13.558	13.552	13.328	13.225	13.512	14.299	14.634	14.468	14.61	14.307	14.229	13.341	13.479	13.36	13.162	12.637	12.695	13.791	14.029		14.423	14.669	14.592	14.635	14.311	14.444	14.709	13.943	13.659	13.27	12.873	14.125	14.529	15.566	15.319	15.479	14.645	14.543	14.897	15.223
116	Not Diurnal		LOC_Os05g39260	8.8982	9.6788	7.881	9.0209	8.0734	7.6364	7.8965	8.6738	8.6868	8.8105	10.011	11.151	10.731	8.6448	8.3582	8.1598	8.452	7.6213	8.2444	7.9999	8.5178	8.2549	9.6437	9.5095	9.091		10.004	8.972	8.7783	8.8575	8.8641	8.9022	8.953	8.4323	8.3219	8.9009	8.5387	8.5082	9.3414	9.4968	10.203	10.323	9.7742	10.067	10.407	11.49
117	Not Diurnal		LOC_Os05g39560	6.5118	7.0451	6.5461	6.7837	7.5487	6.5756	6.9298	6.4307	6.4812	6.6643	6.9879	6.5113	6.4959	6.7656	6.5346	6.7526	7.4864	6.4608	6.9511	6.8756	7.5463	6.5443	6.8917	7.0548	6.8762		6.7997	6.4044	6.6766	6.8751	7.7454	6.8825	6.5425	6.7469	6.7786	6.553	6.4619	6.7346	6.8416	6.7006	7.4515	6.8138	7.0702	6.7448	6.7578	6.7288
118	Not Diurnal		LOC_Os05g39990	6.3651	6.4092	6.8233	6.1687	6.3624	6.3651	6.9254	6.5146	6.3649	7.3699	6.4391	6.5899	6.2094	6.5095	6.2336	6.3927	6.3243	6.3756	6.2422	6.5363	6.2872	6.3965	6.7248	6.5033	6.2938		6.4233	6.2964	6.4343	6.2163	6.6514	6.2813	6.371	6.4213	6.5401	6.6413	6.2987	6.5341	6.6731	6.3573	6.3765	6.3705	6.6148	6.4125	6.369	6.3946
119	Not Diurnal		LOC_Os05g43140	6.669	6.4316	6.5365	6.2994	6.795	6.3651	6.311	6.3436	6.3236	6.3022	6.3974	6.5592	6.3932	6.4612	6.5493	6.73	6.2145	6.2682	6.4981	6.4009	6.2436	6.4555	6.8917	6.4708	6.4719		6.3098	6.3571	6.4512	6.1873	6.3089	6.2276	6.2854	6.2829	6.2598	6.1784	6.2595	6.2945	6.3533	6.6472	6.3581	6.3248	6.515	6.2542	6.3902	6.2793
120	Not Diurnal		LOC_Os05g43860	7.0209	10.474	9.3037	8.5431	8.6812	8.7826	10.843	8.1062	8.868	9.96	6.6594	7.0828	6.9634	10.831	9.8899	9.9767	10.937	9.1181	9.213	9.6403	8.5956	8.2984	8.8226	9.2356	7.4693		10.237	6.6249	6.6695	7.4608	11.414	7.3642	7.0518	7.5923	8.4205	8.3388	8.294	8.6319	6.8053	6.5322	6.4503	6.3475	9.4513	7.349	8.6959	8.1748
121	Not Diurnal		LOC_Os05g43870	6.486	7.1572	6.7616	6.8794	6.4267	6.7326	7.2596	6.5498	6.6376	6.7105	6.3379	6.4773	6.3343	7.1747	6.8525	6.737	6.8861	6.3973	6.8114	6.5947	6.6268	6.4654	6.6774	7.0133	6.4177		6.5068	6.2476	6.1894	6.3901	6.9765	6.3371	6.2733	6.4436	6.3194	6.4009	6.3417	6.814	6.4193	6.4437	6.468	6.3016	6.5626	6.3013	6.369	6.3181
122	Not Diurnal		LOC_Os06g01966	6.5204	8.5385	6.8485	7.3013	7.9399	8.1681	10.903	7.2944	8.2867	9.6677	6.5356	6.801	6.6478	8.7641	7.045	8.2294	10.654	8.6155	9.008	8.1967	7.7829	8.9553	9.7438	7.7468	6.5442		7.7054	6.4836	6.4769	7.7748	10.382	7.4769	7.0518	7.7004	8.928	9.8742	8.0299	8.2045	6.87	7.2556	7.6907	8.4201	10.731	8.7357	10.396	10.369
123	Not Diurnal		LOC_Os06g02630	6.422	7.0229	6.6263	6.4334	6.5412	6.884	7.0178	6.5827	6.5163	7.3543	6.3198	6.5113	6.6115	7.8494	7.4815	7.281	7.2876	6.8531	6.8495	6.7712	6.367	6.5628	6.6329	6.5347	6.333		7.2246	6.6055	6.7169	6.9534	8.5594	6.9418	6.7781	6.791	7.232	7.0256	7.6113	7.5223	6.783	7.0532	6.8833	6.677	7.2833	6.8572	7.1101	6.3658
124	Not Diurnal		LOC_Os06g06250	6.422	7.4132	6.6908	6.3471	6.3548	6.3763	6.7566	6.302	6.3864	7.1286	6.4068	6.4097	6.3534	8.0995	7.0256	6.6507	6.8154	6.5025	6.678	6.5447	6.5344	6.2801	6.9267	7.5965	6.6549		8.8589	6.4384	6.5713	6.3901	7.4319	6.1287	6.322	6.2379	6.499	6.6295	6.4322	7.6053	6.573	6.3698	6.5479	6.4806	7.2159	6.4044	6.6459	6.5072
125	Not Diurnal		LOC_Os06g06300	6.561	6.7131	6.5365	6.746	6.4267	6.7534	6.5635	6.4307	6.4812	6.3989	6.5193	6.6332	6.3932	6.8323	6.5788	6.5394	6.4124	6.5262	6.5862	6.5789	6.4288	6.4441	6.7006	6.6252	6.5091		6.7625	6.6816	6.5249	6.4476	6.6189	6.4643	6.6938	6.5552	6.6348	6.6519	6.8637	6.8375	6.7187	6.7006	6.6372	6.5595	6.6876	6.4605	6.7009	6.6499
126	Not Diurnal		LOC_Os06g06320	6.165	6.1469	6.2033	6.3471	6.1906	6.3017	6.2396	6.2926	6.2348	6.355	6.2421	6.1976	6.1275	6.4612	6.1471	6.1841	6.2404	6.3693	6.2033	6.3571	6.3341	6.1252	6.2638	6.5496	6.2228		6.194	6.1754	6.2043	6.2435	6.3727	6.2276	6.2191	6.3289	6.3566	6.3662	6.1856	6.3307	6.1533	6.261	6.2225	6.2785	6.3121	6.2246	6.2131	6.2504
127	Not Diurnal		LOC_Os06g10109	7.7973	7.6273	9.1122	8.5049	8.4158	8.3509	7.8382	8.1938	7.7883	7.5918	8.5679	8.2273	8.5772	8.6801	8.9488	8.8493	7.6171	8.7094	8.6553	8.5927	8.1921	8.2797	7.567	8.4067	8.898		9.0426	9.5972	9.9591	9.3775	8.8805	9.2921	9.3488	8.9061	8.6603	8.6319	8.3569	8.694	9.1363	9.575	10.104	9.5945	9.4383	9.3347	8.9602	9.2192
128	Not Diurnal		LOC_Os06g12280	7.8556	9.1078	9.2309	8.4516	9.1406	8.22	9.1254	7.9876	7.8262	8.8476	6.932	6.931	7.0891	9.2455	9.2283	9.2717	9.3755	8.9406	7.9932	8.4522	7.9385	7.6472	7.7566	7.6075	7.7708		8.0138	7.7883	8.0429	8.5373	8.9779	8.1681	7.8593	7.6492	7.5221	7.3123	7.1976	7.6859	7.0144	7.5343	7.2001	7.2071	8.137	7.3563	7.608	6.9378
129	Not Diurnal		LOC_Os06g16640	7.6962	7.858	8.0433	8.3275	8.4401	8.3982	7.3989	7.4731	7.44	7.7971	7.6406	7.6986	8.4897	7.3774	7.4349	7.8128	7.5624	7.5509	7.6303	7.8247	7.3341	7.5721	8.0582	7.6409	7.4824		8.2553	7.9379	8.5628	8.4362	8.0069	8.9908	8.5592	7.8856	8.1873	8.5701	8.7274	8.7364	7.0947	7.6132	8.5557	10.255	9.2224	8.3781	8.2856	8.0041
130	Not Diurnal		LOC_Os06g18000	11.668	11.741	12.134	12.176	13.41	12.292	11.989	12.866	12.45	11.834	12.992	13.428	13.398	12.372	11.918	12.191	11.355	12.411	12.85	12.96	12.689	12.077	11.995	12.001	12.186		13.373	12.858	12.853	12.828	13.093	13.973	13.988	13.142	13.322	13.158	13.038	12.814	13.112	14.002	13.85	13.828	13.322	13.344	13.855	14.547
131	Not Diurnal		LOC_Os06g21270	6.2522	6.4092	6.2953	6.1901	6.339	6.3523	6.5497	6.3749	6.4053	6.226	6.3009	6.1092	6.3343	6.2443	6.292	6.4121	6.3322	6.4041	6.4226	6.4875	6.2872	6.3713	6.5082	6.2377	6.2333		6.4797	6.2476	6.2462	6.4734	9.2142	6.3918	6.5234	6.5109	6.5985	6.4665	6.3126	6.2945	6.3227	6.3698	6.3581	6.3932	6.5426	6.3714	6.3968	6.3342
132	Not Diurnal		LOC_Os06g28820	6.5866	6.5955	6.3483	6.3471	6.651	6.538	6.4076	6.7349	6.5342	6.9166	6.5641	6.4614	6.3932	6.5554	6.4735	6.4659	6.5153	6.3539	6.7108	6.4437	6.3023	6.5066	6.819	6.8203	6.3884		6.7058	6.3686	6.3499	6.3611	6.4221	6.2679	6.2854	6.3648	6.3818	6.6057	7.1976	6.814	6.4821	6.344	6.2961	6.3016	6.391	6.4605	6.2509	6.3727
133	Not Diurnal		LOC_Os06g33720	8.3037	9.3462	9.1431	8.3138	8.4503	8.5039	9.4311	8.8569	8.9746	9.5383	9.107	8.3701	7.7495	10.137	8.7499	9.1923	9.2755	8.7893	8.5678	9.3578	8.9854	8.9659	9.5218	8.6616	8.5348		9.3548	7.9379	8.0056	8.2549	9.9332	8.2105	8.3561	9.1768	9.5138	9.273	9.5968	9.034	8.3484	8.2418	8.1984	7.73	8.7851	8.5204	8.763	8.0092
134	Not Diurnal		LOC_Os06g34390	6.7629	7.6341	7.6393	7.2475	7.2229	7.3896	7.8477	7.1984	7.3161	7.941	6.769	6.7613	6.6478	7.9391	7.2346	7.3606	8.0659	7.1945	7.3948	7.5429	7.4963	7.1194	7.8147	6.8482	6.9172		7.3186	6.7202	6.692	7.0633	8.2419	6.8493	6.87	7.2881	7.4936	7.4106	7.3466	7.2634	6.9842	6.9742	6.9888	6.7215	7.7391	6.8158	7.5073	7.4064
135	Not Diurnal		LOC_Os06g35940	6.5784	6.6848	6.473	6.4468	6.3548	6.538	6.5986	6.537	6.6048	7.8533	6.791	6.5899	6.4234	6.2762	6.4503	7.2066	6.2909	6.8943	6.5207	6.3787	7.0443	6.5995	6.7006	6.5496	6.7884		7.2246	6.6816	6.4944	6.9187	6.594	6.698	6.7234	6.5704	6.769	6.7459	6.8098	7.0013	6.9664	6.7596	6.6943	7.1038	6.4609	6.4365	6.5546	6.4086
136	Not Diurnal		LOC_Os06g39120	12.909	13.054	12.301	13.646	13.716	13.223	13.527	13.678	14.39	15.201	13.339	13.643	12.799	12.849	13.694	13.528	12.41	14.311	14.015	13.408	13.838	14.089	13.278	13.664	13.024		12.725	14.227	13.718	13.902	13.665	14.514	14.61	14.36	14.392	14.864	14.343	14.255	14.744	14.169	13.762	14.393	13.619	13.844	14.503	14.052
137	Not Diurnal		LOC_Os06g39260	10.977	11.248	11.351	11.138	11.564	11.672	11.495	11.398	10.661	11.606	11.78	11.965	12.178	11.701	11.283	10.968	10.35	11.62	11.7	10.816	10.327	10.24	10.726	11.474	11.295		11.228	11.249	11.429	10.865	11.311	12.706	13.303	11.479	10.99	10.76	10.612	11.401	11.656	11.208	11.458	12.726	12.604	13.139	12.707	12.78
138	Not Diurnal		LOC_Os06g39880	8.685	8.6037	8.4267	8.3846	8.3406	8.7267	8.6394	8.5317	9.356	8.7924	10.06	9.7799	10.03	8.7246	8.2519	7.6144	8.0407	8.1417	7.4804	7.8304	8.34	8.9914	9.4971	9.5898	8.7724		9.8297	8.7271	8.5844	7.7389	7.9084	8.3105	7.3435	8.0779	7.6498	8.6189	9.3685	9.966	9.3871	9.1631	8.5727	8.0079	7.0906	7.3563	7.383	7.3945
139	Not Diurnal		LOC_Os06g40180	10.743	11.065	10.321	9.8802	10.862	10.776	10.86	10.746	11.27	11.774	11.605	11.557	11.511	11.613	11.282	10.735	10.983	10.558	10.071	10.637	11.068	11.385	11.028	10.706	11.304		12.325	11.733	11.101	10.984	11.264	11.078	11.11	10.914	11.29	10.823	12.672	12.275	11.913	11.894	11.167	10.474	10.048	10.519	9.7826	7.6637
140	Not Diurnal		LOC_Os06g40818	6.2888	6.5444	6.3361	6.3244	6.339	6.639	7.0178	6.3596	6.4441	6.5702	6.2519	6.3365	6.3534	6.9653	6.292	6.3535	7.0046	6.4174	6.6954	6.4437	6.4021	6.2243	6.3052	6.2144	7.0692		6.4797	6.3216	6.831	6.2163	6.8493	7.2544	6.2297	6.5184	6.3435	6.1625	6.4895	6.2604	6.3725	6.3698	6.24	6.3475	6.9311	6.3714	6.4794	6.3727
141	Not Diurnal		LOC_Os06g43520	6.2432	6.1898	6.153	6.254	6.4916	6.2062	6.3351	6.4158	6.1185	6.1838	6.2722	6.322	6.2094	6.2762	6.2336	6.2942	6.2499	6.2938	6.2823	6.277	6.2722	6.2131	6.1897	6.2612	6.2564		6.2546	6.3452	6.4066	6.3168	6.3727	6.5819	6.4922	6.5364	6.5401	6.2074	6.3275	6.1982	6.1533	6.2288	6.2773	6.4159	6.4396	6.7326	6.59	6.5247
142	Not Diurnal		LOC_Os06g45970	7.6962	6.9779	6.93	7.0185	7.3056	6.588	7.4455	7.1925	6.9253	6.6177	8.3782	8.1238	9.4508	6.5652	7.34	7.4011	6.223	6.3469	7.2305	6.895	7.1184	6.7787	7.3173	6.9724	8.134		7.7718	8.7576	7.9859	7.1278	6.8346	6.8752	7.0184	6.7738	6.8375	6.8146	7.8854	6.9557	7.4113	7.7503	7.7934	7.5265	6.6954	6.7548	6.8795	7.4546
143	Not Diurnal		LOC_Os06g46799	6.334	6.9363	6.8276	6.5945	6.3548	6.444	6.5375	6.3271	6.3649	6.4654	6.4879	6.5274	6.3133	6.8154	6.6317	6.5314	6.6149	6.5776	6.3032	6.3355	6.2436	6.9353	6.3052	6.7236	6.4719		6.4514	6.5453	6.4769	6.5422	6.6514	6.3647	6.3589	6.502	6.4194	6.6057	6.7438	6.5733	6.4821	6.5709	6.5566	6.4048	6.3394	6.3543	6.2977	6.3581
144	Not Diurnal		LOC_Os06g49160	14.632	15.444	14.347	14.594	14.757	15.206	15.689	15.512	15.454	15.612	14.797	15.011	14.763	15.575	15.3	15.164	15.986	15.32	15.262	15.275	15.516	15.352	15.518	15.343	14.879		15.09	14.588	14.358	14.667	15.637	14.545	14.543	15.283	15.528	15.587	15.15	15.285	14.874	14.567	14.347	14.521	15.379	15.251	15.613	15.115
145	Not Diurnal		LOC_Os06g50420	6.8841	7.2253	6.9705	6.7648	6.7349	6.6127	6.7243	6.9102	6.9113	7.0293	7.148	6.9186	6.9575	6.9788	6.663	6.7948	6.5869	6.5776	6.8495	7.1206	6.7982	6.5995	6.8557	6.7673	6.9682		7.0057	6.9043	6.7463	6.8125	7.5036	6.7884	7.0184	7.0056	6.9395	7.0146	7.2602	7.0013	6.9275	7.0532	7.1499	7.1038	6.9311	6.8859	7.5507	7.8434
146	Not Diurnal		LOC_Os06g51070	7.0209	7.0229	7.0364	8.0617	7.948	7.7664	7.3006	7.8967	7.479	6.9903	8.551	8.6007	8.6457	7.0295	7.0692	6.9328	6.5153	7.3022	7.2727	7.8655	7.5328	7.3606	6.8917	7.2183	7.1922		8.4038	7.726	7.6971	7.8622	7.5229	8.5359	8.6876	8.0446	8.2139	8.0483	8.3004	7.364	7.5525	9.1689	8.6343	8.6749	7.9805	8.1554	7.9627	8.3475
147	Not Diurnal		LOC_Os07g02590	8.0608	7.5243	7.8581	7.7874	7.9528	7.3896	7.0855	7.7655	7.9598	7.9359	8.6993	8.9867	9.2046	7.4486	7.7338	7.5219	7.0708	6.8772	8.4909	7.7565	8.3621	8.2259	8.3934	8.1636	8.8179		7.8945	8.6867	8.654	7.5661	6.9693	7.8368	8.0197	7.7205	7.996	7.9466	9.4734	8.0948	8.8597	9.2488	9.01	9.4792	8.2369	7.5249	7.364	7.5088
148	Not Diurnal		LOC_Os07g03040	8.0252	7.5911	8.0276	7.8906	9.0759	7.4846	7.1082	8.4069	8.1916	7.456	9.2048	8.8219	9.5593	6.973	7.6758	8.0288	6.5769	7.2728	8.4994	7.7945	8.6288	7.2502	7.475	7.2441	7.9247		7.8659	8.3163	8.5905	7.8541	7.223	8.3887	8.831	7.979	7.783	7.7709	8.1971	7.3945	8.1479	9.3098	10.136	9.4392	7.7265	7.9134	7.4097	8.1875
149	Not Diurnal		LOC_Os07g03860	6.8531	7.4957	7.0078	7.2475	7.0507	7.5645	7.2353	6.986	6.866	7.4436	8.1767	7.6068	7.2638	8.3886	7.3343	6.8718	7.2522	7.497	7.3573	7.0298	6.8162	6.8177	7.0278	7.2737	7.3825		8.3212	7.6565	7.4299	8.1413	7.9348	8.5879	7.8329	7.2978	7.219	7.7559	8.4682	8.8119	8.2442	9.4391	8.826	9.1866	8.1307	8.4261	7.8789	8.0693
150	Not Diurnal		LOC_Os07g03890	8.5434	7.6545	8.2517	7.9415	7.6476	8.3545	7.8289	7.8547	7.839	7.841	8.6584	7.6506	7.7168	7.9871	7.7842	8.0288	7.5718	7.8269	7.4889	7.9976	7.8393	8.0008	7.6997	8.2684	8.4071		8.2005	8.1554	7.747	7.8622	8.2061	7.9829	7.571	7.8447	7.9061	7.8326	8.797	8.3509	7.8047	8.0883	7.9247	7.8885	7.3101	7.1773	7.5924	6.5418
151	Not Diurnal		LOC_Os07g07900	7.0106	6.7603	7.5616	7.4302	7.1017	7.168	7.5135	7.4907	8.7873	8.0444	7.1539	6.6793	6.7874	6.9295	7.5687	6.9878	7.1879	7.1123	7.6029	7.7237	7.5008	8.344	6.837	6.8203	6.7353		7.1036	6.9842	6.5091	6.9955	7.1974	7.1338	7.3679	7.6214	7.8137	8.0107	8.1288	7.7886	6.783	7.1038	6.9506	6.7803	7.2728	7.271	7.2079	7.0592
152	Not Diurnal		LOC_Os07g08030	14.928	15.315	14.911	14.831	14.886	15.061	15.522	15.324	15.303	15.717	14.919	15.195	14.82	15.792	15.257	15.374	15.28	15.471	15.015	15.676	15.404	15.544	15.214	15.569	15.054		15.63	15.317	14.981	15.164	15.643	15.097	15.3	15.655	15.644	15.603	15.443	15.593	15.459	15.185	14.763	14.66	15.104	14.98	15.404	14.884
153	Not Diurnal		LOC_Os07g12890	12.548	10.714	10.549	11.753	14.022	10.509	10.113	11.128	12.139	12.195	14.203	11.661	12.146	11.616	11.965	10.804	9.2881	10.12	9.9425	11.851	13.128	12.94	12.847	13.298	11.202		12.303	12.237	13.138	12.627	11.769	12.101	11.291	11.594	11.747	12.491	12.769	12.57	14.284	13.659	12.501	12.487	10.464	10.868	10.663	10.774
154	Not Diurnal		LOC_Os07g14740	7.7302	7.976	8.8263	9.1904	10.013	9.6546	9.1789	9.7406	9.3827	9.0894	9.9393	8.8287	8.2991	8.7672	8.497	8.9247	9.8634	10.524	9.3818	9.6493	9.3947	9.7274	8.9712	7.921	7.7708		8.9347	8.9512	9.2688	10.135	10.518	10.63	10.523	10	9.9068	10.08	8.9946	8.8037	8.6025	9.6747	8.9234	9.8194	9.6388	10.56	10.309	10.528
155	Not Diurnal		LOC_Os07g18874	6.8589	6.2123	6.3236	6.2114	6.1693	6.3272	6.3443	6.2457	6.2122	6.4256	6.3895	6.2841	6.303	6.1724	6.4053	6.2745	6.7801	6.1971	6.2422	6.422	6.5344	6.2801	6.4534	6.3725	6.4177		6.3098	6.1519	6.2209	6.2435	6.222	6.201	6.2608	6.2379	6.204	6.283	6.2595	6.2945	6.1755	6.2841	6.2858	6.2324	6.2148	6.2031	6.2046	6.2273
156	Not Diurnal		LOC_Os07g20340	11.586	9.4513	9.7126	8.3513	9.4981	9.5422	9.1046	10.737	10.833	10.465	10.698	11.068	10.924	9.7449	9.7109	8.9355	7.4389	9.1723	8.2842	9.2509	9.7171	10.828	11.034	12.294	10.694		9.1291	8.8741	8.29	7.4992	7.1512	7.1667	7.4159	8.0893	8.5277	8.9636	10.948	10.187	8.8019	8.2025	6.8611	6.9034	6.6148	6.9849	6.7578	6.5603
157	Not Diurnal		LOC_Os07g28610	15.34	15.343	15.267	15.312	15.185	15.421	15.605	15.404	15.515	15.729	15.735	16.12	15.879	16.168	16.019	15.833	15.525	15.357	15.244	15.321	15.457	15.726	15.631	16.017	15.538		15.909	15.787	15.357	15.332	15.591	14.942	15.031	15.326	15.444	15.703	15.782	16.01	15.949	15.8	15.667	15.512	15.642	15.765	15.801	15.472
158	Not Diurnal		LOC_Os07g30150	9.8366	9.0121	10.358	9.3543	8.5784	7.4254	8.4838	7.5655	8.0858	9.6227	9.3082	9.3506	10.339	10.098	9.6711	9.204	8.5232	7.569	8.2679	8.2902	9.089	8.6297	10.109	10.509	11.085		8.2354	9.0361	9.137	7.6384	7.5036	6.6492	6.58	6.9276	7.0736	7.4594	7.8163	8.7503	9.4858	8.704	8.5106	6.8958	7.441	6.9849	6.856	7.2418
159	Not Diurnal		LOC_Os07g32060	11.316	10.462	11.183	10.723	10.904	11.399	10.687	11.545	11.885	11.67	12.258	11.167	11.412	10.26	9.7722	9.4033	9.2412	10.699	10.575	11.288	11.864	12.088	12.091	11.218	11.103		10.946	10.714	10.249	9.4454	8.8923	10.259	11.014	10.732	11.325	11.748	12.258	11.192	11.055	10.321	9.5637	9.3999	9.2252	9.773	10.314	11.195
160	Not Diurnal		LOC_Os07g35390	6.2604	6.3757	6.3171	6.3244	6.5036	6.3017	6.4805	6.728	6.3962	6.6407	6.7279	6.4614	6.2735	6.2553	6.3443	6.3339	6.4441	6.508	6.5658	6.5616	6.5963	6.3848	6.56	6.2377	6.4719		6.2964	6.3571	6.2373	6.3611	6.6931	6.5262	6.8028	6.7859	6.6873	6.8777	6.402	6.4111	6.502	6.5114	6.7192	7.1582	6.9371	7.4297	7.6984	8.337
161	Not Diurnal		LOC_Os07g35750	6.4123	6.2762	6.2806	6.3244	6.2542	6.2062	6.2396	6.4158	6.2468	6.2361	6.5193	6.6182	6.3534	6.487	6.2228	6.3535	6.5769	6.2682	6.2823	6.3355	6.419	6.3475	6.3509	6.2612	6.5442		6.6246	6.2476	6.3499	6.2435	6.452	6.2813	6.7091	6.502	6.4661	6.8146	6.4322	6.5152	6.3916	6.3698	6.3581	6.2441	6.4283	6.6741	7.7871	9.0696
162	Not Diurnal		LOC_Os07g36210	11.569	11.033	11.363	11.073	10.878	10.986	10.771	10.885	10.861	10.61	11.663	11.78	12.052	11.521	11.378	11.071	10.532	10.288	11.629	10.776	10.905	11.18	11.745	11.493	11.916		11.994	12.128	12.022	10.991	10.26	10.851	11.219	10.958	11.261	11.053	12.37	12.085	12.318	12.042	11.712	11.188	11.74	11.19	11.993	12.63
163	Not Diurnal		LOC_Os07g41694	13.03	13.994	12.673	13.316	13.311	12.788	12.819	13.234	13.151	12.931	12.785	14.608	13.639	13.46	13.048	13.43	12.884	12.877	12.725	13.375	13.045	13.027	13.025	13.491	13.269		13.617	13.389	13.284	12.637	12.589	12.508	13.14	13.345	13.048	13.099	12.86	13.221	13.642	13.2	13.146	12.865	12.907	12.937	13.291	13.326
164	Not Diurnal		LOC_Os07g42924	7.5259	9.0856	8.8221	9.3576	7.4249	9.7914	9.336	7.6012	7.9738	8.8641	6.9164	7.2434	6.9166	8.4881	8.0591	9.1664	9.4439	9.2725	9.9401	8.6695	8.1297	8.6449	9.3403	8.7343	7.9335		9.3798	8.3895	8.31	8.8947	9.8597	8.2903	7.6812	7.7584	8.1041	8.1011	8.1971	8.128	7.699	8.7382	7.5993	6.7126	7.1723	6.6982	6.9864	6.9554
165	Not Diurnal		LOC_Os07g46846	6.89	6.9317	6.8665	6.9701	6.8856	7.2551	7.2396	7.243	7.0481	7.4814	8.1089	7.4477	7.0527	7.1943	6.6691	6.5916	6.8154	6.8385	6.824	7.2576	7.0924	7.0153	7.4533	6.8482	6.999		7.0057	6.6249	7.1809	6.773	7.0743	7.2065	7.3102	7.3261	7.4316	7.3123	8.0715	7.1046	7.0494	7.0964	7.2433	7.2326	6.6643	6.9561	6.8463	6.6204
166	Not Diurnal		LOC_Os07g46870	7.8697	8.6618	8.1904	8.1531	8.4638	8.6555	9.0506	8.7797	8.5501	9.2498	8.4766	8.4348	8.3151	8.8383	8.4002	7.9999	8.2008	8.3149	8.637	8.6342	8.402	8.4707	8.7479	8.4927	8.129		8.9138	8.3858	8.9216	8.347	9.2406	8.481	8.8095	8.5382	8.9787	8.9157	10.073	8.6618	8.6173	9.429	8.6914	8.4785	7.7842	8.3457	8.2498	7.642
167	Not Diurnal		LOC_Os07g49240	8.6584	9.0347	8.5796	8.3748	7.9169	8.3589	8.6583	8.2985	8.6415	9.5666	8.5943	8.4896	8.0175	8.9309	7.9851	7.8745	8.3173	8.1764	8.5904	8.3704	8.3931	9.1649	9.6386	9.179	8.2167		8.9774	8.0783	7.6677	8.0851	8.3058	7.6708	7.5382	7.9816	8.6094	9.2107	9.7309	9.5909	8.6634	8.7487	9.0162	7.487	8.3236	7.6459	8.2281	8.57
168	Not Diurnal		LOC_Os08g02110	6.9735	6.8828	7.1576	7.2638	7.4647	7.4972	7.5661	7.0517	7.5198	8.1115	6.5033	6.9186	7.0779	6.9653	7.3534	7.281	7.6686	8.5242	8.2842	7.7827	6.5649	6.6966	8.6006	7.7998	6.7669		7.4461	6.9698	6.977	7.3357	7.9569	7.8752	7.7209	7.8617	7.3548	9.5631	7.4135	8.0094	7.3245	7.1551	7.3274	8.9347	9.9666	7.8642	10.32	11.695
169	Not Diurnal		LOC_Os08g02230	8.525	10.833	8.9246	8.2912	8.7305	8.1252	10.443	8.3049	9.6062	11.197	8.7852	9.5569	9.1215	11.151	10.573	9.4543	11.343	8.4063	8.0302	8.2743	8.6587	8.2905	9.8791	9.7094	8.572		8.649	8.4768	7.6677	7.4512	11.418	7.3927	8.3657	7.4867	7.8297	8.6584	9.0967	9.2215	9.8015	9.8156	9.7063	8.4691	8.9398	9.0813	8.8958	8.7648
170	Not Diurnal		LOC_Os08g04310	8.5412	9.2181	10.636	10.424	10.282	9.8587	10.257	8.8295	9.1973	8.8358	7.1907	7.9567	7.6632	9.621	9.4889	10.185	11.448	10.676	10.646	10.172	9.2313	8.6152	8.5156	7.9807	8.0769		7.9169	7.8739	9.1008	10.243	10.926	9.6356	9.1095	9.107	9.1004	8.1247	8.5684	8.4703	8.1367	9.2133	10.166	9.9313	10.941	9.4514	9.4994	8.8059
171	Not Diurnal		LOC_Os08g06280	14.78	15.878	15.04	14.846	13.026	12.817	14.023	13.567	14.388	15.073	14.338	14.784	14.74	15.616	14.966	14.784	14.259	13.366	13.376	13.991	14.296	15.003	15.138	15.233	14.907		15.562	15.187	15.246	14.642	14.158	12.514	12.6	13.447	14.161	14.826	14.814	15.452	15.621	15.482	14.842	12.879	12.637	12.506	13.199	12.483
172	Not Diurnal		LOC_Os08g06380	6.2983	6.4902	6.2953	6.691	6.3548	6.588	6.3704	6.4307	6.4053	6.4919	6.3553	6.4457	6.3242	6.4361	6.3443	6.1948	6.307	6.324	6.5658	6.4875	6.2436	6.2574	6.4534	6.5649	6.5091		6.3523	6.4611	6.2921	6.3016	6.6189	6.3095	6.2608	6.5629	6.3818	6.332	6.4322	6.4527	6.3636	6.3573	6.4155	6.4159	6.5626	6.3366	6.3564	6.3342
173	Not Diurnal		LOC_Os08g07490	10.808	11.294	11.577	11.583	11.328	11.417	11.549	10.936	11.645	11.648	10.824	10.407	10.902	11.92	12.162	12.661	12.654	12.04	12.67	11.754	11.115	11.424	11.699	11.231	11.081		12.276	12.029	12.186	12.832	12.801	12.579	11.623	11.423	11.555	11.354	11.963	11.869	11.114	12.217	12.243	12.073	12.796	11.428	11.47	10.496
174	Not Diurnal		LOC_Os08g09060	7.4676	6.81	7.6642	6.8375	6.7349	6.7834	7.7242	7.5123	7.7305	6.9735	9.1752	8.529	8.2765	7.3138	6.9865	6.4394	6.2499	6.3398	7.1294	7.3482	8.5658	8.4707	9.2331	8.1362	7.1732		8.1562	7.1593	6.6045	6.4734	6.2799	6.5262	8.0921	8.4154	8.7675	10.139	9.5361	8.1606	7.6568	7.1551	7.0741	6.9906	6.8265	7.5416	9.2179	11.631
175	Not Diurnal		LOC_Os08g10310	6.5282	6.3877	6.2882	6.1901	6.4401	6.3523	6.4443	7.2077	7.5496	6.4521	7.7047	6.3365	6.4234	6.5755	6.6568	6.3927	6.3162	6.3619	7.0241	6.9584	6.419	6.9868	11.303	7.0917	6.3601		7.5882	6.4836	6.3201	6.3901	6.5142	6.5361	6.9081	7.5676	9.4554	12.57	7.7094	8.9999	7.5046	6.8516	6.6453	6.2785	6.9882	8.1961	11.686	14.289
176	Not Diurnal		LOC_Os08g15060	7.8556	8.6134	8.0276	7.6949	7.5117	7.458	7.4375	6.9536	7.0979	7.1785	7.3241	7.6435	8.113	8.5829	8.502	8.6025	8.0731	7.0529	7.0727	7.2146	7.0119	7.0795	7.2158	7.7653	7.9497		8.6088	8.1344	8.0188	8.0772	7.6958	7.1524	6.9644	7.1309	7.2067	7.2228	7.5428	8.5719	8.184	7.6309	7.6491	7.1038	7.3398	7.0275	7.2621	6.6553
177	Not Diurnal		LOC_Os08g26820	9.6154	9.778	10.289	10.71	11.202	10.527	10.04	10.521	9.9949	9.1171	10.539	9.6233	10.313	10.093	10.078	10.137	10.646	10.43	10.98	10.514	10.322	9.6716	9.419	10.022	9.7906		10.868	10.151	10.208	10.951	11.332	11.506	11.229	10.545	10.648	10.378	9.975	10.322	10.554	11.903	11.403	11.665	11.279	11.318	10.921	11.111
178	Not Diurnal		LOC_Os08g26840	8.0608	7.7517	7.6719	7.1432	7.6846	6.6127	6.6997	6.9536	7.1432	7.6565	7.2617	6.8135	7.9254	8.0454	8.3248	7.4148	6.8516	6.8385	7.0952	7.1895	7.3028	6.5443	6.6092	7.4276	8.7243		8.9092	8.8386	8.9452	7.8622	8.3766	8.2623	8.4649	7.4546	7.714	7.3123	7.111	7.3299	8.5676	10.032	9.2112	9.1608	8.1848	8.5378	7.5979	7.7721
179	Not Diurnal		LOC_Os08g29370	14.399	14.942	14.9	14.751	14.875	14.801	15.286	15.183	15.103	15.145	14.983	15.073	14.648	15.321	14.962	14.935	14.214	15.132	14.217	15.097	15.044	15.155	14.468	15.052	14.514		15.176	14.667	14.468	14.974	15.11	14.835	14.727	15.234	15.095	15.296	14.908	15.316	15.032	14.987	14.761	14.638	15.004	15.047	15.189	14.744
180	Not Diurnal		LOC_Os08g35090	7.1133	7.2651	6.9425	7.0185	6.9766	7.0101	7.335	7.14	7.2419	7.1005	7.1539	7.1118	7.2441	7.3011	7.453	7.0922	7.356	6.7566	7.7438	7.1895	7.1932	7.0795	7.8532	7.3717	7.3274		7.2808	7.2103	6.9617	6.9534	7.3681	7.0161	7.2745	7.2573	7.4848	7.5707	7.3155	7.2181	7.037	7.3976	7.4933	6.9605	7.2555	7.2245	7.5166	8.3941
181	Not Diurnal		LOC_Os08g35760	6.561	10.953	6.6825	6.9382	6.6823	6.3763	8.5049	8.0635	7.3085	7.5593	6.6529	6.3081	6.5946	9.1871	7.6122	8.8116	12.607	6.6552	6.2823	6.4109	6.3498	6.6966	7.0602	6.5965	6.2806		6.7814	6.1284	6.2373	6.2297	10.31	6.254	6.3103	6.4436	6.7619	6.2373	6.6501	6.4527	6.3725	6.2509	6.2496	6.1157	7.1402	6.2818	6.6012	6.7218
182	Not Diurnal		LOC_Os08g36540	6.4944	6.4807	6.6685	6.3713	6.274	6.588	6.5241	6.7592	6.4243	6.3022	6.5193	6.6045	6.5607	6.3659	6.3357	6.2942	6.763	6.6375	6.5658	6.6104	6.7154	6.4441	6.3052	6.4393	6.2333		6.5597	6.2348	6.3969	6.3016	6.406	6.4862	6.384	6.4924	6.4544	6.4965	6.3417	6.5341	6.2948	6.344	6.24	6.2087	6.3659	6.6804	6.3564	6.5603
183	Not Diurnal		LOC_Os08g36680	7.7113	7.1078	7.7503	8.1687	7.1643	7.8398	7.2447	7.7081	7.3161	6.8818	7.7313	8.0235	8.0437	7.7387	6.875	6.8936	6.8241	7.1123	7.0484	8.4488	8.2118	8.0662	7.8921	8.0478	8.7862		8.2798	8.9365	8.9335	7.9174	7.1381	8.1848	8.1232	8.5751	8.6694	8.3853	9.7171	8.8001	9.2073	9.0492	8.431	8.327	7.3458	7.908	8.0527	7.9391
184	Not Diurnal		LOC_Os08g38400	8.2024	9.5286	8.7943	8.0617	8.977	9.5767	9.7052	9.1635	9.6346	9.9737	9.5374	9.0557	8.2841	9.3665	8.9333	8.8493	9.4108	9.5606	8.6477	8.9339	8.7391	8.9612	9.4352	8.4619	8.1211		9.3798	8.2609	8.3004	9.0743	9.4059	9.4307	9.6056	9.4902	9.5976	9.6997	9.8133	10.317	9.2194	9.3197	9.0515	9.1723	9.4361	9.6867	9.5911	9.1966
185	Not Diurnal		LOC_Os08g39270	6.6531	6.9724	6.4303	6.2424	6.5412	6.3763	6.4221	6.3678	6.2348	6.777	6.9662	6.1535	6.2735	6.7484	6.7519	6.4834	7.7765	6.9801	6.7699	6.6261	6.367	6.1892	6.7006	6.7673	7.1578		6.5597	6.5652	6.7624	6.7974	6.798	6.7971	6.6712	6.5784	6.3566	6.332	6.388	6.4324	6.2463	6.2731	6.3874	6.3248	6.6643	6.739	6.5029	6.5012
186	Not Diurnal		LOC_Os08g39350	11.98	12.509	12.539	12.662	12.786	12.61	12.575	12.75	12.438	11.998	12.501	12.071	12.093	12.155	12.58	12.373	12.281	12.291	12.353	12.461	12.267	11.917	11.838	11.545	12.144		11.91	11.952	12.12	12.319	12.254	12.604	12.745	12.382	12.258	12.357	11.825	11.691	11.712	12.447	12.409	12.61	12.378	12.812	13.009	13.468
187	Not Diurnal		LOC_Os08g39830	7.3691	8.3457	8.2272	8.2464	7.3199	7.8711	7.7005	7.0862	7.3873	8.2029	7.9852	7.6986	7.6776	8.8254	8.8761	9.5369	10.314	9.1355	8.9701	8.5467	8.1764	8.4612	9.0711	8.6068	8.9426		10.318	9.705	10.247	10.717	9.3678	9.8433	9.0084	9.506	9.0593	9.7785	10.22	9.4859	9.2486	9.318	8.9842	8.1525	8.9513	9.307	9.449	9.6862
188	Not Diurnal		LOC_Os08g39850	6.5204	6.3219	6.4408	7.1217	6.5412	6.9311	6.4221	6.3957	6.5876	6.8305	6.4733	6.931	6.4872	6.2134	6.4053	6.3631	6.423	6.4912	6.6067	6.499	6.3846	6.3368	6.4259	6.4393	6.6343		6.5597	6.4044	6.6695	6.3901	6.2898	6.5455	6.7234	6.5184	6.4427	6.2997	6.402	6.3694	6.573	6.5614	6.5395	6.59	6.2872	6.4288	6.9048	6.8347
189	Not Diurnal		LOC_Os08g39860	8.5683	9.4641	10.323	9.3841	9.8371	9.2515	10.276	9.1031	8.9488	10.127	8.7869	8.9019	9.2359	10.341	10.404	10.416	10.167	9.7103	8.548	9.2741	8.9647	9.3093	8.6791	8.9633	8.8894		9.5237	9.5928	9.6198	10.106	10.255	9.1458	9.0322	8.6543	8.7002	8.4157	8.4604	9.5657	9.9812	9.9115	10.109	8.9398	9.1827	8.3235	8.7101	7.326
190	Not Diurnal		LOC_Os08g44000	14.494	14.674	13.966	14.206	14.219	14.59	14.642	14.856	14.811	14.755	14.37	14.383	14.258	14.832	14.845	14.831	14.658	14.948	14.085	14.872	14.574	14.976	14.493	14.838	14.049		14.503	14.206	14.075	14.348	14.561	14.258	14.337	14.738	14.74	14.718	14.346	14.628	14.114	13.798	13.223	13.419	14.049	14.546	14.57	13.706
191	Not Diurnal		LOC_Os08g44150	6.3651	6.299	6.6538	6.3973	6.5649	6.3272	6.2943	6.7473	6.5163	6.2361	6.5033	6.2392	6.4498	6.4239	6.283	6.5	6.4752	6.3313	6.4226	6.3787	6.367	7.4924	6.3998	6.3725	6.4177		6.3379	6.2964	6.2555	6.5305	6.26	6.4862	6.3471	6.2829	6.3309	6.4665	6.1726	9.3436	6.3331	6.2509	6.3369	6.3932	6.2622	6.5214	6.3135	6.4619
192	Not Diurnal		LOC_Os08g44220	7.1818	7.2253	6.9215	6.5249	7.5466	6.6894	7.6201	7.2653	7.5088	7.0461	8.4287	7.5384	8.3335	7.0756	6.6449	6.4659	6.8326	6.508	7.6727	7.4121	7.5897	7.6177	7.825	6.8626	6.9172		7.0648	7.5066	7.2548	6.4853	8.5348	7.0628	7.635	7.5578	7.7637	7.8705	8.6963	7.3738	7.5146	8.4307	8.9149	7.9523	7.7309	7.59	7.6419	8.1955
193	Not Diurnal		LOC_Os09g02360	9.1973	9.3063	9.4533	10.656	8.0854	8.235	7.9658	8.1938	8.1788	7.9678	9.0372	8.2103	8.5008	8.3182	8.4551	8.4462	8.1279	7.714	8.4751	8.3029	8.34	8.1461	8.6394	8.0478	8.6622		8.4767	8.4391	8.3445	8.1553	8.2711	7.9471	8.5833	8.4782	8.5715	8.5631	9.1696	8.5214	8.4124	8.5683	8.1124	7.767	7.8005	7.847	8.1756	8.2522
194	Not Diurnal		LOC_Os09g07350	8.0345	10.409	8.9742	8.2089	8.2314	7.9026	9.5081	7.4338	8.0206	10.251	6.8716	6.7613	6.6397	10.501	9.6224	9.7704	9.4787	8.3402	7.8899	8.4156	7.9947	8.122	8.6686	9.4818	7.9046		9.6844	7.0201	6.8544	7.5947	9.852	6.8038	6.5614	6.8138	7.6226	8.1864	8.4724	9.2039	7.1003	7.2231	6.6218	6.3016	8.3577	6.5368	7.4152	6.9286
195	Not Diurnal		LOC_Os09g09490	7.5606	7.648	7.7531	7.701	8.0496	8.345	8.1834	8.3346	8.0206	7.5521	8.6857	7.7879	8.0317	7.4129	7.326	7.118	8.1916	8.0304	8.5298	8.0786	7.9279	8.0561	7.6176	7.1939	7.4693		7.8027	7.9532	7.9257	8.1112	8.0003	8.524	8.6694	8.2936	8.426	8.6319	7.8982	7.6053	7.9438	8.145	8.5191	8.3766	8.1777	8.4509	8.5172	9.2509
196	Not Diurnal		LOC_Os09g10274	6.5447	8.144	7.4889	7.4176	7.1595	7.1334	7.8382	7.3929	7.1432	7.4751	7.1108	6.5274	6.7537	8.4881	7.793	8.0572	8.984	7.8112	8.3367	8.042	7.3184	7.0689	8.4302	6.794	6.6549		7.9476	6.9842	7.1372	7.5661	9.0344	7.4248	7.8841	7.9221	8.1421	8.7299	7.4135	7.703	7.5525	7.7503	8.0489	7.6886	9.0184	8.292	9.6772	10.619
197	Not Diurnal		LOC_Os09g16510	11.319	10.684	11.378	11.078	11.382	10.391	11.203	11.237	10.984	11.526	11.708	10.975	10.859	11.189	11.278	10.626	10.607	11.055	10.715	10.882	10.857	11.048	10.449	10.193	10.622		11.927	11.687	11.337	11.497	11.478	11.896	11.759	11.245	11.11	11.411	11.52	11.083	10.865	12.365	11.969	12.341	11.918	11.816	12.089	12.6
198	Not Diurnal		LOC_Os09g16950	7.0775	6.7411	7.0488	7.2475	8.016	7.2625	6.9254	7.4565	7.1914	6.4118	7.8089	6.9847	8.191	6.9865	6.9709	7.0444	6.8154	6.991	7.7194	7.2826	7.1932	6.6464	7.0901	6.7381	6.999		7.6964	7.6425	7.8618	7.7476	7.0045	8.1681	8.3712	7.8254	7.9061	8.1391	7.4135	7.4116	7.443	7.6553	7.8123	8.0032	7.5075	7.8053	8.6792	10.151
199	Not Diurnal		LOC_Os09g17630	8.9376	7.7517	9.345	9.1551	8.5839	8.2433	8.0468	8.3795	8.3056	8.0807	9.608	9.5353	9.874	8.5474	8.7676	8.6451	8.0105	8.13	9.4015	8.771	9.0394	8.3546	9.0639	9.3721	9.0585		9.0881	9.0483	9.0946	8.4418	8.6146	8.882	9.0394	8.4231	8.5787	9.058	9.2568	9.2379	8.966	9.9467	10.56	9.2163	9.6707	9.2677	10.029	11.791
200	Not Diurnal		LOC_Os09g18360	6.4773	6.6117	6.7784	6.3713	6.651	6.4033	6.2578	6.3895	6.4625	7.0461	7.7904	7.3031	6.63	6.307	6.3443	6.3725	6.4124	6.2325	6.2422	6.1795	6.419	6.3257	6.768	6.1493	6.3199		6.6462	6.3216	6.2921	6.4046	6.3267	6.5262	6.5425	6.2379	6.2494	6.4965	7.0417	6.7889	6.6877	7.1623	6.8117	6.677	6.2622	6.4206	6.4039	6.5362
201	Not Diurnal		LOC_Os09g20684	6.7341	7.1181	7.0602	7.3074	7.0097	7.5976	7.2795	7.1354	6.988	7.0834	6.9662	6.8717	6.8685	7.3138	6.9227	6.8567	7.2052	6.8531	7.2208	7.0829	6.5245	6.7566	7.3851	6.8764	6.7558		6.8814	6.9193	7.0366	6.7495	7.3681	8.1257	6.855	6.962	7.2443	7.2407	7.0994	7.3738	7.0551	7.1909	7.0677	6.8582	6.8146	6.9309	7.4661	7.7721
202	Not Diurnal		LOC_Os09g25610	7.794	6.9013	6.6361	6.8712	7.6476	8.1161	7.8289	7.5974	9.2195	9.5145	9.3339	8.9019	8.1848	7.6115	7.1535	6.737	7.7204	7.0529	6.9743	7.4216	8.1109	8.6126	9.7945	9.3087	6.8441		7.0147	6.7116	6.8544	6.4476	7.5643	6.4862	6.765	7.0641	8.122	8.3808	10.408	8.5524	7.6248	7.4467	7.1563	6.9605	7.4242	6.5974	7.5014	7.3404
203	Not Diurnal		LOC_Os09g27830	11.324	11.381	11.892	11.78	12.17	11.861	11.289	11.546	11.279	11.91	12.079	12.046	12.643	12.705	12.918	12.379	11.628	11.801	11.977	11.507	11.342	10.808	10.578	11.269	12.191		12.03	12.429	12.437	12.176	11.81	12.909	13.494	12.075	11.612	11.279	11.023	11.904	12.531	12.584	12.789	13.515	12.762	13.516	12.878	12.578
204	Not Diurnal		LOC_Os09g34320	8.2346	10.51	9.2894	9.337	8.9911	9.729	10.597	9.2058	9.3773	10.007	8.1971	8.277	7.9318	10.479	9.379	9.3272	10.204	9.7265	9.2379	9.0499	8.779	9.2338	9.2715	8.7844	8.278		8.9066	7.8564	7.8157	8.695	10.758	8.5959	8.3561	8.7544	8.6772	9.1493	8.3109	9.4428	8.3182	8.7719	8.2647	7.958	9.1251	8.9127	9.2584	8.6913
205	Not Diurnal		LOC_Os09g34890	12.066	12.369	12.387	12.027	11.505	11.294	11.196	10.846	11.529	10.983	12.258	12.724	12.48	12.385	11.812	11.739	11.848	10.928	11.702	11.633	11.339	11.585	12.477	12.178	12.374		12.964	12.589	12.341	11.816	11.218	11.245	11.541	11.457	11.298	11.233	13.393	12.745	12.796	12.39	11.656	10.819	11.922	10.979	10.843	10.681
206	Not Diurnal		LOC_Os09g35630	9.3173	11.089	9.9361	10.018	8.9656	8.4743	9.1284	7.6405	8.1959	9.3033	7.237	7.7292	8.81	10.792	10.295	10.226	10.233	8.4673	7.981	8.4416	8.377	8.2443	9.3378	9.7963	9.4902		10.212	8.7011	8.7813	9.2226	10.087	7.7177	7.5521	7.6134	7.8389	8.1201	8.6259	9.3118	8.0744	8.2389	8.1242	7.5465	8.924	7.1528	7.8735	7.6932
207	Not Diurnal		LOC_Os09g39060	6.6531	7.6134	6.9379	6.8876	6.9454	7.1334	7.3542	7.187	7.6811	8.1369	6.6859	6.5274	6.8685	7.8305	7.3104	7.281	7.6776	7.2274	7.3573	7.4423	7.4125	7.3124	7.0901	7.3945	6.8248		8.0138	7.1969	6.906	7.7389	7.6958	7.4191	7.9109	7.5848	7.9398	7.4006	7.7757	8.1218	7.9554	7.2486	7.5601	6.998	7.1233	7.6014	7.2551	6.9879
208	Not Diurnal		LOC_Os10g06000	6.5282	6.2427	6.5172	6.1253	6.4796	6.3763	6.4648	6.3749	6.2824	6.2361	6.4391	6.2392	6.4682	6.4488	6.3443	6.2942	6.2049	6.2504	6.2422	6.2377	6.1624	6.2574	6.3052	6.3911	6.2228		6.3379	6.2964	6.2555	6.3016	6.5142	6.24	6.2733	6.3058	6.3066	6.268	6.3721	6.2296	6.2363	6.2509	6.24	6.2324	6.2996	6.1786	6.3052	6.3658
209	Not Diurnal		LOC_Os10g20350	9.2063	8.5931	8.4978	8.2604	8.9108	8.2606	8.0057	8.1506	8.3677	8.2587	9.1481	9.1979	9.4673	8.7672	9.0121	8.7405	7.9884	8.2417	7.7522	8.3522	8.5356	8.5598	8.2569	8.8457	8.8275		8.5749	9.0913	9.0708	8.7137	7.9504	8.713	8.5905	8.5866	8.4482	8.2497	8.7866	8.7141	8.974	8.6681	8.1873	8.443	7.6714	8.2292	7.6692	7.0332
210	Not Diurnal		LOC_Os10g25550	6.5032	6.4092	6.812	6.4606	6.9502	6.4175	6.9981	7.3305	7.3561	8.072	7.333	6.7888	6.5782	6.7291	6.521	6.4484	6.6149	6.8998	7.0241	6.9584	6.9581	6.9763	7.0901	7.5965	6.3061		6.7814	6.5849	6.3678	6.9455	6.9809	6.9868	7.1058	6.9178	7.3765	7.5066	7.3835	6.6124	7.037	7.0064	8.8932	7.1986	6.8823	7.3706	7.7408	8.3619
211	Not Diurnal		LOC_Os10g28050	11.933	11.998	12.298	12.596	13.335	13.967	13.455	12.768	13.319	13.939	13.228	13.093	12.543	11.921	11.871	11.659	12.432	13.824	13.088	12.648	12.656	12.805	13.136	12.804	11.421		12.709	11.949	11.439	12.2	13.106	13.452	13.217	12.682	12.771	12.642	12.95	12.983	12.706	13.678	13.786	14.492	13.79	13.63	12.776	12.48
212	Not Diurnal		LOC_Os10g30880	7.6962	7.2945	7.5339	7.682	8.9468	7.829	7.5102	8.3528	9.1246	7.4942	8.3838	8.8576	8.492	7.359	7.6122	8.0288	7.2823	7.5326	8.356	8.0972	8.0886	7.7901	7.7751	7.5965	7.7864		8.0585	8.0372	8.2713	7.8275	7.5257	8.759	8.8341	8.3631	8.2777	8.4226	8.2805	7.6227	8.6238	8.2665	8.2142	8.5491	7.9805	8.3235	8.3001	9.0317
213	Not Diurnal		LOC_Os10g34220	7.5337	8.0218	8.3738	8.7935	7.2512	7.7766	7.0562	7.0615	6.9624	6.9818	6.7456	6.7888	6.883	6.9063	7.1338	7.3188	7.0587	6.991	6.824	7.1995	7.1091	6.855	7.1219	7.3018	7.5063		8.1891	8.3781	8.07	8.0008	7.1706	7.4675	7.1279	6.9228	7.0736	7.0993	6.8352	7.0783	7.5525	8.2609	7.7561	7.5862	6.8756	6.8956	7.2135	7.2218
214	Not Diurnal		LOC_Os10g34790	6.2346	6.254	6.2503	6.6065	6.274	6.588	6.311	6.3436	6.344	6.3407	6.3287	6.3365	6.4325	6.5324	6.3681	6.3043	6.3243	6.1971	6.4226	6.2959	6.9581	6.1252	6.3052	6.3411	6.2564		6.2407	6.3216	6.4432	6.1284	6.132	6.2813	6.1634	6.6708	6.3309	6.268	6.4169	6.3307	6.6241	6.5987	6.5034	6.4159	6.2622	6.4206	6.3424	6.4086
215	Not Diurnal		LOC_Os10g34840	6.3651	6.3219	6.2652	6.3713	6.5164	6.6127	6.4076	6.5977	6.2824	6.4118	6.2722	6.4457	6.2735	6.4744	6.2336	6.4659	6.3403	6.508	6.3734	6.736	6.3098	6.3144	6.2838	6.274	6.2333		6.3955	6.4157	6.3298	6.5422	6.83	6.8825	6.8841	6.6382	6.5204	6.5394	6.2595	6.2945	6.2555	6.5895	6.8761	7.8345	7.1557	6.7763	6.9234	7.1128
216	Not Diurnal		LOC_Os10g35030	16.493	16.888	16.307	16.205	16.063	16.402	16.76	16.62	16.672	16.658	16.675	16.56	16.749	16.846	16.927	16.811	16.953	16.318	16.385	16.589	16.683	16.597	16.723	16.677	16.543		16.732	16.545	16.305	16.396	16.49	15.575	15.697	16.589	16.663	16.715	16.536	16.861	16.786	16.746	16.446	15.599	16.298	16.518	16.677	16.351
217	Not Diurnal		LOC_Os10g35490	6.999	9.0058	8.5168	8.0767	7.7185	8.5189	9.2718	7.5055	8.5176	9.9897	6.9504	7.4962	7.2638	9.8611	9.796	9.6986	8.5519	9.2641	8.675	9.162	8.6728	9.8462	8.5265	9.5438	8.8676		11.119	10.13	10.492	10.172	10.195	9.4086	8.525	8.9448	9.7001	9.7516	9.7522	10.333	9.6517	10.293	8.48	7.2999	7.5739	7.6759	7.712	7.2571
218	Not Diurnal		LOC_Os10g36500	7.4891	8.6101	9.7295	10.285	9.4575	8.6022	8.9383	7.3305	6.8799	7.2475	6.9879	6.5899	7.146	8.9402	8.9092	9.9121	12.437	10.464	9.0573	8.1663	7.1762	6.5995	6.7006	6.6806	7.3346		7.2111	7.4262	7.8932	11.314	11.511	9.6747	8.3809	7.7205	7.0796	6.8777	6.5188	6.9557	7.7517	7.9716	10.845	11.398	11.761	11.552	9.5924	8.4914
219	Not Diurnal		LOC_Os10g36848	7.765	9.0121	8.3414	8.3658	8.2934	8.4084	8.4761	7.7042	8.3137	8.1738	7.7096	7.9704	7.8848	8.0587	8.4366	8.2387	8.0344	7.8531	7.7679	7.5847	8.1848	7.3974	7.4068	7.1038	7.9335		8.0424	7.9247	7.8027	7.7901	9.2959	7.2065	7.4848	7.4385	7.3868	7.2959	6.9734	8.1218	8.0159	8.1814	8.4103	8.8742	7.4319	7.6917	7.6637	8.2044
220	Not Diurnal		LOC_Os10g38780	9.1222	8.2487	9.5693	10.023	11.739	10.45	9.3512	10.198	9.2169	8.3606	10.895	9.8821	10.76	8.1739	9.466	9.6829	9.3623	10.414	11.443	9.648	10.618	10.532	10.268	9.2265	9.2945		9.8128	10.347	10.938	10.739	10.226	11.707	11.729	10.396	10.737	11.491	9.8338	9.5909	9.7653	11.542	12.002	12.125	11.492	11.63	11.39	12.976
221	Not Diurnal		LOC_Os10g38800	6.2704	6.5444	6.2652	6.2114	6.283	6.3651	6.311	6.2548	6.3649	6.3269	6.3721	6.2509	6.3133	6.3307	6.283	6.2745	6.5153	6.4669	6.168	6.3355	6.4952	6.3257	6.7848	6.5649	6.333		6.4797	6.272	6.3499	6.1873	6.2508	6.254	6.3341	6.2712	6.3818	6.1488	6.3126	6.3694	6.3825	6.2509	6.2047	7.0746	6.2377	6.4044	6.3968	6.2504
222	Not Diurnal		LOC_Os10g38960	6.442	6.5862	6.7899	6.4742	6.6189	6.5633	6.8425	6.6881	6.654	6.7988	6.6594	6.5439	6.8388	6.5962	6.487	6.7234	6.2499	6.8881	6.5207	6.4437	6.2436	6.8094	6.3744	6.6806	6.3741		6.493	6.3333	6.3869	6.5752	6.4221	6.5455	6.5614	6.502	6.8804	6.6295	6.5604	6.6784	6.4453	6.344	6.3173	6.4388	6.4283	6.5432	6.3968	6.4086
223	Not Diurnal		LOC_Os10g39030	12.754	13.12	13.295	13.364	13.474	13.01	12.705	12.129	11.984	12.031	12.868	12.333	12.772	13.142	12.97	12.926	13.295	12.925	12.462	12.539	12.15	11.718	12.316	12.435	12.547		12.859	12.749	12.95	13.19	13.378	13.342	13.015	12.458	12.195	11.729	12.598	12.599	12.745	13.489	13.749	13.818	13.341	13.227	12.469	12.216
224	Not Diurnal		LOC_Os10g39140	13.24	13.188	12.467	13.17	13.353	11.868	11.751	12.55	12.177	13.297	12.834	12.868	14.203	12.894	13.511	13.752	14.248	11.808	11.911	11.692	12.673	12.269	12.085	13.315	12.98		13.7	13.13	13.329	13.377	14.27	13.03	13.115	11.835	12.59	12.651	12.193	12.288	12.532	14.524	13.043	13.018	12.881	13.04	12.684	13.551
225	Not Diurnal		LOC_Os10g39840	6.872	9.5015	7.2429	7.4176	6.9675	7.2551	8.5432	6.8079	7.012	8.3925	7.0607	6.8375	6.883	9.8344	7.8114	8.1255	9.9582	7.5234	7.3154	7.3482	6.9581	7.0689	7.8532	6.9582	7.6583		7.5204	7.0752	6.6535	6.9955	9.6449	6.9094	6.8841	6.9034	7.1115	7.1115	7.1575	7.9832	6.8832	7.5485	6.9064	6.8874	8.0117	6.7763	6.9183	6.6204
226	Not Diurnal		LOC_Os10g41999	7.5423	7.4012	7.0568	7.8708	7.8441	7.7374	7.6077	8.2777	9.0548	9.2693	8.4067	8.5478	7.8553	7.3274	7.4002	6.6202	6.5153	7.0711	8.4435	7.7507	8.1336	8.4955	8.4805	7.3717	7.0692		7.2808	7.3337	7.0682	7.1396	6.9867	7.8827	8.6067	8.3653	8.8057	8.6745	8.9449	7.7303	8.5274	7.375	7.6451	7.7934	7.1346	7.7487	7.6917	7.6211
227	Not Diurnal		LOC_Os11g02424	15.881	16.32	16.715	16.428	15.488	16.355	16.368	15.623	15.543	15.89	16.112	15.262	15.798	16.373	15.943	15.772	16.292	15.503	16.505	16.316	15.683	15.3	16.143	15.21	16.041		16.147	15.974	15.833	16.012	16.303	16	15.578	16.089	15.988	15.784	16.342	15.723	16.228	16.799	16.729	15.67	16.493	15.482	15.963	15.727
228	Not Diurnal		LOC_Os11g02630	7.3582	8.7481	7.8006	7.9568	8.5183	8.6086	9.2768	7.9501	8.2437	8.3095	7.8037	7.8454	7.4906	9.2519	9.1266	8.3348	10.221	8.776	8.0163	8.0246	8.0433	7.6847	7.657	7.0917	7.4929		7.7011	7.4628	6.9346	8.1141	9.2934	8.3641	7.4073	7.8785	7.7712	7.8902	7.9231	8.6277	7.3706	7.8236	7.5364	7.265	9.1574	8.6208	8.2281	7.3614
229	Not Diurnal		LOC_Os11g10290	8.1499	8.6246	8.3118	8.6947	8.9074	8.4372	8.7244	8.6883	8.6028	8.8476	9.7817	9.6272	9.1684	8.9667	8.7931	8.8794	9.0366	8.8184	8.6477	8.3919	8.303	8.8767	8.3633	9.651	8.2397		9.2915	8.4264	8.4035	9.1532	8.7859	9.5041	9.0792	8.354	8.4898	9.1943	8.8519	8.5719	8.4219	9.7691	9.7811	10.247	9.7364	9.5892	10.02	10.709
230	Not Diurnal		LOC_Os11g10520	6.384	6.4719	6.4509	6.254	6.4127	6.588	6.3443	6.7086	6.8238	6.5193	6.3198	6.3812	6.4325	6.3892	6.4204	6.2448	6.307	6.2149	6.4726	6.4009	6.3185	6.3257	6.3998	6.3411	6.333		6.4233	6.2964	6.3499	6.4965	6.5358	6.3918	6.2733	6.3986	6.2598	6.4665	6.5188	6.5341	6.2555	6.4322	6.3265	6.428	6.2996	6.3198	6.5775	6.1907
231	Not Diurnal		LOC_Os11g26950	7.1875	9.056	7.4622	7.1854	6.9454	8.3243	8.8807	7.0299	7.6936	7.7574	6.8233	6.4278	6.5067	8.6889	7.2256	7.2701	8.6426	7.5458	7.3948	7.5084	7.2156	6.9868	7.8147	7.3487	6.999		7.2669	6.5153	6.2921	6.7325	10.011	6.9357	7.2133	7.2978	7.5661	7.2228	7.3728	7.0393	6.4284	6.6924	6.477	6.6956	6.8522	6.8483	7.354	7.5677
232	Not Diurnal		LOC_Os11g29210	6.3651	6.1569	6.4408	6.2994	6.4737	6.3901	6.4373	6.5432	6.6048	6.5702	6.7769	6.5592	6.3534	6.5324	6.1815	6.2047	6.2745	6.3007	6.4726	6.6182	6.5344	6.3848	6.8917	6.4074	6.1894		6.2288	6.3216	6.3298	6.3016	6.542	6.2679	6.8432	6.6916	6.7469	7.5393	6.6234	6.6124	6.4369	6.4648	6.5893	6.5212	6.553	6.7974	7.5507	8.9719
233	Not Diurnal		LOC_Os11g32750	10.754	10.455	10.121	10.04	9.4854	9.3206	9.473	9.9257	9.9165	10.465	10.679	10.77	10.458	10.203	9.9304	9.8926	9.1086	9.2181	9.7526	9.3217	9.5087	10.67	10.837	10.475	10.14		10.94	10.726	10.095	10.009	9.4251	9.3894	9.1645	9.7408	10.122	10.724	11.365	10.993	10.964	10.913	10.279	9.985	9.4297	9.3243	9.4205	9.9607
234	Not Diurnal		LOC_Os11g42550	8.5777	11.445	9.8242	8.9738	8.1666	9.3801	11.814	7.662	10.004	10.094	6.6996	7.1732	7.4005	10.894	10.47	10.736	11.609	9.5639	10.261	9.7284	8.6619	9.7027	10.512	9.5516	8.9484		9.647	7.4165	6.7859	7.8695	14.245	7.0356	6.7516	7.2737	8.5679	9.484	8.52	9.7364	7.5843	8.0157	8.2797	6.6082	10.753	7.3956	9.0022	8.6379
235	Not Diurnal		LOC_Os11g42960	6.6116	7.1936	6.5568	6.264	6.7041	6.6127	7.1035	6.9277	6.8157	6.8189	6.4155	6.3663	6.2519	6.6531	6.663	6.3725	6.6733	6.4545	6.9872	6.7914	6.4484	6.6773	6.7848	6.4074	6.3199		6.7248	6.3686	6.2921	6.4965	7.2151	6.4167	6.6867	6.8302	6.9096	7.0256	6.8486	6.8986	6.4453	6.825	6.6218	6.3822	7.1865	6.9561	7.1732	7.1881
236	Not Diurnal		LOC_Os11g42970	6.5369	6.1569	6.6954	6.2994	6.4267	6.5633	6.6784	6.7718	6.5693	6.4387	6.8421	6.6045	6.5067	6.5441	6.2737	6.3832	6.4124	6.3619	6.2823	6.5082	6.477	6.8372	6.2259	6.3411	6.3884		6.5825	6.4384	6.4066	6.3611	6.406	6.5455	6.5712	6.6983	6.7308	6.7459	6.6234	6.4527	6.502	6.7197	6.8904	6.7126	6.5238	6.8767	7.6309	7.7532
237	Not Diurnal		LOC_Os12g02980	8.9918	9.5664	6.8744	7.83	7.2809	7.168	7.5661	6.728	8.1474	9.5766	8.2339	6.9535	7.391	8.6645	8.7485	8.0762	9.4208	8.0813	7.7956	7.2487	7.3028	8.2797	8.1081	8.4179	7.5127		8.9478	8.4264	7.7551	9.1759	9.2624	8.2047	8.8109	8.2689	9.4118	8.3301	9.6678	8.8397	9.8336	9.0001	9.816	9.523	9.0207	8.6931	8.8622	8.9361
238	Not Diurnal		LOC_Os12g05840	6.2432	6.8954	6.2353	6.1469	6.3313	6.2641	6.2205	6.2457	6.1429	6.3142	6.3198	6.2392	6.1889	6.193	6.292	6.2942	6.1399	6.2325	6.3032	6.2095	6.3498	6.0839	6.4821	6.3725	6.4719		6.367	6.2964	6.3499	6.1284	6.406	6.3095	6.3341	6.1533	6.3818	6.4665	6.2848	6.2296	6.2846	6.344	6.2047	6.3356	6.2996	6.1786	6.4104	7.0771
239	Not Diurnal		LOC_Os12g08090	13.002	12.853	13.365	12.89	12.968	12.845	13.097	13.256	13.491	13.447	13.449	13.395	13.355	13.269	13.281	13.367	11.39	13.232	12.216	13.128	13.22	13.726	13.214	13.899	13.259		13.995	12.899	13.021	12.845	12.7	13.386	12.757	13.134	13.338	13.581	13.683	14.098	13.554	12.804	12.393	12.274	12.209	12.463	12.701	12.417
240	Not Diurnal		LOC_Os12g08920	6.4603	7.9826	7.1825	7.4976	7.2997	7.7995	10.199	8.4982	6.5876	6.4387	6.5193	6.3663	6.2735	7.5073	7.5915	9.1581	9.9372	7.9609	6.8495	6.9146	6.3341	6.3144	6.3052	6.5195	6.2119		6.3379	6.2835	6.2373	6.8824	10.007	6.4048	6.2854	6.3648	6.369	6.4337	6.2344	6.3307	6.2747	6.261	6.4503	6.3932	8.6884	6.6982	6.6792	6.4086
241	Not Diurnal		LOC_Os12g09580	7.794	8.3194	8.1184	8.2912	8.2784	8.7201	8.4395	8.5218	8.2331	8.1938	7.7175	7.9065	7.9318	8.5068	8.0622	8.2753	8.3113	8.4561	8.057	8.5058	8.3971	8.3173	8.051	8.1093	7.946		8.5104	8.1803	7.7618	8.1112	8.6146	8.4423	8.2614	8.2543	8.416	8.6505	8.175	8.5299	8.4075	8.1814	8.2083	8.3132	8.5546	8.0439	8.9068	9.0344
242	Not Diurnal		LOC_Os12g18110	12.843	12.385	12.957	12.594	12.791	12.808	12.715	12.856	12.669	12.667	13.066	12.848	12.79	12.923	12.85	12.622	12.35	12.719	13.693	12.753	12.605	12.804	13.146	12.775	12.763		12.893	12.797	12.821	12.85	12.457	13.131	12.751	12.751	13.005	12.879	13.425	13.056	12.593	13.132	13.251	12.604	13.787	13.238	12.941	12.985
243	Not Diurnal		LOC_Os12g29950	11.513	11.292	11.984	11.57	11.423	11.273	11.089	11.758	11.459	10.713	12.409	11.493	11.164	11.38	11.959	11.083	11.712	11.449	11.574	11.664	11.518	11.078	11.456	10.884	11.218		11.525	11.63	11.503	11.512	11.194	11.33	12.113	11.872	11.82	11.831	11.673	11.826	11.812	12.179	11.818	11.741	11.551	11.26	12.001	11.748
244	Not Diurnal		LOC_Os12g34320	7.0267	6.9879	7.6602	7.0656	7.5887	7.1588	7.1325	8.1015	7.6225	6.9989	7.4433	7.7733	7.4633	7.0756	7.4578	7.5268	7.1061	7.3719	7.6571	7.8767	7.7585	7.4622	7.2627	7.2441	7.3603		7.2669	7.5018	7.6789	7.4405	7.188	7.7481	8.2484	8.0185	7.8716	7.9924	7.2772	7.4966	7.8004	7.6031	7.5318	7.6746	7.195	8.0483	8.2758	9.4386
245	Not Diurnal		LOC_Os12g41110	6.89	7.4753	7.5292	7.1361	6.9412	6.9783	7.8053	7.2231	7.0235	7.4687	7.1539	7.132	7.0527	7.3416	7.4745	8.1342	7.9304	7.3986	7.7956	7.6002	7.281	7.3232	7.6777	7.2183	6.9377		7.4148	7.0124	7.1438	7.383	7.9348	7.6031	7.7928	7.6492	7.7865	7.6831	8.0339	6.9557	7.0013	8.8621	7.9879	8.5369	9.0592	8.1031	7.6882	7.7073
[truncated: 180 more columns]
