# Supplementary material for: Crosstalk between diurnal rhythm and water stress reveals an altered primary carbon flux into soluble sugars in drought-treated rice leaves
Source: Sci Rep. 2017 Aug 15;7:8214. doi: 10.1038/s41598-017-08473-1 (PMC5557844; doi:10.1038/s41598-017-08473-1)
Supplement: Supplementary file 5 — Dataset 4 [file 41598_2017_8473_MOESM5_ESM.xls]

## Sheet: Sheet1
Supplementary table-S4. GO assignment of terms for genes both diurnally expressed and up-regulated by drought
GO terms mapped in biological process category
Locus ID	RGAP Ver 6 Annotation	GO ID	GO Name	Features
LOC_Os01g64970	CAMK_CAMK_like.11 - CAMK includes calcium/calmodulin depedent protein kinases, expressed	GO:0009738	abscisic acid mediated signaling pathway
LOC_Os02g09810	amino acid transporter, putative, expressed	GO:0006865	amino acid transport
LOC_Os01g41890	MLA1, putative, expressed	GO:0006915	apoptosis
LOC_Os02g15930	expressed protein	GO:0006915	apoptosis
LOC_Os04g52970	NBS-LRR disease resistance protein, putative, expressed	GO:0006915	apoptosis
LOC_Os03g48310	plasma membrane ATPase, putative, expressed	GO:0006754	ATP biosynthetic process
LOC_Os04g51610	calcium-transporting ATPase, plasma membrane-type, putative, expressed	GO:0006754	ATP biosynthetic process
LOC_Os01g53880	OsIAA6 - Auxin-responsive Aux/IAA gene family member, expressed	GO:0009734	auxin mediated signaling pathway	Figure 3A
LOC_Os02g56120	OsIAA9 - Auxin-responsive Aux/IAA gene family member, expressed	GO:0009734	auxin mediated signaling pathway	Figure 3A
LOC_Os05g44810	OsIAA18 - Auxin-responsive Aux/IAA gene family member, expressed	GO:0009734	auxin mediated signaling pathway	Figure 3A
LOC_Os07g08460	OsIAA24 - Auxin-responsive Aux/IAA gene family member, expressed	GO:0009734	auxin mediated signaling pathway	Figure 3A
LOC_Os03g22120	sucrose synthase, putative, expressed	GO:0009058	biosynthetic process
LOC_Os05g50380	glucose-1-phosphate adenylyltransferase large subunit, chloroplast precursor, putative, expressed	GO:0009058	biosynthetic process
LOC_Os06g06560	starch synthase, putative, expressed	GO:0009058	biosynthetic process
LOC_Os06g23684	tyrosine aminotransferase, putative, expressed	GO:0009058	biosynthetic process
LOC_Os09g38320	phytoene synthase, chloroplast precursor, putative, expressed	GO:0009058	biosynthetic process
LOC_Os04g51610	calcium-transporting ATPase, plasma membrane-type, putative, expressed	GO:0006816	calcium ion transport
LOC_Os02g32660	1,4-alpha-glucan-branching enzyme, chloroplast precursor, putative, expressed	GO:0005975	carbohydrate metabolic process	Figure 3A
LOC_Os03g04770	beta-amylase, putative, expressed	GO:0005975	carbohydrate metabolic process	Figure 3A
LOC_Os03g22790	beta-amylase, putative, expressed	GO:0005975	carbohydrate metabolic process	Figure 3A
LOC_Os03g25790	glycosyl hydrolases family 17 protein, expressed	GO:0005975	carbohydrate metabolic process	Figure 3A
LOC_Os03g57880	glucan endo-1,3-beta-glucosidase precursor, putative, expressed	GO:0005975	carbohydrate metabolic process	Figure 3A
LOC_Os04g43410	Os4bglu18 - monolignol beta-glucoside homologue, expressed	GO:0005975	carbohydrate metabolic process	Figure 3A
LOC_Os05g23924	glycosyl hydrolase family 10 protein, putative, expressed	GO:0005975	carbohydrate metabolic process	Figure 3A
LOC_Os05g50260	polygalacturonase, putative, expressed	GO:0005975	carbohydrate metabolic process	Figure 3A
LOC_Os06g22919	DEFL9 - Defensin and Defensin-like DEFL family, expressed	GO:0005975	carbohydrate metabolic process	Figure 3A
LOC_Os06g49970	alpha-amylase precursor, putative, expressed	GO:0005975	carbohydrate metabolic process	Figure 3A
LOC_Os07g35510	glucan endo-1,3-beta-glucosidase precursor, putative, expressed	GO:0005975	carbohydrate metabolic process	Figure 3A
LOC_Os07g43390	4-alpha-glucanotransferase, chloroplast precursor, putative, expressed	GO:0005975	carbohydrate metabolic process	Figure 3A
LOC_Os08g40680	glycosyl hydrolase, putative, expressed	GO:0005975	carbohydrate metabolic process	Figure 3A
LOC_Os10g32810	beta-amylase, putative, expressed	GO:0005975	carbohydrate metabolic process	Figure 3A
LOC_Os10g41550	beta-amylase, putative, expressed	GO:0005975	carbohydrate metabolic process	Figure 3A
LOC_Os03g07170	lactose permease-related, putative, expressed	GO:0008643	carbohydrate transport
LOC_Os03g43720	transporter family protein, putative, expressed	GO:0008643	carbohydrate transport
LOC_Os03g48310	plasma membrane ATPase, putative, expressed	GO:0006812	cation transport	Figure 3A
LOC_Os04g51610	calcium-transporting ATPase, plasma membrane-type, putative, expressed	GO:0006812	cation transport	Figure 3A
LOC_Os04g51820	OsHKT1;1 - Na+ transporter, expressed	GO:0006812	cation transport	Figure 3A
LOC_Os07g47100	transporter, monovalent cation:proton antiporter-2 family, putative, expressed	GO:0006812	cation transport	Figure 3A
LOC_Os02g52780	bZIP transcription factor, putative, expressed	GO:0007155	cell adhesion
LOC_Os05g30880	nucleolar matrix protein-related, putative, expressed	GO:0007155	cell adhesion
LOC_Os08g31340	heavy metal-associated domain containing protein, expressed	GO:0007155	cell adhesion
LOC_Os09g25700	TsetseEP precursor, putative	GO:0007155	cell adhesion
LOC_Os04g44830	thioredoxin, putative, expressed	GO:0045454	cell redox homeostasis
LOC_Os05g07690	thioredoxin, putative, expressed	GO:0045454	cell redox homeostasis
LOC_Os07g44440	peroxiredoxin, putative, expressed	GO:0045454	cell redox homeostasis
LOC_Os02g52590	xyloglucan fucosyltransferase, putative, expressed	GO:0042546	cell wall biogenesis
LOC_Os05g29790	pectinesterase, putative, expressed	GO:0042545	cell wall modification
LOC_Os06g23684	tyrosine aminotransferase, putative, expressed	GO:0006519	cellular amino acid and derivative metabolic process
LOC_Os01g62900	amino acid kinase, putative, expressed	GO:0008652	cellular amino acid biosynthetic process
LOC_Os06g23684	tyrosine aminotransferase, putative, expressed	GO:0006520	cellular amino acid metabolic process
LOC_Os06g22919	DEFL9 - Defensin and Defensin-like DEFL family, expressed	GO:0006073	cellular glucan metabolic process
LOC_Os04g59540	phosphatidylinositol-4-phosphate 5-Kinase, putative, expressed	GO:0044267	cellular protein metabolic process
LOC_Os05g44340	heat shock protein 101, putative, expressed	GO:0051085	chaperone mediated protein folding requiring cofactor
LOC_Os09g36200	senescence-inducible chloroplast stay-green protein 1, putative, expressed	GO:0015996	chlorophyll catabolic process
LOC_Os09g31130	citrate transporter, putative, expressed	GO:0015746	citrate transport
LOC_Os06g46900	phosphosulfolactate synthase-related protein, putative, expressed	GO:0019295	coenzyme M biosynthetic process
LOC_Os02g50350	dihydroorotate dihydrogenase protein, putative, expressed	GO:0006207	'de novo' pyrimidine base biosynthetic process
LOC_Os01g41890	MLA1, putative, expressed	GO:0006952	defense response
LOC_Os04g52970	NBS-LRR disease resistance protein, putative, expressed	GO:0006952	defense response
LOC_Os02g09810	amino acid transporter, putative, expressed	GO:0006835	dicarboxylic acid transport
LOC_Os04g58840	Eukaryotic aspartyl protease domain containing protein, expressed	GO:0006835	dicarboxylic acid transport
LOC_Os08g06050	OsTOP6A2 - Topoisomerase 6 subunit A homolog 2, expressed	GO:0006259	DNA metabolic process
LOC_Os12g04980	DNA repair protein Rad51, putative, expressed	GO:0006259	DNA metabolic process
LOC_Os12g04980	DNA repair protein Rad51, putative, expressed	GO:0006310	DNA recombination
LOC_Os12g04980	DNA repair protein Rad51, putative, expressed	GO:0006281	DNA repair
LOC_Os12g04980	DNA repair protein Rad51, putative, expressed	GO:0000733	DNA strand renaturation
LOC_Os02g43330	homeobox associated leucine zipper, putative, expressed	GO:0006265	DNA topological change
LOC_Os04g45810	homeobox associated leucine zipper, putative, expressed	GO:0006265	DNA topological change
LOC_Os08g06050	OsTOP6A2 - Topoisomerase 6 subunit A homolog 2, expressed	GO:0006265	DNA topological change
LOC_Os12g04980	DNA repair protein Rad51, putative, expressed	GO:0000724	double-strand break repair via homologous recombination
LOC_Os03g08900	MATE efflux family protein, putative, expressed	GO:0006855	drug transmembrane transport
LOC_Os03g42830	MATE efflux family protein, putative, expressed	GO:0006855	drug transmembrane transport
LOC_Os03g61920	electron transfer flavoprotein subunit alpha, mitochondrial precursor, putative, expressed	GO:0022900	electron transport chain
LOC_Os04g49980	late embryogenesis abundant group 1, putative, expressed	GO:0009790	embryo development	Figure 3A
LOC_Os06g02040	late embryogenesis abundant group 1, putative, expressed	GO:0009790	embryo development	Figure 3A
LOC_Os08g23870	late embryogenesis abundant group 1, putative, expressed	GO:0009790	embryo development	Figure 3A
LOC_Os10g40020	oxidoreductase, short chain dehydrogenase/reductase family domain containing family, expressed	GO:0009239	enterobactin biosynthetic process
LOC_Os04g58870	exo70 exocyst complex subunit, putative, expressed	GO:0006887	exocytosis
LOC_Os03g03370	fatty acid hydroxylase, putative, expressed	GO:0006633	fatty acid biosynthetic process
LOC_Os03g30950	acyl-desaturase, chloroplast precursor, putative, expressed	GO:0006631	fatty acid metabolic process
LOC_Os06g06560	starch synthase, putative, expressed	GO:0009250	glucan biosynthetic process
LOC_Os04g44830	thioredoxin, putative, expressed	GO:0006662	glycerol ether metabolic process
LOC_Os04g33490	neutral/alkaline invertase, putative, expressed	GO:0005978	glycogen biosynthetic process	Figure 3A
LOC_Os05g50380	glucose-1-phosphate adenylyltransferase large subunit, chloroplast precursor, putative, expressed	GO:0005978	glycogen biosynthetic process	Figure 3A
LOC_Os06g22060	pyrophosphate--fructose 6-phosphate 1-phosphotransferase subunit alpha, putative, expressed	GO:0006096	glycolysis
LOC_Os04g51820	OsHKT1;1 - Na+ transporter, expressed	GO:0007186	G-protein coupled receptor protein signaling pathway
LOC_Os08g34390	retrotransposon protein, putative, unclassified, expressed	GO:0007186	G-protein coupled receptor protein signaling pathway
LOC_Os01g04110	mediator of RNA polymerase II transcription subunit 22, putative, expressed	GO:0042309	homoiothermy
LOC_Os01g38990	mitochondrial carrier protein, putative, expressed	GO:0042309	homoiothermy
LOC_Os01g55100	slTCP3, putative, expressed	GO:0042309	homoiothermy
LOC_Os01g64730	bZIP transcription factor domain containing protein, expressed	GO:0042309	homoiothermy
LOC_Os01g67420	lipase, putative, expressed	GO:0042309	homoiothermy
LOC_Os02g07930	B-box zinc finger family protein, putative, expressed	GO:0042309	homoiothermy
LOC_Os02g46030	MYB family transcription factor, putative, expressed	GO:0042309	homoiothermy
LOC_Os02g52780	bZIP transcription factor, putative, expressed	GO:0042309	homoiothermy
LOC_Os03g04770	beta-amylase, putative, expressed	GO:0042309	homoiothermy
LOC_Os03g06570	IQ calmodulin-binding motif family protein, putative, expressed	GO:0042309	homoiothermy
LOC_Os03g26490	expressed protein	GO:0042309	homoiothermy
LOC_Os03g42600	expressed protein	GO:0042309	homoiothermy
LOC_Os03g58850	uncharacterized PE-PGRS family protein PE_PGRS3 precursor, putative, expressed	GO:0042309	homoiothermy
LOC_Os03g59460	transcription factor, putative	GO:0042309	homoiothermy
LOC_Os04g44830	thioredoxin, putative, expressed	GO:0042309	homoiothermy
LOC_Os04g52110	late embryogenesis abundant protein, group 3, putative, expressed	GO:0042309	homoiothermy
LOC_Os04g54210	hypothetical protein	GO:0042309	homoiothermy
LOC_Os05g03920	TKL_IRAK_DUF26-lf.3 - DUF26 kinases have homology to DUF26 containing loci, expressed	GO:0042309	homoiothermy
LOC_Os05g36160	G-box-binding factor 4, putative, expressed	GO:0042309	homoiothermy
LOC_Os05g41820	expressed protein	GO:0042309	homoiothermy
LOC_Os06g11610	heat shock 22 kDa protein, mitochondrial precursor, putative, expressed	GO:0042309	homoiothermy
LOC_Os06g47200	LTPL85 - Protease inhibitor/seed storage/LTP family protein precursor, expressed	GO:0042309	homoiothermy
LOC_Os07g48680	zinc finger, C3HC4 type domain containing protein, expressed	GO:0042309	homoiothermy
LOC_Os09g20930	expressed protein	GO:0042309	homoiothermy
LOC_Os10g32810	beta-amylase, putative, expressed	GO:0042309	homoiothermy
LOC_Os11g24060	permease domain containing protein, putative, expressed	GO:0042309	homoiothermy
LOC_Os11g32890	expressed protein	GO:0042309	homoiothermy
LOC_Os12g43140	late embryogenesis abundant protein D-34, putative, expressed	GO:0042309	homoiothermy
LOC_Os01g62950	ras-related protein, putative, expressed	GO:0006886	intracellular protein transport
LOC_Os03g05280	ras-related protein, putative, expressed	GO:0006886	intracellular protein transport
LOC_Os05g39760	VHS and GAT domain containing protein, expressed	GO:0006886	intracellular protein transport
LOC_Os04g35100	phospholipase C, putative, expressed	GO:0023034	intracellular signaling pathway
LOC_Os04g51610	calcium-transporting ATPase, plasma membrane-type, putative, expressed	GO:0006811	ion transport
LOC_Os04g51820	OsHKT1;1 - Na+ transporter, expressed	GO:0006811	ion transport
LOC_Os07g47100	transporter, monovalent cation:proton antiporter-2 family, putative, expressed	GO:0006811	ion transport
LOC_Os11g03780	alpha-N-arabinofuranosidase, putative, expressed	GO:0046373	L-arabinose metabolic process
LOC_Os01g15000	lipase, putative, expressed	GO:0006629	lipid metabolic process
LOC_Os01g67420	lipase, putative, expressed	GO:0006629	lipid metabolic process
LOC_Os04g35100	phospholipase C, putative, expressed	GO:0006629	lipid metabolic process
LOC_Os03g50960	LTPL118 - Protease inhibitor/seed storage/LTP family protein precursor, expressed	GO:0006869	lipid transport
LOC_Os04g33920	LTPL102 - Protease inhibitor/seed storage/LTP family protein precursor, expressed	GO:0006869	lipid transport
LOC_Os06g47200	LTPL85 - Protease inhibitor/seed storage/LTP family protein precursor, expressed	GO:0006869	lipid transport
LOC_Os12g04980	DNA repair protein Rad51, putative, expressed	GO:0051321	meiotic cell cycle
LOC_Os12g04980	DNA repair protein Rad51, putative, expressed	GO:0000707	meiotic DNA recombinase assembly
LOC_Os01g49710	glutathione S-transferase, putative, expressed	GO:0008152	metabolic process
LOC_Os01g62900	amino acid kinase, putative, expressed	GO:0008152	metabolic process
LOC_Os02g50350	dihydroorotate dihydrogenase protein, putative, expressed	GO:0008152	metabolic process
LOC_Os02g54254	saccharopine dehydrogenase, putative, expressed	GO:0008152	metabolic process
LOC_Os03g04770	beta-amylase, putative, expressed	GO:0008152	metabolic process
LOC_Os03g14370	ACT domain containing protein, expressed	GO:0008152	metabolic process
LOC_Os03g15270	gibberellin receptor GID1L2, putative, expressed	GO:0008152	metabolic process
LOC_Os03g16670	haloacid dehalogenase-like hydrolase family protein, putative, expressed	GO:0008152	metabolic process
LOC_Os03g19250	AMP-binding enzyme, putative, expressed	GO:0008152	metabolic process
LOC_Os03g48310	plasma membrane ATPase, putative, expressed	GO:0008152	metabolic process
LOC_Os03g53340	HSF-type DNA-binding domain containing protein, expressed	GO:0008152	metabolic process
LOC_Os03g57880	glucan endo-1,3-beta-glucosidase precursor, putative, expressed	GO:0008152	metabolic process
LOC_Os04g25440	cytokinin-O-glucosyltransferase 2, putative, expressed	GO:0008152	metabolic process
LOC_Os04g51610	calcium-transporting ATPase, plasma membrane-type, putative, expressed	GO:0008152	metabolic process
LOC_Os05g15530	aminotransferase domain containing protein, putative, expressed	GO:0008152	metabolic process
LOC_Os05g23924	glycosyl hydrolase family 10 protein, putative, expressed	GO:0008152	metabolic process
LOC_Os05g42070	UDP-glucose flavonoid-O-glucosyltransferase, putative	GO:0008152	metabolic process
LOC_Os05g43910	cytochrome P450, putative, expressed	GO:0008152	metabolic process
LOC_Os05g50260	polygalacturonase, putative, expressed	GO:0008152	metabolic process
LOC_Os06g11090	CXE carboxylesterase, putative, expressed	GO:0008152	metabolic process
LOC_Os06g46900	phosphosulfolactate synthase-related protein, putative, expressed	GO:0008152	metabolic process
LOC_Os06g49970	alpha-amylase precursor, putative, expressed	GO:0008152	metabolic process
LOC_Os08g38610	pentatricopeptide, putative	GO:0008152	metabolic process
LOC_Os10g32810	beta-amylase, putative, expressed	GO:0008152	metabolic process
LOC_Os10g40020	oxidoreductase, short chain dehydrogenase/reductase family domain containing family, expressed	GO:0008152	metabolic process
LOC_Os11g10480	dehydrogenase, putative, expressed	GO:0008152	metabolic process
LOC_Os08g31140	heavy metal-associated domain containing protein, expressed	GO:0030001	metal ion transport
LOC_Os08g31340	heavy metal-associated domain containing protein, expressed	GO:0030001	metal ion transport
LOC_Os09g25690	retrotransposon protein, putative, unclassified	GO:0007017	microtubule-based process
LOC_Os01g55100	slTCP3, putative, expressed	GO:0007275	multicellular organismal development
LOC_Os09g26920	OsSub57 - Putative Subtilisin homologue, expressed	GO:0043086	negative regulation of catalytic activity
LOC_Os02g07150	urease accessory protein F, putative, expressed	GO:0006807	nitrogen compound metabolic process
LOC_Os01g62950	ras-related protein, putative, expressed	GO:0006913	nucleocytoplasmic transport
LOC_Os03g05280	ras-related protein, putative, expressed	GO:0006913	nucleocytoplasmic transport
LOC_Os06g15370	peptide transporter PTR2, putative, expressed	GO:0006857	oligopeptide transport
LOC_Os05g30880	nucleolar matrix protein-related, putative, expressed	GO:0001503	ossification
LOC_Os01g62900	amino acid kinase, putative, expressed	GO:0055114	oxidation reduction
LOC_Os03g03370	fatty acid hydroxylase, putative, expressed	GO:0055114	oxidation reduction
LOC_Os03g30950	acyl-desaturase, chloroplast precursor, putative, expressed	GO:0055114	oxidation reduction
LOC_Os05g37250	cytochrome P450, putative, expressed	GO:0055114	oxidation reduction
LOC_Os05g38980	respiratory burst oxidase, putative, expressed	GO:0055114	oxidation reduction
LOC_Os05g43910	cytochrome P450, putative, expressed	GO:0055114	oxidation reduction
LOC_Os07g44440	peroxiredoxin, putative, expressed	GO:0055114	oxidation reduction
LOC_Os10g38090	cytochrome P450, putative, expressed	GO:0055114	oxidation reduction
LOC_Os10g40020	oxidoreductase, short chain dehydrogenase/reductase family domain containing family, expressed	GO:0055114	oxidation reduction
LOC_Os11g10480	dehydrogenase, putative, expressed	GO:0055114	oxidation reduction
LOC_Os12g05440	cytochrome P450, putative, expressed	GO:0055114	oxidation reduction
LOC_Os04g59540	phosphatidylinositol-4-phosphate 5-Kinase, putative, expressed	GO:0046488	phosphatidylinositol metabolic process
LOC_Os03g04770	beta-amylase, putative, expressed	GO:0000272	polysaccharide catabolic process	Figure 3A
LOC_Os03g22790	beta-amylase, putative, expressed	GO:0000272	polysaccharide catabolic process	Figure 3A
LOC_Os10g32810	beta-amylase, putative, expressed	GO:0000272	polysaccharide catabolic process	Figure 3A
LOC_Os10g41550	beta-amylase, putative, expressed	GO:0000272	polysaccharide catabolic process	Figure 3A
LOC_Os05g03920	TKL_IRAK_DUF26-lf.3 - DUF26 kinases have homology to DUF26 containing loci, expressed	GO:0006813	potassium ion transport
LOC_Os07g47100	transporter, monovalent cation:proton antiporter-2 family, putative, expressed	GO:0006813	potassium ion transport
LOC_Os01g62900	amino acid kinase, putative, expressed	GO:0006561	proline biosynthetic process
LOC_Os01g40094	protein phosphatase 2C, putative, expressed	GO:0006470	protein amino acid dephosphorylation	Figure 3A
LOC_Os03g16170	protein phosphatase 2C, putative, expressed	GO:0006470	protein amino acid dephosphorylation	Figure 3A
LOC_Os05g38290	protein phosphatase 2C, putative, expressed	GO:0006470	protein amino acid dephosphorylation	Figure 3A
LOC_Os06g33549	protein phosphatase 2C, putative, expressed	GO:0006470	protein amino acid dephosphorylation	Figure 3A
LOC_Os06g48300	protein phosphatase 2C, putative, expressed	GO:0006470	protein amino acid dephosphorylation	Figure 3A
LOC_Os01g50370	STE_MEKK_ste11_MAP3K.4 - STE kinases include homologs to sterile 7, sterile 11 and sterile 20 from yeast, expressed	GO:0006468	protein amino acid phosphorylation
LOC_Os01g57480	serine/threonine-protein kinase receptor precursor, putative, expressed	GO:0006468	protein amino acid phosphorylation
LOC_Os01g57510	receptor protein kinase, putative, expressed	GO:0006468	protein amino acid phosphorylation
LOC_Os01g64970	CAMK_CAMK_like.11 - CAMK includes calcium/calmodulin depedent protein kinases, expressed	GO:0006468	protein amino acid phosphorylation
LOC_Os02g56310	calcium-dependent protein kinase isoform AK1, putative, expressed	GO:0006468	protein amino acid phosphorylation
LOC_Os03g12150	serine/threonine-protein kinase receptor precursor, putative, expressed	GO:0006468	protein amino acid phosphorylation
LOC_Os03g35600	serine/threonine-protein kinase receptor precursor, putative, expressed	GO:0006468	protein amino acid phosphorylation
LOC_Os04g34320	S-domain receptor-like protein kinase, putative	GO:0006468	protein amino acid phosphorylation
LOC_Os04g53998	kinase, putative, expressed	GO:0006468	protein amino acid phosphorylation
LOC_Os04g54002	serine/threonine-protein kinase receptor precursor, putative, expressed	GO:0006468	protein amino acid phosphorylation
LOC_Os04g54010	serine/threonine-protein kinase receptor precursor, putative, expressed	GO:0006468	protein amino acid phosphorylation
LOC_Os04g54080	serine/threonine-protein kinase receptor precursor, putative, expressed	GO:0006468	protein amino acid phosphorylation
LOC_Os04g54130	TKL_IRAK_DUF26-ld.1 - DUF26 kinases have homology to DUF26 containing loci, expressed	GO:0006468	protein amino acid phosphorylation
LOC_Os04g54180	serine/threonine-protein kinase receptor precursor, putative, expressed	GO:0006468	protein amino acid phosphorylation
LOC_Os04g58700	expressed protein	GO:0006468	protein amino acid phosphorylation
LOC_Os05g03920	TKL_IRAK_DUF26-lf.3 - DUF26 kinases have homology to DUF26 containing loci, expressed	GO:0006468	protein amino acid phosphorylation
LOC_Os05g42210	serine/threonine-protein kinase receptor precursor, putative, expressed	GO:0006468	protein amino acid phosphorylation
LOC_Os07g36544	serine/threonine-protein kinase receptor precursor, putative, expressed	GO:0006468	protein amino acid phosphorylation
LOC_Os07g49470	protein kinase APK1B, chloroplast precursor, putative, expressed	GO:0006468	protein amino acid phosphorylation
LOC_Os09g25090	CAMK_KIN1/SNF1/Nim1_like.34 - CAMK includes calcium/calmodulin depedent protein kinases, expressed	GO:0006468	protein amino acid phosphorylation
LOC_Os06g12370	OsFtsH6 FtsH protease, homologue of AtFtsH6, expressed	GO:0030163	protein catabolic process
LOC_Os01g50700	dehydrin family protein, expressed	GO:0006457	protein folding
LOC_Os01g62610	peptidyl-prolyl cis-trans isomerase, FKBP-type, putative, expressed	GO:0006457	protein folding
LOC_Os02g35770	homeobox associated leucine zipper, putative, expressed	GO:0006457	protein folding
LOC_Os03g53340	HSF-type DNA-binding domain containing protein, expressed	GO:0006457	protein folding
LOC_Os04g28420	peptidyl-prolyl isomerase, putative, expressed	GO:0006457	protein folding
LOC_Os03g58850	uncharacterized PE-PGRS family protein PE_PGRS3 precursor, putative, expressed	GO:0051260	protein homooligomerization
LOC_Os06g51440	transposon protein, putative, CACTA, En/Spm sub-class, expressed	GO:0051260	protein homooligomerization
LOC_Os08g34390	retrotransposon protein, putative, unclassified, expressed	GO:0051260	protein homooligomerization
LOC_Os09g25690	retrotransposon protein, putative, unclassified	GO:0051260	protein homooligomerization
LOC_Os02g32520	ERD1 protein, chloroplast precursor, putative, expressed	GO:0019538	protein metabolic process	Figure 3A
LOC_Os05g44340	heat shock protein 101, putative, expressed	GO:0019538	protein metabolic process	Figure 3A
LOC_Os01g19770	mitochondrial import inner membrane translocase subunit Tim17, putative, expressed	GO:0015031	protein transport
LOC_Os01g62950	ras-related protein, putative, expressed	GO:0015031	protein transport
LOC_Os03g05280	ras-related protein, putative, expressed	GO:0015031	protein transport
LOC_Os03g16900	rab GDP dissociation inhibitor alpha, putative, expressed	GO:0015031	protein transport
LOC_Os03g19290	mitochondrial import inner membrane translocase subunit Tim17, putative, expressed	GO:0015031	protein transport
LOC_Os01g03144	white-brown complex homolog protein 7, putative, expressed	GO:0006508	proteolysis
LOC_Os02g27360	aspartic proteinase-like protein 2 precursor, putative, expressed	GO:0006508	proteolysis
LOC_Os02g43010	vacuolar-processing enzyme precursor, putative, expressed	GO:0006508	proteolysis
LOC_Os03g53170	pentatricopeptide, putative, expressed	GO:0006508	proteolysis
LOC_Os04g01710	cysteine proteinase At4g11310 precursor, putative, expressed	GO:0006508	proteolysis
LOC_Os04g58840	Eukaryotic aspartyl protease domain containing protein, expressed	GO:0006508	proteolysis
LOC_Os06g12370	OsFtsH6 FtsH protease, homologue of AtFtsH6, expressed	GO:0006508	proteolysis
LOC_Os08g27050	expressed protein	GO:0006508	proteolysis
LOC_Os09g26920	OsSub57 - Putative Subtilisin homologue, expressed	GO:0006508	proteolysis
LOC_Os11g24510	OsSCP56 - Putative Serine Carboxypeptidase homologue, expressed	GO:0006508	proteolysis
LOC_Os02g55890	inorganic H+ pyrophosphatase, putative, expressed	GO:0015992	proton transport
LOC_Os09g36200	senescence-inducible chloroplast stay-green protein 1, putative, expressed	GO:0010304	PSII associated light-harvesting complex II catabolic process
LOC_Os12g04980	DNA repair protein Rad51, putative, expressed	GO:0007131	reciprocal meiotic recombination
LOC_Os01g57480	serine/threonine-protein kinase receptor precursor, putative, expressed	GO:0048544	recognition of pollen
LOC_Os01g57510	receptor protein kinase, putative, expressed	GO:0048544	recognition of pollen
LOC_Os03g12150	serine/threonine-protein kinase receptor precursor, putative, expressed	GO:0048544	recognition of pollen
LOC_Os03g35600	serine/threonine-protein kinase receptor precursor, putative, expressed	GO:0048544	recognition of pollen
LOC_Os04g34320	S-domain receptor-like protein kinase, putative	GO:0048544	recognition of pollen
LOC_Os04g53998	kinase, putative, expressed	GO:0048544	recognition of pollen
LOC_Os04g54002	serine/threonine-protein kinase receptor precursor, putative, expressed	GO:0048544	recognition of pollen
LOC_Os04g54010	serine/threonine-protein kinase receptor precursor, putative, expressed	GO:0048544	recognition of pollen
LOC_Os04g54080	serine/threonine-protein kinase receptor precursor, putative, expressed	GO:0048544	recognition of pollen
LOC_Os04g54130	TKL_IRAK_DUF26-ld.1 - DUF26 kinases have homology to DUF26 containing loci, expressed	GO:0048544	recognition of pollen
LOC_Os04g54180	serine/threonine-protein kinase receptor precursor, putative, expressed	GO:0048544	recognition of pollen
LOC_Os05g42210	serine/threonine-protein kinase receptor precursor, putative, expressed	GO:0048544	recognition of pollen
LOC_Os07g36544	serine/threonine-protein kinase receptor precursor, putative, expressed	GO:0048544	recognition of pollen
LOC_Os03g16900	rab GDP dissociation inhibitor alpha, putative, expressed	GO:0043087	regulation of GTPase activity
LOC_Os07g47100	transporter, monovalent cation:proton antiporter-2 family, putative, expressed	GO:0006885	regulation of pH
LOC_Os01g04110	mediator of RNA polymerase II transcription subunit 22, putative, expressed	GO:0006357	regulation of transcription from RNA polymerase II promoter	Figure 3A
LOC_Os08g37480	mediator of RNA polymerase II transcription subunit 22, putative, expressed	GO:0006357	regulation of transcription from RNA polymerase II promoter	Figure 3A
LOC_Os01g03720	MYB family transcription factor, putative, expressed	GO:0045449	regulation of transcription
LOC_Os01g06640	basic helix-loop-helix, putative, expressed	GO:0045449	regulation of transcription
LOC_Os01g15900	expressed protein	GO:0045449	regulation of transcription
LOC_Os01g46970	transcription factor, putative, expressed	GO:0045449	regulation of transcription
LOC_Os01g53220	HSF-type DNA-binding domain containing protein, expressed	GO:0045449	regulation of transcription
LOC_Os01g53880	OsIAA6 - Auxin-responsive Aux/IAA gene family member, expressed	GO:0045449	regulation of transcription
LOC_Os01g55100	slTCP3, putative, expressed	GO:0045449	regulation of transcription
LOC_Os01g55340	dof zinc finger domain containing protein, putative, expressed	GO:0045449	regulation of transcription
LOC_Os02g13800	HSF-type DNA-binding domain containing protein, expressed	GO:0045449	regulation of transcription
LOC_Os02g35770	homeobox associated leucine zipper, putative, expressed	GO:0045449	regulation of transcription
LOC_Os02g43330	homeobox associated leucine zipper, putative, expressed	GO:0045449	regulation of transcription
LOC_Os02g52670	AP2 domain containing protein, expressed	GO:0045449	regulation of transcription
LOC_Os02g56120	OsIAA9 - Auxin-responsive Aux/IAA gene family member, expressed	GO:0045449	regulation of transcription
LOC_Os03g10210	homeobox domain containing protein, expressed	GO:0045449	regulation of transcription
LOC_Os03g53340	HSF-type DNA-binding domain containing protein, expressed	GO:0045449	regulation of transcription
LOC_Os03g59460	transcription factor, putative	GO:0045449	regulation of transcription
LOC_Os04g42950	MYB family transcription factor, putative, expressed	GO:0045449	regulation of transcription
LOC_Os04g45810	homeobox associated leucine zipper, putative, expressed	GO:0045449	regulation of transcription
LOC_Os05g34830	No apical meristem protein, putative, expressed	GO:0045449	regulation of transcription
LOC_Os05g44810	OsIAA18 - Auxin-responsive Aux/IAA gene family member, expressed	GO:0045449	regulation of transcription
LOC_Os05g49420	transcription factor, putative, expressed	GO:0045449	regulation of transcription
LOC_Os06g35960	HSF-type DNA-binding domain containing protein, expressed	GO:0045449	regulation of transcription
LOC_Os07g08460	OsIAA24 - Auxin-responsive Aux/IAA gene family member, expressed	GO:0045449	regulation of transcription
LOC_Os08g36920	AP2 domain containing protein, expressed	GO:0045449	regulation of transcription
LOC_Os08g42550	AP2 domain containing protein, expressed	GO:0045449	regulation of transcription
LOC_Os09g28210	bHelix-loop-helix transcription factor, putative, expressed	GO:0045449	regulation of transcription
LOC_Os11g03300	NAC domain transcription factor, putative, expressed	GO:0045449	regulation of transcription
LOC_Os01g10370	AP2 domain containing protein, expressed	GO:0006355	regulation of transcription, DNA-dependent
LOC_Os01g46970	transcription factor, putative, expressed	GO:0006355	regulation of transcription, DNA-dependent
LOC_Os01g53220	HSF-type DNA-binding domain containing protein, expressed	GO:0006355	regulation of transcription, DNA-dependent
LOC_Os01g62950	ras-related protein, putative, expressed	GO:0006355	regulation of transcription, DNA-dependent
LOC_Os01g64730	bZIP transcription factor domain containing protein, expressed	GO:0006355	regulation of transcription, DNA-dependent
LOC_Os02g13800	HSF-type DNA-binding domain containing protein, expressed	GO:0006355	regulation of transcription, DNA-dependent
LOC_Os02g35770	homeobox associated leucine zipper, putative, expressed	GO:0006355	regulation of transcription, DNA-dependent
LOC_Os02g43330	homeobox associated leucine zipper, putative, expressed	GO:0006355	regulation of transcription, DNA-dependent
LOC_Os02g52670	AP2 domain containing protein, expressed	GO:0006355	regulation of transcription, DNA-dependent
LOC_Os02g52780	bZIP transcription factor, putative, expressed	GO:0006355	regulation of transcription, DNA-dependent
LOC_Os03g10210	homeobox domain containing protein, expressed	GO:0006355	regulation of transcription, DNA-dependent
LOC_Os03g53340	HSF-type DNA-binding domain containing protein, expressed	GO:0006355	regulation of transcription, DNA-dependent
LOC_Os03g55990	homeobox domain containing protein, expressed	GO:0006355	regulation of transcription, DNA-dependent
LOC_Os03g59460	transcription factor, putative	GO:0006355	regulation of transcription, DNA-dependent
LOC_Os04g45810	homeobox associated leucine zipper, putative, expressed	GO:0006355	regulation of transcription, DNA-dependent
LOC_Os05g36160	G-box-binding factor 4, putative, expressed	GO:0006355	regulation of transcription, DNA-dependent
LOC_Os05g49420	transcription factor, putative, expressed	GO:0006355	regulation of transcription, DNA-dependent
LOC_Os06g35960	HSF-type DNA-binding domain containing protein, expressed	GO:0006355	regulation of transcription, DNA-dependent
LOC_Os08g36920	AP2 domain containing protein, expressed	GO:0006355	regulation of transcription, DNA-dependent
LOC_Os08g42550	AP2 domain containing protein, expressed	GO:0006355	regulation of transcription, DNA-dependent
LOC_Os01g53880	OsIAA6 - Auxin-responsive Aux/IAA gene family member, expressed	GO:0006417	regulation of translation	Figure 3A
LOC_Os02g56120	OsIAA9 - Auxin-responsive Aux/IAA gene family member, expressed	GO:0006417	regulation of translation	Figure 3A
LOC_Os05g44810	OsIAA18 - Auxin-responsive Aux/IAA gene family member, expressed	GO:0006417	regulation of translation	Figure 3A
LOC_Os07g08460	OsIAA24 - Auxin-responsive Aux/IAA gene family member, expressed	GO:0006417	regulation of translation	Figure 3A
LOC_Os01g53880	OsIAA6 - Auxin-responsive Aux/IAA gene family member, expressed	GO:0009733	response to auxin stimulus	Figure 3A
LOC_Os02g56120	OsIAA9 - Auxin-responsive Aux/IAA gene family member, expressed	GO:0009733	response to auxin stimulus	Figure 3A
LOC_Os05g44810	OsIAA18 - Auxin-responsive Aux/IAA gene family member, expressed	GO:0009733	response to auxin stimulus	Figure 3A
LOC_Os07g08460	OsIAA24 - Auxin-responsive Aux/IAA gene family member, expressed	GO:0009733	response to auxin stimulus	Figure 3A
LOC_Os01g12580	late embryogenesis abundant protein, putative, expressed	GO:0009269	response to desiccation
LOC_Os01g04110	mediator of RNA polymerase II transcription subunit 22, putative, expressed	GO:0050826	response to freezing
LOC_Os01g38990	mitochondrial carrier protein, putative, expressed	GO:0050826	response to freezing
LOC_Os01g55100	slTCP3, putative, expressed	GO:0050826	response to freezing
LOC_Os01g64730	bZIP transcription factor domain containing protein, expressed	GO:0050826	response to freezing
LOC_Os01g67420	lipase, putative, expressed	GO:0050826	response to freezing
LOC_Os02g07930	B-box zinc finger family protein, putative, expressed	GO:0050826	response to freezing
LOC_Os02g46030	MYB family transcription factor, putative, expressed	GO:0050826	response to freezing
LOC_Os02g52780	bZIP transcription factor, putative, expressed	GO:0050826	response to freezing
LOC_Os03g04770	beta-amylase, putative, expressed	GO:0050826	response to freezing
LOC_Os03g06570	IQ calmodulin-binding motif family protein, putative, expressed	GO:0050826	response to freezing
LOC_Os03g26490	expressed protein	GO:0050826	response to freezing
LOC_Os03g42600	expressed protein	GO:0050826	response to freezing
LOC_Os03g58850	uncharacterized PE-PGRS family protein PE_PGRS3 precursor, putative, expressed	GO:0050826	response to freezing
LOC_Os03g59460	transcription factor, putative	GO:0050826	response to freezing
LOC_Os04g44830	thioredoxin, putative, expressed	GO:0050826	response to freezing
LOC_Os04g52110	late embryogenesis abundant protein, group 3, putative, expressed	GO:0050826	response to freezing
LOC_Os04g54210	hypothetical protein	GO:0050826	response to freezing
LOC_Os05g03920	TKL_IRAK_DUF26-lf.3 - DUF26 kinases have homology to DUF26 containing loci, expressed	GO:0050826	response to freezing
LOC_Os05g36160	G-box-binding factor 4, putative, expressed	GO:0050826	response to freezing
LOC_Os05g41820	expressed protein	GO:0050826	response to freezing
LOC_Os06g11610	heat shock 22 kDa protein, mitochondrial precursor, putative, expressed	GO:0050826	response to freezing
LOC_Os06g47200	LTPL85 - Protease inhibitor/seed storage/LTP family protein precursor, expressed	GO:0050826	response to freezing
LOC_Os07g48680	zinc finger, C3HC4 type domain containing protein, expressed	GO:0050826	response to freezing
LOC_Os09g20930	expressed protein	GO:0050826	response to freezing
LOC_Os10g32810	beta-amylase, putative, expressed	GO:0050826	response to freezing
LOC_Os11g24060	permease domain containing protein, putative, expressed	GO:0050826	response to freezing
LOC_Os11g32890	expressed protein	GO:0050826	response to freezing
LOC_Os12g43140	late embryogenesis abundant protein D-34, putative, expressed	GO:0050826	response to freezing
LOC_Os01g64970	CAMK_CAMK_like.11 - CAMK includes calcium/calmodulin depedent protein kinases, expressed	GO:0006970	response to osmotic stress
LOC_Os01g04370	hsp20/alpha crystallin family protein, putative, expressed	GO:0006950	response to stress
LOC_Os01g32780	universal stress protein domain containing protein, putative, expressed	GO:0006950	response to stress
LOC_Os01g50700	dehydrin family protein, expressed	GO:0006950	response to stress
LOC_Os01g53220	HSF-type DNA-binding domain containing protein, expressed	GO:0006950	response to stress
LOC_Os01g57450	universal stress protein domain containing protein, putative, expressed	GO:0006950	response to stress
LOC_Os01g63010	universal stress protein domain containing protein, putative, expressed	GO:0006950	response to stress
LOC_Os01g64970	CAMK_CAMK_like.11 - CAMK includes calcium/calmodulin depedent protein kinases, expressed	GO:0006950	response to stress
LOC_Os02g13800	HSF-type DNA-binding domain containing protein, expressed	GO:0006950	response to stress
LOC_Os02g47840	universal stress protein domain containing protein, putative, expressed	GO:0006950	response to stress
LOC_Os02g54140	hsp20/alpha crystallin family protein, putative, expressed	GO:0006950	response to stress
LOC_Os03g14180	hsp20/alpha crystallin family protein, putative, expressed	GO:0006950	response to stress
LOC_Os03g15960	hsp20/alpha crystallin family protein, putative, expressed	GO:0006950	response to stress
LOC_Os03g16030	hsp20/alpha crystallin family protein, putative, expressed	GO:0006950	response to stress
LOC_Os03g16920	DnaK family protein, putative, expressed	GO:0006950	response to stress
LOC_Os03g19270	universal stress protein domain containing protein, putative, expressed	GO:0006950	response to stress
LOC_Os03g45280	dehydrin, putative, expressed	GO:0006950	response to stress
LOC_Os03g53340	HSF-type DNA-binding domain containing protein, expressed	GO:0006950	response to stress
LOC_Os03g60580	actin-depolymerizing factor, putative, expressed	GO:0006950	response to stress
LOC_Os05g07810	universal stress protein domain containing protein, putative, expressed	GO:0006950	response to stress
LOC_Os05g44340	heat shock protein 101, putative, expressed	GO:0006950	response to stress
LOC_Os06g11610	heat shock 22 kDa protein, mitochondrial precursor, putative, expressed	GO:0006950	response to stress
LOC_Os06g35960	HSF-type DNA-binding domain containing protein, expressed	GO:0006950	response to stress
LOC_Os10g30150	universal stress protein domain containing protein, putative, expressed	GO:0006950	response to stress
LOC_Os01g50700	dehydrin family protein, expressed	GO:0009415	response to water	Figure 3A
LOC_Os03g45280	dehydrin, putative, expressed	GO:0009415	response to water	Figure 3A
LOC_Os03g49430	pre-mRNA-splicing factor, putative, expressed	GO:0008380	RNA splicing
LOC_Os06g49970	alpha-amylase precursor, putative, expressed	GO:0032940	secretion by cell
LOC_Os01g62950	ras-related protein, putative, expressed	GO:0007165	signal transduction
LOC_Os03g05280	ras-related protein, putative, expressed	GO:0007165	signal transduction
LOC_Os09g25090	CAMK_KIN1/SNF1/Nim1_like.34 - CAMK includes calcium/calmodulin depedent protein kinases, expressed	GO:0007165	signal transduction
LOC_Os01g62950	ras-related protein, putative, expressed	GO:0007264	small GTPase mediated signal transduction
LOC_Os03g05280	ras-related protein, putative, expressed	GO:0007264	small GTPase mediated signal transduction
LOC_Os04g51820	OsHKT1;1 - Na+ transporter, expressed	GO:0006814	sodium ion transport	Figure 3A
LOC_Os07g47100	transporter, monovalent cation:proton antiporter-2 family, putative, expressed	GO:0006814	sodium ion transport	Figure 3A
LOC_Os09g31130	citrate transporter, putative, expressed	GO:0006814	sodium ion transport	Figure 3A
LOC_Os05g50380	glucose-1-phosphate adenylyltransferase large subunit, chloroplast precursor, putative, expressed	GO:0019252	starch biosynthetic process	Figure 3A
LOC_Os06g06560	starch synthase, putative, expressed	GO:0019252	starch biosynthetic process	Figure 3A
LOC_Os06g49970	alpha-amylase precursor, putative, expressed	GO:0005983	starch catabolic process
LOC_Os06g49970	alpha-amylase precursor, putative, expressed	GO:0005987	sucrose catabolic process
LOC_Os03g22120	sucrose synthase, putative, expressed	GO:0005985	sucrose metabolic process
LOC_Os01g53220	HSF-type DNA-binding domain containing protein, expressed	GO:0006350	transcription
LOC_Os01g53880	OsIAA6 - Auxin-responsive Aux/IAA gene family member, expressed	GO:0006350	transcription
LOC_Os01g55100	slTCP3, putative, expressed	GO:0006350	transcription
LOC_Os02g13800	HSF-type DNA-binding domain containing protein, expressed	GO:0006350	transcription
LOC_Os02g35770	homeobox associated leucine zipper, putative, expressed	GO:0006350	transcription
LOC_Os02g43330	homeobox associated leucine zipper, putative, expressed	GO:0006350	transcription
LOC_Os02g52670	AP2 domain containing protein, expressed	GO:0006350	transcription
LOC_Os02g56120	OsIAA9 - Auxin-responsive Aux/IAA gene family member, expressed	GO:0006350	transcription
LOC_Os03g10210	homeobox domain containing protein, expressed	GO:0006350	transcription
LOC_Os03g53340	HSF-type DNA-binding domain containing protein, expressed	GO:0006350	transcription
LOC_Os04g45810	homeobox associated leucine zipper, putative, expressed	GO:0006350	transcription
LOC_Os05g44810	OsIAA18 - Auxin-responsive Aux/IAA gene family member, expressed	GO:0006350	transcription
LOC_Os06g35960	HSF-type DNA-binding domain containing protein, expressed	GO:0006350	transcription
LOC_Os07g08460	OsIAA24 - Auxin-responsive Aux/IAA gene family member, expressed	GO:0006350	transcription
LOC_Os08g36920	AP2 domain containing protein, expressed	GO:0006350	transcription
LOC_Os08g42550	AP2 domain containing protein, expressed	GO:0006350	transcription
LOC_Os12g04980	DNA repair protein Rad51, putative, expressed	GO:0006350	transcription
LOC_Os01g46970	transcription factor, putative, expressed	GO:0006351	transcription, DNA-dependent	Figure 3A
LOC_Os03g59460	transcription factor, putative	GO:0006351	transcription, DNA-dependent	Figure 3A
LOC_Os05g49420	transcription factor, putative, expressed	GO:0006351	transcription, DNA-dependent	Figure 3A
LOC_Os03g22610	peptidyl-tRNA hydrolase, mitochondrial precursor protein, putative, expressed	GO:0006412	translation
LOC_Os05g31020	eukaryotic peptide chain release factor subunit 1-1, putative, expressed	GO:0006415	translational termination
LOC_Os03g43720	transporter family protein, putative, expressed	GO:0055085	transmembrane transport
LOC_Os01g38990	mitochondrial carrier protein, putative, expressed	GO:0006810	transport
LOC_Os03g17800	phosphatidylinositol transfer protein alpha isoform, putative, expressed	GO:0006810	transport
LOC_Os03g43720	transporter family protein, putative, expressed	GO:0006810	transport
LOC_Os03g61920	electron transfer flavoprotein subunit alpha, mitochondrial precursor, putative, expressed	GO:0006810	transport
LOC_Os04g51610	calcium-transporting ATPase, plasma membrane-type, putative, expressed	GO:0006810	transport
LOC_Os04g51820	OsHKT1;1 - Na+ transporter, expressed	GO:0006810	transport
LOC_Os04g54180	serine/threonine-protein kinase receptor precursor, putative, expressed	GO:0006810	transport
LOC_Os04g58700	expressed protein	GO:0006810	transport
LOC_Os06g15370	peptide transporter PTR2, putative, expressed	GO:0006810	transport
LOC_Os07g47100	transporter, monovalent cation:proton antiporter-2 family, putative, expressed	GO:0006810	transport
LOC_Os11g24060	permease domain containing protein, putative, expressed	GO:0006810	transport
LOC_Os10g37660	trehalase precursor, putative, expressed	GO:0005991	trehalose metabolic process
LOC_Os01g16920	embryonic protein DC-8, putative, expressed	GO:0016068	type I hypersensitivity
LOC_Os01g40094	protein phosphatase 2C, putative, expressed	GO:0016068	type I hypersensitivity
LOC_Os01g64730	bZIP transcription factor domain containing protein, expressed	GO:0016068	type I hypersensitivity
LOC_Os03g26490	expressed protein	GO:0016068	type I hypersensitivity
LOC_Os03g49430	pre-mRNA-splicing factor, putative, expressed	GO:0016068	type I hypersensitivity
LOC_Os04g01710	cysteine proteinase At4g11310 precursor, putative, expressed	GO:0016068	type I hypersensitivity
LOC_Os05g07940	glyoxalase family protein, putative, expressed	GO:0016068	type I hypersensitivity
LOC_Os02g50350	dihydroorotate dihydrogenase protein, putative, expressed	GO:0006222	UMP biosynthetic process
GO terms not assigned
LOC_Os05g39000	KIP1, putative, expressed
LOC_Os03g06350	DUF623 domain containing protein, expressed
LOC_Os01g37832	thioredoxin, putative, expressed
LOC_Os03g55960	EF hand family protein, putative, expressed
LOC_Os06g08110	nodulin, putative, expressed
LOC_Os02g51290	HVA22, putative, expressed
LOC_Os01g55820	X8 domain containing protein, expressed
LOC_Os01g47690	metallo-beta-lactamase family protein, putative, expressed
LOC_Os05g38860	expressed protein
LOC_Os01g14050	C2 domain containing protein, putative, expressed
LOC_Os03g61150	expressed protein
LOC_Os03g55660	nucleoporin, putative, expressed
LOC_Os04g48270	OsFBX148 - F-box domain containing protein, expressed
LOC_Os10g32680	expressed protein
LOC_Os07g44410	WD40-like Beta Propeller Repeat family protein, expressed
LOC_Os04g49450	MYB family transcription factor, putative, expressed
LOC_Os02g46473	expressed protein
LOC_Os10g25030	red chlorophyll catabolite reductase, putative, expressed
LOC_Os01g61680	expressed protein
LOC_Os02g13370	expressed protein
LOC_Os09g26620	auxin-repressed protein, putative, expressed
LOC_Os05g41620	expressed protein
LOC_Os09g30160	zinc finger, C3HC4 type domain containing protein, expressed
LOC_Os04g49670	DUF581 domain containing protein
LOC_Os04g49680	DUF581 domain containing protein, expressed
LOC_Os07g10420	expressed protein
LOC_Os03g55850	cold acclimation protein WCOR413, putative, expressed
LOC_Os07g48830	glycosyl transferase 8 domain containing protein, putative, expressed
LOC_Os12g39400	ZOS12-09 - C2H2 zinc finger protein, expressed
LOC_Os08g32160	oxidoreductase, 2OG-FeII oxygenase domain containing protein, putative, expressed
LOC_Os02g49860	AWPM-19-like membrane family protein, putative, expressed
LOC_Os03g06400	expressed protein
LOC_Os06g36390	expressed protein
LOC_Os05g45020	zinc finger/CCCH transcription factor, putative, expressed
LOC_Os02g33070	expressed protein
LOC_Os04g10240	nicotiana lesion-inducing like, putative, expressed
LOC_Os11g43790	DUF581 domain containing protein, expressed
LOC_Os01g21310	expressed protein
LOC_Os12g32970	membrane associated DUF588 domain containing protein, putative, expressed
LOC_Os02g13600	expressed protein
LOC_Os02g52210	zinc finger, C3HC4 type domain containing protein, expressed
LOC_Os02g28170	transferase family protein, putative, expressed
LOC_Os01g40280	integral membrane protein, putative, expressed
LOC_Os12g43720	early-responsive to dehydration protein-related, putative, expressed
LOC_Os01g49280	zinc finger family protein, putative, expressed
LOC_Os08g29600	seed maturation protein PM41, putative, expressed
LOC_Os01g16170	PQ loop repeat domain containing protein, expressed
LOC_Os02g15740	expressed protein
LOC_Os08g35630	MTD1, putative, expressed
LOC_Os04g57739	expressed protein
LOC_Os01g13930	expressed protein
LOC_Os12g29220	nodulin MtN3 family protein, putative, expressed
LOC_Os06g43940	expressed protein
LOC_Os07g42280	von Willebrand factor type A domain containing protein, expressed
LOC_Os05g38660	expressed protein
LOC_Os04g48390	uncharacterized membrane protein, putative, expressed
LOC_Os11g37560	expressed protein
LOC_Os07g37310	uncharacterized secreted protein, putative, expressed
LOC_Os03g12820	ATP8, putative, expressed
LOC_Os01g18220	expressed protein
LOC_Os02g36490	expressed protein
LOC_Os03g02530	OsRhmbd7 - Putative Rhomboid homologue, expressed
LOC_Os02g14980	calcium-binding EF hand family protein, putative, expressed
LOC_Os02g32580	expressed protein
LOC_Os03g21040	stress responsive protein, putative, expressed
LOC_Os03g06250	retrotransposon protein, putative, unclassified, expressed
LOC_Os01g04160	expressed protein
LOC_Os05g49440	DUF1264 domain containing protein, putative, expressed
LOC_Os03g17790	OsRCI2-5 - Putative low temperature and salt responsive protein, expressed
LOC_Os07g01340	gibberellin 2-beta-dioxygenase 7, putative, expressed
LOC_Os12g35550	expressed protein
LOC_Os07g07040	erythrocyte binding protein 3, putative, expressed
LOC_Os06g44190	hypothetical protein
LOC_Os01g58640	nucleotide pyrophosphatase/phosphodiesterase, putative, expressed
LOC_Os03g13540	Ser/Thr protein phosphatase family protein, putative, expressed
LOC_Os11g07911	expressed protein
LOC_Os07g10840	uncharacterized glycosyltransferase, putative, expressed
LOC_Os12g08700	expressed protein
LOC_Os04g38680	transmembrane amino acid transporter protein, putative, expressed
LOC_Os02g45690	uncharacterized mscS family protein, putative, expressed
LOC_Os12g12880	expressed protein
LOC_Os03g50160	plastocyanin-like domain containing protein, putative, expressed
LOC_Os03g20120	glycosyl transferase 8 domain containing protein, putative, expressed
LOC_Os09g08280	expressed protein
LOC_Os01g62970	expressed protein
LOC_Os02g51750	annexin, putative, expressed
LOC_Os01g21420	pre-mRNA-splicing factor SF2, putative, expressed
LOC_Os01g10320	class III HD-Zip protein 8, putative, expressed
LOC_Os07g08669	expressed protein
LOC_Os10g41560	expressed protein
LOC_Os03g55870	membrane associated DUF588 domain containing protein, putative, expressed
LOC_Os02g30910	nodulin MtN3 family protein, putative, expressed
LOC_Os07g40240	GASR9 - Gibberellin-regulated GASA/GAST/Snakin family protein precursor, expressed
LOC_Os12g05540	Ser/Thr protein phosphatase family protein, putative, expressed
LOC_Os03g18120	proteins of unknown function domain containing protein, expressed
LOC_Os02g27000	ATP-binding region, ATPase-like domain containing protein, expressed
LOC_Os11g25780	PB1 domain containing protein, expressed
LOC_Os06g42164	expressed protein
LOC_Os01g52100	DUF581 domain containing protein, expressed
LOC_Os01g70740	expressed protein
LOC_Os03g04100	expressed protein
LOC_Os04g54230	wound induced protein, putative, expressed
LOC_Os03g50470	expressed protein
LOC_Os03g42464	expressed protein
LOC_Os03g04080	expressed protein
LOC_Os06g45060	expressed protein
LOC_Os02g48150	expressed protein
LOC_Os06g36180	amino acid transporter, putative, expressed
LOC_Os03g22680	RING finger and CHY zinc finger domain-containing protein 1, putative, expressed
LOC_Os01g61440	expressed protein
LOC_Os09g24990	CAF1 family ribonuclease containing protein, putative, expressed
LOC_Os01g44250	CBS domain containing membrane protein, putative, expressed
LOC_Os03g58170	stem-specific protein TSJT1, putative, expressed
LOC_Os12g17160	flavonol sulfotransferase, putative, expressed
LOC_Os01g73110	expressed protein
LOC_Os05g50470	expressed protein
LOC_Os01g50910	late embryogenesis abundant protein, group 3, putative, expressed
LOC_Os03g60560	ZOS3-21 - C2H2 zinc finger protein, expressed
LOC_Os04g36750	hsp20/alpha crystallin family protein, putative, expressed
LOC_Os08g39560	OTU-like cysteine protease family protein, putative, expressed
LOC_Os02g40900	RNA recognition motif containing protein, putative, expressed
LOC_Os05g48650	transcription factor HBP-1b, putative, expressed
LOC_Os05g07890	embryo-specific 3, putative, expressed
LOC_Os08g19420	O-methyltransferase, putative, expressed
LOC_Os01g04360	hsp20/alpha crystallin family protein, putative, expressed
LOC_Os01g12660	AAA-type ATPase family protein, putative, expressed
LOC_Os07g05940	9-cis-epoxycarotenoid dioxygenase 1, chloroplast precursor, putative, expressed
LOC_Os06g11600	growth regulator related protein, putative, expressed
LOC_Os01g47262	AMSH-like protease, putative, expressed
LOC_Os04g39980	gibberellin 20 oxidase 2, putative, expressed
LOC_Os01g62260	thaumatin, putative, expressed
LOC_Os10g09240	expressed protein
LOC_Os06g11980	DUF581 domain containing protein, expressed
LOC_Os11g44800	expressed protein
LOC_Os03g11910	DnaK family protein, putative, expressed
LOC_Os02g15860	expressed protein
LOC_Os08g36440	HVA22, putative, expressed
LOC_Os08g32980	expressed protein
LOC_Os03g60370	histidine acid phosphatase, putative, expressed
LOC_Os03g61160	expressed protein
LOC_Os03g51920	peptidase, M50 family, putative, expressed
LOC_Os02g44770	uncharacterized mscS family protein, putative, expressed
LOC_Os10g40040	expressed protein
LOC_Os09g25430	ZOS9-07 - C2H2 zinc finger protein, expressed
LOC_Os07g48710	VQ domain containing protein, putative, expressed
LOC_Os07g11300	expressed protein
LOC_Os03g06580	MTN26L2 - MtN26 family protein precursor, expressed
LOC_Os02g41840	DUF584 domain containing protein, putative, expressed
LOC_Os05g48340	proteasome-related, putative, expressed
LOC_Os05g44900	expressed protein
LOC_Os04g49370	expressed protein
LOC_Os02g44820	rho-GTPase-activating protein-related, putative, expressed
LOC_Os03g45770	expressed protein
LOC_Os05g48700	gibberellin 2-beta-dioxygenase, putative, expressed
LOC_Os02g01100	transmembrane amino acid transporter protein, putative, expressed
LOC_Os01g68570	expressed protein
LOC_Os09g15480	Ser/Thr-rich protein T10 in DGCR region, putative, expressed
LOC_Os06g50930	rhodanese-like domain containing protein, putative, expressed
LOC_Os07g47670	hypoxia-responsive family protein, putative, expressed
LOC_Os10g42610	expressed protein
LOC_Os12g40180	expressed protein
LOC_Os02g45780	zinc finger, C3HC4 type domain containing protein, expressed
LOC_Os04g54300	wound induced protein, putative, expressed
LOC_Os03g41390	ZOS3-15 - C2H2 zinc finger protein, expressed
LOC_Os01g53090	pathogen-related protein, putative, expressed
LOC_Os01g52730	DUF584 domain containing protein, putative, expressed
LOC_Os03g16350	DNA binding protein, putative, expressed
LOC_Os11g15040	S-adenosyl-L-methionine:benzoic acid/salicylic acid carboxyl methyltransferase, putative, expressed
LOC_Os03g10320	expressed protein
LOC_Os06g04230	expressed protein
LOC_Os02g06410	CBS domain containing membrane protein, putative, expressed
LOC_Os03g42520	expressed protein
LOC_Os04g50740	ara54-like RING finger protein, putative, expressed
LOC_Os01g28840	C4-dicarboxylate transporter/malic acid transport protein, expressed
LOC_Os05g03130	OsRCI2-7 - Putative low temperature and salt responsive protein, expressed
LOC_Os02g11870	expressed protein
LOC_Os01g49720	glutathione S-transferase, putative, expressed
LOC_Os05g39250	phosphatidylethanolamine-binding protein, putative, expressed
LOC_Os01g08860	hsp20/alpha crystallin family protein, putative, expressed
LOC_Os06g24190	expressed protein
LOC_Os03g07190	expressed protein
LOC_Os04g40430	surfeit locus protein, putative, expressed
LOC_Os01g12460	expressed protein
LOC_Os02g56820	OsFBX69 - F-box domain containing protein, expressed
LOC_Os08g43290	LTPL44 - Protease inhibitor/seed storage/LTP family protein precursor, expressed
LOC_Os02g32970	hydrolase, alpha/beta fold family protein, putative, expressed
LOC_Os01g64360	MYB family transcription factor, putative, expressed
LOC_Os05g41490	circadian clock coupling factor ZGT, putative, expressed
LOC_Os04g47700	expressed protein
LOC_Os04g47140	expressed protein
LOC_Os05g02450	expressed protein
LOC_Os02g37970	DUF581 domain containing protein, expressed
LOC_Os03g44150	aminotransferase, putative, expressed
LOC_Os08g23960	OsFBL46 - F-box domain and LRR containing protein, expressed
LOC_Os03g55230	cytochrome P450, putative, expressed
