# Supplementary material for: Crosstalk between diurnal rhythm and water stress reveals an altered primary carbon flux into soluble sugars in drought-treated rice leaves
Source: Sci Rep. 2017 Aug 15;7:8214. doi: 10.1038/s41598-017-08473-1 (PMC5557844; doi:10.1038/s41598-017-08473-1)
Supplement: Supplementary file 6 — Dataset 5 [file 41598_2017_8473_MOESM6_ESM.xls]

## Sheet: Sheet1
Supplementary table-S5. GO assignment of terms for genes both diurnally expressed and down-regulated by drought
GO terms mapped in biological process category
Locus ID	RGAP Ver 6 Annotation	GO ID	GO Name	Features
LOC_Os01g71720	amino acid permease family protein, putative, expressed	GO:0006865	amino acid transport
LOC_Os04g41380	Leucine Rich Repeat family protein, expressed	GO:0006915	apoptosis
LOC_Os06g47800	disease resistance protein RGA3, putative, expressed	GO:0006915	apoptosis
LOC_Os11g45930	NBS-LRR type disease resistance protein, putative, expressed	GO:0006915	apoptosis
LOC_Os12g17090	stripe rust resistance protein Yr10, putative, expressed	GO:0006915	apoptosis
LOC_Os01g69070	auxin efflux carrier component, putative, expressed	GO:0009734	auxin mediated signaling pathway
LOC_Os08g38170	methyladenine glycosylase, putative, expressed	GO:0006284	base-excision repair
LOC_Os02g13190	F-box family protein, putative, expressed	GO:0009058	biosynthetic process
LOC_Os03g20700	magnesium-chelatase, putative, expressed	GO:0009058	biosynthetic process
LOC_Os03g48060	class I glutamine amidotransferase, putative, expressed	GO:0009058	biosynthetic process
LOC_Os01g47820	S-locus-like receptor protein kinase, putative, expressed	GO:0007596	blood coagulation
LOC_Os06g06960	S-locus-like receptor protein kinase, putative, expressed	GO:0007596	blood coagulation
LOC_Os03g12660	cytochrome P450, putative, expressed	GO:0016132	brassinosteroid biosynthetic process
LOC_Os01g43220	chitinase domain-containing protein 1 precursor, putative, expressed	GO:0005975	carbohydrate metabolic process
LOC_Os01g64110	glycosyl hydrolase, putative, expressed	GO:0005975	carbohydrate metabolic process
LOC_Os01g64660	fructose-1,6-bisphosphatase, putative, expressed	GO:0005975	carbohydrate metabolic process
LOC_Os02g01510	lactate/malate dehydrogenase, putative, expressed	GO:0005975	carbohydrate metabolic process
LOC_Os03g12620	glycosyl hydrolases family 17, putative, expressed	GO:0005975	carbohydrate metabolic process
LOC_Os03g16050	fructose-1,6-bisphosphatase, putative, expressed	GO:0005975	carbohydrate metabolic process
LOC_Os04g38530	aldose 1-epimerase, putative, expressed	GO:0005975	carbohydrate metabolic process
LOC_Os05g07130	6PF-2-K/Fru-2,6-P2ASE liver isozyme, putative, expressed	GO:0005975	carbohydrate metabolic process
LOC_Os05g49880	lactate/malate dehydrogenase, putative, expressed	GO:0005975	carbohydrate metabolic process
LOC_Os06g21570	Os6bglu24 - beta-glucosidase homologue, similar to G. max isohydroxyurate hydrolase, expressed	GO:0005975	carbohydrate metabolic process
LOC_Os09g32670	UDP-glucuronate 4-epimerase, putative, expressed	GO:0005975	carbohydrate metabolic process
LOC_Os10g35110	alpha-galactosidase precursor, putative, expressed	GO:0005975	carbohydrate metabolic process
LOC_Os04g37980	transporter family protein, putative, expressed	GO:0008643	carbohydrate transport
LOC_Os03g11600	YABBY domain containing protein, putative, expressed	GO:0048440	carpel development
LOC_Os03g12530	cation efflux family protein, putative, expressed	GO:0006812	cation transport
LOC_Os01g20830	heavy metal-associated domain containing protein, expressed	GO:0007155	cell adhesion
LOC_Os03g03070	transcription factor, putative, expressed	GO:0030154	cell differentiation
LOC_Os03g11600	YABBY domain containing protein, putative, expressed	GO:0030154	cell differentiation
LOC_Os07g32570	OsAPRL1 adenosine 5'-phosphosulfate reductase-like OsAPRL1, expressed	GO:0045454	cell redox homeostasis
LOC_Os02g17534	xyloglucan fucosyltransferase, putative, expressed	GO:0042546	cell wall biogenesis
LOC_Os02g01510	lactate/malate dehydrogenase, putative, expressed	GO:0044262	cellular carbohydrate metabolic process	Figure 3B
LOC_Os05g49880	lactate/malate dehydrogenase, putative, expressed	GO:0044262	cellular carbohydrate metabolic process	Figure 3B
LOC_Os01g01660	isoflavone reductase, putative, expressed	GO:0044237	cellular metabolic process
LOC_Os02g45540	synthase, putative, expressed	GO:0044237	cellular metabolic process
LOC_Os09g32670	UDP-glucuronate 4-epimerase, putative, expressed	GO:0044237	cellular metabolic process
LOC_Os10g01044	isoflavone reductase, putative, expressed	GO:0044237	cellular metabolic process
LOC_Os12g23180	3-beta hydroxysteroid dehydrogenase/isomerase family protein, putative, expressed	GO:0044237	cellular metabolic process
LOC_Os01g43220	chitinase domain-containing protein 1 precursor, putative, expressed	GO:0006032	chitin catabolic process
LOC_Os01g64110	glycosyl hydrolase, putative, expressed	GO:0006032	chitin catabolic process
LOC_Os01g17170	magnesium-protoporphyrin IX monomethyl ester cyclase,chloroplast precursor, putative, expressed	GO:0015995	chlorophyll biosynthetic process	Figure 3B
LOC_Os03g20700	magnesium-chelatase, putative, expressed	GO:0015995	chlorophyll biosynthetic process	Figure 3B
LOC_Os04g58200	protochlorophyllide reductase A, chloroplast precursor, putative, expressed	GO:0015995	chlorophyll biosynthetic process	Figure 3B
LOC_Os02g47510	9-cis-epoxycarotenoid dioxygenase 1, chloroplast precursor, putative, expressed	GO:0001539	ciliary or flagellar motility
LOC_Os05g31040	cytokinin dehydrogenase precursor, putative, expressed	GO:0009690	cytokinin metabolic process
LOC_Os06g47800	disease resistance protein RGA3, putative, expressed	GO:0006952	defense response
LOC_Os11g45930	NBS-LRR type disease resistance protein, putative, expressed	GO:0006952	defense response
LOC_Os12g17090	stripe rust resistance protein Yr10, putative, expressed	GO:0006952	defense response
LOC_Os03g46470	metal cation transporter, putative, expressed	GO:0006835	dicarboxylic acid transport	Figure 3B
LOC_Os06g19370	cadmium tolerance factor, putative, expressed	GO:0006835	dicarboxylic acid transport	Figure 3B
LOC_Os10g35110	alpha-galactosidase precursor, putative, expressed	GO:0006835	dicarboxylic acid transport	Figure 3B
LOC_Os08g38170	methyladenine glycosylase, putative, expressed	GO:0006281	DNA repair
LOC_Os09g36240	deoxyribodipyrimidine photolyase family protein, expressed	GO:0006281	DNA repair
LOC_Os03g62270	MATE efflux family protein, putative, expressed	GO:0006855	drug transmembrane transport
LOC_Os08g37432	MATE efflux family protein, putative, expressed	GO:0006855	drug transmembrane transport
LOC_Os08g44870	MATE efflux family protein, putative, expressed	GO:0006855	drug transmembrane transport
LOC_Os03g12660	cytochrome P450, putative, expressed	GO:0022900	electron transport chain
LOC_Os04g58200	protochlorophyllide reductase A, chloroplast precursor, putative, expressed	GO:0009239	enterobactin biosynthetic process
LOC_Os07g37420	versicolorin reductase, putative, expressed	GO:0009239	enterobactin biosynthetic process
LOC_Os01g67810	transposon protein, putative, unclassified, expressed	GO:0006887	exocytosis
LOC_Os08g41820	exo70 exocyst complex subunit domain containing protein, expressed	GO:0006887	exocytosis
LOC_Os02g45540	synthase, putative, expressed	GO:0045226	extracellular polysaccharide biosynthetic process	Figure 3B
LOC_Os09g32670	UDP-glucuronate 4-epimerase, putative, expressed	GO:0045226	extracellular polysaccharide biosynthetic process	Figure 3B
LOC_Os08g10010	acyl-desaturase, chloroplast precursor, putative, expressed	GO:0006631	fatty acid metabolic process
LOC_Os03g50970	retrotransposon protein, putative, Ty1-copia subclass, expressed	GO:0009296	flagellum assembly
LOC_Os05g40270	expressed protein	GO:0009296	flagellum assembly
LOC_Os03g03070	transcription factor, putative, expressed	GO:0009908	flower development	Figure 3B
LOC_Os03g11600	YABBY domain containing protein, putative, expressed	GO:0009908	flower development	Figure 3B
LOC_Os05g07130	6PF-2-K/Fru-2,6-P2ASE liver isozyme, putative, expressed	GO:0006003	fructose 2,6-bisphosphate metabolic process
LOC_Os05g07130	6PF-2-K/Fru-2,6-P2ASE liver isozyme, putative, expressed	GO:0006000	fructose metabolic process
LOC_Os04g38600	glyceraldehyde-3-phosphate dehydrogenase, putative, expressed	GO:0006006	glucose metabolic process
LOC_Os08g01940	non-lysosomal glucosylceramidase, putative, expressed	GO:0006680	glucosylceramide catabolic process
LOC_Os03g48060	class I glutamine amidotransferase, putative, expressed	GO:0006541	glutamine metabolic process
LOC_Os12g16200	glutathione synthetase, chloroplast precursor, putative, expressed	GO:0006750	glutathione biosynthetic process
LOC_Os02g01510	lactate/malate dehydrogenase, putative, expressed	GO:0006072	glycerol-3-phosphate metabolic process
LOC_Os04g53230	aminomethyltransferase, putative, expressed	GO:0006546	glycine catabolic process	Figure 3B
LOC_Os10g37180	glycine cleavage system H protein, putative, expressed	GO:0006546	glycine catabolic process	Figure 3B
LOC_Os02g01510	lactate/malate dehydrogenase, putative, expressed	GO:0006096	glycolysis
LOC_Os05g49880	lactate/malate dehydrogenase, putative, expressed	GO:0006096	glycolysis
LOC_Os06g04510	enolase, putative, expressed	GO:0006096	glycolysis
LOC_Os02g02110	Alg9-like mannosyltransferase protein, putative, expressed	GO:0006506	GPI anchor biosynthetic process
LOC_Os01g60810	DUF623 domain containing protein, expressed	GO:0007186	G-protein coupled receptor protein signaling pathway
LOC_Os03g31679	annexin A7, putative, expressed	GO:0007186	G-protein coupled receptor protein signaling pathway
LOC_Os12g05770	expressed protein	GO:0007186	G-protein coupled receptor protein signaling pathway
LOC_Os05g06920	relA-SpoT like protein RSH4, putative, expressed	GO:0015969	guanosine tetraphosphate metabolic process
LOC_Os04g38530	aldose 1-epimerase, putative, expressed	GO:0019318	hexose metabolic process
LOC_Os01g02080	peptidyl-prolyl cis-trans isomerase, putative, expressed	GO:0042309	homoiothermy
LOC_Os01g70400	expressed protein	GO:0042309	homoiothermy
LOC_Os02g13190	F-box family protein, putative, expressed	GO:0042309	homoiothermy
LOC_Os02g32814	heavy metal-associated domain containing protein, expressed	GO:0042309	homoiothermy
LOC_Os03g43010	expressed protein	GO:0042309	homoiothermy
LOC_Os03g49830	expressed protein	GO:0042309	homoiothermy
LOC_Os03g57149	mTERF domain containing protein, expressed	GO:0042309	homoiothermy
LOC_Os05g06920	relA-SpoT like protein RSH4, putative, expressed	GO:0042309	homoiothermy
LOC_Os05g27590	wound-induced protein WI12, putative, expressed	GO:0042309	homoiothermy
LOC_Os05g43310	photosystem II reaction center W protein, chloroplast precursor, putative, expressed	GO:0042309	homoiothermy
LOC_Os07g32570	OsAPRL1 adenosine 5'-phosphosulfate reductase-like OsAPRL1, expressed	GO:0042309	homoiothermy
LOC_Os08g01670	invertase/pectin methylesterase inhibitor family protein, putative, expressed	GO:0042309	homoiothermy
LOC_Os09g27320	ZOS9-13 - C2H2 zinc finger protein, expressed	GO:0042309	homoiothermy
LOC_Os10g07450	expressed protein	GO:0042309	homoiothermy
LOC_Os10g37770	dehydration response related protein, putative, expressed	GO:0042309	homoiothermy
LOC_Os10g42299	mitochondrial carrier protein, putative, expressed	GO:0042309	homoiothermy
LOC_Os08g16580	Cf2/Cf5 disease resistance protein, putative, expressed	GO:0006959	humoral immune response
LOC_Os08g44850	C2 domain containing protein, putative, expressed	GO:0006955	immune response
LOC_Os02g14840	potassium channel KAT1, putative, expressed	GO:0006811	ion transport
LOC_Os02g41710	cyclic nucleotide-gated ion channel, putative, expressed	GO:0006811	ion transport
LOC_Os06g45940	potassium transporter, putative, expressed	GO:0006811	ion transport
LOC_Os09g27580	potassium transporter, putative, expressed	GO:0006811	ion transport
LOC_Os02g32814	heavy metal-associated domain containing protein, expressed	GO:0006826	iron ion transport	Figure 3B
LOC_Os03g46470	metal cation transporter, putative, expressed	GO:0006826	iron ion transport	Figure 3B
LOC_Os09g30410	expressed protein	GO:0016226	iron-sulfur cluster assembly
LOC_Os04g56230	polyprenyl synthetase, putative, expressed	GO:0008299	isoprenoid biosynthetic process
LOC_Os03g11600	YABBY domain containing protein, putative, expressed	GO:0048366	leaf development	Figure 3B
LOC_Os03g12660	cytochrome P450, putative, expressed	GO:0048366	leaf development	Figure 3B
LOC_Os02g37700	lecithin:cholesterol acyltransferase, putative, expressed	GO:0006629	lipid metabolic process
LOC_Os03g18070	omega-3 fatty acid desaturase, chloroplast precursor, putative, expressed	GO:0006629	lipid metabolic process
LOC_Os03g64170	GDSL-like lipase/acylhydrolase, putative, expressed	GO:0006629	lipid metabolic process
LOC_Os07g49310	omega-3 fatty acid desaturase, chloroplast precursor, putative, expressed	GO:0006629	lipid metabolic process
LOC_Os01g01120	enolase-phosphatase E1, putative, expressed	GO:0019509	L-methionine salvage from methylthioadenosine
LOC_Os02g01510	lactate/malate dehydrogenase, putative, expressed	GO:0006108	malate metabolic process	Figure 3B
LOC_Os05g49880	lactate/malate dehydrogenase, putative, expressed	GO:0006108	malate metabolic process	Figure 3B
LOC_Os02g32814	heavy metal-associated domain containing protein, expressed	GO:0015694	mercury ion transport
LOC_Os03g11600	YABBY domain containing protein, putative, expressed	GO:0010022	meristem determinacy
LOC_Os01g01120	enolase-phosphatase E1, putative, expressed	GO:0008152	metabolic process
LOC_Os01g01660	isoflavone reductase, putative, expressed	GO:0008152	metabolic process
LOC_Os01g08440	UDP-glucoronosyl and UDP-glucosyl transferase domain containing protein, expressed	GO:0008152	metabolic process
LOC_Os01g43270	hydroquinone glucosyltransferase, putative	GO:0008152	metabolic process
LOC_Os01g45140	anthocyanin 3-O-beta-glucosyltransferase, putative, expressed	GO:0008152	metabolic process
LOC_Os01g53330	anthocyanidin 5,3-O-glucosyltransferase, putative, expressed	GO:0008152	metabolic process
LOC_Os01g64540	anthocyanidin 3-O-glucosyltransferase, putative, expressed	GO:0008152	metabolic process
LOC_Os01g66740	inactive receptor kinase At1g27190 precursor, putative	GO:0008152	metabolic process
LOC_Os02g01510	lactate/malate dehydrogenase, putative, expressed	GO:0008152	metabolic process
LOC_Os02g34990	ACT domain containing protein, putative, expressed	GO:0008152	metabolic process
LOC_Os02g45540	synthase, putative, expressed	GO:0008152	metabolic process
LOC_Os03g62270	MATE efflux family protein, putative, expressed	GO:0008152	metabolic process
LOC_Os03g62670	expressed protein	GO:0008152	metabolic process
LOC_Os04g27790	terpene synthase, putative, expressed	GO:0008152	metabolic process
LOC_Os04g38600	glyceraldehyde-3-phosphate dehydrogenase, putative, expressed	GO:0008152	metabolic process
LOC_Os04g41340	4-nitrophenylphosphatase, putative, expressed	GO:0008152	metabolic process
LOC_Os04g45000	short-chain dehydrogenase/reductase, putative, expressed	GO:0008152	metabolic process
LOC_Os04g58200	protochlorophyllide reductase A, chloroplast precursor, putative, expressed	GO:0008152	metabolic process
LOC_Os05g07130	6PF-2-K/Fru-2,6-P2ASE liver isozyme, putative, expressed	GO:0008152	metabolic process
LOC_Os05g25370	TKL_IRAK_CrRLK1L-1.2 - The CrRLK1L-1 subfamily has homology to the CrRLK1L homolog, expressed	GO:0008152	metabolic process
LOC_Os05g49880	lactate/malate dehydrogenase, putative, expressed	GO:0008152	metabolic process
LOC_Os06g08830	UDP-glucoronosyl and UDP-glucosyl transferase, putative, expressed	GO:0008152	metabolic process
LOC_Os07g06860	gibberellin receptor GID1L2, putative, expressed	GO:0008152	metabolic process
LOC_Os07g09190	transketolase, putative, expressed	GO:0008152	metabolic process
LOC_Os07g13770	UDP-glucoronosyl and UDP-glucosyl transferase domain containing protein, expressed	GO:0008152	metabolic process
LOC_Os07g17970	AMP-binding domain containing protein, expressed	GO:0008152	metabolic process
LOC_Os07g30620	cytokinin-O-glucosyltransferase 2, putative, expressed	GO:0008152	metabolic process
LOC_Os07g32570	OsAPRL1 adenosine 5'-phosphosulfate reductase-like OsAPRL1, expressed	GO:0008152	metabolic process
LOC_Os07g37420	versicolorin reductase, putative, expressed	GO:0008152	metabolic process
LOC_Os08g04500	terpene synthase, putative, expressed	GO:0008152	metabolic process
LOC_Os08g37940	HAD-superfamily hydrolase subfamily IA, variant 3, putative, expressed	GO:0008152	metabolic process
LOC_Os09g28650	gibberellin receptor, putative, expressed	GO:0008152	metabolic process
LOC_Os09g28720	alpha/beta hydrolase fold, putative, expressed	GO:0008152	metabolic process
LOC_Os09g32290	FAD dependent oxidoreductase domain containing protein, expressed	GO:0008152	metabolic process
LOC_Os09g32670	UDP-glucuronate 4-epimerase, putative, expressed	GO:0008152	metabolic process
LOC_Os10g01044	isoflavone reductase, putative, expressed	GO:0008152	metabolic process
LOC_Os10g01080	SOR/SNZ family protein, putative, expressed	GO:0008152	metabolic process
LOC_Os10g35110	alpha-galactosidase precursor, putative, expressed	GO:0008152	metabolic process
LOC_Os12g08760	carboxyvinyl-carboxyphosphonate phosphorylmutase, putative, expressed	GO:0008152	metabolic process
LOC_Os12g23180	3-beta hydroxysteroid dehydrogenase/isomerase family protein, putative, expressed	GO:0008152	metabolic process
LOC_Os01g20830	heavy metal-associated domain containing protein, expressed	GO:0030001	metal ion transport	Figure 3B
LOC_Os01g74110	metal cation transporter, putative, expressed	GO:0030001	metal ion transport	Figure 3B
LOC_Os02g32814	heavy metal-associated domain containing protein, expressed	GO:0030001	metal ion transport	Figure 3B
LOC_Os03g46470	metal cation transporter, putative, expressed	GO:0030001	metal ion transport	Figure 3B
LOC_Os08g01030	metal cation transporter, putative, expressed	GO:0030001	metal ion transport	Figure 3B
LOC_Os05g34170	tubulin/FtsZ domain containing protein, putative, expressed	GO:0007018	microtubule-based movement
LOC_Os05g34170	tubulin/FtsZ domain containing protein, putative, expressed	GO:0007017	microtubule-based process
LOC_Os11g40600	expressed protein	GO:0007017	microtubule-based process
LOC_Os10g42299	mitochondrial carrier protein, putative, expressed	GO:0006839	mitochondrial transport
LOC_Os03g03070	transcription factor, putative, expressed	GO:0007275	multicellular organismal development
LOC_Os03g11600	YABBY domain containing protein, putative, expressed	GO:0007275	multicellular organismal development
LOC_Os03g12660	cytochrome P450, putative, expressed	GO:0007275	multicellular organismal development
LOC_Os04g34240	histone H3, putative, expressed	GO:0006334	nucleosome assembly
LOC_Os03g04570	peptide transporter PTR3-A, putative, expressed	GO:0006857	oligopeptide transport	Figure 3B
LOC_Os06g49220	peptide transporter, putative, expressed	GO:0006857	oligopeptide transport	Figure 3B
LOC_Os10g02260	peptide transporter PTR2, putative, expressed	GO:0006857	oligopeptide transport	Figure 3B
LOC_Os10g42900	peptide transporter PTR2, putative, expressed	GO:0006857	oligopeptide transport	Figure 3B
LOC_Os12g12934	peptide transporter PTR3-A, putative, expressed	GO:0006857	oligopeptide transport	Figure 3B
LOC_Os01g17170	magnesium-protoporphyrin IX monomethyl ester cyclase,chloroplast precursor, putative, expressed	GO:0055114	oxidation reduction
LOC_Os01g62870	oxidoreductase, aldo/keto reductase family protein, putative, expressed	GO:0055114	oxidation reduction
LOC_Os02g01510	lactate/malate dehydrogenase, putative, expressed	GO:0055114	oxidation reduction
LOC_Os02g14170	peroxidase precursor, putative, expressed	GO:0055114	oxidation reduction
LOC_Os02g14440	peroxidase precursor, putative, expressed	GO:0055114	oxidation reduction
LOC_Os02g58720	peroxidase precursor, putative, expressed	GO:0055114	oxidation reduction
LOC_Os03g12660	cytochrome P450, putative, expressed	GO:0055114	oxidation reduction
LOC_Os03g21400	cytochrome P450, putative, expressed	GO:0055114	oxidation reduction
LOC_Os04g38600	glyceraldehyde-3-phosphate dehydrogenase, putative, expressed	GO:0055114	oxidation reduction
LOC_Os04g45000	short-chain dehydrogenase/reductase, putative, expressed	GO:0055114	oxidation reduction
LOC_Os04g58200	protochlorophyllide reductase A, chloroplast precursor, putative, expressed	GO:0055114	oxidation reduction
LOC_Os05g28090	expressed protein	GO:0055114	oxidation reduction
LOC_Os05g49880	lactate/malate dehydrogenase, putative, expressed	GO:0055114	oxidation reduction
LOC_Os06g37080	L-ascorbate oxidase precursor, putative, expressed	GO:0055114	oxidation reduction
LOC_Os06g43410	cytochrome P450, putative, expressed	GO:0055114	oxidation reduction
LOC_Os06g48030	peroxidase precursor, putative, expressed	GO:0055114	oxidation reduction
LOC_Os07g32570	OsAPRL1 adenosine 5'-phosphosulfate reductase-like OsAPRL1, expressed	GO:0055114	oxidation reduction
LOC_Os07g37420	versicolorin reductase, putative, expressed	GO:0055114	oxidation reduction
LOC_Os07g48020	peroxidase precursor, putative, expressed	GO:0055114	oxidation reduction
LOC_Os07g48050	peroxidase precursor, putative, expressed	GO:0055114	oxidation reduction
LOC_Os08g10010	acyl-desaturase, chloroplast precursor, putative, expressed	GO:0055114	oxidation reduction
LOC_Os08g35210	ferric reductase, putative, expressed	GO:0055114	oxidation reduction
LOC_Os09g26980	cytochrome P450, putative, expressed	GO:0055114	oxidation reduction
LOC_Os09g35940	cytochrome P450, putative, expressed	GO:0055114	oxidation reduction
LOC_Os10g02380	oxidoreductase, aldo/keto reductase family protein, putative, expressed	GO:0055114	oxidation reduction
LOC_Os05g04610	ABC transporter, ATP-binding protein, putative, expressed	GO:0015833	peptide transport	Figure 3B
LOC_Os08g16050	tetraspanin family protein, putative, expressed	GO:0015833	peptide transport	Figure 3B
LOC_Os02g47600	soluble inorganic pyrophosphatase, putative, expressed	GO:0006796	phosphate metabolic process
LOC_Os02g38020	inorganic phosphate transporter 2-1, chloroplast precursor, putative, expressed	GO:0006817	phosphate transport	Figure 3B
LOC_Os03g05620	inorganic phosphate transporter, putative, expressed	GO:0006817	phosphate transport	Figure 3B
LOC_Os05g25370	TKL_IRAK_CrRLK1L-1.2 - The CrRLK1L-1 subfamily has homology to the CrRLK1L homolog, expressed	GO:0016310	phosphorylation
LOC_Os01g17170	magnesium-protoporphyrin IX monomethyl ester cyclase,chloroplast precursor, putative, expressed	GO:0015979	photosynthesis
LOC_Os01g41710	chlorophyll A-B binding protein, putative, expressed	GO:0015979	photosynthesis
LOC_Os04g58200	protochlorophyllide reductase A, chloroplast precursor, putative, expressed	GO:0015979	photosynthesis
LOC_Os01g41710	chlorophyll A-B binding protein, putative, expressed	GO:0009765	photosynthesis, light harvesting	Figure 3B
LOC_Os11g13890	chlorophyll A-B binding protein, putative, expressed	GO:0009765	photosynthesis, light harvesting	Figure 3B
LOC_Os02g14840	potassium channel KAT1, putative, expressed	GO:0006813	potassium ion transport	Figure 3B
LOC_Os02g41710	cyclic nucleotide-gated ion channel, putative, expressed	GO:0006813	potassium ion transport	Figure 3B
LOC_Os03g10880	BTBN5 - Bric-a-Brac, Tramtrack, Broad Complex BTB domain with non-phototropic hypocotyl 3 NPH3 and coiled-coil domains, expressed	GO:0006813	potassium ion transport	Figure 3B
LOC_Os04g42310	B4-BTB3 - Bric-a-Brac, Tramtrack, Broad Complex BTB domain with B4 subfamily conserved sequence, expressed	GO:0006813	potassium ion transport	Figure 3B
LOC_Os06g45940	potassium transporter, putative, expressed	GO:0006813	potassium ion transport	Figure 3B
LOC_Os09g27580	potassium transporter, putative, expressed	GO:0006813	potassium ion transport	Figure 3B
LOC_Os12g05770	expressed protein	GO:0006813	potassium ion transport	Figure 3B
LOC_Os12g39120	protein phosphatase 2C, putative, expressed	GO:0006470	protein amino acid dephosphorylation
LOC_Os01g47820	S-locus-like receptor protein kinase, putative, expressed	GO:0006468	protein amino acid phosphorylation
LOC_Os01g57560	serine/threonine-protein kinase receptor precursor, putative, expressed	GO:0006468	protein amino acid phosphorylation
LOC_Os02g53750	tyrosine protein kinase domain containing protein, putative, expressed	GO:0006468	protein amino acid phosphorylation
LOC_Os03g12150	serine/threonine-protein kinase receptor precursor, putative, expressed	GO:0006468	protein amino acid phosphorylation
LOC_Os04g15580	serine/threonine-protein kinase receptor precursor, putative, expressed	GO:0006468	protein amino acid phosphorylation
LOC_Os04g28780	serine/threonine-protein kinase receptor precursor, putative, expressed	GO:0006468	protein amino acid phosphorylation
LOC_Os04g34320	S-domain receptor-like protein kinase, putative	GO:0006468	protein amino acid phosphorylation
LOC_Os04g34330	serine/threonine-protein kinase receptor precursor, putative	GO:0006468	protein amino acid phosphorylation
LOC_Os04g51030	wall-associated kinase 1, putative, expressed	GO:0006468	protein amino acid phosphorylation
LOC_Os04g51040	OsWAK50 - OsWAK receptor-like protein kinase, expressed	GO:0006468	protein amino acid phosphorylation
LOC_Os04g52640	SHR5-receptor-like kinase, putative, expressed	GO:0006468	protein amino acid phosphorylation
LOC_Os05g25370	TKL_IRAK_CrRLK1L-1.2 - The CrRLK1L-1 subfamily has homology to the CrRLK1L homolog, expressed	GO:0006468	protein amino acid phosphorylation
LOC_Os05g40270	expressed protein	GO:0006468	protein amino acid phosphorylation
LOC_Os05g51070	inactive receptor kinase At2g26730 precursor, putative, expressed	GO:0006468	protein amino acid phosphorylation
LOC_Os06g06960	S-locus-like receptor protein kinase, putative, expressed	GO:0006468	protein amino acid phosphorylation
LOC_Os06g12120	BRASSINOSTEROID INSENSITIVE 1-associated receptor kinase 1 precursor, putative, expressed	GO:0006468	protein amino acid phosphorylation
LOC_Os06g45630	expressed protein	GO:0006468	protein amino acid phosphorylation
LOC_Os07g02780	STE_MEKK_ste11_MAP3K.20 - STE kinases include homologs to sterile 7, sterile 11 and sterile 20 from yeast, expressed	GO:0006468	protein amino acid phosphorylation
LOC_Os07g36570	KI domain interacting kinase 1, putative, expressed	GO:0006468	protein amino acid phosphorylation
LOC_Os08g10070	protein kinase, putative, expressed	GO:0006468	protein amino acid phosphorylation
LOC_Os10g37190	protein kinase domain containing protein, expressed	GO:0006468	protein amino acid phosphorylation
LOC_Os11g10310	receptor-like protein kinase 2 precursor, putative, expressed	GO:0006468	protein amino acid phosphorylation
LOC_Os11g28104	TKL_IRAK_DUF26-lf.4 - DUF26 kinases have homology to DUF26 containing loci, expressed	GO:0006468	protein amino acid phosphorylation
LOC_Os11g39370	BRASSINOSTEROID INSENSITIVE 1-associated receptor kinase 1 precursor, putative, expressed	GO:0006468	protein amino acid phosphorylation
LOC_Os12g41510	cysteine-rich receptor-like protein kinase 31 precursor, putative	GO:0006468	protein amino acid phosphorylation
LOC_Os12g41710	Protein kinase domain containing protein, expressed	GO:0006468	protein amino acid phosphorylation
LOC_Os01g38229	peptidyl-prolyl isomerase, putative, expressed	GO:0006457	protein folding
LOC_Os05g43170	calreticulin precursor protein, putative, expressed	GO:0006457	protein folding
LOC_Os03g04570	peptide transporter PTR3-A, putative, expressed	GO:0051260	protein homooligomerization
LOC_Os08g44850	C2 domain containing protein, putative, expressed	GO:0051260	protein homooligomerization
LOC_Os05g34170	tubulin/FtsZ domain containing protein, putative, expressed	GO:0051258	protein polymerization
LOC_Os11g04380	domain of unknown function, DUF250 domain containing protein, expressed	GO:0015628	protein secretion by the type II secretion system
LOC_Os03g13010	U-box domain containing protein, expressed	GO:0016567	protein ubiquitination
LOC_Os06g13870	U-box protein CMPG1, putative, expressed	GO:0016567	protein ubiquitination
LOC_Os01g41710	chlorophyll A-B binding protein, putative, expressed	GO:0018298	protein-chromophore linkage
LOC_Os01g47820	S-locus-like receptor protein kinase, putative, expressed	GO:0006508	proteolysis
LOC_Os01g67810	transposon protein, putative, unclassified, expressed	GO:0006508	proteolysis
LOC_Os03g10880	BTBN5 - Bric-a-Brac, Tramtrack, Broad Complex BTB domain with non-phototropic hypocotyl 3 NPH3 and coiled-coil domains, expressed	GO:0006508	proteolysis
LOC_Os04g32540	OsSCP24 - Putative Serine Carboxypeptidase homologue, expressed	GO:0006508	proteolysis
LOC_Os05g06660	OsSCP26 - Putative Serine Carboxypeptidase homologue, expressed	GO:0006508	proteolysis
LOC_Os05g40960	Myb transcription factor, putative, expressed	GO:0006508	proteolysis
LOC_Os06g06960	S-locus-like receptor protein kinase, putative, expressed	GO:0006508	proteolysis
LOC_Os07g34850	aspartic proteinase nepenthesin, putative, expressed	GO:0006508	proteolysis
LOC_Os10g42299	mitochondrial carrier protein, putative, expressed	GO:0006508	proteolysis
LOC_Os11g10750	OsSCP48 - Putative Serine Carboxypeptidase homologue, expressed	GO:0006508	proteolysis
LOC_Os10g01080	SOR/SNZ family protein, putative, expressed	GO:0008615	pyridoxine biosynthetic process
LOC_Os01g47820	S-locus-like receptor protein kinase, putative, expressed	GO:0048544	recognition of pollen
LOC_Os01g57560	serine/threonine-protein kinase receptor precursor, putative, expressed	GO:0048544	recognition of pollen
LOC_Os01g65030	S-locus-specific glycoprotein precursor, putative, expressed	GO:0048544	recognition of pollen
LOC_Os03g12150	serine/threonine-protein kinase receptor precursor, putative, expressed	GO:0048544	recognition of pollen
LOC_Os04g15580	serine/threonine-protein kinase receptor precursor, putative, expressed	GO:0048544	recognition of pollen
LOC_Os04g28780	serine/threonine-protein kinase receptor precursor, putative, expressed	GO:0048544	recognition of pollen
LOC_Os04g34320	S-domain receptor-like protein kinase, putative	GO:0048544	recognition of pollen
LOC_Os04g34330	serine/threonine-protein kinase receptor precursor, putative	GO:0048544	recognition of pollen
LOC_Os06g06960	S-locus-like receptor protein kinase, putative, expressed	GO:0048544	recognition of pollen
LOC_Os07g36570	KI domain interacting kinase 1, putative, expressed	GO:0048544	recognition of pollen
LOC_Os03g16050	fructose-1,6-bisphosphatase, putative, expressed	GO:0019253	reductive pentose-phosphate cycle
LOC_Os01g01660	isoflavone reductase, putative, expressed	GO:0006808	regulation of nitrogen utilization
LOC_Os10g01044	isoflavone reductase, putative, expressed	GO:0006808	regulation of nitrogen utilization
LOC_Os01g39330	helix-loop-helix DNA-binding domain containing protein, expressed	GO:0045449	regulation of transcription
LOC_Os02g50630	E2F family transcription factor protein, putative, expressed	GO:0045449	regulation of transcription
LOC_Os03g03070	transcription factor, putative, expressed	GO:0045449	regulation of transcription
LOC_Os03g06630	heat stress transcription factor, putative, expressed	GO:0045449	regulation of transcription
LOC_Os03g56950	phytochrome-interacting factor 4, putative, expressed	GO:0045449	regulation of transcription
LOC_Os04g56170	OsSPL8 - SBP-box gene family member, expressed	GO:0045449	regulation of transcription
LOC_Os05g40960	Myb transcription factor, putative, expressed	GO:0045449	regulation of transcription
LOC_Os06g01934	homeobox domain containing protein, expressed	GO:0045449	regulation of transcription
LOC_Os06g45140	bZIP transcription factor domain containing protein, expressed	GO:0045449	regulation of transcription
LOC_Os09g28200	HSF-type DNA-binding domain containing protein, expressed	GO:0045449	regulation of transcription
LOC_Os10g40740	helix-loop-helix DNA-binding domain containing protein, expressed	GO:0045449	regulation of transcription
LOC_Os01g72330	OsRR4 type-A response regulator, expressed	GO:0006355	regulation of transcription, DNA-dependent
LOC_Os02g35180	OsRR2 type-A response regulator, expressed	GO:0006355	regulation of transcription, DNA-dependent
LOC_Os02g50630	E2F family transcription factor protein, putative, expressed	GO:0006355	regulation of transcription, DNA-dependent
LOC_Os03g03070	transcription factor, putative, expressed	GO:0006355	regulation of transcription, DNA-dependent
LOC_Os03g06630	heat stress transcription factor, putative, expressed	GO:0006355	regulation of transcription, DNA-dependent
LOC_Os04g59610	expressed protein	GO:0006355	regulation of transcription, DNA-dependent
LOC_Os05g44270	VQ domain containing protein, putative, expressed	GO:0006355	regulation of transcription, DNA-dependent
LOC_Os05g51070	inactive receptor kinase At2g26730 precursor, putative, expressed	GO:0006355	regulation of transcription, DNA-dependent
LOC_Os06g01934	homeobox domain containing protein, expressed	GO:0006355	regulation of transcription, DNA-dependent
LOC_Os06g39960	bZIP transcription factor domain containing protein, expressed	GO:0006355	regulation of transcription, DNA-dependent
LOC_Os06g45140	bZIP transcription factor domain containing protein, expressed	GO:0006355	regulation of transcription, DNA-dependent
LOC_Os08g07740	histone-like transcription factor and archaeal histone, putative, expressed	GO:0006355	regulation of transcription, DNA-dependent
LOC_Os09g28200	HSF-type DNA-binding domain containing protein, expressed	GO:0006355	regulation of transcription, DNA-dependent
LOC_Os11g04720	OsRR10 type-A response regulator, expressed	GO:0006355	regulation of transcription, DNA-dependent
LOC_Os12g40920	bZIP transcription factor domain containing protein, expressed	GO:0006355	regulation of transcription, DNA-dependent
LOC_Os01g17214	major facilitator superfamily antiporter, putative, expressed	GO:0046677	response to antibiotic
LOC_Os06g01972	auxin-induced protein 5NG4, putative, expressed	GO:0046677	response to antibiotic
LOC_Os01g72330	OsRR4 type-A response regulator, expressed	GO:0009735	response to cytokinin stimulus	Figure 3B
LOC_Os02g35180	OsRR2 type-A response regulator, expressed	GO:0009735	response to cytokinin stimulus	Figure 3B
LOC_Os11g04720	OsRR10 type-A response regulator, expressed	GO:0009735	response to cytokinin stimulus	Figure 3B
LOC_Os01g02080	peptidyl-prolyl cis-trans isomerase, putative, expressed	GO:0050826	response to freezing
LOC_Os01g70400	expressed protein	GO:0050826	response to freezing
LOC_Os02g13190	F-box family protein, putative, expressed	GO:0050826	response to freezing
LOC_Os02g32814	heavy metal-associated domain containing protein, expressed	GO:0050826	response to freezing
LOC_Os03g43010	expressed protein	GO:0050826	response to freezing
LOC_Os03g49830	expressed protein	GO:0050826	response to freezing
LOC_Os03g57149	mTERF domain containing protein, expressed	GO:0050826	response to freezing
LOC_Os05g06920	relA-SpoT like protein RSH4, putative, expressed	GO:0050826	response to freezing
LOC_Os05g27590	wound-induced protein WI12, putative, expressed	GO:0050826	response to freezing
LOC_Os05g43310	photosystem II reaction center W protein, chloroplast precursor, putative, expressed	GO:0050826	response to freezing
LOC_Os07g32570	OsAPRL1 adenosine 5'-phosphosulfate reductase-like OsAPRL1, expressed	GO:0050826	response to freezing
LOC_Os08g01670	invertase/pectin methylesterase inhibitor family protein, putative, expressed	GO:0050826	response to freezing
LOC_Os09g27320	ZOS9-13 - C2H2 zinc finger protein, expressed	GO:0050826	response to freezing
LOC_Os10g07450	expressed protein	GO:0050826	response to freezing
LOC_Os10g37770	dehydration response related protein, putative, expressed	GO:0050826	response to freezing
LOC_Os10g42299	mitochondrial carrier protein, putative, expressed	GO:0050826	response to freezing
LOC_Os03g10880	BTBN5 - Bric-a-Brac, Tramtrack, Broad Complex BTB domain with non-phototropic hypocotyl 3 NPH3 and coiled-coil domains, expressed	GO:0009416	response to light stimulus
LOC_Os02g14170	peroxidase precursor, putative, expressed	GO:0006979	response to oxidative stress
LOC_Os02g14440	peroxidase precursor, putative, expressed	GO:0006979	response to oxidative stress
LOC_Os02g58720	peroxidase precursor, putative, expressed	GO:0006979	response to oxidative stress
LOC_Os06g48030	peroxidase precursor, putative, expressed	GO:0006979	response to oxidative stress
LOC_Os07g48020	peroxidase precursor, putative, expressed	GO:0006979	response to oxidative stress
LOC_Os07g48050	peroxidase precursor, putative, expressed	GO:0006979	response to oxidative stress
LOC_Os02g33820	abscisic stress-ripening, putative, expressed	GO:0006950	response to stress
LOC_Os03g06630	heat stress transcription factor, putative, expressed	GO:0006950	response to stress
LOC_Os09g28200	HSF-type DNA-binding domain containing protein, expressed	GO:0006950	response to stress
LOC_Os01g74110	metal cation transporter, putative, expressed	GO:0010043	response to zinc ion
LOC_Os06g46720	retrotransposon protein, putative, unclassified	GO:0006278	RNA-dependent DNA replication
LOC_Os10g35110	alpha-galactosidase precursor, putative, expressed	GO:0032940	secretion by cell
LOC_Os08g01940	non-lysosomal glucosylceramidase, putative, expressed	GO:0006665	sphingolipid metabolic process
LOC_Os09g32670	UDP-glucuronate 4-epimerase, putative, expressed	GO:0006694	steroid biosynthetic process
LOC_Os12g23180	3-beta hydroxysteroid dehydrogenase/isomerase family protein, putative, expressed	GO:0006694	steroid biosynthetic process
LOC_Os04g02050	bifunctional 3-phosphoadenosine 5-phosphosulfate synthetase, putative, expressed	GO:0000103	sulfate assimilation
LOC_Os07g32570	OsAPRL1 adenosine 5'-phosphosulfate reductase-like OsAPRL1, expressed	GO:0019419	sulfate reduction
LOC_Os03g09940	sulfate transporter, putative, expressed	GO:0008272	sulfate transport	Figure 3B
LOC_Os04g55800	sulfate transporter, putative, expressed	GO:0008272	sulfate transport	Figure 3B
LOC_Os07g09190	transketolase, putative, expressed	GO:0016114	terpenoid biosynthetic process
LOC_Os01g17214	major facilitator superfamily antiporter, putative, expressed	GO:0015904	tetracycline transport
LOC_Os06g01972	auxin-induced protein 5NG4, putative, expressed	GO:0015904	tetracycline transport
LOC_Os10g01080	SOR/SNZ family protein, putative, expressed	GO:0009228	thiamin biosynthetic process
LOC_Os02g50630	E2F family transcription factor protein, putative, expressed	GO:0006350	transcription
LOC_Os03g03070	transcription factor, putative, expressed	GO:0006350	transcription
LOC_Os03g06630	heat stress transcription factor, putative, expressed	GO:0006350	transcription
LOC_Os04g56170	OsSPL8 - SBP-box gene family member, expressed	GO:0006350	transcription
LOC_Os09g28200	HSF-type DNA-binding domain containing protein, expressed	GO:0006350	transcription
LOC_Os01g10810	rho termination factor, N-terminal domain containing protein, expressed	GO:0006353	transcription termination
LOC_Os01g65030	S-locus-specific glycoprotein precursor, putative, expressed	GO:0006412	translation
LOC_Os04g38530	aldose 1-epimerase, putative, expressed	GO:0006412	translation
LOC_Os05g43170	calreticulin precursor protein, putative, expressed	GO:0006412	translation
LOC_Os02g36414	transporter family protein, putative, expressed	GO:0055085	transmembrane transport	Figure 3B
LOC_Os04g37980	transporter family protein, putative, expressed	GO:0055085	transmembrane transport	Figure 3B
LOC_Os04g37990	transporter family protein, putative, expressed	GO:0055085	transmembrane transport	Figure 3B
LOC_Os01g13120	aquaporin protein, putative, expressed	GO:0006810	transport
LOC_Os01g64660	fructose-1,6-bisphosphatase, putative, expressed	GO:0006810	transport
LOC_Os01g67810	transposon protein, putative, unclassified, expressed	GO:0006810	transport
LOC_Os01g69070	auxin efflux carrier component, putative, expressed	GO:0006810	transport
LOC_Os01g71720	amino acid permease family protein, putative, expressed	GO:0006810	transport
LOC_Os02g02460	transposon protein, putative, unclassified, expressed	GO:0006810	transport
LOC_Os02g14840	potassium channel KAT1, putative, expressed	GO:0006810	transport
LOC_Os02g36414	transporter family protein, putative, expressed	GO:0006810	transport
LOC_Os02g41710	cyclic nucleotide-gated ion channel, putative, expressed	GO:0006810	transport
LOC_Os03g05620	inorganic phosphate transporter, putative, expressed	GO:0006810	transport
LOC_Os03g09940	sulfate transporter, putative, expressed	GO:0006810	transport
LOC_Os04g37980	transporter family protein, putative, expressed	GO:0006810	transport
LOC_Os04g37990	transporter family protein, putative, expressed	GO:0006810	transport
LOC_Os04g45900	transposon protein, putative, unclassified, expressed	GO:0006810	transport
LOC_Os04g55800	sulfate transporter, putative, expressed	GO:0006810	transport
LOC_Os05g04610	ABC transporter, ATP-binding protein, putative, expressed	GO:0006810	transport
LOC_Os06g12310	aquaporin protein, putative, expressed	GO:0006810	transport
LOC_Os06g45940	potassium transporter, putative, expressed	GO:0006810	transport
LOC_Os09g15170	nucleobase-ascorbate transporter, putative, expressed	GO:0006810	transport
LOC_Os09g27580	potassium transporter, putative, expressed	GO:0006810	transport
LOC_Os10g42299	mitochondrial carrier protein, putative, expressed	GO:0006810	transport
LOC_Os01g11054	phosphoenolpyruvate carboxylase, putative, expressed	GO:0006099	tricarboxylic acid cycle	Figure 3B
LOC_Os05g49880	lactate/malate dehydrogenase, putative, expressed	GO:0006099	tricarboxylic acid cycle	Figure 3B
LOC_Os01g72330	OsRR4 type-A response regulator, expressed	GO:0000160	two-component signal transduction system (phosphorelay)
LOC_Os02g35180	OsRR2 type-A response regulator, expressed	GO:0000160	two-component signal transduction system (phosphorelay)
LOC_Os11g04720	OsRR10 type-A response regulator, expressed	GO:0000160	two-component signal transduction system (phosphorelay)
LOC_Os01g70400	expressed protein	GO:0016068	type I hypersensitivity
LOC_Os02g32814	heavy metal-associated domain containing protein, expressed	GO:0016068	type I hypersensitivity
LOC_Os04g58200	protochlorophyllide reductase A, chloroplast precursor, putative, expressed	GO:0016068	type I hypersensitivity
LOC_Os10g05130	expressed protein	GO:0016068	type I hypersensitivity
LOC_Os01g64660	fructose-1,6-bisphosphatase, putative, expressed	GO:0016192	vesicle-mediated transport
LOC_Os04g41380	Leucine Rich Repeat family protein, expressed	GO:0016192	vesicle-mediated transport
LOC_Os12g40920	bZIP transcription factor domain containing protein, expressed	GO:0016192	vesicle-mediated transport
LOC_Os01g74110	metal cation transporter, putative, expressed	GO:0006829	zinc ion transport	Figure 3B
LOC_Os03g46470	metal cation transporter, putative, expressed	GO:0006829	zinc ion transport	Figure 3B
GO terms not assigned
LOC_Os03g14880	expressed protein
LOC_Os06g36050	expressed protein
LOC_Os10g38880	DUF623 domain containing protein, expressed
LOC_Os05g50340	MYB family transcription factor, putative, expressed
LOC_Os11g10320	expressed protein
LOC_Os11g05050	stem-specific protein TSJT1, putative, expressed
LOC_Os02g40700	enzyme of the cupin superfamily protein, putative, expressed
LOC_Os01g03549	multi-copper oxidase type I family protein, putative, expressed
LOC_Os02g03710	UP-9A, putative, expressed
LOC_Os11g03580	expressed protein
LOC_Os07g46510	expressed protein
LOC_Os06g05930	expressed protein
LOC_Os08g15050	CCT/B-box zinc finger protein, putative, expressed
LOC_Os03g19720	EF hand family protein, putative, expressed
LOC_Os05g45440	expressed protein
LOC_Os12g43340	actin-depolymerizing factor, putative, expressed
LOC_Os04g55180	hydrolase, alpha/beta fold family domain containing protein, expressed
LOC_Os02g49680	arsenate reductase, putative, expressed
LOC_Os07g37230	inositol-1-monophosphatase, putative, expressed
LOC_Os12g24390	retrotransposon protein, putative, unclassified, expressed
LOC_Os01g41240	hydrolase, alpha/beta fold family domain containing protein, expressed
LOC_Os04g36770	PME/invertase inhibitor, putative, expressed
LOC_Os04g59120	auxin-induced protein 5NG4, putative, expressed
LOC_Os01g74370	domain of unknown function DUF966 domain containing protein, expressed
LOC_Os03g57950	type I inositol-1,4,5-trisphosphate 5-phosphatase, putative, expressed
LOC_Os02g44710	expressed protein
LOC_Os02g47620	hydrolase, alpha/beta fold family domain containing protein, expressed
LOC_Os04g39360	heavy metal transport/detoxification protein, putative
LOC_Os02g47790	monodehydroascorbate reductase, putative, expressed
LOC_Os01g19480	kelch motif family protein, putative, expressed
LOC_Os03g49630	expressed protein
LOC_Os08g45190	PGR5, putative, expressed
LOC_Os01g10210	lachrymatory factor synthase, putative, expressed
LOC_Os04g34230	RING-H2 finger protein, putative, expressed
LOC_Os02g40664	zinc finger family protein, putative, expressed
LOC_Os06g40500	expressed protein
LOC_Os10g13914	POEI27 - Pollen Ole e I allergen and extensin family protein precursor, expressed
LOC_Os01g49210	expressed protein
LOC_Os07g01090	transmembrane amino acid transporter protein, putative, expressed
LOC_Os03g14910	expressed protein
LOC_Os08g32120	expressed protein
LOC_Os05g01470	methionine S-methyltransferase, putative, expressed
LOC_Os03g09070	leucine rich repeat domain containing protein, putative, expressed
LOC_Os12g07580	dirigent, putative, expressed
LOC_Os01g37040	retrotransposon protein, putative, Ty1-copia subclass, expressed
LOC_Os08g06170	berberine and berberine like domain containing protein, expressed
LOC_Os05g36310	zinc finger, C3HC4 type domain containing protein, expressed
LOC_Os06g19260	cadmium tolerance factor, putative, expressed
LOC_Os03g04710	expressed protein
LOC_Os02g57760	O-methyltransferase, putative, expressed
LOC_Os10g35460	COBRA, putative, expressed
LOC_Os08g25850	hypothetical protein
LOC_Os11g35850	expressed protein
LOC_Os07g04110	legume lectins beta domain containing protein, expressed
LOC_Os04g49660	DUF581 domain containing protein, expressed
LOC_Os05g47860	expressed protein
LOC_Os12g06220	harpin-induced protein 1 domain containing protein, expressed
LOC_Os01g11860	DJ-1 family protein, putative, expressed
LOC_Os02g47450	expressed protein
LOC_Os02g43360	cytochrome b5-like Heme/Steroid binding domain containing protein, expressed
LOC_Os04g15690	DSBA-like thioredoxin domain containing protein, expressed
LOC_Os01g62830	expressed protein
LOC_Os01g08010	expressed protein
LOC_Os11g35450	leucine-rich repeat receptor protein kinase EXS precursor, putative, expressed
LOC_Os03g58980	Cupin domain containing protein, expressed
LOC_Os01g72380	expressed protein
LOC_Os07g49080	COBRA-like protein 7 precursor, putative, expressed
LOC_Os03g62010	harpin-induced protein 1 domain containing protein, expressed
LOC_Os07g03170	expressed protein
LOC_Os11g05800	HVA22, putative, expressed
LOC_Os03g19700	plant protein of unknown function domain containing protein, expressed
LOC_Os12g07310	citrate-binding protein precursor, putative, expressed
LOC_Os02g50470	expressed protein
LOC_Os03g63700	AIG2-like family domain containing protein, expressed
LOC_Os07g39880	retrotransposon, putative, centromere-specific, expressed
LOC_Os03g22230	POEI47 - Pollen Ole e I allergen and extensin family protein precursor, expressed
LOC_Os12g25180	expressed protein
LOC_Os03g56900	reticulon domain containing protein, putative, expressed
LOC_Os04g21350	flowering promoting factor-like 1, putative, expressed
LOC_Os09g24620	expressed protein
LOC_Os04g31820	hypothetical protein
LOC_Os06g03580	zinc RING finger protein, putative, expressed
LOC_Os08g06550	acyl CoA binding protein, putative, expressed
LOC_Os05g49370	DUF1645 domain containing protein, putative, expressed
LOC_Os05g31750	annexin, putative, expressed
LOC_Os08g43230	TraB family protein, putative, expressed
LOC_Os03g22040	expressed protein
LOC_Os01g65630	expressed protein
LOC_Os03g64030	receptor protein kinase, putative, expressed
LOC_Os02g58170	transposon protein, putative, unclassified
LOC_Os02g43030	integral membrane protein, putative, expressed
LOC_Os08g34020	exostosin family domain containing protein, expressed
LOC_Os02g53510	oxidoreductase/ transition metal ion binding protein, putative, expressed
LOC_Os06g03560	oligopeptide transporter, putative, expressed
LOC_Os11g05550	expressed protein
LOC_Os02g03670	expressed protein
LOC_Os01g04390	expressed protein
LOC_Os03g05270	RING finger and CHY zinc finger domain-containing protein 1, putative, expressed
LOC_Os03g46090	endonuclease/exonuclease/phosphatase family domain containing protein, expressed
LOC_Os09g13410	plant protein of unknown function domain containing protein, expressed
LOC_Os06g21110	expressed protein
LOC_Os06g28630	expressed protein
LOC_Os08g26220	expressed protein
LOC_Os08g06530	rubredoxin family protein, putative, expressed
LOC_Os10g42780	lrgB-like family protein, expressed
LOC_Os01g10950	peptide-N4-asparagine amidase A, putative, expressed
LOC_Os06g34730	expressed protein
LOC_Os03g05530	nodulin, putative, expressed
LOC_Os03g46260	DUF581 domain containing protein, expressed
LOC_Os12g41810	expressed protein
LOC_Os12g05890	expressed protein
LOC_Os03g03670	expressed protein
LOC_Os03g61090	expressed protein
LOC_Os08g16830	retrotransposon protein, putative, SINE subclass, expressed
LOC_Os02g44940	RALFL8 - Rapid ALkalinization Factor RALF family protein precursor, expressed
LOC_Os03g56370	methyltransferase, putative, expressed
LOC_Os03g54000	oligopeptide transporter, putative, expressed
LOC_Os10g38710	glutathione S-transferase, putative, expressed
LOC_Os01g40310	expressed protein
LOC_Os11g16550	uncharacterized protein ycf53, putative, expressed
LOC_Os06g29790	phosphate transporter 1, putative, expressed
LOC_Os02g18450	GTP-binding protein typA/bipA, putative, expressed
LOC_Os08g01100	HMG1/2, putative, expressed
LOC_Os12g39220	ZOS12-08 - C2H2 zinc finger protein, expressed
LOC_Os01g66840	pectinacetylesterase domain containing protein
LOC_Os12g24330	expressed protein
LOC_Os07g45080	expressed protein
LOC_Os07g42730	EF hand family protein, expressed
LOC_Os07g04180	amino acid transporter, putative, expressed
LOC_Os01g54670	coiled-coil domain-containing protein 25, putative, expressed
LOC_Os02g42470	expressed protein
LOC_Os10g33900	possible lysine decarboxylase domain containing protein, expressed
LOC_Os04g45690	B-box zinc finger family protein, putative, expressed
LOC_Os04g02880	expressed protein
LOC_Os12g44020	Ser/Thr protein phosphatase family protein, putative, expressed
LOC_Os03g51530	expressed protein
LOC_Os02g51020	expressed protein
LOC_Os05g33280	thylakoid lumen protein, putative, expressed
LOC_Os05g07140	zinc finger, C3HC4 type domain containing protein, expressed
LOC_Os02g45860	expressed protein
LOC_Os01g65880	nodulin MtN3 family protein, putative, expressed
LOC_Os04g31870	expressed protein
LOC_Os05g01290	expressed protein
LOC_Os05g51620	expressed protein
LOC_Os02g47130	expressed protein
