# Supplementary material for: Crosstalk between diurnal rhythm and water stress reveals an altered primary carbon flux into soluble sugars in drought-treated rice leaves
Source: Sci Rep. 2017 Aug 15;7:8214. doi: 10.1038/s41598-017-08473-1 (PMC5557844; doi:10.1038/s41598-017-08473-1)
Supplement: Supplementary file 7 — Dataset 6 [file 41598_2017_8473_MOESM7_ESM.xls]

## Sheet: Sheet1
Supplementary table-S6. Detailed MapMan overview of diurnally expressed genes showing up- or downregulation by drought
BinCode	BinName	locus_id	description	Up or Down regulated	other feature
1.1.1.1	PS.lightreaction.photosystem II.LHC-II	loc_os11g13890.1	moderately similar to ( 397) AT4G10340 | Symbols: LHCB5 | LHCB5 (LIGHT HARVESTING COMPLEX OF PHOTOSYSTEM II 5); chlorophyll binding | chr4:6408200-6409496 FORWARDweakly similar to ( 192) CB2B_PINSY Chlorophyll a-b binding protein type 2 member 1B, chloroplast precursor (Chlorophyll a-b binding protein type II 1B) (CAB) (LHCP) - Pinus sylvestris (Scots pine)Chloroa_b-bind protein|chlorophyll A-B b…	down-regulated and diurnal	Figure 4
1.1.1.1	PS.lightreaction.photosystem II.LHC-II	loc_os01g41710.1	moderately similar to ( 424) AT2G34430 | Symbols: LHB1B1, LHCB1.4 | LHB1B1; chlorophyll binding | chr2:14524818-14525618 FORWARDmoderately similar to ( 466) CB22_ORYSA Chlorophyll a-b binding protein 2, chloroplast precursor (LHCII type I CAB-2) (LHCP) - Oryza sativa (Rice)Chloroa_b-bind protein|chlorophyll A-B binding protein, putative, expressed	down-regulated and diurnal	Figure 4
1.1.6	PS.lightreaction.NADH DH	loc_os05g28090.1	weakly similar to ( 114) AT1G70760 | Symbols: CRR23 | CRR23 ((chlororespiratory reduction 23) | chr1:26687267-26688201 FORWARD protein|expressed protein	down-regulated and diurnal	Figure 4
1.1.40	PS.lightreaction.cyclic electron flow-chlororespiration	loc_os08g45190.1	weakly similar to ( 124) AT2G05620 | Symbols: PGR5 | PGR5 (proton gradient regulation 5); electron carrier | chr2:2081204-2081687 REVERSE protein|PGR5, putative, expressed	down-regulated and diurnal	Figure 4
1.2.4.4	PS.photorespiration.glycine cleavage.H protein	loc_os10g37180.1	moderately similar to ( 217) AT1G32470 | Symbols: | glycine cleavage system H protein, mitochondrial, putative | chr1:11739479-11740246 REVERSEmoderately similar to ( 302) GCSH_ORYSA Glycine cleavage system H protein, mitochondrial precursor - Oryza sativa (Rice) PRK01202 GCV_H GcvH protein|glycine cleavage system H protein, putative, expressed	down-regulated and diurnal	Figure 4
1.3.4	PS.calvin cycle.GAP	loc_os04g38600.1	highly similar to ( 577) AT3G26650 | Symbols: GAPA, GAPA-1 | GAPA (GLYCERALDEHYDE 3-PHOSPHATE DEHYDROGENASE A SUBUNIT); glyceraldehyde-3-phosphate dehydrogenase/ protein binding | chr3:9795226-9796848 FORWARDhighly similar to ( 648) G3PA_MAIZE Glyceraldehyde-3-phosphate dehydrogenase A, chloroplast precursor (EC 1.2.1.13) (NADP-dependent glyceraldehydephosphate dehydrogenase subunit A) - Zea mays…	down-regulated and diurnal	Figure 4
1.3.7	PS.calvin cycle.FBPase	loc_os03g16050.1	highly similar to ( 602) AT3G54050 | Symbols: | fructose-1,6-bisphosphatase, putative / D-fructose-1,6-bisphosphate 1-phosphohydrolase, putative / FBPase, putative | chr3:20016951-20018527 FORWARDhighly similar to ( 729) F16P1_ORYSA Fructose-1,6-bisphosphatase, chloroplast precursor (EC 3.1.3.11) (D-fructose-1,6-bisphosphate 1-phosphohydrolase) (FBPase) - Oryza sativa (Rice) FBPase PRK09293 Fbp F…	down-regulated and diurnal	Figure 4
1.3.7	PS.calvin cycle.FBPase	loc_os01g64660.1	highly similar to ( 529) AT1G43670 | Symbols: | fructose-1,6-bisphosphatase, putative / D-fructose-1,6-bisphosphate 1-phosphohydrolase, putative / FBPase, putative | chr1:16468184-16470347 FORWARDhighly similar to ( 615) F16P2_ORYSA Fructose-1,6-bisphosphatase, cytosolic (EC 3.1.3.11) (D-fructose-1,6-bisphosphate 1-phosphohydrolase) (FBPase) - Oryza sativa (Rice) FBPase FBPase PRK09293 Fbp protei…	down-regulated and diurnal	Figure 4
2.1.2.1	major CHO metabolism.synthesis.starch.AGPase	loc_os05g50380.1	highly similar to ( 684) AT1G27680 | Symbols: APL2 | APL2 (ADPGLC-PPASE LARGE SUBUNIT); glucose-1-phosphate adenylyltransferase | chr1:9631630-9634450 FORWARDhighly similar to ( 997) GLGL2_WHEAT Glucose-1-phosphate adenylyltransferase large subunit, chloroplast precursor (EC 2.7.7.27) (ADP-glucose synthase) (ADP-glucose pyrophosphorylase) (AGPase S) (Alpha-D-glucose-1-phosphate adenyl transferase…	up-regulated and diurnal	Figure 4
2.1.2.2	major CHO metabolism.synthesis.starch.starch synthase	loc_os06g06560.1	highly similar to ( 830) AT5G24300 | Symbols: SSI1, SSI, ATSS1 | SSI1 (SUPPRESSOR OF SALICYLIC ACID INSENSITIVITY 1); starch synthase/ transferase, transferring glycosyl groups | chr5:8266934-8270860 FORWARDnearly identical (1120) SSY1_ORYSA Soluble starch synthase 1, chloroplast precursor (EC 2.4.1.21) (Starch synthase I) (SSS 1) - Oryza sativa (Rice)glgA GlgA Glyco_transf_5 protein|starch synth…	up-regulated and diurnal	Figure 4
2.1.2.3	major CHO metabolism.synthesis.starch.starch branching	loc_os02g32660.1	nearly identical (1206) AT5G03650 | Symbols: SBE2.2 | SBE2.2 (starch branching enzyme 2.2); 1,4-alpha-glucan branching enzyme | chr5:931924-937470 FORWARDnearly identical (1337) GLGB_MAIZE 1,4-alpha-glucan branching enzyme IIB, chloroplast precursor (EC 2.4.1.18) (Starch branching enzyme IIB) (Q-enzyme) - Zea mays (Maize) GlgB PRK12313 PRK05402 PRK12568 Glycogen_branching_enzyme_like_N_term PulA …	up-regulated and diurnal	Figure 4
2.2.1.3.1	major CHO metabolism.degradation.sucrose.invertases.neutral	loc_os04g33490.1	highly similar to ( 849) AT5G22510 | Symbols: | beta-fructofuranosidase, putative / invertase, putative / saccharase, putative / beta-fructosidase, putative | chr5:7474974-7477479 REVERSEInvertase_neut protein|neutral/alkaline invertase, putative, expressed	up-regulated and diurnal	Figure 4
2.2.1.5	major CHO metabolism.degradation.sucrose.Susy	loc_os03g22120.1	nearly identical (1395) AT4G02280 | Symbols: SUS3, ATSUS3 | SUS3 (sucrose synthase 3); UDP-glycosyltransferase/ sucrose synthase/ transferase, transferring glycosyl groups | chr4:995166-998719 FORWARDnearly identical (1397) SUS2_PEA Sucrose synthase 2 (EC 2.4.1.13) (Sucrose-UDP glucosyltransferase 2) - Pisum sativum (Garden pea) Sucrose_synth Glycos_transf_1 RfaG protein|sucrose synthase, putativ…	up-regulated and diurnal	Figure 4
2.2.2.1.2	major CHO metabolism.degradation.starch.starch cleavage.beta amylase	loc_os03g04770.1	highly similar to ( 693) AT3G23920 | Symbols: BAM1, BMY7, TR-BAMY | BAM1 (BETA-AMYLASE 1); beta-amylase | chr3:8641722-8644199 FORWARDmoderately similar to ( 463) AMYB_SOYBN Beta-amylase (EC 3.2.1.2) (1,4-alpha-D-glucan maltohydrolase) - Glycine max (Soybean)Glyco_hydro_14 protein|beta-amylase, putative, expressed	up-regulated and diurnal	Figure 4
2.2.2.1.2	major CHO metabolism.degradation.starch.starch cleavage.beta amylase	loc_os10g32810.1	highly similar to ( 620) AT3G23920 | Symbols: BAM1, BMY7, TR-BAMY | BAM1 (BETA-AMYLASE 1); beta-amylase | chr3:8641722-8644199 FORWARDmoderately similar to ( 401) AMYB_SOYBN Beta-amylase (EC 3.2.1.2) (1,4-alpha-D-glucan maltohydrolase) - Glycine max (Soybean)Glyco_hydro_14 protein|beta-amylase, putative, expressed	up-regulated and diurnal	Figure 4
2.2.2.1.2	major CHO metabolism.degradation.starch.starch cleavage.beta amylase	loc_os10g41550.1	highly similar to ( 616) AT4G17090 | Symbols: CT-BMY, BAM3, BMY8 | CT-BMY (CHLOROPLAST BETA-AMYLASE); beta-amylase | chr4:9605266-9607250 REVERSEmoderately similar to ( 425) AMYB_SOYBN Beta-amylase (EC 3.2.1.2) (1,4-alpha-D-glucan maltohydrolase) - Glycine max (Soybean)Glyco_hydro_14 protein|beta-amylase, putative, expressed	up-regulated and diurnal	Figure 4
2.2.2.1.2	major CHO metabolism.degradation.starch.starch cleavage.beta amylase	loc_os03g22790.1	moderately similar to ( 290) AT5G18670 | Symbols: BMY3, BAM9 | BMY3; beta-amylase/ catalytic/ cation binding | chr5:6226138-6227999 FORWARDweakly similar to ( 154) AMYB_VIGUN Beta-amylase (EC 3.2.1.2) (1,4-alpha-D-glucan maltohydrolase) - Vigna unguiculata (Cowpea)Glyco_hydro_14 protein|beta-amylase, putative, expressed	up-regulated and diurnal	Figure 4
2.2.2.4	major CHO metabolism.degradation.starch.D enzyme	loc_os07g43390.1	highly similar to ( 733) AT5G64860 | Symbols: DPE1 | DPE1 (DISPROPORTIONATING ENZYME); 4-alpha-glucanotransferase/ catalytic/ cation binding | chr5:25925373-25928788 REVERSEhighly similar to ( 748) DPEP_SOLTU 4-alpha-glucanotransferase, chloroplast precursor (EC 2.4.1.25) (Amylomaltase) (Disproportionating enzyme) (D-enzyme) - Solanum tuberosum (Potato)Glyco_hydro_77 MalQ malQ protein|4-alpha-glu…	up-regulated and diurnal	Figure 4
3.1.1.2	minor CHO metabolism.raffinose family.galactinol synthases.putative	loc_os03g20120.1	moderately similar to ( 488) AT2G47180 | Symbols: AtGolS1 | AtGolS1 (Arabidopsis thaliana galactinol synthase 1); transferase, transferring glycosyl groups / transferase, transferring hexosyl groups | chr2:19369049-19370372 REVERSE Glyco_transf_8 protein|glycosyl transferase 8 domain containing protein, putative, expressed	up-regulated and diurnal	Figure 4
3.1.1.2	minor CHO metabolism.raffinose family.galactinol synthases.putative	loc_os07g48830.1	moderately similar to ( 495) AT1G56600 | Symbols: AtGolS2 | AtGolS2 (Arabidopsis thaliana galactinol synthase 2); transferase, transferring glycosyl groups / transferase, transferring hexosyl groups | chr1:21207620-21209291 FORWARD Glyco_transf_8 protein|glycosyl transferase 8 domain containing protein, putative, expressed	up-regulated and diurnal	Figure 4
3.1.2.2	minor CHO metabolism.raffinose family.raffinose synthases.putative	loc_os07g10840.1	highly similar to ( 996) AT3G57520 | Symbols: AtSIP2 | AtSIP2 (Arabidopsis thaliana seed imbibition 2); hydrolase, hydrolyzing O-glycosyl compounds | chr3:21289299-21292694 REVERSEmoderately similar to ( 266) STSYN_PEA Stachyose synthase precursor (EC 2.4.1.67) (Galactinol--raffinose galactosyltransferase) - Pisum sativum (Garden pea)Raffinose_syn protein|uncharacterized glycosyltransferase, puta…	up-regulated and diurnal	Figure 4
3.2.4	minor CHO metabolism.trehalose.trehalase	loc_os10g37660.1	highly similar to ( 531) AT4G24040 | Symbols: ATTRE1, TRE1 | TRE1 (TREHALASE 1); alpha,alpha-trehalase/ trehalase | chr4:12488242-12491060 FORWARD Trehalase TreA protein|trehalase precursor, putative, expressed	up-regulated and diurnal	Figure 4
3.5	minor CHO metabolism.others	loc_os10g02380.1	moderately similar to ( 340) AT1G59960 | Symbols: | aldo/keto reductase, putative | chr1:22071410-22073067 REVERSEhighly similar to ( 636) NADO1_ORYSA Probable NAD(P)H-dependent oxidoreductase 1 (EC 1.1.1.-) - Oryza sativa (Rice) Aldo_ket_red ARA1 dkgA dkgB Tas COG4989 protein|oxidoreductase, aldo/keto reductase family protein, putative, expressed	down-regulated and diurnal	Figure 4
3.5	minor CHO metabolism.others	loc_os04g38530.1	moderately similar to ( 336) AT5G15140 | Symbols: | aldose 1-epimerase family protein | chr5:4908686-4910670 FORWARD galM Aldose_epim GalM protein|aldose 1-epimerase, putative, expressed	down-regulated and diurnal	Figure 4
3.5	minor CHO metabolism.others	loc_os01g62870.1	moderately similar to ( 469) AT2G37790 | Symbols: | aldo/keto reductase family protein | chr2:15838838-15840752 FORWARDmoderately similar to ( 271) ALDR_HORVU Aldose reductase (EC 1.1.1.21) (AR) (Aldehyde reductase) - Hordeum vulgare (Barley) Aldo_ket_red ARA1 dkgA dkgB Tas protein|oxidoreductase, aldo/keto reductase family protein, putative, expressed	down-regulated and diurnal	Figure 4
3.5	minor CHO metabolism.others	loc_os01g01120.1	moderately similar to ( 272) AT5G53850 | Symbols: | haloacid dehalogenase-like hydrolase family protein | chr5:21861617-21864817 REVERSE COG4229 protein|enolase-phosphatase E1, putative, expressed	down-regulated and diurnal	Figure 4
3.8.2	minor CHO metabolism.galactose.alpha-galactosidases	loc_os10g35110.1	highly similar to ( 515) AT5G08370 | Symbols: AtAGAL2 | AtAGAL2 (Arabidopsis thaliana ALPHA-GALACTOSIDASE 2); alpha-galactosidase/ catalytic/ hydrolase, hydrolyzing O-glycosyl compounds | chr5:2691116-2693441 REVERSEhighly similar to ( 714) AGAL_ORYSA Alpha-galactosidase precursor (EC 3.2.1.22) (Melibiase) (Alpha-D-galactoside galactohydrolase) - Oryza sativa (Rice) Melibiase protein|alpha-galact…	down-regulated and diurnal
3.99	minor CHO metabolism.misc	loc_os04g41340.1	highly similar to ( 541) AT5G36790 | Symbols: | phosphoglycolate phosphatase, putative | chr5:14481229-14483730 REVERSE NagD PRK10444 protein|4-nitrophenylphosphatase, putative, expressed	down-regulated and diurnal
4.1.6	glycolysis.cytosolic branch.fructose-2,6-bisphosphatase (Fru2,6BisPase)	loc_os05g07130.1	nearly identical (1036) AT1G07110 | Symbols: F2KP, ATF2KP, FKFBP | F2KP (FRUCTOSE-2,6-BISPHOSPHATASE); fructose-2,6-bisphosphate 2-phosphatase | chr1:2178363-2183980 REVERSE 6PF2K phoE PGAM protein|6PF-2-K/Fru-2,6-P2ASE liver isozyme, putative, expressed	down-regulated and diurnal	Figure 4
4.1.13	glycolysis.cytosolic branch.enolase	loc_os06g04510.1	highly similar to ( 758) AT2G36530 | Symbols: LOS2 | LOS2; copper ion binding / phosphopyruvate hydratase | chr2:15321081-15323786 REVERSEhighly similar to ( 838) ENO1_MAIZE Enolase 1 (EC 4.2.1.11) (2-phosphoglycerate dehydratase 1) (2-phospho-D-glycerate hydro-lyase 1) - Zea mays (Maize) enolase eno Eno Enolase_C Enolase_N protein|enolase, putative, expressed	down-regulated and diurnal	Figure 4
5.1	fermentation.LDH	loc_os02g01510.1	moderately similar to ( 415) AT4G17260 | Symbols: | L-lactate dehydrogenase, putative | chr4:9674057-9675309 FORWARDhighly similar to ( 549) LDHA_HORVU L-lactate dehydrogenase A (EC 1.1.1.27) (LDH-A) - Hordeum vulgare (Barley) LDH ldh Mdh LDH_MDH PRK06223 LDH-like_MDH Ldh_1_N Ldh_1_C MDH_glycosomal_mitochondrial protein|lactate/malate dehydrogenase, putative, expressed	down-regulated and diurnal	Figure 4
8.1.9	TCA / org. transformation.TCA.malate DH	loc_os05g49880.1	moderately similar to ( 457) AT1G53240 | Symbols: | malate dehydrogenase (NAD), mitochondrial | chr1:19854966-19856802 REVERSEmoderately similar to ( 462) MDHM_FRAAN Malate dehydrogenase, mitochondrial precursor (EC 1.1.1.37) - Fragaria ananassa (Strawberry) MDH_glycosomal_mitochondrial PRK05086 Mdh LDH_MDH LDH-like_MDH Ldh_1_N PRK06223 Ldh_1_C MDH LDH ldh MDH_cytoplasmic_cytosolic PRK05442 prote…	down-regulated and diurnal	Figure 4
9.3	mitochondrial electron transport / ATP synthesis.electron transfer flavoprotein	loc_os03g61920.1	moderately similar to ( 362) AT1G50940 | Symbols: ETFALPHA | ETFALPHA (electron transfer flavoprotein alpha); FAD binding / electron carrier | chr1:18878038-18879939 REVERSE FixB ETF_alpha ETF_alpha ETF PRK11916 fixB ETF protein|electron transfer flavoprotein subunit alpha, mitochondrial precursor, putative, expressed	up-regulated and diurnal	Figure 4
10.1.6	cell wall.precursor synthesis.GAE	loc_os09g32670.1	moderately similar to ( 499) AT3G23820 | Symbols: GAE6 | GAE6 (UDP-D-GLUCURONATE 4-EPIMERASE 6); UDP-glucuronate 4-epimerase/ catalytic | chr3:8603645-8605027 FORWARD WcaG Epimerase GalE RfbB PRK10675 protein|UDP-glucuronate 4-epimerase, putative, expressed	down-regulated and diurnal	Figure 4
10.1.10	cell wall.precursor synthesis.UDP-glucose 4,6-dehydratase	loc_os02g45540.1	highly similar to ( 523) AT1G63000 | Symbols: NRS/ER, UER1 | NRS/ER (NUCLEOTIDE-RHAMNOSE SYNTHASE/EPIMERASE-REDUCTASE); UDP-4-keto-6-deoxy-glucose-3,5-epimerase/ UDP-4-keto-rhamnose-4-keto-reductase/ dTDP-4-dehydrorhamnose 3,5-epimerase/ dTDP-4-dehydrorhamnose reductase | chr1:23342510-23343859 FORWARDRfbD protein|synthase, putative, expressed	down-regulated and diurnal	Figure 4
10.1.11	cell wall.precursor synthesis.UER	loc_os02g45540.1	highly similar to ( 523) AT1G63000 | Symbols: NRS/ER, UER1 | NRS/ER (NUCLEOTIDE-RHAMNOSE SYNTHASE/EPIMERASE-REDUCTASE); UDP-4-keto-6-deoxy-glucose-3,5-epimerase/ UDP-4-keto-rhamnose-4-keto-reductase/ dTDP-4-dehydrorhamnose 3,5-epimerase/ dTDP-4-dehydrorhamnose reductase | chr1:23342510-23343859 FORWARDRfbD protein|synthase, putative, expressed	down-regulated and diurnal	Figure 4
10.2.2	cell wall.cellulose synthesis.COBRA	loc_os07g49080.1	highly similar to ( 532) AT4G16120 | Symbols: ATSEB1, COBL7, SEB1 | COBL7 (COBRA-LIKE 7) | chr4:9116591-9119138 REVERSEweakly similar to ( 119) COBL2_ORYSA COBRA-like 2 protein precursor (BRITTLE CULM1-like 2 protein) - Oryza sativa (Rice)Phytochel_synth protein|COBRA-like protein 7 precursor, putative, expressed	down-regulated and diurnal	Figure 4
10.2.2	cell wall.cellulose synthesis.COBRA	loc_os10g35460.1	highly similar to ( 520) AT5G60920 | Symbols: COB | COB (COBRA) | chr5:24511466-24513932 REVERSEhighly similar to ( 842) COBL4_ORYSA COBRA-like 4 protein precursor (BRITTLE CULM1-like 9 protein) - Oryza sativa (Rice)Phytochel_synth protein|COBRA, putative, expressed	down-regulated and diurnal	Figure 4
10.3	cell wall.hemicellulose synthesis	loc_os02g17534.1	moderately similar to ( 391) AT2G03210 | Symbols: FUT2, ATFUT2 | FUT2 (FUCOSYLTRANSFERASE 2); fucosyltransferase/ transferase, transferring glycosyl groups | chr2:968335-970018 REVERSEmoderately similar to ( 412) FUT1_PEA Galactoside 2-alpha-L-fucosyltransferase (EC 2.4.1.69) (Xyloglucan alpha-(1,2)-fucosyltransferase) (PsFT1) - Pisum sativum (Garden pea)XG_FTase protein|xyloglucan fucosyltransfe…	down-regulated and diurnal	Figure 4
10.3	cell wall.hemicellulose synthesis	loc_os02g52590.1	moderately similar to ( 433) AT2G03220 | Symbols: FT1, ATFUT1, ATFT1, MUR2 | FT1 (FUCOSYLTRANSFERASE 1); fucosyltransferase/ transferase, transferring glycosyl groups | chr2:970401-972353 REVERSEmoderately similar to ( 434) FUT1_PEA Galactoside 2-alpha-L-fucosyltransferase (EC 2.4.1.69) (Xyloglucan alpha-(1,2)-fucosyltransferase) (PsFT1) - Pisum sativum (Garden pea)XG_FTase protein|xyloglucan fuc…	up-regulated and diurnal	Figure 4
10.5	cell wall.cell wall proteins	loc_os01g44250.1	weakly similar to ( 111) AT3G48530 | Symbols: KING1 | KING1 (SNF1-RELATED PROTEIN KINASE REGULATORY SUBUNIT GAMMA 1) | chr3:17987559-17989592 FORWARD CBS_pair_14 protein|CBS domain containing membrane protein, putative, expressed	up-regulated and diurnal
10.6.2	cell wall.degradation.mannan-xylose-arabinose-fucose	loc_os05g23924.1	highly similar to ( 627) AT4G38650 | Symbols: | glycosyl hydrolase family 10 protein | chr4:18063377-18065769 FORWARDGlyco_10 Glyco_hydro_10 XynA protein|glycosyl hydrolase family 10 protein, putative, expressed	up-regulated and diurnal	Figure 4
10.6.3	cell wall.degradation.pectate lyases and polygalacturonases	loc_os05g50260.1	moderately similar to ( 381) AT1G60590 | Symbols: | polygalacturonase, putative / pectinase, putative | chr1:22314426-22316867 REVERSEweakly similar to ( 172) PGLR_ACTCH Polygalacturonase precursor (EC 3.2.1.15) (PG) (Pectinase) - Actinidia chinensis (Kiwi) (Yangtao)Glyco_hydro_28 PGU1 protein|polygalacturonase, putative, expressed	up-regulated and diurnal	Figure 4
10.7	cell wall.modification	loc_os06g22919.1	moderately similar to ( 267) AT4G28850 | Symbols: | xyloglucan:xyloglucosyl transferase, putative / xyloglucan endotransglycosylase, putative / endo-xyloglucan transferase, putative | chr4:14244336-14245781 FORWARDmoderately similar to ( 231) BRU1_SOYBN Brassinosteroid-regulated protein BRU1 precursor - Glycine max (Soybean)GH16_XET Glyco_hydro_16 Glyco_hydrolase_16 GH16_GPI_glucanosyltransferase…	up-regulated and diurnal	Figure 4
10.8.1	cell wall.pectin*esterases.PME	loc_os05g29790.1	highly similar to ( 556) AT4G02330 | Symbols: ATPMEPCRB | ATPMEPCRB; pectinesterase | chr4:1032479-1034928 FORWARDmoderately similar to ( 365) PME_PRUPE Pectinesterase PPE8B precursor (EC 3.1.1.11) (Pectin methylesterase) (PE) - Prunus persica (Peach)Pectinesterase PemB PMEI protein|pectinesterase, putative, expressed	up-regulated and diurnal	Figure 4
10.8.2	cell wall.pectin*esterases.acetyl esterase	loc_os01g66840.1	moderately similar to ( 379) AT3G09410 | Symbols: | pectinacetylesterase family protein | chr3:2898243-2900984 REVERSE PAE protein|pectinacetylesterase domain containing protein, expressed	down-regulated and diurnal	Figure 4
11.1.8	lipid metabolism.FA synthesis and FA elongation.acyl coa ligase	loc_os03g19250.1	highly similar to ( 842) AT3G16910 | Symbols: AAE7, ACN1 | AAE7 (ACYL-ACTIVATING ENZYME 7); AMP binding / acetate-CoA ligase | chr3:5773231-5775411 REVERSEweakly similar to ( 131) 4CL1_TOBAC 4-coumarate--CoA ligase 1 (EC 6.2.1.12) (4CL 1) (4-coumaroyl-CoA synthase 1) - Nicotiana tabacum (Common tobacco) PRK08162 CaiC PRK06219 PRK07008 PRK07771 PRK08316 PRK06018 AMP-binding PRK03640 PRK07770 PRK06…	up-regulated and diurnal	Figure 4
11.1.13	lipid metabolism.FA synthesis and FA elongation.acyl-CoA binding protein	loc_os08g06550.1	weakly similar to ( 115) AT1G31812 | Symbols: ACBP6, ACBP | ACBP6 (acyl-CoA-binding protein 6); acyl-CoA binding / phosphatidylcholine binding | chr1:11411132-11412099 REVERSEweakly similar to ( 135) ACBP_RICCO Acyl-CoA-binding protein (ACBP) - Ricinus communis (Castor bean) ACBP ACBP protein|acyl CoA binding protein, putative, expressed	down-regulated and diurnal	Figure 4
11.1.13	lipid metabolism.FA synthesis and FA elongation.acyl-CoA binding protein	loc_os01g19480.1	weakly similar to ( 149) AT1G74150 | Symbols: | FUNCTIONS IN: molecular_function unknown; INVOLVED IN: biological_process unknown; LOCATED IN: cellular_component unknown; EXPRESSED IN: 14 plant structures; EXPRESSED DURING: 6 growth stages; CONTAINS InterPro DOMAIN/s: Galactose oxidase/kelch, beta-propeller (InterPro:IPR011043), Kelch repeat type 1 (InterPro:IPR006652), Kelch repeat type 2 (Inter…	down-regulated and diurnal	Figure 4
11.1.15	lipid metabolism.FA synthesis and FA elongation.ACP desaturase	loc_os03g30950.1	moderately similar to ( 389) AT3G02610 | Symbols: | acyl-[acyl-carrier-protein] desaturase/ oxidoreductase/ transition metal ion binding | chr3:555665-557458 FORWARDmoderately similar to ( 396) STAD_RICCO Acyl-[acyl-carrier-protein] desaturase, chloroplast precursor (EC 1.14.19.2) (Stearoyl-ACP desaturase) (Delta(9) stearoyl-acyl carrier protein desaturase) - Ricinus communis (Castor bean)Acyl_AC…	up-regulated and diurnal	Figure 4
11.1.15	lipid metabolism.FA synthesis and FA elongation.ACP desaturase	loc_os08g10010.1	moderately similar to ( 388) AT3G02610 | Symbols: | acyl-[acyl-carrier-protein] desaturase/ oxidoreductase/ transition metal ion binding | chr3:555665-557458 FORWARDmoderately similar to ( 374) STAD_GOSHI Acyl-[acyl-carrier-protein] desaturase, chloroplast precursor (EC 1.14.19.2) (Stearoyl-ACP desaturase) - Gossypium hirsutum (Upland cotton)FA_desaturase_2 Acyl_ACP_Desat protein|acyl-desaturase,…	down-regulated and diurnal	Figure 4
11.2.3	lipid metabolism.FA desaturation.omega 3 desaturase	loc_os03g18070.1	highly similar to ( 534) AT3G11170 | Symbols: FAD7, FADD | FAD7 (FATTY ACID DESATURASE 7); omega-3 fatty acid desaturase | chr3:3499959-3502126 FORWARDhighly similar to ( 550) FAD3C_RICCO Omega-3 fatty acid desaturase, chloroplast precursor (EC 1.14.19.-) - Ricinus communis (Castor bean)Delta12-FADS-like FA_desaturase DesA protein|omega-3 fatty acid desaturase, chloroplast precursor, putative, ex…	down-regulated and diurnal	Figure 4
11.2.3	lipid metabolism.FA desaturation.omega 3 desaturase	loc_os07g49310.1	highly similar to ( 563) AT5G05580 | Symbols: FAD8 | FAD8 (FATTY ACID DESATURASE 8); omega-3 fatty acid desaturase | chr5:1664331-1666345 FORWARDhighly similar to ( 576) FAD3C_RICCO Omega-3 fatty acid desaturase, chloroplast precursor (EC 1.14.19.-) - Ricinus communis (Castor bean)Delta12-FADS-like FA_desaturase DesA protein|omega-3 fatty acid desaturase, chloroplast precursor, putative, expressed	down-regulated and diurnal	Figure 4
11.8	lipid metabolism.''exotics'' (steroids, squalene etc)	loc_os12g17160.1	moderately similar to ( 248) AT3G45070 | Symbols: | sulfotransferase family protein | chr3:16486378-16487349 REVERSE Sulfotransfer_1 protein|flavonol sulfotransferase, putative, expressed	up-regulated and diurnal	Figure 4
11.8.10	lipid metabolism.'exotics' (steroids, squalene etc).phosphatidylcholinesterol O-acyltransferase	loc_os02g37700.1	moderately similar to ( 254) AT1G27480 | Symbols: | lecithin:cholesterol acyltransferase family protein / LACT family protein | chr1:9544607-9546168 FORWARD LACT protein|lecithin:cholesterol acyltransferase, putative, expressed	down-regulated and diurnal	Figure 4
11.9.2	lipid metabolism.lipid degradation.lipases	loc_os01g21310.1	moderately similar to ( 330) AT3G62860 | Symbols: | esterase/lipase/thioesterase family protein | chr3:23239577-23242143 REVERSE PldB protein|expressed protein	up-regulated and diurnal	Figure 4
11.9.2.1	lipid metabolism.lipid degradation.lipases.triacylglycerol lipase	loc_os01g67420.1	moderately similar to ( 496) AT1G05790 | Symbols: | lipase class 3 family protein | chr1:1733996-1737365 FORWARD Lipase_3 protein|lipase, putative, expressed	up-regulated and diurnal	Figure 4
11.9.2.1	lipid metabolism.lipid degradation.lipases.triacylglycerol lipase	loc_os01g15000.1	moderately similar to ( 466) AT1G02660 | Symbols: | lipase class 3 family protein | chr1:572187-574746 REVERSELipase_3 Lipase_3 protein|lipase, putative, expressed	up-regulated and diurnal	Figure 4
12.4	N-metabolism.misc	loc_os02g07150.1	moderately similar to ( 317) AT1G21840 | Symbols: UREF | UREF (urease accessory protein F); nickel ion binding | chr1:7666859-7667581 FORWARDUreF protein|urease accessory protein F, putative, expressed	up-regulated and diurnal
13.1.2.2	amino acid metabolism.synthesis.glutamate family.proline	loc_os01g62900.1	highly similar to ( 957) AT3G55610 | Symbols: P5CS2 | P5CS2 (DELTA 1-PYRROLINE-5-CARBOXYLATE SYNTHASE 2); catalytic/ glutamate 5-kinase/ oxidoreductase | chr3:20625005-20628989 REVERSEnearly identical (1107) P5CS_ORYSA Delta 1-pyrroline-5-carboxylate synthetase (P5CS) [Includes: Glutamate 5-kinase (EC 2.7.2.11) (Gamma-glutamyl kinase) (GK); Gamma-glutamyl phosphate reductase (GPR) (EC 1.2.1.41) (…	up-regulated and diurnal	Figure 4
13.1.3.4	amino acid metabolism.synthesis.aspartate family.methionine	loc_os05g01470.1	nearly identical (1362) AT5G49810 | Symbols: MMT | MMT; S-adenosylmethionine-dependent methyltransferase | chr5:20239418-20246046 FORWARDnearly identical (1849) MMT1_HORVU Methionine S-methyltransferase (EC 2.1.1.12) (AdoMet:Met S-methyltransferase) (Hv-MMT1) - Hordeum vulgare (Barley) protein|methionine S-methyltransferase, putative, expressed	down-regulated and diurnal	Figure 4
13.1.3.4.13	amino acid metabolism.synthesis.aspartate family.methionine.methionine S-methyltransferase	loc_os03g62670.1	moderately similar to ( 211) AT2G43940 | Symbols: | thiol methyltransferase, putative | chr2:18196091-18197664 REVERSETPMT protein|expressed protein	down-regulated and diurnal	Figure 4
13.1.5.2.41	amino acid metabolism.synthesis.serine-glycine-cysteine group.glycine.sarcosine oxidase	loc_os09g32290.1	weakly similar to ( 168) AT2G24580 | Symbols: | sarcosine oxidase family protein | chr2:10444928-10446178 REVERSE protein|FAD dependent oxidoreductase domain containing protein, expressed	down-regulated and diurnal	Figure 4
13.2.2.3	amino acid metabolism.degradation.glutamate family.arginine	loc_os03g44150.1	highly similar to ( 673) AT5G46180 | Symbols: DELTA-OAT | delta-OAT; ornithine-oxo-acid transaminase | chr5:18718766-18721271 REVERSEweakly similar to ( 121) GSA_HORVU Glutamate-1-semialdehyde 2,1-aminomutase, chloroplast precursor (EC 5.4.3.8) (GSA) (Glutamate-1-semialdehyde aminotransferase) (GSA-AT) - Hordeum vulgare (Barley) rocD ArgD rocD Aminotran_3 GabT PRK03711 PRK02627 BioA argD argD arg…	up-regulated and diurnal	Figure 4
13.2.3.5	amino acid metabolism.degradation.aspartate family.lysine	loc_os10g33900.1	moderately similar to ( 345) AT2G37210 | Symbols: | Encodes a protein of unknown function. It has been crystallized and shown to be structurally almost identical to the protein encoded by At5g11950. | chr2:15624253-15626834 REVERSELysine_decarbox COG1611 protein|possible lysine decarboxylase domain containing protein, expressed	down-regulated and diurnal	Figure 4
13.2.3.5	amino acid metabolism.degradation.aspartate family.lysine	loc_os02g54254.1	nearly identical (1347) AT4G33150 | Symbols: | lysine-ketoglutarate reductase/saccharopine dehydrogenase bifunctional enzyme | chr4:15985479-15988055 REVERSE Saccharop_dh LYS9 Saccharop_dh_N AlaDh_PNT_C AlaDh_PNT_N protein|saccharopine dehydrogenase, putative, expressed	up-regulated and diurnal	Figure 4
13.2.5.2	amino acid metabolism.degradation.serine-glycine-cysteine group.glycine	loc_os04g53230.1	highly similar to ( 637) AT1G11860 | Symbols: | aminomethyltransferase, putative | chr1:4001801-4003245 FORWARDhighly similar to ( 657) GCST_SOLTU Aminomethyltransferase, mitochondrial precursor (EC 2.1.2.10) (Glycine cleavage system T protein) (GCVT) - Solanum tuberosum (Potato) gcvT GcvT GCV_T dmdA GCV_T_C protein|aminomethyltransferase, putative, expressed	down-regulated and diurnal	Figure 4
13.2.6.2	amino acid metabolism.degradation.aromatic aa.tyrosine	loc_os06g23684.1	moderately similar to ( 476) AT5G36160 | Symbols: | aminotransferase-related | chr5:14233261-14235129 REVERSEvery weakly similar to (80.1) 1A12_CUCMA 1-aminocyclopropane-1-carboxylate synthase CMA101 (EC 4.4.1.14) (ACC synthase) (S-adenosyl-L-methionine methylthioadenosine-lyase) - Cucurbita maxima (Pumpkin) (Winter squash) COG0436 Aminotran_1_2 PRK05794 PRK09265 PRK08363 PRK07212 PRK05764 PRK060…	up-regulated and diurnal	Figure 4
13.99	amino acid metabolism.misc	loc_os02g34990.1	highly similar to ( 516) AT1G76990 | Symbols: ACR3 | ACR3; amino acid binding | chr1:28933387-28935179 FORWARDACT_ACR_3 ACT_ACR_1 ACT_ACR_2 ACT_ACR_4 ACT_ACR-UUR-like_2 protein|ACT domain containing protein, putative, expressed	down-regulated and diurnal
13.99	amino acid metabolism.misc	loc_os03g14370.1	moderately similar to ( 303) AT1G12420 | Symbols: ACR8 | ACR8; amino acid binding | chr1:4226673-4228917 REVERSEACT_ACR_3 ACT_ACR_2 ACT_ACR_1 protein|ACT domain containing protein, expressed	up-regulated and diurnal
14.1	S-assimilation.ATPS	loc_os04g02050.1	highly similar to ( 620) AT1G19920 | Symbols: APS2, ASA1 | APS2; sulfate adenylyltransferase (ATP) | chr1:6914835-6916657 REVERSE ATP-sulfurylase ATPS sat MET3 PRK05537 PanC_ATPS protein|bifunctional 3-phosphoadenosine 5-phosphosulfate synthetase, putative, expressed	down-regulated and diurnal	Figure 4
14.2	S-assimilation.APR	loc_os07g32570.1	highly similar to ( 564) AT4G21990 | Symbols: APR3, PRH-26, PRH26, ATAPR3 | APR3 (APS REDUCTASE 3); adenylyl-sulfate reductase | chr4:11657284-11658973 REVERSE PRK02090 CysH PAPS_reduct PDI_a_APS_reductase PAPS_reductase PDI_a_family protein|OsAPRL1 adenosine 5'-phosphosulfate reductase-like OsAPRL1, expressed	down-regulated and diurnal	Figure 4
15.2	metal handling.binding, chelation and storage	loc_os08g31140.1	weakly similar to ( 139) AT4G39700 | Symbols: | heavy-metal-associated domain-containing protein / copper chaperone (CCH)-related | chr4:18424265-18424906 FORWARD protein|heavy metal-associated domain containing protein, expressed	up-regulated and diurnal
15.2	metal handling.binding, chelation and storage	loc_os08g31340.1	very weakly similar to (94.7) AT2G28660 | Symbols: | copper-binding family protein | chr2:12295419-12296944 FORWARD protein|heavy metal-associated domain containing protein, expressed	up-regulated and diurnal
16.1.1.1	secondary metabolism.isoprenoids.non-mevalonate pathway.DXS	loc_os07g09190.1	highly similar to ( 999) AT4G15560 | Symbols: CLA1, DEF, CLA, DXS, DXPS2 | CLA1 (CLOROPLASTOS ALTERADOS 1); 1-deoxy-D-xylulose-5-phosphate synthase | chr4:8884218-8887254 FORWARDnearly identical (1018) DXS_ORYSA Probable 1-deoxy-D-xylulose-5-phosphate synthase, chloroplast precursor (EC 2.2.1.7) (1-deoxyxylulose-5-phosphate synthase) (DXP synthase) (DXPS) - Oryza sativa (Rice) PRK05444 Dxs PRK125…	down-regulated and diurnal	Figure 4
16.1.2.9	secondary metabolism.isoprenoids.mevalonate pathway.farnesyl pyrophosphate synthetase	loc_os04g56230.1	moderately similar to ( 444) AT5G47770 | Symbols: FPS1 | FPS1 (FARNESYL DIPHOSPHATE SYNTHASE 1); dimethylallyltranstransferase/ geranyltranstransferase | chr5:19345297-19347415 FORWARDmoderately similar to ( 441) FPPS_MAIZE Farnesyl pyrophosphate synthetase (FPP synthetase) (FPS) (Farnesyl diphosphate synthetase) [Includes: Dimethylallyltranstransferase (EC 2.5.1.1); Geranyltranstransferase (EC 2…	down-regulated and diurnal	Figure 4
16.1.3	secondary metabolism.isoprenoids.tocopherol biosynthesis	loc_os06g23684.1	moderately similar to ( 476) AT5G36160 | Symbols: | aminotransferase-related | chr5:14233261-14235129 REVERSEvery weakly similar to (80.1) 1A12_CUCMA 1-aminocyclopropane-1-carboxylate synthase CMA101 (EC 4.4.1.14) (ACC synthase) (S-adenosyl-L-methionine methylthioadenosine-lyase) - Cucurbita maxima (Pumpkin) (Winter squash) COG0436 Aminotran_1_2 PRK05794 PRK09265 PRK08363 PRK07212 PRK05764 PRK060…	up-regulated and diurnal	Figure 4
16.1.4.1	secondary metabolism.isoprenoids.carotenoids.phytoene synthase	loc_os09g38320.1	moderately similar to ( 474) AT5G17230 | Symbols: | phytoene synthase (PSY) / geranylgeranyl-diphosphate geranylgeranyl transferase | chr5:5659839-5662087 REVERSEmoderately similar to ( 483) PSY_MAIZE Phytoene synthase, chloroplast precursor (EC 2.5.1.-) - Zea mays (Maize) SQS_PSY Trans_IPPS_HH ERG9 Isoprenoid_Biosyn_C1 Trans_IPPS protein|phytoene synthase, chloroplast precursor, putative, expres…	up-regulated and diurnal	Figure 4
16.1.4.6	secondary metabolism.isoprenoids.carotenoids.carotenoid beta ring hydroxylase	loc_os03g03370.1	moderately similar to ( 298) AT5G52570 | Symbols: BETA-OHASE 2, B2, CHY2 | BETA-OHASE 2 (BETA-CAROTENE HYDROXYLASE 2); carotene beta-ring hydroxylase | chr5:21334911-21336887 REVERSE protein|fatty acid hydroxylase, putative, expressed	up-regulated and diurnal	Figure 4
16.1.5	secondary metabolism.isoprenoids.terpenoids	loc_os08g04500.1	moderately similar to ( 264) AT5G23960 | Symbols: ATTPS21, TPS21 | TPS21 (TERPENE SYNTHASE 21); (-)-E-beta-caryophyllene synthase/ alpha-humulene synthase | chr5:8092969-8095128 FORWARDmoderately similar to ( 364) DCS1_GOSHI (+)-delta-cadinene synthase (EC 4.2.3.13) (D-cadinene synthase) - Gossypium hirsutum (Upland cotton)Terpene_cyclase_plant_C1 Terpene_cyclase_C1 Terpene_synth_C Terpene_synth …	down-regulated and diurnal	Figure 4
16.1.5	secondary metabolism.isoprenoids.terpenoids	loc_os04g27790.1	moderately similar to ( 250) AT3G14490 | Symbols: | terpene synthase/cyclase family protein | chr3:4863631-4865949 REVERSEmoderately similar to ( 348) DCS1_GOSHI (+)-delta-cadinene synthase (EC 4.2.3.13) (D-cadinene synthase) - Gossypium hirsutum (Upland cotton)Terpene_cyclase_plant_C1 Terpene_cyclase_C1 Terpene_synth_C Terpene_synth protein|terpene synthase, putative, expressed	down-regulated and diurnal	Figure 4
16.2	secondary metabolism.phenylpropanoids	loc_os07g17970.1	moderately similar to ( 405) AT5G63380 | Symbols: | 4-coumarate--CoA ligase family protein / 4-coumaroyl-CoA synthase family protein | chr5:25387581-25390026 REVERSEmoderately similar to ( 254) 4CL1_TOBAC 4-coumarate--CoA ligase 1 (EC 6.2.1.12) (4CL 1) (4-coumaroyl-CoA synthase 1) - Nicotiana tabacum (Common tobacco) CaiC AMP-binding PRK08316 PRK08314 Acs PRK08276 PRK03640 PRK06187 PRK06087 PRK07…	down-regulated and diurnal	Figure 4
16.8.1.21	secondary metabolism.flavonoids.anthocyanins.anthocyanin 5-aromatic acyltransferase	loc_os02g28170.1	weakly similar to ( 150) AT5G39050 | Symbols: | transferase/ transferase, transferring acyl groups other than amino-acyl groups | chr5:15634596-15636005 FORWARDTransferase protein|transferase family protein, putative, expressed	up-regulated and diurnal	Figure 4
16.8.5.1	secondary metabolism.flavonoids.isoflavones.isoflavone reductase	loc_os01g01660.1	moderately similar to ( 330) AT1G75280 | Symbols: | isoflavone reductase, putative | chr1:28252030-28253355 FORWARDmoderately similar to ( 397) IFRH_MAIZE Isoflavone reductase homolog IRL (EC 1.3.1.-) - Zea mays (Maize)NmrA protein|isoflavone reductase, putative, expressed	down-regulated and diurnal	Figure 4
16.1	secondary metabolism.simple phenols	loc_os06g37080.1	highly similar to ( 667) AT5G21105 | Symbols: | L-ascorbate oxidase/ copper ion binding / oxidoreductase | chr5:7174321-7177409 FORWARDhighly similar to ( 707) ASO_CUCSA L-ascorbate oxidase precursor (EC 1.10.3.3) (Ascorbase) (ASO) - Cucumis sativus (Cucumber) SufI Cu-oxidase_3 Cu-oxidase Cu-oxidase_2 protein|L-ascorbate oxidase precursor, putative, expressed	down-regulated and diurnal	Figure 4
17.1.1	hormone metabolism.abscisic acid.synthesis-degradation	loc_os11g05800.1	weakly similar to ( 151) AT2G36020 | Symbols: HVA22J | HVA22J (HVA22-LIKE PROTEIN J) | chr2:15123424-15125140 REVERSE protein|HVA22, putative, expressed	down-regulated and diurnal
17.1.1.1.10	hormone metabolism.abscisic acid.synthesis-degradation.synthesis.9-cis-epoxycarotenoid dioxygenase	loc_os07g05940.1	highly similar to ( 729) AT1G78390 | Symbols: NCED9, ATNCED9 | NCED9 (NINE-CIS-EPOXYCAROTENOID DIOXYGENASE 9); 9-cis-epoxycarotenoid dioxygenase | chr1:29490895-29492868 REVERSE RPE65 COG3670 protein|9-cis-epoxycarotenoid dioxygenase 1, chloroplast precursor, putative, expressed	up-regulated and diurnal
17.1.1.1.10	hormone metabolism.abscisic acid.synthesis-degradation.synthesis.9-cis-epoxycarotenoid dioxygenase	loc_os02g47510.1	highly similar to ( 605) AT4G19170 | Symbols: NCED4 | NCED4 (NINE-CIS-EPOXYCAROTENOID DIOXYGENASE 4) | chr4:10481835-10483622 FORWARD RPE65 COG3670 protein|9-cis-epoxycarotenoid dioxygenase 1, chloroplast precursor, putative, expressed	down-regulated and diurnal
17.1.2	hormone metabolism.abscisic acid.signal transduction	loc_os02g52780.1	weakly similar to ( 134) AT3G19290 | Symbols: ABF4, AREB2 | ABF4 (ABRE BINDING FACTOR 4); DNA binding / protein binding / transcription activator/ transcription factor | chr3:6687956-6689713 FORWARD protein|bZIP transcription factor, putative, expressed	up-regulated and diurnal
17.1.3	hormone metabolism.abscisic acid.induced-regulated-responsive-activated	loc_os02g51290.1	moderately similar to ( 211) AT1G74520 | Symbols: ATHVA22A | ATHVA22A | chr1:28008109-28009156 REVERSEweakly similar to ( 109) HVA22_HORVU Protein HVA22 - Hordeum vulgare (Barley) TB2_DP1_HVA22 protein|HVA22, putative, expressed	up-regulated and diurnal
17.1.3	hormone metabolism.abscisic acid.induced-regulated-responsive-activated	loc_os08g36440.1	weakly similar to ( 135) AT5G50720 | Symbols: ATHVA22E, HVA22E | ATHVA22E | chr5:20633442-20634502 REVERSEweakly similar to ( 197) HVA22_HORVU Protein HVA22 - Hordeum vulgare (Barley) TB2_DP1_HVA22 protein|HVA22, putative, expressed	up-regulated and diurnal
17.2.2	hormone metabolism.auxin.signal transduction	loc_os01g69070.1	moderately similar to ( 351) AT5G16530 | Symbols: PIN5 | PIN5 (PIN-FORMED 5); auxin:hydrogen symporter/ transporter | chr5:5400735-5402626 FORWARDhighly similar to ( 506) PIN6_ORYSA Probable auxin efflux carrier component 6 (OsPIN6) - Oryza sativa (Rice)Mem_trans protein|auxin efflux carrier component, putative, expressed	down-regulated and diurnal
17.2.3	hormone metabolism.auxin.induced-regulated-responsive-activated	loc_os11g05050.1	moderately similar to ( 321) AT5G19140 | Symbols: ATAILP1, AILP1 | AILP1 | chr5:6423398-6425785 FORWARDweakly similar to ( 109) TSJT1_TOBAC Stem-specific protein TSJT1 - Nicotiana tabacum (Common tobacco)Wali7 protein|stem-specific protein TSJT1, putative, expressed	down-regulated and diurnal
17.2.3	hormone metabolism.auxin.induced-regulated-responsive-activated	loc_os08g42550.1	moderately similar to ( 266) AT1G52630 | Symbols: | unknown protein | chr1:19606470-19607848 REVERSEDUF246 AP2 AP2 protein|AP2 domain containing protein, expressed	up-regulated and diurnal
17.2.3	hormone metabolism.auxin.induced-regulated-responsive-activated	loc_os03g58170.1	moderately similar to ( 301) AT3G22850 | Symbols: | unknown protein | chr3:8089067-8090275 FORWARDweakly similar to ( 105) TSJT1_TOBAC Stem-specific protein TSJT1 - Nicotiana tabacum (Common tobacco)Wali7 protein|stem-specific protein TSJT1, putative, expressed	up-regulated and diurnal
17.4.1	hormone metabolism.cytokinin.synthesis-degradation	loc_os05g31040.1	highly similar to ( 683) AT2G41510 | Symbols: ATCKX1, CKX1 | CKX1 (CYTOKININ OXIDASE/DEHYDROGENASE 1); cytokinin dehydrogenase | chr2:17314626-17316861 FORWARDmoderately similar to ( 414) CKX1_MAIZE Cytokinin dehydrogenase 1 precursor (EC 1.5.99.12) (Cytokinin oxidase 1) (CKO 1) (COX 1) (ZmCKX1) - Zea mays (Maize) Cytokin-bind GlcD FAD_binding_4 protein|cytokinin dehydrogenase precursor, putative…	down-regulated and diurnal
17.5.1	hormone metabolism.ethylene.synthesis-degradation	loc_os07g01340.1	moderately similar to ( 296) AT4G21200 | Symbols: ATGA2OX8, GA2OX8 | GA2OX8 (GIBBERELLIN 2-OXIDASE 8); gibberellin 2-beta-dioxygenase | chr4:11302751-11304032 FORWARDweakly similar to ( 140) GAO1B_WHEAT Gibberellin 20 oxidase 1-B (EC 1.14.11.-) (Gibberellin C-20 oxidase 1-B) (GA 20-oxidase 1-B) (Ta20ox1B) (TaGA20ox1-B) - Triticum aestivum (Wheat) PcbC 2OG-FeII_Oxy protein|gibberellin 2-beta-dioxy…	up-regulated and diurnal
17.5.2	hormone metabolism.ethylene.signal transduction	loc_os03g19700.1	weakly similar to ( 150) AT3G50170 | Symbols: | unknown protein | chr3:18602337-18603738 REVERSEDUF247 protein|plant protein of unknown function domain containing protein, expressed	down-regulated and diurnal
17.5.2	hormone metabolism.ethylene.signal transduction	loc_os08g36920.1	very weakly similar to (88.2) AT4G34410 | Symbols: RRTF1 | RRTF1 ({REDOX RESPONSIVE TRANSCRIPTION FACTOR 1); DNA binding / transcription factor | chr4:16451992-16452798 FORWARDAP2 AP2 protein|AP2 domain containing protein, expressed	up-regulated and diurnal
17.5.2	hormone metabolism.ethylene.signal transduction	loc_os09g13410.1	weakly similar to ( 119) AT3G50170 | Symbols: | unknown protein | chr3:18602337-18603738 REVERSEDUF247 protein|plant protein of unknown function domain containing protein, expressed	down-regulated and diurnal
17.5.2	hormone metabolism.ethylene.signal transduction	loc_os02g52670.1	AP2 AP2 protein|AP2 domain containing protein, expressed	up-regulated and diurnal
17.5.3	hormone metabolism.ethylene.induced-regulated-responsive-activated	loc_os01g32780.1	weakly similar to ( 105) AT1G68300 | Symbols: | universal stress protein (USP) family protein | chr1:25598518-25599261 REVERSEUSP_Like Usp UspA protein|universal stress protein domain containing protein, putative, expressed	up-regulated and diurnal
17.5.3	hormone metabolism.ethylene.induced-regulated-responsive-activated	loc_os10g30150.1	weakly similar to ( 132) AT3G11930 | Symbols: | universal stress protein (USP) family protein | chr3:3776371-3777393 FORWARDUSP_Like protein|universal stress protein domain containing protein, putative, expressed	up-regulated and diurnal
17.5.3	hormone metabolism.ethylene.induced-regulated-responsive-activated	loc_os03g19270.1	weakly similar to ( 125) AT3G62550 | Symbols: | universal stress protein (USP) family protein | chr3:23136194-23137074 FORWARDUsp protein|universal stress protein domain containing protein, putative, expressed	up-regulated and diurnal
17.6.1	hormone metabolism.gibberelin.synthesis-degradation	loc_os08g32160.1	weakly similar to ( 195) AT1G52820 | Symbols: | 2-oxoglutarate-dependent dioxygenase, putative | chr1:19669216-19670321 FORWARDvery weakly similar to (89.4) GAO1D_WHEAT Gibberellin 20 oxidase 1-D (EC 1.14.11.-) (Gibberellin C-20 oxidase 1-D) (GA 20-oxidase 1-D) (Ta20ox1D) (TaGA20ox1-D) (Protein Wga20) - Triticum aestivum (Wheat) PcbC protein|oxidoreductase, 2OG-FeII oxygenase domain containing pr…	up-regulated and diurnal
17.6.1.13	hormone metabolism.gibberelin.synthesis-degradation.GA2 oxidase	loc_os05g48700.1	moderately similar to ( 244) AT1G78440 | Symbols: ATGA2OX1 | ATGA2OX1 (gibberellin 2-oxidase 1); gibberellin 2-beta-dioxygenase | chr1:29511772-29512990 REVERSEmoderately similar to ( 252) G2OX1_PEA Gibberellin 2-beta-dioxygenase 1 (EC 1.14.11.13) (Gibberellin 2-beta-hydroxylase 1) (Gibberellin 2-oxidase 1) (GA 2-oxidase 1) (Protein SLENDER) - Pisum sativum (Garden pea) PcbC 2OG-FeII_Oxy protein|…	up-regulated and diurnal
17.6.3	hormone metabolism.gibberelin.induced-regulated-responsive-activated	loc_os07g40240.1	protein|GASR9 - Gibberellin-regulated GASA/GAST/Snakin family protein precursor, expressed	up-regulated and diurnal
17.8.1	hormone metabolism.salicylic acid.synthesis-degradation	loc_os11g15040.1	weakly similar to ( 123) AT5G66430 | Symbols: | S-adenosyl-L-methionine:carboxyl methyltransferase family protein | chr5:26525410-26526799 REVERSEweakly similar to ( 112) BAMT_ANTMA Benzoate carboxyl methyltransferase (EC 2.1.1.-) (S-adenosyl-L-methionine:benzoic acid carboxyl methyltransferase) - Antirrhinum majus (Garden snapdragon)Methyltransf_7 protein|S-adenosyl-L-methionine:benzoic acid/sal…	up-regulated and diurnal
18	Co-factor and vitamine metabolism	loc_os10g01080.1	moderately similar to ( 469) AT5G01410 | Symbols: PDX1, ATPDX1.3, RSR4, PDX1.3, ATPDX1 | RSR4 (REDUCED SUGAR RESPONSE 4); protein heterodimerization/ protein homodimerization | chr5:172576-173505 REVERSEmoderately similar to ( 474) PDX1_HEVBR Probable pyridoxin biosynthesis protein ER1 (PDX1 homolog) (Ethylene-inducible protein HEVER) - Hevea brasiliensis (Para rubber tree) PRK04180 pdxS SNZ1 SOR…	down-regulated and diurnal
18.2	Co-factor and vitamine metabolism.thiamine	loc_os01g11860.1	moderately similar to ( 288) AT1G53280 | Symbols: | DJ-1 family protein | chr1:19864942-19867341 REVERSE GATase1_DJ-1 PRK11574 ThiJ DJ-1_PfpI protein|DJ-1 family protein, putative, expressed	down-regulated and diurnal
19.3	tetrapyrrole synthesis.GSA	loc_os03g44150.1	highly similar to ( 673) AT5G46180 | Symbols: DELTA-OAT | delta-OAT; ornithine-oxo-acid transaminase | chr5:18718766-18721271 REVERSEweakly similar to ( 121) GSA_HORVU Glutamate-1-semialdehyde 2,1-aminomutase, chloroplast precursor (EC 5.4.3.8) (GSA) (Glutamate-1-semialdehyde aminotransferase) (GSA-AT) - Hordeum vulgare (Barley) rocD ArgD rocD Aminotran_3 GabT PRK03711 PRK02627 BioA argD argD arg…	up-regulated and diurnal	Figure 4
19.1	tetrapyrrole synthesis.magnesium chelatase	loc_os03g20700.1	nearly identical (2254) AT5G13630 | Symbols: GUN5, CCH, CHLH, CCH1 | GUN5 (GENOMES UNCOUPLED 5); magnesium chelatase | chr5:4387920-4392082 REVERSEPRK12493 CobN-Mg_chel CobN cobN cobN protein|magnesium-chelatase, putative, expressed	down-regulated and diurnal	Figure 4
19.12	tetrapyrrole synthesis.magnesium-protoporphyrin IX monomethyl ester (oxidative) cyclase	loc_os01g17170.1	highly similar to ( 630) AT3G56940 | Symbols: CRD1, CHL27, ACSF | CRD1 (COPPER RESPONSE DEFECT 1); DNA binding / magnesium-protoporphyrin IX monomethyl ester (oxidative) cyclase | chr3:21076594-21078269 FORWARDhighly similar to ( 675) CRD1_HORVU Magnesium-protoporphyrin IX monomethyl ester [oxidative] cyclase, chloroplast precursor (EC 1.14.13.81) (Mg-protoporphyrin IX monomethyl ester oxidative …	down-regulated and diurnal	Figure 4
19.14	tetrapyrrole synthesis.protochlorophyllide reductase	loc_os04g58200.1	moderately similar to ( 462) AT5G54190 | Symbols: PORA | PORA; oxidoreductase/ protochlorophyllide reductase | chr5:21991183-21992238 REVERSEhighly similar to ( 516) PORA_WHEAT Protochlorophyllide reductase A, chloroplast precursor (EC 1.3.1.33) (PCR A) (NADPH-protochlorophyllide oxidoreductase A) (POR A) - Triticum aestivum (Wheat) PRK07453 PRK06197 PRK06196 PRK05854 FabG protein|protochlorophyl…	down-regulated and diurnal	Figure 4
19.4	tetrapyrrole synthesis.regulation	loc_os11g16550.1	moderately similar to ( 209) AT3G59400 | Symbols: GUN4 | GUN4; enzyme binding / tetrapyrrole binding | chr3:21948881-21949678 REVERSEGUN4 protein|uncharacterized protein ycf53, putative, expressed	down-regulated and diurnal	Figure 4
20.1	stress.biotic	loc_os08g40680.1	weakly similar to ( 140) AT5G24090 | Symbols: | acidic endochitinase (CHIB1) | chr5:8143805-8145153 REVERSEmoderately similar to ( 384) XIP2_ORYSA Xylanase inhibitor protein 2 precursor (Class III chitinase homolog h) - Oryza sativa (Rice) protein|glycosyl hydrolase, putative, expressed	up-regulated and diurnal
20.1	stress.biotic	loc_os01g62260.1	moderately similar to ( 278) AT2G28790 | Symbols: | osmotin-like protein, putative | chr2:12354664-12355413 REVERSEweakly similar to ( 159) TP1A_MALDO Thaumatin-like protein 1a precursor (Allergen Mal d 2) (Mdtl1) (Pathogenesis-related protein 5a) (PR-5a) - Malus domestica (Apple) (Malus sylvestris)THN Thaumatin protein|thaumatin, putative, expressed	up-regulated and diurnal
20.1	stress.biotic	loc_os01g64110.1	moderately similar to ( 323) AT5G24090 | Symbols: | acidic endochitinase (CHIB1) | chr5:8143805-8145153 REVERSEmoderately similar to ( 333) CHLY_HEVBR Hevamine-A precursor [Includes: Chitinase (EC 3.2.1.14); Lysozyme (EC 3.2.1.17)] - Hevea brasiliensis (Para rubber tree) Glyco_hydro_18 protein|glycosyl hydrolase, putative, expressed	down-regulated and diurnal
20.1	stress.biotic	loc_os01g53090.1	moderately similar to ( 249) AT1G78780 | Symbols: | pathogenesis-related family protein | chr1:29621447-29622431 REVERSEmoderately similar to ( 234) PRPX_HORVU Pathogen-related protein - Hordeum vulgare (Barley) protein|pathogen-related protein, putative, expressed	up-regulated and diurnal
20.1	stress.biotic	loc_os03g56900.1	moderately similar to ( 275) AT3G10260 | Symbols: | reticulon family protein | chr3:3171413-3172568 REVERSE Reticulon protein|reticulon domain containing protein, putative, expressed	down-regulated and diurnal
20.1.1	stress.biotic.respiratory burst	loc_os05g38980.1	highly similar to ( 969) AT5G60010 | Symbols: | FAD binding / calcium ion binding / electron carrier/ iron ion binding / oxidoreductase/ oxidoreductase, acting on NADH or NADPH, with oxygen as acceptor / peroxidase/ superoxide-generating NADPH oxidase | chr5:24160456-24164755 FORWARD NAD_binding_6 NADPH_Ox FAD_binding_8 Ferric_reduct protein|respiratory burst oxidase, putative, expressed	up-regulated and diurnal
20.1.1	stress.biotic.respiratory burst	loc_os08g35210.1	highly similar to ( 589) AT1G19230 | Symbols: | respiratory burst oxidase protein E (RbohE) / NADPH oxidase | chr1:6644189-6649149 FORWARD NAD_binding_6 NADPH_Ox FAD_binding_8 COG4097 protein|ferric reductase, putative, expressed	down-regulated and diurnal
20.1.7	stress.biotic.PR-proteins	loc_os01g41890.1	weakly similar to ( 191) AT3G46530 | Symbols: RPP13 | RPP13 (RECOGNITION OF PERONOSPORA PARASITICA 13); ATP binding | chr3:17130739-17133246 REVERSE NB-ARC protein|MLA1, putative, expressed	up-regulated and diurnal
20.1.7	stress.biotic.PR-proteins	loc_os12g17090.1	moderately similar to ( 231) AT3G07040 | Symbols: RPM1, RPS3 | RPM1 (RESISTANCE TO P. SYRINGAE PV MACULICOLA 1); nucleotide binding / protein binding | chr3:2226244-2229024 REVERSE NB-ARC protein|stripe rust resistance protein Yr10, putative, expressed	down-regulated and diurnal
20.1.7	stress.biotic.PR-proteins	loc_os06g47800.1	moderately similar to ( 259) AT3G14470 | Symbols: | disease resistance protein (NBS-LRR class), putative | chr3:4857940-4861104 FORWARD NB-ARC protein|disease resistance protein RGA3, putative, expressed	down-regulated and diurnal
20.1.7	stress.biotic.PR-proteins	loc_os04g52970.1	moderately similar to ( 221) AT3G14470 | Symbols: | disease resistance protein (NBS-LRR class), putative | chr3:4857940-4861104 FORWARD NB-ARC protein|NBS-LRR disease resistance protein, putative, expressed	up-regulated and diurnal
20.1.7	stress.biotic.PR-proteins	loc_os11g45930.1	weakly similar to ( 110) AT1G58807 | Symbols: | disease resistance protein (CC-NBS-LRR class), putative / PRM1 homolog, putative | chr1:21780574-21783395 FORWARD NB-ARC protein|NBS-LRR type disease resistance protein, putative, expressed	down-regulated and diurnal
20.1.7	stress.biotic.PR-proteins	loc_os12g07580.1	weakly similar to ( 158) AT5G49040 | Symbols: | disease resistance-responsive protein-related / dirigent protein-related | chr5:19882676-19883251 REVERSEDirigent protein|dirigent, putative, expressed	down-regulated and diurnal
20.1.7	stress.biotic.PR-proteins	loc_os11g35850.1	moderately similar to ( 323) AT2G34930 | Symbols: | disease resistance family protein | chr2:14737169-14739886 REVERSEweakly similar to ( 150) RPK1_IPONI Receptor-like protein kinase precursor (EC 2.7.11.1) - Ipomoea nil (Japanese morning glory) (Pharbitis nil) protein|expressed protein	down-regulated and diurnal
20.1.7	stress.biotic.PR-proteins	loc_os11g35450.1	moderately similar to ( 367) AT2G34930 | Symbols: | disease resistance family protein | chr2:14737169-14739886 REVERSEweakly similar to ( 181) RPK1_IPONI Receptor-like protein kinase precursor (EC 2.7.11.1) - Ipomoea nil (Japanese morning glory) (Pharbitis nil) protein|leucine-rich repeat receptor protein kinase EXS precursor, putative, expressed	down-regulated and diurnal
20.1.7	stress.biotic.PR-proteins	loc_os04g41380.1	moderately similar to ( 216) AT5G45500 | Symbols: | unknown protein | chr5:18432636-18434951 REVERSE protein|Leucine Rich Repeat family protein, expressed	down-regulated and diurnal
20.1.7.6.1	stress.biotic.PR-proteins.proteinase inhibitors.trypsin inhibitor	loc_os07g42280.1	highly similar to ( 694) AT1G19110 | Symbols: | inter-alpha-trypsin inhibitor heavy chain-related | chr1:6602270-6605766 FORWARDvWA_interalpha_trypsin_inhibitor vWFA protein|von Willebrand factor type A domain containing protein, expressed	up-regulated and diurnal
20.2.1	stress.abiotic.heat	loc_os01g04360.1	weakly similar to ( 141) AT5G59720 | Symbols: HSP18.2 | HSP18.2 (heat shock protein 18.2) | chr5:24062632-24063117 FORWARDweakly similar to ( 189) HSP13_ORYSA 16.9 kDa class I heat shock protein 3 - Oryza sativa (Rice) HSP20 alpha-crystallin-Hsps IbpA protein|hsp20/alpha crystallin family protein, putative, expressed	up-regulated and diurnal
20.2.1	stress.abiotic.heat	loc_os02g54140.1	very weakly similar to ( 100) AT1G54050 | Symbols: | 17.4 kDa class III heat shock protein (HSP17.4-CIII) | chr1:20179558-20180122 REVERSEvery weakly similar to (83.2) HSP21_IPONI 17.2 kDa class II heat shock protein - Ipomoea nil (Japanese morning glory) (Pharbitis nil) IbpA HSP20 alpha-crystallin-Hsps protein|hsp20/alpha crystallin family protein, putative, expressed	up-regulated and diurnal
20.2.1	stress.abiotic.heat	loc_os04g36750.1	weakly similar to ( 171) AT4G10250 | Symbols: ATHSP22.0 | ATHSP22.0 | chr4:6370537-6371124 FORWARDweakly similar to ( 166) HSP41_PEA 22.7 kDa class IV heat shock protein precursor - Pisum sativum (Garden pea) HSP20 IbpA alpha-crystallin-Hsps protein|hsp20/alpha crystallin family protein, putative, expressed	up-regulated and diurnal
20.2.1	stress.abiotic.heat	loc_os03g16920.1	nearly identical (1017) AT3G12580 | Symbols: HSP70 | HSP70 (heat shock protein 70); ATP binding | chr3:3991487-3993689 REVERSEnearly identical (1041) HSP7C_PETHY Heat shock cognate 70 kDa protein - Petunia hybrida (Petunia) HSP70 dnaK DnaK dnaK hscA hscA protein|DnaK family protein, putative, expressed	up-regulated and diurnal
20.2.1	stress.abiotic.heat	loc_os02g32520.1	nearly identical (1004) AT5G51070 | Symbols: ERD1, CLPD | ERD1 (EARLY RESPONSIVE TO DEHYDRATION 1); ATP binding / ATPase/ nucleoside-triphosphatase/ nucleotide binding / protein binding | chr5:20764479-20768481 FORWARDhighly similar to ( 709) CLPC_PEA ATP-dependent Clp protease ATP-binding subunit clpC homolog, chloroplast precursor - Pisum sativum (Garden pea) clpA clpC PRK10865 clpA AAA_2 prote…	up-regulated and diurnal
20.2.1	stress.abiotic.heat	loc_os03g14180.1	weakly similar to ( 176) AT4G27670 | Symbols: HSP21 | HSP21 (HEAT SHOCK PROTEIN 21) | chr4:13819048-13819895 REVERSEmoderately similar to ( 276) HS21C_WHEAT Small heat shock protein, chloroplast precursor (Heat shock protein 26.6) - Triticum aestivum (Wheat) HSP20 IbpA alpha-crystallin-Hsps protein|hsp20/alpha crystallin family protein, putative, expressed	up-regulated and diurnal
20.2.1	stress.abiotic.heat	loc_os01g08860.1	weakly similar to ( 133) AT5G12020 | Symbols: HSP17.6II | HSP17.6II (17.6 KDA CLASS II HEAT SHOCK PROTEIN) | chr5:3882409-3882876 REVERSEweakly similar to ( 170) HSP21_MAIZE 17.5 kDa class II heat shock protein - Zea mays (Maize) HSP20 alpha-crystallin-Hsps IbpA protein|hsp20/alpha crystallin family protein, putative, expressed	up-regulated and diurnal
20.2.1	stress.abiotic.heat	loc_os03g15960.1	weakly similar to ( 183) AT1G53540 | Symbols: | 17.6 kDa class I small heat shock protein (HSP17.6C-CI) (AA 1-156) | chr1:19980510-19980983 FORWARDmoderately similar to ( 241) HSP23_ORYSA 17.4 kDa class I heat shock protein 3 - Oryza sativa (Rice) HSP20 alpha-crystallin-Hsps IbpA protein|hsp20/alpha crystallin family protein, putative, expressed	up-regulated and diurnal
20.2.1	stress.abiotic.heat	loc_os01g04370.1	weakly similar to ( 165) AT5G59720 | Symbols: HSP18.2 | HSP18.2 (heat shock protein 18.2) | chr5:24062632-24063117 FORWARDmoderately similar to ( 224) HSP11_ORYSA 16.9 kDa class I heat shock protein 1 - Oryza sativa (Rice) HSP20 alpha-crystallin-Hsps IbpA protein|hsp20/alpha crystallin family protein, putative, expressed	up-regulated and diurnal
20.2.1	stress.abiotic.heat	loc_os05g44340.1	nearly identical (1338) AT1G74310 | Symbols: ATHSP101, HSP101, HOT1 | ATHSP101 (ARABIDOPSIS THALIANA HEAT SHOCK PROTEIN 101); ATP binding / ATPase/ nucleoside-triphosphatase/ nucleotide binding / protein binding | chr1:27936715-27939862 REVERSEnearly identical (1583) HS101_ORYSA Heat shock protein 101 - Oryza sativa (Rice) clpA PRK10865 clpC clpA AAA_2 protein|heat shock protein 101, putative, ex…	up-regulated and diurnal
20.2.1	stress.abiotic.heat	loc_os01g50700.1	moderately similar to ( 387) AT2G21510 | Symbols: | DNAJ heat shock N-terminal domain-containing protein | chr2:9210841-9212699 REVERSEmoderately similar to ( 270) DHR25_ORYSA Dehydrin Rab25 (Drought-resistant protein 1) (rDRP1) - Oryza sativa (Rice) DnaJ Dehydrin DnaJ DnaJ protein|dehydrin family protein, expressed	up-regulated and diurnal
20.2.1	stress.abiotic.heat	loc_os06g46900.1	moderately similar to ( 347) AT4G21320 | Symbols: HSA32 | HSA32 (HEAT-STRESS-ASSOCIATED 32); catalytic | chr4:11340492-11341732 FORWARDComA COG1809 protein|phosphosulfolactate synthase-related protein, putative, expressed	up-regulated and diurnal
20.2.1	stress.abiotic.heat	loc_os03g16030.1	weakly similar to ( 156) AT5G59720 | Symbols: HSP18.2 | HSP18.2 (heat shock protein 18.2) | chr5:24062632-24063117 FORWARDweakly similar to ( 198) HSP24_ORYSA 17.4 kDa class I heat shock protein 4 - Oryza sativa (Rice) HSP20 alpha-crystallin-Hsps IbpA protein|hsp20/alpha crystallin family protein, putative, expressed	up-regulated and diurnal
20.2.1	stress.abiotic.heat	loc_os03g11910.1	highly similar to ( 756) AT2G32120 | Symbols: HSP70T-2 | HSP70T-2 (HEAT-SHOCK PROTEIN 70T-2); ATP binding | chr2:13651720-13653411 REVERSEmoderately similar to ( 280) HSP7E_SPIOL Chloroplast envelope membrane 70 kDa heat shock-related protein - Spinacia oleracea (Spinach) HSP70 DnaK dnaK dnaK hscA hscA protein|DnaK family protein, putative, expressed	up-regulated and diurnal
20.2.1	stress.abiotic.heat	loc_os06g11610.1	weakly similar to ( 120) AT5G51440 | Symbols: | 23.5 kDa mitochondrial small heat shock protein (HSP23.5-M) | chr5:20891242-20892013 FORWARDweakly similar to ( 112) HS22M_PEA Heat shock 22 kDa protein, mitochondrial precursor - Pisum sativum (Garden pea) protein|heat shock 22 kDa protein, mitochondrial precursor, putative, expressed	up-regulated and diurnal
20.2.2	stress.abiotic.cold	loc_os08g44850.1	weakly similar to ( 153) AT5G23950 | Symbols: | C2 domain-containing protein | chr5:8082789-8083448 FORWARD protein|C2 domain containing protein, putative, expressed	down-regulated and diurnal
20.2.2	stress.abiotic.cold	loc_os05g07810.1	weakly similar to ( 151) AT3G17020 | Symbols: | universal stress protein (USP) family protein | chr3:5802728-5804063 REVERSEUSP_Like protein|universal stress protein domain containing protein, putative, expressed	up-regulated and diurnal
20.2.2	stress.abiotic.cold	loc_os01g63010.1	weakly similar to ( 181) AT3G03270 | Symbols: | universal stress protein (USP) family protein / early nodulin ENOD18 family protein | chr3:762136-763075 REVERSEUSP_Like Usp protein|universal stress protein domain containing protein, putative, expressed	up-regulated and diurnal
20.2.2	stress.abiotic.cold	loc_os03g55850.1	moderately similar to ( 204) AT3G50830 | Symbols: COR413-PM2, ATCOR413-PM2 | COR413-PM2 (COLD-REGULATED 413-PLASMA MEMBRANE 2) | chr3:18894109-18895355 REVERSEWCOR413 protein|cold acclimation protein WCOR413, putative, expressed	up-regulated and diurnal
20.2.3	stress.abiotic.drought/salt	loc_os12g43720.1	highly similar to ( 775) AT1G58520 | Symbols: RXW8 | hydrolase, acting on ester bonds / lipase | chr1:21729913-21731344 FORWARD DUF221 COG5594 protein|early-responsive to dehydration protein-related, putative, expressed	up-regulated and diurnal
20.2.3	stress.abiotic.drought/salt	loc_os10g37770.1	very weakly similar to (93.6) AT4G19120 | Symbols: ERD3 | ERD3 (early-responsive to dehydration 3) | chr4:10460665-10463034 REVERSEDUF248 protein|dehydration response related protein, putative, expressed	down-regulated and diurnal
20.2.3	stress.abiotic.drought/salt	loc_os03g12820.1	weakly similar to ( 144) AT1G23550 | Symbols: SRO2 | SRO2 (SIMILAR TO RCD ONE 2); NAD+ ADP-ribosyltransferase | chr1:8350912-8352232 FORWARD protein|ATP8, putative, expressed	up-regulated and diurnal
20.2.99	stress.abiotic.unspecified	loc_os02g47840.1	moderately similar to ( 282) AT5G14680 | Symbols: | universal stress protein (USP) family protein | chr5:4731620-4733025 REVERSEUSP_Like protein|universal stress protein domain containing protein, putative, expressed	up-regulated and diurnal
20.2.99	stress.abiotic.unspecified	loc_os03g58980.1	weakly similar to ( 182) AT1G18970 | Symbols: GLP4 | GLP4 (GERMIN-LIKE PROTEIN 4); manganese ion binding / nutrient reservoir | chr1:6554702-6555364 REVERSEweakly similar to ( 167) NEC1_NICPL Nectarin-1 precursor (EC 1.15.1.1) (Superoxide dismutase [Mn]) - Nicotiana plumbaginifolia (Leadwort-leaved tobacco)Cupin_1 protein|Cupin domain containing protein, expressed	down-regulated and diurnal
20.2.99	stress.abiotic.unspecified	loc_os01g57450.1	moderately similar to ( 225) AT1G11360 | Symbols: | universal stress protein (USP) family protein | chr1:3822171-3822899 REVERSE protein|universal stress protein domain containing protein, putative, expressed	up-regulated and diurnal
21.1	redox.thioredoxin	loc_os05g07690.1	weakly similar to ( 178) AT3G08710 | Symbols: ATH9 | ATH9 (thioredoxin H-type 9) | chr3:2645590-2646304 FORWARDweakly similar to ( 107) TRXH_WHEAT Thioredoxin H-type (TRX-H) (TrxTa) - Triticum aestivum (Wheat) TRX_family Thioredoxin TRX_PICOT protein|thioredoxin, putative, expressed	up-regulated and diurnal
21.1	redox.thioredoxin	loc_os04g44830.1	weakly similar to ( 149) AT3G15360 | Symbols: ATHM4, TRX-M4, ATM4 | TRX-M4 (ARABIDOPSIS THIOREDOXIN M-TYPE 4); enzyme activator | chr3:5188448-5189457 FORWARDweakly similar to ( 150) TRXM_PEA Thioredoxin M-type, chloroplast precursor (TRX-M) - Pisum sativum (Garden pea) Thioredoxin TRX_family trxA COG3118 PRK10996 TrxA protein|thioredoxin, putative, expressed	up-regulated and diurnal
21.2	redox.ascorbate and glutathione	loc_os02g43360.1	weakly similar to ( 147) AT5G53560 | Symbols: ATB5-A, B5 #2, ATCB5-E, CB5-E | CB5-E (CYTOCHROME B5 ISOFORM E); heme binding | chr5:21759628-21760353 FORWARDweakly similar to ( 137) CYB5_ORYSA Cytochrome b5 - Oryza sativa (Rice) Cyt-b5 CYB5 protein|cytochrome b5-like Heme/Steroid binding domain containing protein, expressed	down-regulated and diurnal	Figure 4
21.2.1	redox.ascorbate and glutathione.ascorbate	loc_os06g37080.1	highly similar to ( 667) AT5G21105 | Symbols: | L-ascorbate oxidase/ copper ion binding / oxidoreductase | chr5:7174321-7177409 FORWARDhighly similar to ( 707) ASO_CUCSA L-ascorbate oxidase precursor (EC 1.10.3.3) (Ascorbase) (ASO) - Cucumis sativus (Cucumber) SufI Cu-oxidase_3 Cu-oxidase Cu-oxidase_2 protein|L-ascorbate oxidase precursor, putative, expressed	down-regulated and diurnal	Figure 4
21.2.1	redox.ascorbate and glutathione.ascorbate	loc_os02g47790.1	highly similar to ( 536) AT3G27820 | Symbols: ATMDAR4, MDAR4 | MDAR4 (MONODEHYDROASCORBATE REDUCTASE 4); monodehydroascorbate reductase (NADH) | chr3:10315249-10317881 FORWARDmoderately similar to ( 385) MDAR_PEA Monodehydroascorbate reductase (EC 1.6.5.4) (MDAR) (Ascorbate free radical reductase) (AFR reductase) - Pisum sativum (Garden pea) Pyr_redox_2 NirB PRK09754 HcaD PRK09564 Ndh Lpd PRK0496…	down-regulated and diurnal	Figure 4
21.2.2	redox.ascorbate and glutathione.glutathione	loc_os12g16200.1	highly similar to ( 530) AT5G27380 | Symbols: GSH2, GSHB | GSH2 (GLUTATHIONE SYNTHETASE 2); glutathione synthase | chr5:9668211-9670912 REVERSEhighly similar to ( 545) GSHB_BRAJU Glutathione synthetase, chloroplast precursor (EC 6.3.2.3) (Glutathione synthase) (GSH synthetase) (GSH-S) - Brassica juncea (Leaf mustard) (Indian mustard) GSH_synth_ATP eu-GS GSH_synthase protein|glutathione synthetase…	down-regulated and diurnal	Figure 4
21.5	redox.peroxiredoxin	loc_os07g44440.1	moderately similar to ( 283) AT1G48130 | Symbols: ATPER1 | ATPER1; antioxidant/ thioredoxin peroxidase | chr1:17780610-17781500 FORWARDmoderately similar to ( 353) REHY_ORYSA Probable peroxiredoxin (EC 1.11.1.15) (Thioredoxin peroxidase) (RAB24 protein) - Oryza sativa (Rice) PRX_1cys AhpC PRX_Typ2cys PRX_family AhpC-TSA Bcp PRX_AhpE_like protein|peroxiredoxin, putative, expressed	up-regulated and diurnal
23.1.99	nucleotide metabolism.synthesis.unspecified	loc_os03g48060.1	moderately similar to ( 226) AT4G30550 | Symbols: | glutamine amidotransferase class-I domain-containing protein | chr4:14925618-14926713 FORWARD GATase1_1 PRK05665 GuaA PRK09065 protein|class I glutamine amidotransferase, putative, expressed	down-regulated and diurnal
23.2	nucleotide metabolism.degradation	loc_os07g37230.1	moderately similar to ( 357) AT4G05090 | Symbols: | inositol monophosphatase family protein | chr4:2609244-2611627 FORWARDweakly similar to ( 112) DPNP_ORYSA 3'(2'),5'-bisphosphate nucleotidase (EC 3.1.3.7) (3'(2'),5-bisphosphonucleoside 3'(2')-phosphohydrolase) (DPNPase) - Oryza sativa (Rice) PAP_phosphatase CysQ Inositol_P CysQ protein|inositol-1-monophosphatase, putative, expressed	down-regulated and diurnal	Figure 4
23.2.1.3	nucleotide metabolism.degradation.pyrimidine.dihydrouracil dehydrogenase	loc_os02g50350.1	highly similar to ( 674) AT3G17810 | Symbols: | dihydroorotate dehydrogenase family protein / dihydroorotate oxidase family protein | chr3:6094279-6096289 FORWARD DHPD_FMN PRK08318 PyrD DHOD_1B_like PRK07259 DHOD_DHPD_FMN DHO_dh DHOD_like PRK07565 PRK02506 DHOD_1A_like DHOD_2_like PRK05286 protein|dihydroorotate dihydrogenase protein, putative, expressed	up-regulated and diurnal	Figure 4
23.4.99	nucleotide metabolism.phosphotransfer and pyrophosphatases.misc	loc_os02g47600.1	moderately similar to ( 342) AT1G01050 | Symbols: AtPPa1 | AtPPa1 (Arabidopsis thaliana pyrophosphorylase 1); inorganic diphosphatase | chr1:31382-32670 REVERSEmoderately similar to ( 433) IPYR_ORYSA Soluble inorganic pyrophosphatase (EC 3.6.1.1) (Pyrophosphate phospho-hydrolase) (PPase) - Oryza sativa (Rice) pyrophosphatase Ppa PRK02230 Pyrophosphatase PRK01250 PRK00642 protein|soluble inorganic…	down-regulated and diurnal	Figure 4
24	Biodegradation of Xenobiotics	loc_os07g06860.1	moderately similar to ( 240) AT5G06570 | Symbols: | hydrolase | chr5:2008075-2011013 REVERSEweakly similar to ( 123) GID1_ORYSA Gibberellin receptor GID1 (EC 3.-.-.-) (Gibberellin-insensitive dwarf protein 1) (Protein GIBBERELLIN INSENSITIVE DWARF1) - Oryza sativa (Rice) Abhydrolase_3 Aes protein|gibberellin receptor GID1L2, putative, expressed	down-regulated and diurnal
24	Biodegradation of Xenobiotics	loc_os09g28720.1	moderately similar to ( 237) AT1G47480 | Symbols: | hydrolase | chr1:17417623-17419296 FORWARDvery weakly similar to (99.4) GID1_ORYSA Gibberellin receptor GID1 (EC 3.-.-.-) (Gibberellin-insensitive dwarf protein 1) (Protein GIBBERELLIN INSENSITIVE DWARF1) - Oryza sativa (Rice) Abhydrolase_3 Aes protein|alpha/beta hydrolase fold, putative, expressed	down-regulated and diurnal
24	Biodegradation of Xenobiotics	loc_os06g11090.1	moderately similar to ( 236) AT1G47480 | Symbols: | hydrolase | chr1:17417623-17419296 FORWARDvery weakly similar to (94.0) GID1_ORYSA Gibberellin receptor GID1 (EC 3.-.-.-) (Gibberellin-insensitive dwarf protein 1) (Protein GIBBERELLIN INSENSITIVE DWARF1) - Oryza sativa (Rice) Abhydrolase_3 Aes protein|CXE carboxylesterase, putative, expressed	up-regulated and diurnal
24	Biodegradation of Xenobiotics	loc_os03g15270.1	moderately similar to ( 281) AT5G16080 | Symbols: AtCXE17 | AtCXE17 (Arabidopsis thaliana carboxyesterase 17); hydrolase | chr5:5252533-5253567 REVERSEweakly similar to ( 139) GID1_ORYSA Gibberellin receptor GID1 (EC 3.-.-.-) (Gibberellin-insensitive dwarf protein 1) (Protein GIBBERELLIN INSENSITIVE DWARF1) - Oryza sativa (Rice) Abhydrolase_3 Aes protein|gibberellin receptor GID1L2, putative, exp…	up-regulated and diurnal
24	Biodegradation of Xenobiotics	loc_os09g28650.1	moderately similar to ( 215) AT3G48700 | Symbols: ATCXE13 | ATCXE13 (ARABIDOPSIS THALIANA CARBOXYESTERASE 13); hydrolase | chr3:18038825-18039814 REVERSEweakly similar to ( 109) GID1_ORYSA Gibberellin receptor GID1 (EC 3.-.-.-) (Gibberellin-insensitive dwarf protein 1) (Protein GIBBERELLIN INSENSITIVE DWARF1) - Oryza sativa (Rice) Abhydrolase_3 Aes protein|gibberellin receptor, putative, expressed	down-regulated and diurnal
24.1	Biodegradation of Xenobiotics.hydroxyacylglutathione hydrolase	loc_os01g47690.1	moderately similar to ( 383) AT1G53580 | Symbols: GLX2-3, ETHE1, GLY3 | GLY3 (GLYOXALASE II 3); hydrolase/ hydroxyacylglutathione hydrolase | chr1:19991542-19993250 REVERSE GloB protein|metallo-beta-lactamase family protein, putative, expressed	up-regulated and diurnal
24.2	Biodegradation of Xenobiotics.lactoylglutathione lyase	loc_os05g07940.1	moderately similar to ( 225) AT1G80160 | Symbols: | lactoylglutathione lyase family protein / glyoxalase I family protein | chr1:30151280-30151930 FORWARD protein|glyoxalase family protein, putative, expressed	up-regulated and diurnal
26.2	misc.UDP glucosyl and glucoronyl transferases	loc_os07g30620.1	moderately similar to ( 275) AT1G22360 | Symbols: AtUGT85A2 | AtUGT85A2 (UDP-glucosyl transferase 85A2); UDP-glycosyltransferase/ glucuronosyltransferase/ transferase, transferring glycosyl groups | chr1:7895068-7897527 REVERSEweakly similar to ( 164) IAAG_MAIZE Indole-3-acetate beta-glucosyltransferase (EC 2.4.1.121) (IAA-Glu synthetase) ((Uridine 5'-diphosphate-glucose:indol-3-ylacetyl)-beta-D-…	down-regulated and diurnal
26.2	misc.UDP glucosyl and glucoronyl transferases	loc_os06g08830.1	moderately similar to ( 214) AT2G15480 | Symbols: UGT73B5 | UGT73B5 (UDP-glucosyl transferase 73B5); UDP-glucosyltransferase/ UDP-glycosyltransferase/ quercetin 3-O-glucosyltransferase/ transferase, transferring glycosyl groups | chr2:6758817-6760452 FORWARDweakly similar to ( 132) ZOX_PHAVU Zeatin O-xylosyltransferase (EC 2.4.2.40) (Zeatin O-beta-D-xylosyltransferase) - Phaseolus vulgaris (Kidne…	down-regulated and diurnal
26.2	misc.UDP glucosyl and glucoronyl transferases	loc_os07g13770.1	moderately similar to ( 335) AT3G11340 | Symbols: | UDP-glucoronosyl/UDP-glucosyl transferase family protein | chr3:3556728-3558149 FORWARDweakly similar to ( 168) UFOG_SOLME Anthocyanidin 3-O-glucosyltransferase (EC 2.4.1.115) (Flavonol 3-O-glucosyltransferase) (UDP-glucose flavonoid 3-O-glucosyltransferase) - Solanum melongena (Eggplant) (Aubergine) UDPGT protein|UDP-glucoronosyl and UDP-glucos…	down-regulated and diurnal
26.2	misc.UDP glucosyl and glucoronyl transferases	loc_os01g53330.1	moderately similar to ( 278) AT3G16520 | Symbols: UGT88A1 | UDP-glucoronosyl/UDP-glucosyl transferase family protein | chr3:5618847-5620833 REVERSEweakly similar to ( 137) ZOX_PHAVU Zeatin O-xylosyltransferase (EC 2.4.2.40) (Zeatin O-beta-D-xylosyltransferase) - Phaseolus vulgaris (Kidney bean) (French bean) UDPGT protein|anthocyanidin 5,3-O-glucosyltransferase, putative, expressed	down-regulated and diurnal
26.2	misc.UDP glucosyl and glucoronyl transferases	loc_os01g43270.1	moderately similar to ( 354) AT1G01420 | Symbols: UGT72B3 | UGT72B3 (UDP-GLUCOSYL TRANSFERASE 72B3); UDP-glycosyltransferase/ quercetin 3-O-glucosyltransferase/ transferase, transferring glycosyl groups | chr1:154566-156011 REVERSEweakly similar to ( 142) ZOX_PHAVU Zeatin O-xylosyltransferase (EC 2.4.2.40) (Zeatin O-beta-D-xylosyltransferase) - Phaseolus vulgaris (Kidney bean) (French bean) UDPGT…	down-regulated and diurnal
26.2	misc.UDP glucosyl and glucoronyl transferases	loc_os01g45140.1	moderately similar to ( 370) AT2G15490 | Symbols: UGT73B4 | UGT73B4 (UDP-GLYCOSYLTRANSFERASE 73B4); UDP-glucosyltransferase/ UDP-glycosyltransferase/ quercetin 3-O-glucosyltransferase/ quercetin 7-O-glucosyltransferase/ transferase, transferring glycosyl groups | chr2:6761750-6763398 FORWARDweakly similar to ( 167) ZOX_PHAVU Zeatin O-xylosyltransferase (EC 2.4.2.40) (Zeatin O-beta-D-xylosyltransf…	down-regulated and diurnal
26.2	misc.UDP glucosyl and glucoronyl transferases	loc_os04g25440.1	moderately similar to ( 488) AT1G22380 | Symbols: AtUGT85A3 | AtUGT85A3 (UDP-glucosyl transferase 85A3); glucuronosyltransferase/ transcription factor/ transferase, transferring glycosyl groups | chr1:7900522-7902332 REVERSEweakly similar to ( 165) UFOG_HORVU Anthocyanidin 3-O-glucosyltransferase (EC 2.4.1.115) (Flavonol 3-O-glucosyltransferase) (UDP-glucose flavonoid 3-O-glucosyltransferase) (Br…	up-regulated and diurnal
26.2	misc.UDP glucosyl and glucoronyl transferases	loc_os05g42070.1	weakly similar to ( 107) AT3G53160 | Symbols: UGT73C7 | UGT73C7 (UDP-glucosyl transferase 73C7); UDP-glycosyltransferase/ transferase, transferring glycosyl groups | chr3:19702485-19703957 REVERSEvery weakly similar to (80.5) ZOX_PHAVU Zeatin O-xylosyltransferase (EC 2.4.2.40) (Zeatin O-beta-D-xylosyltransferase) - Phaseolus vulgaris (Kidney bean) (French bean) protein|UDP-glucose flavonoid-O-glu…	up-regulated and diurnal
26.2	misc.UDP glucosyl and glucoronyl transferases	loc_os01g64540.1	moderately similar to ( 347) AT5G49690 | Symbols: | UDP-glucoronosyl/UDP-glucosyl transferase family protein | chr5:20189968-20191350 REVERSEweakly similar to ( 174) UFOG_PETHY Anthocyanidin 3-O-glucosyltransferase (EC 2.4.1.115) (Flavonol 3-O-glucosyltransferase) (UDP-glucose flavonoid 3-O-glucosyltransferase) (Anthocyanin rhamnosyl transferase) - Petunia hybrida (Petunia) UDPGT protein|anthocya…	down-regulated and diurnal
26.2	misc.UDP glucosyl and glucoronyl transferases	loc_os01g08440.1	moderately similar to ( 266) AT4G15550 | Symbols: IAGLU | IAGLU (INDOLE-3-ACETATE BETA-D-GLUCOSYLTRANSFERASE); UDP-glycosyltransferase/ transferase, transferring glycosyl groups | chr4:8877877-8879301 REVERSEweakly similar to ( 177) IAAG_MAIZE Indole-3-acetate beta-glucosyltransferase (EC 2.4.1.121) (IAA-Glu synthetase) ((Uridine 5'-diphosphate-glucose:indol-3-ylacetyl)-beta-D-glucosyl transferas…	down-regulated and diurnal
26.2	misc.UDP glucosyl and glucoronyl transferases	loc_os08g34020.1	moderately similar to ( 494) AT3G45400 | Symbols: | exostosin family protein | chr3:16651963-16653479 FORWARD Exostosin protein|exostosin family domain containing protein, expressed	down-regulated and diurnal
26.3	misc.gluco-, galacto- and mannosidases	loc_os04g43410.1	highly similar to ( 557) AT4G21760 | Symbols: BGLU47 | BGLU47 (Beta-glucosidase 47); catalytic/ cation binding / hydrolase, hydrolyzing O-glycosyl compounds | chr4:11561229-11563871 FORWARDmoderately similar to ( 367) BGLC_MAIZE Beta-glucosidase, chloroplast precursor (EC 3.2.1.21) (Gentiobiase) (Cellobiase) (Beta-D-glucoside glucohydrolase) - Zea mays (Maize) Glyco_hydro_1 BglB celA PRK09852 arb…	up-regulated and diurnal
26.3	misc.gluco-, galacto- and mannosidases	loc_os06g21570.1	highly similar to ( 529) AT2G44480 | Symbols: BGLU17 | BGLU17 (BETA GLUCOSIDASE 17); catalytic/ cation binding / hydrolase, hydrolyzing O-glycosyl compounds | chr2:18360476-18363001 FORWARDmoderately similar to ( 445) BGLC_MAIZE Beta-glucosidase, chloroplast precursor (EC 3.2.1.21) (Gentiobiase) (Cellobiase) (Beta-D-glucoside glucohydrolase) - Zea mays (Maize) Glyco_hydro_1 BglB celA PRK09852 arb…	down-regulated and diurnal
26.4	misc.beta 1,3 glucan hydrolases	loc_os01g55820.1	weakly similar to ( 105) AT1G18650 | Symbols: PDCB3 | PDCB3 (PLASMODESMATA CALLOSE-BINDING PROTEIN 3); callose binding / polysaccharide binding | chr1:6419036-6420413 REVERSEvery weakly similar to (80.5) E13B_WHEAT Glucan endo-1,3-beta-glucosidase precursor (EC 3.2.1.39) ((1->3)-beta-glucan endohydrolase) ((1->3)-beta-glucanase) (Beta-1,3-endoglucanase) - Triticum aestivum (Wheat)X8 protein|X8 do…	up-regulated and diurnal
26.4.1	misc.beta 1,3 glucan hydrolases.glucan endo-1,3-beta-glucosidase	loc_os07g35510.1	moderately similar to ( 357) AT4G26830 | Symbols: | catalytic/ cation binding / hydrolase, hydrolyzing O-glycosyl compounds | chr4:13494726-13496487 REVERSEmoderately similar to ( 209) E13B_WHEAT Glucan endo-1,3-beta-glucosidase precursor (EC 3.2.1.39) ((1->3)-beta-glucan endohydrolase) ((1->3)-beta-glucanase) (Beta-1,3-endoglucanase) - Triticum aestivum (Wheat)Glyco_hydro_17 X8 protein|glucan en…	up-regulated and diurnal
26.4.1	misc.beta 1,3 glucan hydrolases.glucan endo-1,3-beta-glucosidase	loc_os03g57880.1	highly similar to ( 634) AT2G19440 | Symbols: | glycosyl hydrolase family 17 protein | chr2:8418164-8419806 REVERSEweakly similar to ( 198) E13B_WHEAT Glucan endo-1,3-beta-glucosidase precursor (EC 3.2.1.39) ((1->3)-beta-glucan endohydrolase) ((1->3)-beta-glucanase) (Beta-1,3-endoglucanase) - Triticum aestivum (Wheat)Glyco_hydro_17 X8 protein|glucan endo-1,3-beta-glucosidase precursor, putative, …	up-regulated and diurnal
26.4.1	misc.beta 1,3 glucan hydrolases.glucan endo-1,3-beta-glucosidase	loc_os03g12620.1	moderately similar to ( 357) AT2G16230 | Symbols: | catalytic/ cation binding / hydrolase, hydrolyzing O-glycosyl compounds | chr2:7035463-7038326 REVERSEmoderately similar to ( 226) E13B_WHEAT Glucan endo-1,3-beta-glucosidase precursor (EC 3.2.1.39) ((1->3)-beta-glucan endohydrolase) ((1->3)-beta-glucanase) (Beta-1,3-endoglucanase) - Triticum aestivum (Wheat)Glyco_hydro_17 protein|glycosyl hydro…	down-regulated and diurnal
26.4.1	misc.beta 1,3 glucan hydrolases.glucan endo-1,3-beta-glucosidase	loc_os03g25790.1	weakly similar to ( 122) AT2G01630 | Symbols: | glycosyl hydrolase family 17 protein / beta-1,3-glucanase, putative | chr2:279564-281955 REVERSEX8 Glyco_hydro_17 protein|glycosyl hydrolases family 17 protein, expressed	up-regulated and diurnal
26.6	misc.O-methyl transferases	loc_os02g57760.1	moderately similar to ( 397) AT3G53140 | Symbols: | O-diphenol-O-methyl transferase, putative | chr3:19695692-19697355 FORWARDmoderately similar to ( 207) COMT1_MEDSA Caffeic acid 3-O-methyltransferase (EC 2.1.1.68) (S-adenosysl-L-methionine:caffeic acid 3-O-methyltransferase) (COMT) (CAOMT) - Medicago sativa (Alfalfa) Methyltransf_2 protein|O-methyltransferase, putative, expressed	down-regulated and diurnal
26.6	misc.O-methyl transferases	loc_os08g19420.1	weakly similar to ( 177) AT4G35160 | Symbols: | O-methyltransferase family 2 protein | chr4:16730989-16732808 REVERSEmoderately similar to ( 253) ZRP4_MAIZE O-methyltransferase ZRP4 (EC 2.1.1.-) (OMT) - Zea mays (Maize) Methyltransf_2 protein|O-methyltransferase, putative, expressed	up-regulated and diurnal
26.6	misc.O-methyl transferases	loc_os03g56370.1	moderately similar to ( 313) AT5G42760 | Symbols: | INVOLVED IN: biological_process unknown; LOCATED IN: cellular_component unknown; EXPRESSED IN: 21 plant structures; EXPRESSED DURING: 13 growth stages; CONTAINS InterPro DOMAIN/s: Conserved hypothetical protein CHP00027, methylltransferase (InterPro:IPR011610), O-methyltransferase, N-terminal (InterPro:IPR003455); Has 888 Blast hits to 888 prote…	down-regulated and diurnal
26.7	misc.oxidases - copper, flavone etc.	loc_os04g39980.1	moderately similar to ( 257) AT1G14130 | Symbols: | 2-oxoglutarate-dependent dioxygenase, putative | chr1:4836041-4837040 REVERSEvery weakly similar to (97.8) GAOX1_ORYSA Gibberellin 20 oxidase 1 (EC 1.14.11.-) (Gibberellin C-20 oxidase 1) (GA 20-oxidase 1) (Os20ox) - Oryza sativa (Rice) PcbC protein|gibberellin 20 oxidase 2, putative, expressed	up-regulated and diurnal
26.7	misc.oxidases - copper, flavone etc.	loc_os01g66740.1	weakly similar to ( 157) AT5G48380 | Symbols: | leucine-rich repeat family protein / protein kinase family protein | chr5:19604584-19606532 REVERSEvery weakly similar to (87.4) PSKR_DAUCA Phytosulfokine receptor precursor (EC 2.7.11.1) (Phytosulfokine LRR receptor kinase) - Daucus carota (Carrot) COG2130 protein|inactive receptor kinase At1g27190 precursor, putative, expressed	down-regulated and diurnal
26.8	misc.nitrilases, *nitrile lyases, berberine bridge enzymes, reticuline oxidases, troponine reductases	loc_os08g06170.1	moderately similar to ( 365) AT5G44440 | Symbols: | FAD-binding domain-containing protein | chr5:17910694-17912295 REVERSEGlcD FAD_binding_4 protein|berberine and berberine like domain containing protein, expressed	down-regulated and diurnal
26.9	misc.glutathione S transferases	loc_os01g49710.1	weakly similar to ( 145) AT1G10360 | Symbols: ATGSTU18, GST29 | ATGSTU18 (GLUTATHIONE S-TRANSFERASE TAU 18); glutathione transferase | chr1:3395738-3396806 REVERSEweakly similar to ( 148) GSTU6_ORYSA Probable glutathione S-transferase GSTU6 (EC 2.5.1.18) (28 kDa cold-induced protein) - Oryza sativa (Rice) GST_C_Tau GST_N_Tau Gst protein|glutathione S-transferase, putative, expressed	up-regulated and diurnal
26.9	misc.glutathione S transferases	loc_os01g49720.1	moderately similar to ( 207) AT1G10360 | Symbols: ATGSTU18, GST29 | ATGSTU18 (GLUTATHIONE S-TRANSFERASE TAU 18); glutathione transferase | chr1:3395738-3396806 REVERSEmoderately similar to ( 235) GSTU6_ORYSA Probable glutathione S-transferase GSTU6 (EC 2.5.1.18) (28 kDa cold-induced protein) - Oryza sativa (Rice) GST_C_Tau GST_N_Tau Gst protein|glutathione S-transferase, putative, expressed	up-regulated and diurnal
26.9	misc.glutathione S transferases	loc_os10g38710.1	weakly similar to ( 191) AT1G10370 | Symbols: GST30, ATGSTU17, GST30B, ERD9 | ERD9 (EARLY-RESPONSIVE TO DEHYDRATION 9); glutathione transferase | chr1:3397274-3398273 REVERSEmoderately similar to ( 210) GSTU6_ORYSA Probable glutathione S-transferase GSTU6 (EC 2.5.1.18) (28 kDa cold-induced protein) - Oryza sativa (Rice) GST_C_Tau GST_N_Tau Gst protein|glutathione S-transferase, putative, expressed	down-regulated and diurnal
26.1	misc.cytochrome P450	loc_os03g55230.1	weakly similar to ( 167) AT5G67310 | Symbols: CYP81G1 | CYP81G1; electron carrier/ heme binding / iron ion binding / monooxygenase/ oxygen binding | chr5:26855313-26856924 REVERSEweakly similar to ( 118) C82A2_SOYBN Cytochrome P450 82A2 (EC 1.14.-.-) (P450 CP4) - Glycine max (Soybean) p450 protein|cytochrome P450, putative, expressed	up-regulated and diurnal
26.1	misc.cytochrome P450	loc_os01g72740.1	moderately similar to ( 314) AT5G25120 | Symbols: CYP71B11 | CYP71B11; electron carrier/ heme binding / iron ion binding / monooxygenase/ oxygen binding | chr5:8662851-8664432 FORWARDmoderately similar to ( 384) C71D8_SOYBN Cytochrome P450 71D8 (EC 1.14.-.-) (P450 CP7) - Glycine max (Soybean) p450 CypX protein|cytochrome P450, putative, expressed	down-regulated and diurnal
26.1	misc.cytochrome P450	loc_os09g26980.1	moderately similar to ( 390) AT5G07990 | Symbols: TT7, CYP75B1, D501 | TT7 (TRANSPARENT TESTA 7); flavonoid 3'-monooxygenase/ oxygen binding | chr5:2560437-2562859 FORWARDmoderately similar to ( 373) F3PH_PETHY Flavonoid 3'-monooxygenase (EC 1.14.13.21) (Flavonoid 3'-hydroxylase) (Cytochrome P450 75B2) - Petunia hybrida (Petunia) p450 CypX protein|cytochrome P450, putative, expressed	down-regulated and diurnal
26.1	misc.cytochrome P450	loc_os03g21400.1	moderately similar to ( 352) AT5G24910 | Symbols: CYP714A1 | CYP714A1; electron carrier/ heme binding / iron ion binding / monooxygenase/ oxygen binding | chr5:8567674-8570260 REVERSEweakly similar to ( 193) C72A1_CATRO Cytochrome P450 72A1 (EC 1.3.3.9) (CYPLXXII) (Secologanin synthase) (SLS) - Catharanthus roseus (Rosy periwinkle) (Madagascar periwinkle) p450 CypX protein|cytochrome P450, putati…	down-regulated and diurnal
26.1	misc.cytochrome P450	loc_os10g38090.1	highly similar to ( 519) AT2G45510 | Symbols: CYP704A2 | CYP704A2; electron carrier/ heme binding / iron ion binding / monooxygenase/ oxygen binding | chr2:18753085-18754944 FORWARDweakly similar to ( 117) C97B2_SOYBN Cytochrome P450 97B2 (EC 1.14.-.-) - Glycine max (Soybean) p450 CypX protein|cytochrome P450, putative, expressed	up-regulated and diurnal
26.1	misc.cytochrome P450	loc_os12g05440.1	moderately similar to ( 487) AT2G27690 | Symbols: CYP94C1 | CYP94C1; fatty acid (omega-1)-hydroxylase/ oxygen binding | chr2:11809373-11810860 FORWARD p450 CypX protein|cytochrome P450, putative, expressed	up-regulated and diurnal
26.1	misc.cytochrome P450	loc_os05g43910.1	moderately similar to ( 289) AT3G48310 | Symbols: CYP71A22 | CYP71A22; electron carrier/ heme binding / iron ion binding / monooxygenase/ oxygen binding | chr3:17888192-17889749 FORWARDmoderately similar to ( 291) C71A4_SOLME Cytochrome P450 71A4 (EC 1.14.-.-) (CYPLXXIA4) (P-450EG2) - Solanum melongena (Eggplant) (Aubergine) p450 CypX protein|cytochrome P450, putative, expressed	up-regulated and diurnal
26.1	misc.cytochrome P450	loc_os06g43410.1	moderately similar to ( 264) AT5G24950 | Symbols: CYP71A15 | CYP71A15; electron carrier/ heme binding / iron ion binding / monooxygenase/ oxygen binding | chr5:8595209-8597761 REVERSEmoderately similar to ( 333) C71D8_SOYBN Cytochrome P450 71D8 (EC 1.14.-.-) (P450 CP7) - Glycine max (Soybean) p450 CypX protein|cytochrome P450, putative, expressed	down-regulated and diurnal
26.1	misc.cytochrome P450	loc_os03g12660.1	highly similar to ( 683) AT3G50660 | Symbols: DWF4, CYP90B1, CLM, SNP2, SAV1 | DWF4 (DWARF 4); steroid 22-alpha hydroxylase | chr3:18814262-18817168 REVERSEmoderately similar to ( 387) C724B_ORYSA Cytochrome P450 724B1 (EC 1.14.-.-) (OsDWARF11) (Dwarf protein 11) - Oryza sativa (Rice) p450 CypX protein|cytochrome P450, putative, expressed	down-regulated and diurnal
26.1	misc.cytochrome P450	loc_os09g35940.1	highly similar to ( 536) AT3G61880 | Symbols: CYP78A9 | CYP78A9 (CYTOCHROME P450 78A9); monooxygenase/ oxygen binding | chr3:22906114-22907890 REVERSEhighly similar to ( 512) C78A3_SOYBN Cytochrome P450 78A3 (EC 1.14.-.-) - Glycine max (Soybean) p450 CypX protein|cytochrome P450, putative, expressed	down-regulated and diurnal
26.1	misc.cytochrome P450	loc_os05g37250.1	highly similar to ( 555) AT2G27690 | Symbols: CYP94C1 | CYP94C1; fatty acid (omega-1)-hydroxylase/ oxygen binding | chr2:11809373-11810860 FORWARDweakly similar to ( 112) C97B2_SOYBN Cytochrome P450 97B2 (EC 1.14.-.-) - Glycine max (Soybean) p450 CypX protein|cytochrome P450, putative, expressed	up-regulated and diurnal
26.11.1	misc.alcohol dehydrogenases	loc_os11g10480.1	highly similar to ( 607) AT1G77120 | Symbols: ADH1, ADH, ATADH, ATADH1 | ADH1 (ALCOHOL DEHYDROGENASE 1); alcohol dehydrogenase | chr1:28975509-28977216 FORWARDhighly similar to ( 721) ADH1_ORYSA Alcohol dehydrogenase 1 (EC 1.1.1.1) - Oryza sativa (Rice) AdhC Tdh AdhP tdh ADH_zinc_N PRK09422 Qor ADH_N PRK10309 PRK10083 protein|dehydrogenase, putative, expressed	up-regulated and diurnal
26.12	misc.peroxidases	loc_os06g48030.1	moderately similar to ( 318) AT2G18980 | Symbols: | peroxidase, putative | chr2:8233419-8235294 REVERSEweakly similar to ( 178) PER2_ARAHY Cationic peroxidase 2 precursor (EC 1.11.1.7) (PNPC2) - Arachis hypogaea (Peanut)secretory_peroxidase plant_peroxidase peroxidase ascorbate_peroxidase protein|peroxidase precursor, putative, expressed	down-regulated and diurnal
26.12	misc.peroxidases	loc_os02g14440.1	moderately similar to ( 312) AT5G05340 | Symbols: | peroxidase, putative | chr5:1579142-1580819 REVERSEmoderately similar to ( 317) PER1_ARAHY Cationic peroxidase 1 precursor (EC 1.11.1.7) (PNPC1) - Arachis hypogaea (Peanut)secretory_peroxidase plant_peroxidase peroxidase protein|peroxidase precursor, putative, expressed	down-regulated and diurnal
26.12	misc.peroxidases	loc_os07g48050.1	moderately similar to ( 311) AT5G05340 | Symbols: | peroxidase, putative | chr5:1579142-1580819 REVERSEmoderately similar to ( 387) PER2_ORYSA Peroxidase 2 precursor (EC 1.11.1.7) - Oryza sativa (Rice)secretory_peroxidase plant_peroxidase peroxidase protein|peroxidase precursor, putative, expressed	down-regulated and diurnal
26.12	misc.peroxidases	loc_os02g58720.1	moderately similar to ( 334) AT5G42180 | Symbols: | peroxidase 64 (PER64) (P64) (PRXR4) | chr5:16852702-16854021 FORWARDmoderately similar to ( 228) PER1_ORYSA Peroxidase 1 precursor (EC 1.11.1.7) - Oryza sativa (Rice)secretory_peroxidase plant_peroxidase peroxidase ascorbate_peroxidase protein|peroxidase precursor, putative, expressed	down-regulated and diurnal
26.12	misc.peroxidases	loc_os02g14170.1	moderately similar to ( 291) AT5G05340 | Symbols: | peroxidase, putative | chr5:1579142-1580819 REVERSEmoderately similar to ( 304) PER1_ARAHY Cationic peroxidase 1 precursor (EC 1.11.1.7) (PNPC1) - Arachis hypogaea (Peanut)secretory_peroxidase plant_peroxidase peroxidase ascorbate_peroxidase protein|peroxidase precursor, putative, expressed	down-regulated and diurnal
26.12	misc.peroxidases	loc_os07g48020.1	moderately similar to ( 333) AT5G05340 | Symbols: | peroxidase, putative | chr5:1579142-1580819 REVERSEmoderately similar to ( 447) PER2_ORYSA Peroxidase 2 precursor (EC 1.11.1.7) - Oryza sativa (Rice)secretory_peroxidase plant_peroxidase peroxidase protein|peroxidase precursor, putative, expressed	down-regulated and diurnal
26.13	misc.acid and other phosphatases	loc_os06g40500.1	moderately similar to ( 237) AT3G15820 | Symbols: | phosphatidic acid phosphatase-related / PAP2-related | chr3:5351217-5353573 FORWARD protein|expressed protein	down-regulated and diurnal
26.13	misc.acid and other phosphatases	loc_os01g58640.1	moderately similar to ( 323) AT5G50400 | Symbols: ATPAP27, PAP27 | PAP27 (PURPLE ACID PHOSPHATASE 27); acid phosphatase/ protein serine/threonine phosphatase | chr5:20523575-20526231 REVERSEmoderately similar to ( 214) NPP_HORVU Nucleotide pyrophosphatase/phosphodiesterase (EC 3.-.-.-) (Fragments) - Hordeum vulgare (Barley) protein|nucleotide pyrophosphatase/phosphodiesterase, putative, expressed	up-regulated and diurnal
26.13	misc.acid and other phosphatases	loc_os12g05540.1	moderately similar to ( 465) AT3G52780 | Symbols: ATPAP20, PAP20 | PAP20; acid phosphatase/ protein serine/threonine phosphatase | chr3:19561812-19564195 REVERSEmoderately similar to ( 239) PPAF_PHAVU Iron(III)-zinc(II) purple acid phosphatase (EC 3.1.3.2) (PAP) - Phaseolus vulgaris (Kidney bean) (French bean) protein|Ser/Thr protein phosphatase family protein, putative, expressed	up-regulated and diurnal
26.13	misc.acid and other phosphatases	loc_os12g44020.1	highly similar to ( 573) AT2G16430 | Symbols: PAP10, ATPAP10 | PAP10 (PURPLE ACID PHOSPHATASE 10); acid phosphatase/ protein serine/threonine phosphatase | chr2:7120502-7122772 REVERSEhighly similar to ( 566) PPAF_SOYBN Purple acid phosphatase precursor (EC 3.1.3.2) (Manganese(II) purple acid phosphatase) - Glycine max (Soybean) Metallophos protein|Ser/Thr protein phosphatase family protein, puta…	down-regulated and diurnal
26.13	misc.acid and other phosphatases	loc_os03g13540.1	moderately similar to ( 397) AT1G14700 | Symbols: PAP3, ATPAP3 | PAP3 (PURPLE ACID PHOSPHATASE 3); acid phosphatase/ protein serine/threonine phosphatase | chr1:5058680-5060988 FORWARD protein|Ser/Thr protein phosphatase family protein, putative, expressed	up-regulated and diurnal
26.13	misc.acid and other phosphatases	loc_os03g60370.1	highly similar to ( 545) AT1G09870 | Symbols: | histidine acid phosphatase family protein | chr1:3205817-3208444 FORWARD Acid_phosphat_A protein|histidine acid phosphatase, putative, expressed	up-regulated and diurnal
26.18	misc.invertase/pectin methylesterase inhibitor family protein	loc_os08g01670.1	PMEI protein|invertase/pectin methylesterase inhibitor family protein, putative, expressed	down-regulated and diurnal
26.18	misc.invertase/pectin methylesterase inhibitor family protein	loc_os04g36770.1	protein|PME/invertase inhibitor, putative, expressed	down-regulated and diurnal
26.19	misc.plastocyanin-like	loc_os03g50160.1	weakly similar to ( 130) AT2G02850 | Symbols: ARPN | ARPN (PLANTACYANIN); copper ion binding / electron carrier | chr2:826630-827720 REVERSEweakly similar to ( 139) BABL_LILLO Chemocyanin precursor (Basic blue protein) (Plantacyanin) - Lilium longiflorum (Trumpet lily)Cu_bind_like protein|plastocyanin-like domain containing protein, putative, expressed	up-regulated and diurnal
26.21	misc.protease inhibitor/seed storage/lipid transfer protein (LTP) family protein	loc_os04g33920.1	weakly similar to ( 113) AT5G05960 | Symbols: | protease inhibitor/seed storage/lipid transfer protein (LTP) family protein | chr5:1790256-1790694 FORWARD protein|LTPL102 - Protease inhibitor/seed storage/LTP family protein precursor, expressed	up-regulated and diurnal
26.22	misc.short chain dehydrogenase/reductase (SDR)	loc_os04g45000.1	weakly similar to ( 125) AT2G24190 | Symbols: | short-chain dehydrogenase/reductase (SDR) family protein | chr2:10283740-10284934 REVERSE fabG DltE fabG COG4221 PRK07201 protein|short-chain dehydrogenase/reductase, putative, expressed	down-regulated and diurnal
26.22	misc.short chain dehydrogenase/reductase (SDR)	loc_os07g37420.1	moderately similar to ( 217) AT3G03980 | Symbols: | short-chain dehydrogenase/reductase (SDR) family protein | chr3:1031786-1033081 FORWARDmoderately similar to ( 204) SDR1_PICAB Short-chain type dehydrogenase/reductase (EC 1.-.-.-) - Picea abies (Norway spruce) (Picea excelsa) fabG PRK12937 PRK12939 fabG fabG FabG PRK12826 PRK08063 PRK07479 fabG fabG PRK12829 PRK06947 PRK12744 PRK07774 PRK12827 …	down-regulated and diurnal
26.22	misc.short chain dehydrogenase/reductase (SDR)	loc_os10g40020.1	moderately similar to ( 312) AT4G11410 | Symbols: | short-chain dehydrogenase/reductase (SDR) family protein | chr4:6945127-6947186 REVERSEvery weakly similar to (82.4) PORB_HORVU Protochlorophyllide reductase B, chloroplast precursor (EC 1.3.1.33) (PCR B) (NADPH-protochlorophyllide oxidoreductase B) (POR B) - Hordeum vulgare (Barley) PRK06196 PRK06197 PRK05854 PRK07453 FabG DltE COG4221 PRK12939…	up-regulated and diurnal
26.23	misc.rhodanese	loc_os02g49680.1	moderately similar to ( 280) AT5G23060 | Symbols: CaS | CaS (Calcium sensing receptor) | chr5:7736760-7738412 REVERSE protein|arsenate reductase, putative, expressed	down-regulated and diurnal
26.26.1	misc.aminotransferases.aminotransferase class IV family protein	loc_os05g15530.1	moderately similar to ( 295) AT5G57850 | Symbols: | aminotransferase class IV family protein | chr5:23435548-23437287 REVERSE ADCL_like PLPDE_IV D-AAT_like IlvE PRK06680 PRK08320 Aminotran_4 PRK12479 PRK12400 PRK07650 PRK06092 protein|aminotransferase domain containing protein, putative, expressed	up-regulated and diurnal
26.28	misc.GDSL-motif lipase	loc_os03g64170.1	moderately similar to ( 291) AT1G20120 | Symbols: | family II extracellular lipase, putative | chr1:6975504-6977123 FORWARDmoderately similar to ( 234) APG_BRANA Anter-specific proline-rich protein APG (Protein CEX) (Fragment) - Brassica napus (Rape)SGNH_plant_lipase_like fatty_acyltransferase_like protein|GDSL-like lipase/acylhydrolase, putative, expressed	down-regulated and diurnal
27.1.1	RNA.processing.splicing	loc_os03g49430.1	moderately similar to ( 304) AT1G03140 | Symbols: | splicing factor Prp18 family protein | chr1:754471-756223 REVERSE Prp18 protein|pre-mRNA-splicing factor, putative, expressed	up-regulated and diurnal
27.1.1	RNA.processing.splicing	loc_os01g21420.1	weakly similar to ( 199) AT1G02840 | Symbols: SR1, ATSRP34, SRP34 | SR1; RNA binding / nucleic acid binding / nucleotide binding | chr1:626918-629583 FORWARD protein|pre-mRNA-splicing factor SF2, putative, expressed	up-regulated and diurnal
27.1.19	RNA.processing.ribonucleases	loc_os09g24990.1	moderately similar to ( 398) AT2G32070 | Symbols: | CCR4-NOT transcription complex protein, putative | chr2:13640829-13641656 REVERSE CAF1 POP2 protein|CAF1 family ribonuclease containing protein, putative, expressed	up-regulated and diurnal
27.3.3	RNA.regulation of transcription.AP2/EREBP, APETALA2/Ethylene-responsive element binding protein family	loc_os02g52670.1	AP2 AP2 protein|AP2 domain containing protein, expressed	up-regulated and diurnal
27.3.3	RNA.regulation of transcription.AP2/EREBP, APETALA2/Ethylene-responsive element binding protein family	loc_os01g10370.1	weakly similar to ( 110) AT5G11590 | Symbols: TINY2 | TINY2 (TINY2); DNA binding / transcription factor | chr5:3727789-3728499 REVERSEAP2 AP2 protein|AP2 domain containing protein, expressed	up-regulated and diurnal
27.3.5	RNA.regulation of transcription.ARR	loc_os02g35180.1	very weakly similar to ( 100) AT3G57040 | Symbols: ARR9, ATRR4 | ARR9 (RESPONSE REGULATOR 9); transcription regulator/ two-component response regulator | chr3:21110059-21111228 FORWARDREC REC protein|OsRR2 type-A response regulator, expressed	down-regulated and diurnal
27.3.5	RNA.regulation of transcription.ARR	loc_os11g04720.1	moderately similar to ( 201) AT3G57040 | Symbols: ARR9, ATRR4 | ARR9 (RESPONSE REGULATOR 9); transcription regulator/ two-component response regulator | chr3:21110059-21111228 FORWARDREC REC protein|OsRR10 type-A response regulator, expressed	down-regulated and diurnal
27.3.5	RNA.regulation of transcription.ARR	loc_os01g72330.1	weakly similar to ( 178) AT3G57040 | Symbols: ARR9, ATRR4 | ARR9 (RESPONSE REGULATOR 9); transcription regulator/ two-component response regulator | chr3:21110059-21111228 FORWARDREC protein|OsRR4 type-A response regulator, expressed	down-regulated and diurnal
27.3.6	RNA.regulation of transcription.bHLH,Basic Helix-Loop-Helix family	loc_os03g56950.1	weakly similar to ( 112) AT3G59060 | Symbols: PIL6, PIF5 | PIL6 (PHYTOCHROME INTERACTING FACTOR 3-LIKE 6); DNA binding / transcription factor | chr3:21828189-21829895 REVERSE protein|phytochrome-interacting factor 4, putative, expressed	down-regulated and diurnal
27.3.6	RNA.regulation of transcription.bHLH,Basic Helix-Loop-Helix family	loc_os01g06640.1	weakly similar to ( 105) AT3G25710 | Symbols: BHLH32, ATAIG1 | BHLH32 (BASIC HELIX-LOOP-HELIX 32); DNA binding / transcription factor | chr3:9369598-9371096 FORWARD protein|basic helix-loop-helix, putative, expressed	up-regulated and diurnal
27.3.6	RNA.regulation of transcription.bHLH,Basic Helix-Loop-Helix family	loc_os10g40740.1	weakly similar to ( 111) AT4G00050 | Symbols: UNE10 | UNE10 (unfertilized embryo sac 10); DNA binding / transcription factor | chr4:17863-19848 FORWARD protein|helix-loop-helix DNA-binding domain containing protein, expressed	down-regulated and diurnal
27.3.6	RNA.regulation of transcription.bHLH,Basic Helix-Loop-Helix family	loc_os09g28210.1	weakly similar to ( 120) AT5G67060 | Symbols: HEC1 | HEC1 (HECATE 1); transcription factor | chr5:26766276-26767001 FORWARD protein|bHelix-loop-helix transcription factor, putative, expressed	up-regulated and diurnal
27.3.6	RNA.regulation of transcription.bHLH,Basic Helix-Loop-Helix family	loc_os01g39330.1	very weakly similar to (97.1) AT5G56960 | Symbols: | basic helix-loop-helix (bHLH) family protein | chr5:23038703-23041174 REVERSE protein|helix-loop-helix DNA-binding domain containing protein, expressed	down-regulated and diurnal
27.3.7	RNA.regulation of transcription.C2C2(Zn) CO-like, Constans-like zinc finger family	loc_os04g45690.1	weakly similar to ( 110) AT1G75540 | Symbols: STH2 | STH2 (SALT TOLERANCE HOMOLOG2); transcription factor/ zinc ion binding | chr1:28366059-28367398 FORWARD protein|B-box zinc finger family protein, putative, expressed	down-regulated and diurnal
27.3.8	RNA.regulation of transcription.C2C2(Zn) DOF zinc finger family	loc_os01g55340.1	weakly similar to ( 116) AT5G62430 | Symbols: CDF1 | CDF1 (CYCLING DOF FACTOR 1); DNA binding / protein binding / transcription factor | chr5:25069298-25070787 REVERSEvery weakly similar to (95.9) MNB1A_MAIZE Dof zinc finger protein MNB1A - Zea mays (Maize)zf-Dof protein|dof zinc finger domain containing protein, putative, expressed	up-regulated and diurnal
27.3.8	RNA.regulation of transcription.C2C2(Zn) DOF zinc finger family	loc_os01g15900.1	moderately similar to ( 203) AT5G39660 | Symbols: CDF2 | CDF2 (CYCLING DOF FACTOR 2); DNA binding / protein binding / transcription factor | chr5:15878920-15880712 FORWARDvery weakly similar to (99.8) MNB1A_MAIZE Dof zinc finger protein MNB1A - Zea mays (Maize)zf-Dof protein|expressed protein	up-regulated and diurnal
27.3.10	RNA.regulation of transcription.C2C2(Zn) YABBY family	loc_os03g11600.1	weakly similar to ( 150) AT1G69180 | Symbols: CRC | CRC (CRABS CLAW); transcription factor | chr1:26007734-26008940 REVERSEmoderately similar to ( 321) YABDL_ORYSA Protein DROOPING LEAF - Oryza sativa (Rice)YABBY protein|YABBY domain containing protein, putative, expressed	down-regulated and diurnal
27.3.11	RNA.regulation of transcription.C2H2 zinc finger family	loc_os03g41390.1	weakly similar to ( 101) AT3G49930 | Symbols: | zinc finger (C2H2 type) family protein | chr3:18510246-18510893 FORWARDweakly similar to ( 102) ZFP1_WHEAT Zinc-finger protein 1 (WZF1) - Triticum aestivum (Wheat) protein|ZOS3-15 - C2H2 zinc finger protein, expressed	up-regulated and diurnal
27.3.11	RNA.regulation of transcription.C2H2 zinc finger family	loc_os12g39400.1	weakly similar to ( 103) AT5G67450 | Symbols: AZF1 | AZF1 (ARABIDOPSIS ZINC-FINGER PROTEIN 1); DNA binding / nucleic acid binding / transcription factor/ transcription repressor/ zinc ion binding | chr5:26919142-26919879 REVERSEvery weakly similar to (88.2) ZFP1_WHEAT Zinc-finger protein 1 (WZF1) - Triticum aestivum (Wheat) protein|ZOS12-09 - C2H2 zinc finger protein, expressed	up-regulated and diurnal
27.3.12	RNA.regulation of transcription.C3H zinc finger family	loc_os05g45020.1	weakly similar to ( 137) AT1G03790 | Symbols: SOM | SOM (SOMNUS); nucleic acid binding / transcription factor | chr1:954589-955770 FORWARD protein|zinc finger/CCCH transcription factor, putative, expressed	up-regulated and diurnal
27.3.15	RNA.regulation of transcription.CCAAT box binding factor family, HAP3	loc_os08g07740.1	weakly similar to ( 176) AT4G14540 | Symbols: NF-YB3 | NF-YB3 (NUCLEAR FACTOR Y, SUBUNIT B3); transcription factor | chr4:8344663-8345148 FORWARDweakly similar to ( 164) NFYB3_ORYSA Nuclear transcription factor Y subunit B-3 (OsNF-YB-3) (Transcriptional activator HAP3B) - Oryza sativa (Rice) CBFD_NFYB_HMF protein|histone-like transcription factor and archaeal histone, putative, expressed	down-regulated and diurnal
27.3.18	RNA.regulation of transcription.E2F/DP transcription factor family	loc_os02g50630.1	moderately similar to ( 301) AT3G48160 | Symbols: DEL1, E2L3, E2FE | DEL1 (DP-E2F-LIKE 1); DNA binding / transcription factor | chr3:17783641-17785846 FORWARD E2F_TDP protein|E2F family transcription factor protein, putative, expressed	down-regulated and diurnal
27.3.20	RNA.regulation of transcription.G2-like transcription factor family, GARP	loc_os05g40960.1	moderately similar to ( 275) AT5G18240 | Symbols: MYR1 | MYR1 (MYb-related protein 1); transcription factor | chr5:6028617-6030573 REVERSE protein|Myb transcription factor, putative, expressed	down-regulated and diurnal
27.3.22	RNA.regulation of transcription.HB,Homeobox transcription factor family	loc_os01g10320.1	highly similar to ( 807) AT1G52150 | Symbols: ATHB-15, ATHB15, CNA, ICU4 | ATHB-15; DNA binding / transcription factor | chr1:19410118-19413961 REVERSEMEKHLA START START START protein|class III HD-Zip protein 8, putative, expressed	up-regulated and diurnal
27.3.22	RNA.regulation of transcription.HB,Homeobox transcription factor family	loc_os03g10210.1	very weakly similar to (99.0) AT4G36740 | Symbols: HB-5, ATHB40 | ATHB40 (ARABIDOPSIS THALIANA HOMEOBOX PROTEIN 40); DNA binding / transcription factor | chr4:17314649-17316314 REVERSE protein|homeobox domain containing protein, expressed	up-regulated and diurnal
27.3.22	RNA.regulation of transcription.HB,Homeobox transcription factor family	loc_os09g15480.1	moderately similar to ( 261) AT4G38260 | Symbols: | unknown protein | chr4:17937077-17938210 REVERSE DUF833 COG3332 protein|Ser/Thr-rich protein T10 in DGCR region, putative, expressed	up-regulated and diurnal
27.3.22	RNA.regulation of transcription.HB,Homeobox transcription factor family	loc_os02g35770.1	weakly similar to ( 157) AT5G06710 | Symbols: HAT14 | HAT14 (HOMEOBOX FROM ARABIDOPSIS THALIANA); DNA binding / transcription factor | chr5:2069093-2070284 REVERSE protein|homeobox associated leucine zipper, putative, expressed	up-regulated and diurnal
27.3.22	RNA.regulation of transcription.HB,Homeobox transcription factor family	loc_os02g43330.1	weakly similar to ( 110) AT4G40060 | Symbols: ATHB16, ATHB-16 | ATHB16 (ARABIDOPSIS THALIANA HOMEOBOX PROTEIN 16); sequence-specific DNA binding / transcription activator/ transcription factor | chr4:18571682-18572774 REVERSE protein|homeobox associated leucine zipper, putative, expressed	up-regulated and diurnal
27.3.22	RNA.regulation of transcription.HB,Homeobox transcription factor family	loc_os03g55990.1	very weakly similar to (89.7) AT1G30490 | Symbols: PHV, ATHB9 | PHV (PHAVOLUTA); DNA binding / protein binding / transcription factor | chr1:10796328-10800744 REVERSE protein|homeobox domain containing protein, expressed	up-regulated and diurnal
27.3.22	RNA.regulation of transcription.HB,Homeobox transcription factor family	loc_os04g45810.1	weakly similar to ( 114) AT2G46680 | Symbols: ATHB-7, ATHB7 | ATHB-7 (ARABIDOPSIS THALIANA HOMEOBOX 7); transcription activator/ transcription factor | chr2:19165777-19166773 REVERSE protein|homeobox associated leucine zipper, putative, expressed	up-regulated and diurnal
27.3.22	RNA.regulation of transcription.HB,Homeobox transcription factor family	loc_os06g01934.1	moderately similar to ( 261) AT5G41410 | Symbols: BEL1 | BEL1 (BELL 1); DNA binding / protein binding / transcription factor | chr5:16580424-16583770 FORWARD POX POX protein|homeobox domain containing protein, expressed	down-regulated and diurnal
27.3.23	RNA.regulation of transcription.HSF,Heat-shock transcription factor family	loc_os03g06630.1	moderately similar to ( 274) AT3G22830 | Symbols: AT-HSFA6B, HSFA6B | AT-HSFA6B; DNA binding / transcription factor | chr3:8078981-8080895 FORWARD HSF_DNA-bind HSF HSF1 protein|heat stress transcription factor, putative, expressed	down-regulated and diurnal
27.3.23	RNA.regulation of transcription.HSF,Heat-shock transcription factor family	loc_os06g35960.1	weakly similar to ( 179) AT3G24520 | Symbols: AT-HSFC1, HSFC1 | AT-HSFC1; DNA binding / transcription factor | chr3:8941455-8942531 FORWARD HSF_DNA-bind HSF HSF1 protein|HSF-type DNA-binding domain containing protein, expressed	up-regulated and diurnal
27.3.23	RNA.regulation of transcription.HSF,Heat-shock transcription factor family	loc_os01g53220.1	weakly similar to ( 179) AT3G24520 | Symbols: AT-HSFC1, HSFC1 | AT-HSFC1; DNA binding / transcription factor | chr3:8941455-8942531 FORWARD HSF_DNA-bind HSF HSF1 protein|HSF-type DNA-binding domain containing protein, expressed	up-regulated and diurnal
27.3.23	RNA.regulation of transcription.HSF,Heat-shock transcription factor family	loc_os09g28200.1	moderately similar to ( 225) AT1G46264 | Symbols: AT-HSFB4, HSFB4 | AT-HSFB4; DNA binding / transcription factor | chr1:17224904-17226183 FORWARD HSF_DNA-bind HSF HSF1 protein|HSF-type DNA-binding domain containing protein, expressed	down-regulated and diurnal
27.3.23	RNA.regulation of transcription.HSF,Heat-shock transcription factor family	loc_os02g13800.1	weakly similar to ( 179) AT3G24520 | Symbols: AT-HSFC1, HSFC1 | AT-HSFC1; DNA binding / transcription factor | chr3:8941455-8942531 FORWARD HSF_DNA-bind HSF HSF1 protein|HSF-type DNA-binding domain containing protein, expressed	up-regulated and diurnal
27.3.23	RNA.regulation of transcription.HSF,Heat-shock transcription factor family	loc_os03g53340.1	moderately similar to ( 265) AT2G26150 | Symbols: ATHSFA2, HSFA2 | ATHSFA2; DNA binding / transcription factor | chr2:11136052-11137217 FORWARD HSF_DNA-bind HSF HSF1 protein|HSF-type DNA-binding domain containing protein, expressed	up-regulated and diurnal
27.3.24	RNA.regulation of transcription.MADS box transcription factor family	loc_os03g03070.1	very weakly similar to (81.3) AT4G22950 | Symbols: AGL19, GL19 | AGL19 (AGAMOUS-LIKE 19); transcription factor | chr4:12023946-12027421 REVERSEmoderately similar to ( 241) MAD50_ORYSA MADS-box transcription factor 50 (OsMADS50) (Protein SUPPRESSOR OF CONSTANS OVEREXPRESSION 1-like) (OsSOC1) (Protein AGAMOUS-like 20) (RMADS208) - Oryza sativa (Rice) protein|transcription factor, putative, expressed	down-regulated and diurnal
27.3.25	RNA.regulation of transcription.MYB domain transcription factor family	loc_os01g03720.1	moderately similar to ( 238) AT1G68320 | Symbols: MYB62, AtMYB62, BW62B, BW62C | MYB62 (myb domain protein 62); DNA binding / transcription factor | chr1:25603842-25604884 FORWARDweakly similar to ( 155) MYBA2_ORYSA Myb-related protein MYBAS2 - Oryza sativa (Rice) protein|MYB family transcription factor, putative, expressed	up-regulated and diurnal
27.3.25	RNA.regulation of transcription.MYB domain transcription factor family	loc_os04g42950.1	moderately similar to ( 204) AT4G13480 | Symbols: AtMYB79 | AtMYB79 (myb domain protein 79); DNA binding / transcription factor | chr4:7836675-7837653 FORWARDweakly similar to ( 157) MYBA2_ORYSA Myb-related protein MYBAS2 - Oryza sativa (Rice) protein|MYB family transcription factor, putative, expressed	up-regulated and diurnal
27.3.26	RNA.regulation of transcription.MYB-related transcription factor family	loc_os01g64360.1	weakly similar to ( 140) AT5G58900 | Symbols: | myb family transcription factor | chr5:23783275-23784667 REVERSE protein|MYB family transcription factor, putative, expressed	up-regulated and diurnal
27.3.26	RNA.regulation of transcription.MYB-related transcription factor family	loc_os05g50340.1	very weakly similar to (99.4) AT1G75250 | Symbols: ATRL6 | ATRL6 (ARABIDOPSIS RAD-LIKE 6); transcription factor | chr1:28244463-28245453 REVERSE protein|MYB family transcription factor, putative, expressed	down-regulated and diurnal
27.3.26	RNA.regulation of transcription.MYB-related transcription factor family	loc_os04g49450.1	weakly similar to ( 117) AT5G37260 | Symbols: RVE2, CIR1 | RVE2 (REVEILLE 2); DNA binding / transcription factor | chr5:14751344-14752972 REVERSE protein|MYB family transcription factor, putative, expressed	up-regulated and diurnal
27.3.26	RNA.regulation of transcription.MYB-related transcription factor family	loc_os02g46030.1	weakly similar to ( 117) AT5G17300 | Symbols: | myb family transcription factor | chr5:5690435-5692435 REVERSE protein|MYB family transcription factor, putative, expressed	up-regulated and diurnal
27.3.35	RNA.regulation of transcription.bZIP transcription factor family	loc_os06g45140.1	very weakly similar to (99.0) AT5G24800 | Symbols: ATBZIP9, BZO2H2, BZIP9 | BZIP9 (BASIC LEUCINE ZIPPER 9); DNA binding / protein heterodimerization/ transcription factor | chr5:8515259-8516541 FORWARDvery weakly similar to (82.8) CPRF2_PETCR Light-inducible protein CPRF-2 - Petroselinum crispum (Parsley) (Petroselinum hortense) protein|bZIP transcription factor domain containing protein, express…	down-regulated and diurnal
27.3.35	RNA.regulation of transcription.bZIP transcription factor family	loc_os01g46970.1	weakly similar to ( 133) AT2G46270 | Symbols: GBF3 | GBF3 (G-BOX BINDING FACTOR 3); sequence-specific DNA binding / transcription factor | chr2:19000859-19002901 FORWARDweakly similar to ( 149) CPRF1_PETCR Common plant regulatory factor CPRF-1 - Petroselinum crispum (Parsley) (Petroselinum hortense)MFMR BRLZ bZIP_1 protein|transcription factor, putative, expressed	up-regulated and diurnal
27.3.35	RNA.regulation of transcription.bZIP transcription factor family	loc_os05g48650.1	very weakly similar to (94.4) AT3G14880 | Symbols: | FUNCTIONS IN: molecular_function unknown; INVOLVED IN: biological_process unknown; BEST Arabidopsis thaliana protein match is: DOG1 (DELAY OF GERMINATION 1) (TAIR:AT5G45830.1); Has 368 Blast hits to 367 proteins in 28 species: Archae - 0; Bacteria - 0; Metazoa - 2; Fungi - 0; Plants - 366; Viruses - 0; Other Eukaryotes - 0 (source: NCBI BLink).…	up-regulated and diurnal
27.3.35	RNA.regulation of transcription.bZIP transcription factor family	loc_os01g64730.1	weakly similar to ( 103) AT1G03970 | Symbols: GBF4 | GBF4; DNA binding / sequence-specific DNA binding / transcription factor | chr1:1018237-1019049 FORWARD protein|bZIP transcription factor domain containing protein, expressed	up-regulated and diurnal
27.3.35	RNA.regulation of transcription.bZIP transcription factor family	loc_os12g40920.1	very weakly similar to (82.8) AT3G54620 | Symbols: ATBZIP25, BZO2H4, BZIP25 | BZIP25 (BASIC LEUCINE ZIPPER 25); protein heterodimerization/ transcription factor | chr3:20218606-20220341 REVERSEvery weakly similar to (90.1) CPRF2_PETCR Light-inducible protein CPRF-2 - Petroselinum crispum (Parsley) (Petroselinum hortense) protein|bZIP transcription factor domain containing protein, expressed	down-regulated and diurnal
27.3.35	RNA.regulation of transcription.bZIP transcription factor family	loc_os05g49420.1	weakly similar to ( 126) AT2G46270 | Symbols: GBF3 | GBF3 (G-BOX BINDING FACTOR 3); sequence-specific DNA binding / transcription factor | chr2:19000859-19002901 FORWARDweakly similar to ( 157) CPRF1_PETCR Common plant regulatory factor CPRF-1 - Petroselinum crispum (Parsley) (Petroselinum hortense)MFMR BRLZ bZIP_1 protein|transcription factor, putative, expressed	up-regulated and diurnal
27.3.40	RNA.regulation of transcription.Aux/IAA family	loc_os07g08460.1	weakly similar to ( 140) AT1G04240 | Symbols: SHY2, IAA3 | SHY2 (SHORT HYPOCOTYL 2); transcription factor | chr1:1128564-1129319 REVERSEmoderately similar to ( 320) IAA24_ORYSA Auxin-responsive protein IAA24 (Indoleacetic acid-induced protein 24) - Oryza sativa (Rice)AUX_IAA protein|OsIAA24 - Auxin-responsive Aux/IAA gene family member, expressed	up-regulated and diurnal
27.3.40	RNA.regulation of transcription.Aux/IAA family	loc_os05g44810.1	weakly similar to ( 159) AT3G16500 | Symbols: PAP1, IAA26 | PAP1 (PHYTOCHROME-ASSOCIATED PROTEIN 1); transcription factor | chr3:5612801-5614208 REVERSEhighly similar to ( 533) IAA18_ORYSA Auxin-responsive protein IAA18 (Indoleacetic acid-induced protein 18) - Oryza sativa (Rice)AUX_IAA protein|OsIAA18 - Auxin-responsive Aux/IAA gene family member, expressed	up-regulated and diurnal
27.3.40	RNA.regulation of transcription.Aux/IAA family	loc_os02g56120.1	very weakly similar to (94.0) AT3G23030 | Symbols: IAA2 | IAA2 (INDOLE-3-ACETIC ACID INDUCIBLE 2); transcription factor | chr3:8181069-8181685 REVERSEmoderately similar to ( 314) IAA9_ORYSA Auxin-responsive protein IAA9 (Indoleacetic acid-induced protein 9) - Oryza sativa (Rice)AUX_IAA protein|OsIAA9 - Auxin-responsive Aux/IAA gene family member, expressed	up-regulated and diurnal
27.3.40	RNA.regulation of transcription.Aux/IAA family	loc_os01g53880.1	weakly similar to ( 165) AT3G16500 | Symbols: PAP1, IAA26 | PAP1 (PHYTOCHROME-ASSOCIATED PROTEIN 1); transcription factor | chr3:5612801-5614208 REVERSEhighly similar to ( 551) IAA6_ORYSA Auxin-responsive protein IAA6 (Indoleacetic acid-induced protein 6) - Oryza sativa (Rice)AUX_IAA protein|OsIAA6 - Auxin-responsive Aux/IAA gene family member, expressed	up-regulated and diurnal
27.3.62	RNA.regulation of transcription.Nucleosome/chromatin assembly factor group	loc_os08g01100.1	weakly similar to ( 111) AT5G23420 | Symbols: HMGB6 | HMGB6; transcription factor | chr5:7888712-7890111 REVERSE protein|HMG1/2, putative, expressed	down-regulated and diurnal
27.3.64	RNA.regulation of transcription.PHOR1	loc_os06g13870.1	weakly similar to ( 200) AT5G37490 | Symbols: | U-box domain-containing protein | chr5:14887744-14889051 FORWARDvery weakly similar to (87.0) SPL11_ORYSA Spotted leaf protein 11 (Spotted leaf11) (Cell death-related protein SPL11) - Oryza sativa (Rice)Ubox U-box protein|U-box protein CMPG1, putative, expressed	down-regulated and diurnal
27.3.67	RNA.regulation of transcription.putative transcription regulator	loc_os03g16350.1	weakly similar to ( 132) AT2G45430 | Symbols: | DNA-binding protein-related | chr2:18727848-18728801 FORWARDDUF296 protein|DNA binding protein, putative, expressed	up-regulated and diurnal
27.3.99	RNA.regulation of transcription.unclassified	loc_os08g37480.1	weakly similar to ( 130) AT1G16430 | Symbols: | surfeit locus protein 5 family protein / SURF5 family protein | chr1:5614632-5615397 FORWARD SURF5 protein|mediator of RNA polymerase II transcription subunit 22, putative, expressed	up-regulated and diurnal
27.3.99	RNA.regulation of transcription.unclassified	loc_os12g08760.1	moderately similar to ( 397) AT1G77060 | Symbols: | mutase family protein | chr1:28951804-28953449 REVERSEmoderately similar to ( 329) CPPM_DIACA Putative carboxyvinyl-carboxyphosphonate phosphorylmutase (EC 2.7.8.23) (Carboxyphosphonoenolpyruvate phosphonomutase) (CPEP phosphonomutase) (PSR132) - Dianthus caryophyllus (Carnation) (Clove pink) PrpB prpB protein|carboxyvinyl-carboxyphosphonate pho…	down-regulated and diurnal
27.3.99	RNA.regulation of transcription.unclassified	loc_os03g57149.1	moderately similar to ( 296) AT2G34620 | Symbols: | mitochondrial transcription termination factor-related / mTERF-related | chr2:14577196-14578203 FORWARD mTERF protein|mTERF domain containing protein, expressed	down-regulated and diurnal
27.3.99	RNA.regulation of transcription.unclassified	loc_os12g23180.1	highly similar to ( 600) AT1G09340 | Symbols: CRB, CSP41B | CRB (CHLOROPLAST RNA BINDING); binding / catalytic/ coenzyme binding | chr1:3015473-3018035 FORWARDWcaG Epimerase protein|3-beta hydroxysteroid dehydrogenase/isomerase family protein, putative, expressed	down-regulated and diurnal
27.3.99	RNA.regulation of transcription.unclassified	loc_os07g34850.1	moderately similar to ( 225) AT2G03200 | Symbols: | aspartyl protease family protein | chr2:966506-967891 REVERSE protein|aspartic proteinase nepenthesin, putative, expressed	down-regulated and diurnal
27.3.99	RNA.regulation of transcription.unclassified	loc_os01g04110.1	weakly similar to ( 129) AT1G16430 | Symbols: | surfeit locus protein 5 family protein / SURF5 family protein | chr1:5614632-5615397 FORWARD SURF5 protein|mediator of RNA polymerase II transcription subunit 22, putative, expressed	up-regulated and diurnal
27.4	RNA.RNA binding	loc_os02g40900.1	moderately similar to ( 234) AT3G04500 | Symbols: | RNA recognition motif (RRM)-containing protein | chr3:1212065-1213795 REVERSE protein|RNA recognition motif containing protein, putative, expressed	up-regulated and diurnal
28.1	DNA.synthesis/chromatin structure	loc_os08g06050.1	moderately similar to ( 467) AT1G63990 | Symbols: SPO11-2 | SPO11-2 (SPORULATION 11-2); ATP binding / DNA binding / DNA topoisomerase (ATP-hydrolyzing)/ catalytic | chr1:23743323-23745351 REVERSE COG1697 TOPRIM_TopoIIB_SPO PRK04342 protein|OsTOP6A2 - Topoisomerase 6 subunit A homolog 2, expressed	up-regulated and diurnal
28.1	DNA.synthesis/chromatin structure	loc_os03g57950.1	highly similar to ( 650) AT2G32010 | Symbols: | endonuclease/exonuclease/phosphatase family protein | chr2:13625344-13628081 FORWARD IPPc COG5411 Exo_endo_phos protein|type I inositol-1,4,5-trisphosphate 5-phosphatase, putative, expressed	down-regulated and diurnal
28.1	DNA.synthesis/chromatin structure	loc_os03g46090.1	highly similar to ( 608) AT2G32010 | Symbols: | endonuclease/exonuclease/phosphatase family protein | chr2:13625344-13628081 FORWARD IPPc COG5411 Exo_endo_phos protein|endonuclease/exonuclease/phosphatase family domain containing protein, expressed	down-regulated and diurnal
28.1.1.4	DNA.synthesis/chromatin structure.retrotransposon/transposase.hat-like transposase	loc_os02g58170.1	moderately similar to ( 400) AT3G19990 | Symbols: | unknown protein | chr3:6965671-6967102 FORWARD hATC protein|transposon protein, putative, unclassified, expressed	down-regulated and diurnal
28.1.3	DNA.synthesis/chromatin structure.histone	loc_os04g34240.1	moderately similar to ( 201) AT4G40030 | Symbols: | histone H3.2 | chr4:18555840-18556417 REVERSEweakly similar to ( 194) H32_WHEAT Histone H3.2 - Triticum aestivum (Wheat) H3 HHT1 Histone protein|histone H3, putative, expressed	down-regulated and diurnal
28.2	DNA.repair	loc_os02g47620.1	moderately similar to ( 279) AT4G36530 | Symbols: | hydrolase, alpha/beta fold family protein | chr4:17240120-17241770 REVERSE protein|hydrolase, alpha/beta fold family domain containing protein, expressed	down-regulated and diurnal
28.2	DNA.repair	loc_os08g38170.1	moderately similar to ( 286) AT1G13635 | Symbols: | methyladenine glycosylase family protein | chr1:4674248-4675784 FORWARDAdenine_glyco Tag PRK10353 protein|methyladenine glycosylase, putative, expressed	down-regulated and diurnal
28.2	DNA.repair	loc_os09g36240.1	highly similar to ( 624) AT4G25290 | Symbols: | DNA photolyase | chr4:12941486-12944994 REVERSE MhpC protein|deoxyribodipyrimidine photolyase family protein, expressed	down-regulated and diurnal
28.2	DNA.repair	loc_os12g04980.1	highly similar to ( 544) AT3G22880 | Symbols: ATDMC1, DMC1, ARLIM15 | DMC1 (DISRUPTION OF MEIOTIC CONTROL 1); ATP binding / DNA binding / DNA-dependent ATPase/ damaged DNA binding / nucleoside-triphosphatase/ nucleotide binding / protein binding | chr3:8097948-8100740 REVERSEhighly similar to ( 585) DMC1_LILLO Meiotic recombination protein DMC1 homolog - Lilium longiflorum (Trumpet lily) Rad51 Ra…	up-regulated and diurnal
29.2.2	protein.synthesis.misc ribosomal protein	loc_os03g22610.1	weakly similar to ( 182) AT5G19830 | Symbols: | aminoacyl-tRNA hydrolase | chr5:6703383-6705125 FORWARD CRS2 PTH PRK05426 Pth Pept_tRNA_hydro protein|peptidyl-tRNA hydrolase, mitochondrial precursor protein, putative, expressed	up-regulated and diurnal
29.2.4	protein.synthesis.elongation	loc_os02g18450.1	nearly identical (1028) AT5G13650 | Symbols: | elongation factor family protein | chr5:4397821-4402364 FORWARDweakly similar to ( 103) EFGM_ORYSA Elongation factor G, mitochondrial precursor (mEF-G) - Oryza sativa (Rice) TypA PRK10218 TypA_BipA LepA PRK05433 PRK07560 GTP_EFTU GTP_translation_factor FusA LepA EF2 TetM_like EF-G Snu114p PRK12740 BipA_TypA_C PRK12739 BipA_TypA_II PRK00007 EF-G_bact …	down-regulated and diurnal
29.2.5	protein.synthesis.release	loc_os05g31020.1	highly similar to ( 699) AT1G12920 | Symbols: ERF1-2 | ERF1-2 (EUKARYOTIC RELEASE FACTOR 1-2); translation release factor | chr1:4396555-4397859 REVERSE eRF1 PRK04011 eRF1_1 eRF1_2 eRF1_3 protein|eukaryotic peptide chain release factor subunit 1-1, putative, expressed	up-regulated and diurnal
29.3.1	protein.targeting.nucleus	loc_os03g55660.1	weakly similar to ( 187) AT4G37130 | Symbols: | hydroxyproline-rich glycoprotein family protein | chr4:17489567-17491773 FORWARD protein|nucleoporin, putative, expressed	up-regulated and diurnal
29.3.2	protein.targeting.mitochondria	loc_os01g19770.1	weakly similar to ( 110) AT4G16160 | Symbols: ATOEP16-2, ATOEP16-S | mitochondrial import inner membrane translocase subunit Tim17/Tim22/Tim23 family protein | chr4:9157545-9158738 FORWARDTim17 protein|mitochondrial import inner membrane translocase subunit Tim17, putative, expressed	up-regulated and diurnal
29.3.2	protein.targeting.mitochondria	loc_os03g19290.1	weakly similar to ( 154) AT4G16160 | Symbols: ATOEP16-2, ATOEP16-S | mitochondrial import inner membrane translocase subunit Tim17/Tim22/Tim23 family protein | chr4:9157545-9158738 FORWARD protein|mitochondrial import inner membrane translocase subunit Tim17, putative, expressed	up-regulated and diurnal
29.3.4.4	protein.targeting.secretory pathway.plasma membrane	loc_os03g56900.1	moderately similar to ( 275) AT3G10260 | Symbols: | reticulon family protein | chr3:3171413-3172568 REVERSE Reticulon protein|reticulon domain containing protein, putative, expressed	down-regulated and diurnal
29.4	protein.postranslational modification	loc_os06g48300.1	moderately similar to ( 414) AT4G31750 | Symbols: WIN2 | WIN2 (HOPW1-1-INTERACTING 2); protein serine/threonine phosphatase | chr4:15364657-15367207 REVERSE PP2Cc PP2Cc PP2C PTC1 protein|protein phosphatase 2C, putative, expressed	up-regulated and diurnal
29.4	protein.postranslational modification	loc_os05g38290.1	moderately similar to ( 217) AT1G07430 | Symbols: | protein phosphatase 2C, putative / PP2C, putative | chr1:2281151-2282656 REVERSE PP2Cc PP2Cc PP2C PTC1 protein|protein phosphatase 2C, putative, expressed	up-regulated and diurnal
29.4	protein.postranslational modification	loc_os01g50370.1	moderately similar to ( 247) AT5G55090 | Symbols: MAPKKK15 | MAPKKK15; ATP binding / kinase/ protein kinase/ protein serine/threonine kinase | chr5:22356852-22358198 REVERSEvery weakly similar to ( 100) SAPK4_ORYSA Serine/threonine-protein kinase SAPK4 (EC 2.7.11.1) (Osmotic stress/abscisic acid-activated protein kinase 4) - Oryza sativa (Rice) S_TKc S_TKc Pkinase SPS1 Pkinase_Tyr TyrKc PTKc PTKc…	up-regulated and diurnal
29.4	protein.postranslational modification	loc_os01g64970.1	highly similar to ( 536) AT1G10940 | Symbols: ASK1, SNRK2-4, SNRK2.4, SRK2A | SNRK2.4 (SNF1-RELATED PROTEIN KINASE 2.4); kinase | chr1:3656050-3658170 REVERSEhighly similar to ( 690) SAPK4_ORYSA Serine/threonine-protein kinase SAPK4 (EC 2.7.11.1) (Osmotic stress/abscisic acid-activated protein kinase 4) - Oryza sativa (Rice) S_TKc S_TKc Pkinase SPS1 Pkinase_Tyr TyrKc PTKc PTKc_Ack_like PTKc_Syk_l…	up-regulated and diurnal
29.4	protein.postranslational modification	loc_os05g39000.1	moderately similar to ( 412) AT1G58210 | Symbols: EMB1674 | EMB1674 (EMBRYO DEFECTIVE 1674) | chr1:21553621-21558056 FORWARDKIP1 protein|KIP1, putative, expressed	up-regulated and diurnal
29.4	protein.postranslational modification	loc_os02g56310.1	moderately similar to ( 261) AT3G04530 | Symbols: PPCK2, PEPCK2 | PPCK2; kinase/ protein serine/threonine kinase | chr3:1221546-1222456 FORWARDmoderately similar to ( 208) CDPK3_ORYSA Calcium-dependent protein kinase, isoform 11 (EC 2.7.11.1) (CDPK 11) - Oryza sativa (Rice) S_TKc S_TKc Pkinase SPS1 Pkinase_Tyr TyrKc PTKc PTKc_Srm_Brk PTKc_Src_like PTKc_Tec_like protein|calcium-dependent protein k…	up-regulated and diurnal
29.4	protein.postranslational modification	loc_os11g25780.1	weakly similar to ( 130) AT3G26510 | Symbols: | octicosapeptide/Phox/Bem1p (PB1) domain-containing protein | chr3:9711886-9712542 REVERSE protein|PB1 domain containing protein, expressed	up-regulated and diurnal
29.4	protein.postranslational modification	loc_os12g39120.1	moderately similar to ( 470) AT4G33920 | Symbols: | protein phosphatase 2C family protein / PP2C family protein | chr4:16260876-16262703 FORWARD PP2Cc PP2Cc PP2C PTC1 protein|protein phosphatase 2C, putative, expressed	down-regulated and diurnal
29.4	protein.postranslational modification	loc_os12g41510.1	moderately similar to ( 403) AT5G10530 | Symbols: | lectin protein kinase, putative | chr5:3324978-3326933 REVERSEweakly similar to ( 183) NORK_MEDTR Nodulation receptor kinase precursor (EC 2.7.11.1) (Does not make infections protein 2) (Symbiosis receptor-like kinase) (MtSYMRK) - Medicago truncatula (Barrel medic) S_TKc S_TKc Pkinase TyrKc Pkinase_Tyr PTKc SPS1 PTKc_Srm_Brk PTKc_Trk PTKc_Syk_li…	down-regulated and diurnal
29.4	protein.postranslational modification	loc_os03g53170.1	highly similar to ( 561) AT3G04750 | Symbols: | pentatricopeptide (PPR) repeat-containing protein | chr3:1301391-1303376 REVERSEvery weakly similar to (81.6) RF1_ORYSA Rf1 protein, mitochondrial precursor (PPR protein) (Fertility restorer) (Restorer for CMS) - Oryza sativa (Rice) protein|pentatricopeptide, putative, expressed	up-regulated and diurnal
29.4	protein.postranslational modification	loc_os09g25090.1	highly similar to ( 510) AT5G25110 | Symbols: CIPK25, SnRK3.25 | CIPK25 (CBL-INTERACTING PROTEIN KINASE 25); ATP binding / kinase/ protein kinase/ protein serine/threonine kinase | chr5:8657740-8659206 REVERSEmoderately similar to ( 389) CIPK1_ORYSA CIPK-like protein 1 (EC 2.7.11.1) (OsCK1) - Oryza sativa (Rice) S_TKc S_TKc Pkinase SPS1 Pkinase_Tyr TyrKc PTKc PTKc_Jak_rpt2 PTKc_Srm_Brk PTKc_Fes_l…	up-regulated and diurnal
29.4	protein.postranslational modification	loc_os07g02780.1	moderately similar to ( 422) AT5G66850 | Symbols: MAPKKK5 | MAPKKK5; ATP binding / kinase/ protein kinase/ protein serine/threonine kinase | chr5:26695965-26699159 REVERSEweakly similar to ( 128) M2K1_ORYSA Mitogen-activated protein kinase kinase 1 (EC 2.7.12.2) (MAP kinase kinase 1) (MAPKK1) (OsMEK1) - Oryza sativa (Rice) S_TKc S_TKc Pkinase Pkinase_Tyr TyrKc PTKc SPS1 PTKc_Tyk2_rpt2 PTKc_Jak_rp…	down-regulated and diurnal
29.4	protein.postranslational modification	loc_os03g09070.1	moderately similar to ( 315) AT1G78230 | Symbols: | protein binding | chr1:29430226-29432516 FORWARD protein|leucine rich repeat domain containing protein, putative, expressed	down-regulated and diurnal
29.4	protein.postranslational modification	loc_os01g40094.1	moderately similar to ( 409) AT1G17550 | Symbols: HAB2 | HAB2; catalytic/ protein serine/threonine phosphatase | chr1:6034917-6036939 FORWARD PP2Cc PP2Cc PP2C PTC1 protein|protein phosphatase 2C, putative, expressed	up-regulated and diurnal
29.4	protein.postranslational modification	loc_os03g16170.1	moderately similar to ( 283) AT1G07430 | Symbols: | protein phosphatase 2C, putative / PP2C, putative | chr1:2281151-2282656 REVERSE PP2Cc PP2Cc PP2C PTC1 protein|protein phosphatase 2C, putative, expressed	up-regulated and diurnal
29.4	protein.postranslational modification	loc_os06g33549.1	moderately similar to ( 336) AT5G53140 | Symbols: | protein phosphatase 2C, putative / PP2C, putative | chr5:21549228-21552132 FORWARD PP2Cc PP2Cc PP2C PTC1 protein|protein phosphatase 2C, putative, expressed	up-regulated and diurnal
29.4.1.57	protein.postranslational modification.kinase.receptor like cytoplasmatic kinase VII	loc_os04g51040.1	moderately similar to ( 471) AT1G21240 | Symbols: WAK3 | WAK3 (wall associated kinase 3); kinase/ protein serine/threonine kinase | chr1:7434303-7436702 FORWARDweakly similar to ( 200) CRI4_MAIZE Putative receptor protein kinase CRINKLY4 precursor (EC 2.7.11.1) - Zea mays (Maize) S_TKc TyrKc S_TKc Pkinase Pkinase_Tyr PTKc PTKc_Met_Ron PTKc_Jak_rpt2 PTKc_Src_like SPS1 PTKc_Csk_like PTKc_Frk_like P…	down-regulated and diurnal
29.4.1.57	protein.postranslational modification.kinase.receptor like cytoplasmatic kinase VII	loc_os08g10070.1	moderately similar to ( 436) AT1G16670 | Symbols: | protein kinase family protein | chr1:5697846-5699492 FORWARDmoderately similar to ( 216) NORK_MEDTR Nodulation receptor kinase precursor (EC 2.7.11.1) (Does not make infections protein 2) (Symbiosis receptor-like kinase) (MtSYMRK) - Medicago truncatula (Barrel medic) Pkinase TyrKc S_TKc Pkinase_Tyr PTKc S_TKc PTKc_Srm_Brk PTKc_Src_like PTKc_Csk_…	down-regulated and diurnal
29.4.1.57	protein.postranslational modification.kinase.receptor like cytoplasmatic kinase VII	loc_os12g41710.1	moderately similar to ( 447) AT1G16670 | Symbols: | protein kinase family protein | chr1:5697846-5699492 FORWARDmoderately similar to ( 226) NORK_MEDTR Nodulation receptor kinase precursor (EC 2.7.11.1) (Does not make infections protein 2) (Symbiosis receptor-like kinase) (MtSYMRK) - Medicago truncatula (Barrel medic) Pkinase_Tyr TyrKc S_TKc PTKc S_TKc Pkinase PTKc_Csk_like PTKc_Src_like PTKc_Srm…	down-regulated and diurnal
29.4.1.57	protein.postranslational modification.kinase.receptor like cytoplasmatic kinase VII	loc_os02g53750.1	moderately similar to ( 434) AT2G05940 | Symbols: | protein kinase, putative | chr2:2287514-2289270 REVERSEmoderately similar to ( 226) NORK_MEDTR Nodulation receptor kinase precursor (EC 2.7.11.1) (Does not make infections protein 2) (Symbiosis receptor-like kinase) (MtSYMRK) - Medicago truncatula (Barrel medic) TyrKc PTKc Pkinase_Tyr S_TKc Pkinase S_TKc PTKc_Jak_rpt2 PTKc_EphR PTKc_Csk_like PTK…	down-regulated and diurnal
29.4.1.57	protein.postranslational modification.kinase.receptor like cytoplasmatic kinase VII	loc_os05g40270.1	highly similar to ( 943) AT1G06840 | Symbols: | leucine-rich repeat transmembrane protein kinase, putative | chr1:2097854-2103479 REVERSEmoderately similar to ( 229) NORK_MEDTR Nodulation receptor kinase precursor (EC 2.7.11.1) (Does not make infections protein 2) (Symbiosis receptor-like kinase) (MtSYMRK) - Medicago truncatula (Barrel medic) TyrKc PTKc Pkinase_Tyr S_TKc S_TKc Pkinase PTKc_Csk_li…	down-regulated and diurnal
29.4.1.57	protein.postranslational modification.kinase.receptor like cytoplasmatic kinase VII	loc_os04g51030.1	moderately similar to ( 409) AT1G21270 | Symbols: WAK2 | WAK2; ATP binding / calcium ion binding / protein kinase/ protein serine/threonine kinase | chr1:7444997-7447345 FORWARDmoderately similar to ( 203) PSKR_DAUCA Phytosulfokine receptor precursor (EC 2.7.11.1) (Phytosulfokine LRR receptor kinase) - Daucus carota (Carrot) S_TKc S_TKc Pkinase TyrKc Pkinase_Tyr PTKc PTKc_Met_Ron SPS1 PTKc_Jak_rp…	down-regulated and diurnal
29.4.1.57	protein.postranslational modification.kinase.receptor like cytoplasmatic kinase VII	loc_os06g12120.1	highly similar to ( 606) AT4G33430 | Symbols: BAK1, RKS10, SERK3, ELG, ATSERK3, ATBAK1 | BAK1 (BRI1-ASSOCIATED RECEPTOR KINASE); kinase/ protein binding / protein heterodimerization/ protein serine/threonine kinase | chr4:16086654-16090288 REVERSEmoderately similar to ( 221) PSKR_DAUCA Phytosulfokine receptor precursor (EC 2.7.11.1) (Phytosulfokine LRR receptor kinase) - Daucus carota (Carrot) S_…	down-regulated and diurnal
29.4.1.57	protein.postranslational modification.kinase.receptor like cytoplasmatic kinase VII	loc_os11g39370.1	highly similar to ( 526) AT5G10290 | Symbols: | leucine-rich repeat family protein / protein kinase family protein | chr5:3235462-3238171 REVERSEmoderately similar to ( 209) PSKR_DAUCA Phytosulfokine receptor precursor (EC 2.7.11.1) (Phytosulfokine LRR receptor kinase) - Daucus carota (Carrot) Pkinase_Tyr TyrKc PTKc Pkinase S_TKc S_TKc PTKc_Met_Ron PTKc_InsR_like PTKc_Fes_like PTKc_Jak_rpt2 PTKc_…	down-regulated and diurnal
29.4.1.57	protein.postranslational modification.kinase.receptor like cytoplasmatic kinase VII	loc_os05g25370.1	highly similar to ( 823) AT3G51550 | Symbols: FER | FER (FERONIA); kinase/ protein kinase | chr3:19117877-19120564 REVERSEmoderately similar to ( 263) NORK_PEA Nodulation receptor kinase precursor (EC 2.7.11.1) - Pisum sativum (Garden pea) TyrKc PTKc Pkinase_Tyr S_TKc S_TKc Pkinase PTKc_Jak_rpt2 PTKc_Csk_like PTKc_Srm_Brk PTKc_Trk PTKc_Fes_like PTKc_Src_like PTKc_Ack_like PTKc_Jak2_Jak3_rpt2 PTKc…	down-regulated and diurnal
29.4.1.57	protein.postranslational modification.kinase.receptor like cytoplasmatic kinase VII	loc_os07g49470.1	highly similar to ( 552) AT5G18610 | Symbols: | protein kinase family protein | chr5:6192736-6195371 FORWARDmoderately similar to ( 243) NORK_PEA Nodulation receptor kinase precursor (EC 2.7.11.1) - Pisum sativum (Garden pea) Pkinase_Tyr TyrKc PTKc S_TKc S_TKc Pkinase PTKc_EGFR_like PTKc_Src_like PTKc_Ror PTKc_Srm_Brk PTKc_Jak_rpt2 PTKc_Trk PTKc_Csk_like SPS1 PTKc_Frk_like PTKc_Fes_like PTKc_Jak2…	up-regulated and diurnal
29.5	protein.degradation	loc_os02g43010.1	highly similar to ( 660) AT1G62710 | Symbols: BETA-VPE, BETAVPE | BETA-VPE (BETA VACUOLAR PROCESSING ENZYME); cysteine-type endopeptidase | chr1:23224070-23226857 REVERSEhighly similar to ( 674) VPE_RICCO Vacuolar-processing enzyme precursor (EC 3.4.22.-) (VPE) - Ricinus communis (Castor bean) Peptidase_C13 GPI8 protein|vacuolar-processing enzyme precursor, putative, expressed	up-regulated and diurnal
29.5.1	protein.degradation.subtilases	loc_os09g26920.1	highly similar to ( 677) AT2G05920 | Symbols: | subtilase family protein | chr2:2269831-2272207 REVERSEPA_subtilisin_like PA protein|OsSub57 - Putative Subtilisin homologue, expressed	up-regulated and diurnal
29.5.3	protein.degradation.cysteine protease	loc_os04g01710.1	moderately similar to ( 236) AT1G29090 | Symbols: | peptidase C1A papain family protein | chr1:10163103-10164385 REVERSEmoderately similar to ( 204) CYSEP_PHAVU Vignain precursor (EC 3.4.22.-) (Bean endopeptidase) (Cysteine proteinase EP-C1) - Phaseolus vulgaris (Kidney bean) (French bean) Peptidase_C1A Peptidase_C1 Pept_C1 Peptidase_C1 Peptidase_C1A_CathepsinB Peptidase_C1A_CathepsinX Peptidase_…	up-regulated and diurnal
29.5.3	protein.degradation.cysteine protease	loc_os08g39560.1	moderately similar to ( 247) AT3G57810 | Symbols: | OTU-like cysteine protease family protein | chr3:21416336-21417809 FORWARD OTU protein|OTU-like cysteine protease family protein, putative, expressed	up-regulated and diurnal
29.5.4	protein.degradation.aspartate protease	loc_os02g27360.1	moderately similar to ( 494) AT1G05840 | Symbols: | aspartyl protease family protein | chr1:1762843-1766150 REVERSEweakly similar to ( 117) ASP1_ORYSA Aspartic proteinase Asp1 precursor (EC 3.4.23.-) (OsAsp1) (OSAP1) (Nucellin-like protein) - Oryza sativa (Rice) Asp protein|aspartic proteinase-like protein 2 precursor, putative, expressed	up-regulated and diurnal
29.5.4	protein.degradation.aspartate protease	loc_os04g58840.1	moderately similar to ( 246) AT3G52500 | Symbols: | aspartyl protease family protein | chr3:19465644-19467053 REVERSE Asp protein|Eukaryotic aspartyl protease domain containing protein, expressed	up-regulated and diurnal
29.5.4	protein.degradation.aspartate protease	loc_os07g34850.1	moderately similar to ( 225) AT2G03200 | Symbols: | aspartyl protease family protein | chr2:966506-967891 REVERSE protein|aspartic proteinase nepenthesin, putative, expressed	down-regulated and diurnal
29.5.5	protein.degradation.serine protease	loc_os05g06660.1	highly similar to ( 590) AT3G17180 | Symbols: scpl33 | scpl33 (serine carboxypeptidase-like 33); serine-type carboxypeptidase | chr3:5855861-5859157 REVERSEmoderately similar to ( 416) CBP2_WHEAT Serine carboxypeptidase 2 (EC 3.4.16.6) (Serine carboxypeptidase II) (Carboxypeptidase D) (CPDW-II) (CP-WII) [Contains: Serine carboxypeptidase 2 chain A (Serine carboxypeptidase II chain A); Serine carb…	down-regulated and diurnal
29.5.5	protein.degradation.serine protease	loc_os03g02530.1	moderately similar to ( 309) AT1G63120 | Symbols: ATRBL2 | ATRBL2 (Arabidopsis thaliana Rhomboid-like 2); serine-type endopeptidase | chr1:23409054-23410725 REVERSE Rhomboid COG0705 protein|OsRhmbd7 - Putative Rhomboid homologue, expressed	up-regulated and diurnal
29.5.5	protein.degradation.serine protease	loc_os02g32520.1	nearly identical (1004) AT5G51070 | Symbols: ERD1, CLPD | ERD1 (EARLY RESPONSIVE TO DEHYDRATION 1); ATP binding / ATPase/ nucleoside-triphosphatase/ nucleotide binding / protein binding | chr5:20764479-20768481 FORWARDhighly similar to ( 709) CLPC_PEA ATP-dependent Clp protease ATP-binding subunit clpC homolog, chloroplast precursor - Pisum sativum (Garden pea) clpA clpC PRK10865 clpA AAA_2 prote…	up-regulated and diurnal
29.5.5	protein.degradation.serine protease	loc_os11g24510.1	moderately similar to ( 422) AT5G09640 | Symbols: SNG2, SCPL19 | SCPL19; serine-type carboxypeptidase/ sinapoyltransferase | chr5:2988373-2990966 FORWARDmoderately similar to ( 340) CBP1_ORYSA Serine carboxypeptidase 1 precursor (EC 3.4.16.5) (Serine carboxypeptidase I) (Carboxypeptidase C) - Oryza sativa (Rice) Peptidase_S10 COG2939 protein|OsSCP56 - Putative Serine Carboxypeptidase homologue, e…	up-regulated and diurnal
29.5.5	protein.degradation.serine protease	loc_os04g32540.1	highly similar to ( 669) AT1G28110 | Symbols: SCPL45 | SCPL45 (SERINE CARBOXYPEPTIDASE-LIKE 45 PRECURSOR); serine-type carboxypeptidase | chr1:9804153-9806832 REVERSEmoderately similar to ( 345) CBP23_HORVU Serine carboxypeptidase II-3 precursor (EC 3.4.16.6) (CP-MII.3) [Contains: Serine carboxypeptidase II-3 chain A; Serine carboxypeptidase II-3 chain B] - Hordeum vulgare (Barley) Peptidase_S10 …	down-regulated and diurnal
29.5.5	protein.degradation.serine protease	loc_os11g10750.1	highly similar to ( 689) AT5G42240 | Symbols: scpl42 | scpl42 (serine carboxypeptidase-like 42); serine-type carboxypeptidase | chr5:16888717-16890931 FORWARDmoderately similar to ( 314) CBP23_HORVU Serine carboxypeptidase II-3 precursor (EC 3.4.16.6) (CP-MII.3) [Contains: Serine carboxypeptidase II-3 chain A; Serine carboxypeptidase II-3 chain B] - Hordeum vulgare (Barley) Peptidase_S10 COG2939 …	down-regulated and diurnal
29.5.7	protein.degradation.metalloprotease	loc_os03g51920.1	highly similar to ( 718) AT1G17870 | Symbols: ATEGY3, EGY3 | EGY3 (ETHYLENE-DEPENDENT GRAVITROPISM-DEFICIENT AND YELLOW-GREEN-LIKE 3) | chr1:6150036-6152185 REVERSE protein|peptidase, M50 family, putative, expressed	up-regulated and diurnal
29.5.7	protein.degradation.metalloprotease	loc_os06g12370.1	highly similar to ( 794) AT5G15250 | Symbols: FTSH6, ATFTSH6 | FTSH6 (FTSH PROTEASE 6); ATP-dependent peptidase/ ATPase/ metallopeptidase/ peptidase/ zinc ion binding | chr5:4950411-4952777 REVERSEmoderately similar to ( 452) FTSH_TOBAC Cell division protease ftsH homolog, chloroplast precursor (EC 3.4.24.-) (DS9) - Nicotiana tabacum (Common tobacco) HflB hflB RPT1 PRK03992 Peptidase_M41 SpoVK AA…	up-regulated and diurnal
29.5.9	protein.degradation.AAA type	loc_os01g12660.1	highly similar to ( 961) AT1G64110 | Symbols: | AAA-type ATPase family protein | chr1:23796887-23801255 REVERSEweakly similar to ( 158) CDC48_SOYBN Cell division cycle protein 48 homolog (Valosin-containing protein homolog) (VCP) - Glycine max (Soybean) SpoVK RPT1 PRK03992 AAA hflB HflB COG1223 protein|AAA-type ATPase family protein, putative, expressed	up-regulated and diurnal
29.5.11.4.2	protein.degradation.ubiquitin.E3.RING	loc_os03g22680.1	moderately similar to ( 305) AT5G18650 | Symbols: | zinc finger (C3HC4-type RING finger) family protein | chr5:6218260-6220374 FORWARD protein|RING finger and CHY zinc finger domain-containing protein 1, putative, expressed	up-regulated and diurnal
29.5.11.4.2	protein.degradation.ubiquitin.E3.RING	loc_os05g36310.1	very weakly similar to (80.1) AT3G18773 | Symbols: | zinc finger (C3HC4-type RING finger) family protein | chr3:6466304-6466966 FORWARD protein|zinc finger, C3HC4 type domain containing protein, expressed	down-regulated and diurnal
29.5.11.4.2	protein.degradation.ubiquitin.E3.RING	loc_os01g49280.1	weakly similar to ( 121) AT2G01275 | Symbols: | zinc finger (C3HC4-type RING finger) family protein | chr2:142610-143809 REVERSE protein|zinc finger family protein, putative, expressed	up-regulated and diurnal
29.5.11.4.2	protein.degradation.ubiquitin.E3.RING	loc_os06g03580.1	very weakly similar to (99.4) AT3G63530 | Symbols: BB, BB2 | BB (BIG BROTHER); protein binding / ubiquitin-protein ligase/ zinc ion binding | chr3:23456407-23457787 REVERSE protein|zinc RING finger protein, putative, expressed	down-regulated and diurnal
29.5.11.4.2	protein.degradation.ubiquitin.E3.RING	loc_os12g24390.1	weakly similar to ( 151) AT3G54780 | Symbols: | zinc finger (C3HC4-type RING finger) family protein | chr3:20278985-20281429 FORWARDvWA_C3HC4_type vWA_interalpha_trypsin_inhibitor vWA_subgroup protein|retrotransposon protein, putative, unclassified, expressed	down-regulated and diurnal
29.5.11.4.2	protein.degradation.ubiquitin.E3.RING	loc_os02g40664.1	highly similar to ( 598) AT5G60710 | Symbols: | zinc finger (C3HC4-type RING finger) family protein | chr5:24410953-24414849 REVERSEvWA_C3HC4_type vWA_interalpha_trypsin_inhibitor vWA_subgroup VWA vWFA VWA protein|zinc finger family protein, putative, expressed	down-regulated and diurnal
29.5.11.4.2	protein.degradation.ubiquitin.E3.RING	loc_os03g13010.1	moderately similar to ( 419) AT5G65920 | Symbols: | U-box domain-containing protein | chr5:26364323-26365657 REVERSEvery weakly similar to (80.5) SPL11_ORYSA Spotted leaf protein 11 (Spotted leaf11) (Cell death-related protein SPL11) - Oryza sativa (Rice)Ubox protein|U-box domain containing protein, expressed	down-regulated and diurnal
29.5.11.4.2	protein.degradation.ubiquitin.E3.RING	loc_os03g05270.1	moderately similar to ( 303) AT5G22920 | Symbols: | zinc finger (C3HC4-type RING finger) family protein | chr5:7665143-7667031 FORWARD protein|RING finger and CHY zinc finger domain-containing protein 1, putative, expressed	down-regulated and diurnal
29.5.11.4.2	protein.degradation.ubiquitin.E3.RING	loc_os04g50740.1	moderately similar to ( 273) AT1G32340 | Symbols: NHL8 | NHL8; protein binding / zinc ion binding | chr1:11663462-11666037 REVERSE protein|ara54-like RING finger protein, putative, expressed	up-regulated and diurnal
29.5.11.4.2	protein.degradation.ubiquitin.E3.RING	loc_os02g52210.1	weakly similar to ( 134) AT2G35000 | Symbols: | zinc finger (C3HC4-type RING finger) family protein | chr2:14751809-14752945 REVERSE protein|zinc finger, C3HC4 type domain containing protein, expressed	up-regulated and diurnal
29.5.11.4.2	protein.degradation.ubiquitin.E3.RING	loc_os04g34230.1	weakly similar to ( 122) AT3G10910 | Symbols: | zinc finger (C3HC4-type RING finger) family protein | chr3:3413068-3413613 REVERSE protein|RING-H2 finger protein, putative, expressed	down-regulated and diurnal
29.5.11.4.3.2	protein.degradation.ubiquitin.E3.SCF.FBOX	loc_os02g13190.1	weakly similar to ( 155) AT4G22030 | Symbols: | F-box family protein | chr4:11672396-11675575 FORWARD protein|F-box family protein, putative, expressed	down-regulated and diurnal
29.5.11.20	protein.degradation.ubiquitin.proteasom	loc_os05g48340.1	moderately similar to ( 405) AT3G15180 | Symbols: | proteasome-related | chr3:5111952-5115803 FORWARD protein|proteasome-related, putative, expressed	up-regulated and diurnal
29.6	protein.folding	loc_os01g62610.1	weakly similar to ( 196) AT3G55520 | Symbols: | immunophilin, putative / FKBP-type peptidyl-prolyl cis-trans isomerase, putative | chr3:20594177-20595128 FORWARDvery weakly similar to (90.9) FKB70_WHEAT 70 kDa peptidyl-prolyl isomerase (EC 5.2.1.8) (Peptidyl-prolyl cis-trans isomerase) (PPIase) (Rotamase) - Triticum aestivum (Wheat) FKBP_C FkpA protein|peptidyl-prolyl cis-trans isomerase, FKBP-ty…	up-regulated and diurnal
29.8	protein.assembly and cofactor ligation	loc_os08g06530.1	moderately similar to ( 303) AT5G17170 | Symbols: ENH1 | ENH1 (enhancer of sos3-1); metal ion binding / protein binding | chr5:5649335-5650835 FORWARD protein|rubredoxin family protein, putative, expressed	down-regulated and diurnal
30.2.3	signalling.receptor kinases.leucine rich repeat III	loc_os05g51070.1	highly similar to ( 501) AT2G26730 | Symbols: | leucine-rich repeat transmembrane protein kinase, putative | chr2:11388621-11391286 FORWARDweakly similar to ( 114) PSKR_DAUCA Phytosulfokine receptor precursor (EC 2.7.11.1) (Phytosulfokine LRR receptor kinase) - Daucus carota (Carrot) Pkinase S_TKc protein|inactive receptor kinase At2g26730 precursor, putative, expressed	down-regulated and diurnal
30.2.3	signalling.receptor kinases.leucine rich repeat III	loc_os04g58700.1	highly similar to ( 645) AT1G63430 | Symbols: | leucine-rich repeat transmembrane protein kinase, putative | chr1:23522896-23526451 FORWARDweakly similar to ( 167) PSKR_DAUCA Phytosulfokine receptor precursor (EC 2.7.11.1) (Phytosulfokine LRR receptor kinase) - Daucus carota (Carrot) Pkinase_Tyr TyrKc PTKc Pkinase S_TKc protein|expressed protein	up-regulated and diurnal
30.2.3	signalling.receptor kinases.leucine rich repeat III	loc_os01g66740.1	weakly similar to ( 157) AT5G48380 | Symbols: | leucine-rich repeat family protein / protein kinase family protein | chr5:19604584-19606532 REVERSEvery weakly similar to (87.4) PSKR_DAUCA Phytosulfokine receptor precursor (EC 2.7.11.1) (Phytosulfokine LRR receptor kinase) - Daucus carota (Carrot) COG2130 protein|inactive receptor kinase At1g27190 precursor, putative, expressed	down-regulated and diurnal
30.2.8.2	signalling.receptor kinases.leucine rich repeat VIII-2	loc_os04g52640.1	highly similar to ( 933) AT1G56130 | Symbols: | leucine-rich repeat family protein / protein kinase family protein | chr1:20994931-21000887 REVERSEmoderately similar to ( 209) NORK_PEA Nodulation receptor kinase precursor (EC 2.7.11.1) - Pisum sativum (Garden pea) TyrKc PTKc S_TKc Pkinase_Tyr S_TKc Pkinase PTKc_Jak_rpt2 PTKc_Srm_Brk PTKc_Src_like PTKc_Trk PTKc_Csk_like PTKc_EphR PTKc_Itk PTKc_Tec…	down-regulated and diurnal
30.2.10	signalling.receptor kinases.leucine rich repeat X	loc_os01g66740.1	weakly similar to ( 157) AT5G48380 | Symbols: | leucine-rich repeat family protein / protein kinase family protein | chr5:19604584-19606532 REVERSEvery weakly similar to (87.4) PSKR_DAUCA Phytosulfokine receptor precursor (EC 2.7.11.1) (Phytosulfokine LRR receptor kinase) - Daucus carota (Carrot) COG2130 protein|inactive receptor kinase At1g27190 precursor, putative, expressed	down-regulated and diurnal
30.2.11	signalling.receptor kinases.leucine rich repeat XI	loc_os11g10310.1	moderately similar to ( 477) AT3G47570 | Symbols: | leucine-rich repeat transmembrane protein kinase, putative | chr3:17527611-17530748 FORWARDmoderately similar to ( 402) RPK1_IPONI Receptor-like protein kinase precursor (EC 2.7.11.1) - Ipomoea nil (Japanese morning glory) (Pharbitis nil) S_TKc S_TKc Pkinase Pkinase_Tyr PTKc TyrKc PTKc_Srm_Brk PTKc_Src_like PTKc_Csk_like PTKc_Jak_rpt2 PTKc_Trk P…	down-regulated and diurnal
30.2.11	signalling.receptor kinases.leucine rich repeat XI	loc_os04g58700.1	highly similar to ( 645) AT1G63430 | Symbols: | leucine-rich repeat transmembrane protein kinase, putative | chr1:23522896-23526451 FORWARDweakly similar to ( 167) PSKR_DAUCA Phytosulfokine receptor precursor (EC 2.7.11.1) (Phytosulfokine LRR receptor kinase) - Daucus carota (Carrot) Pkinase_Tyr TyrKc PTKc Pkinase S_TKc protein|expressed protein	up-regulated and diurnal
30.2.11	signalling.receptor kinases.leucine rich repeat XI	loc_os08g16580.1	moderately similar to ( 249) AT4G08850 | Symbols: | kinase | chr4:5637467-5640496 REVERSEmoderately similar to ( 211) RPK1_IPONI Receptor-like protein kinase precursor (EC 2.7.11.1) - Ipomoea nil (Japanese morning glory) (Pharbitis nil) protein|Cf2/Cf5 disease resistance protein, putative, expressed	down-regulated and diurnal
30.2.11	signalling.receptor kinases.leucine rich repeat XI	loc_os06g45630.1	highly similar to ( 597) AT3G47570 | Symbols: | leucine-rich repeat transmembrane protein kinase, putative | chr3:17527611-17530748 FORWARDmoderately similar to ( 315) PSKR_DAUCA Phytosulfokine receptor precursor (EC 2.7.11.1) (Phytosulfokine LRR receptor kinase) - Daucus carota (Carrot) S_TKc PTKc S_TKc Pkinase_Tyr TyrKc Pkinase PTKc_Jak_rpt2 SPS1 PTKc_Src_like PTKc_Srm_Brk PTKc_Trk PTKc_Csk_lik…	down-regulated and diurnal
30.2.12	signalling.receptor kinases.leucine rich repeat XII	loc_os06g45630.1	highly similar to ( 597) AT3G47570 | Symbols: | leucine-rich repeat transmembrane protein kinase, putative | chr3:17527611-17530748 FORWARDmoderately similar to ( 315) PSKR_DAUCA Phytosulfokine receptor precursor (EC 2.7.11.1) (Phytosulfokine LRR receptor kinase) - Daucus carota (Carrot) S_TKc PTKc S_TKc Pkinase_Tyr TyrKc Pkinase PTKc_Jak_rpt2 SPS1 PTKc_Src_like PTKc_Srm_Brk PTKc_Trk PTKc_Csk_lik…	down-regulated and diurnal
30.2.17	signalling.receptor kinases.DUF 26	loc_os05g03920.1	moderately similar to ( 461) AT1G70520 | Symbols: | protein kinase family protein | chr1:26584888-26587334 REVERSEmoderately similar to ( 209) PSKR_DAUCA Phytosulfokine receptor precursor (EC 2.7.11.1) (Phytosulfokine LRR receptor kinase) - Daucus carota (Carrot) TyrKc Pkinase_Tyr PTKc S_TKc Pkinase S_TKc SPS1 PTKc_Jak_rpt2 PTKc_Src_like PTKc_Tec_like PTKc_Csk_like PTKc_Srm_Brk PTKc_Frk_like PTKc…	up-regulated and diurnal
30.2.19	signalling.receptor kinases.legume-lectin	loc_os07g04110.1	moderately similar to ( 320) AT3G53810 | Symbols: | lectin protein kinase, putative | chr3:19933153-19935186 REVERSELectin_legB protein|legume lectins beta domain containing protein, expressed	down-regulated and diurnal
30.2.22	signalling.receptor kinases.proline extensin like	loc_os11g39370.1	highly similar to ( 526) AT5G10290 | Symbols: | leucine-rich repeat family protein / protein kinase family protein | chr5:3235462-3238171 REVERSEmoderately similar to ( 209) PSKR_DAUCA Phytosulfokine receptor precursor (EC 2.7.11.1) (Phytosulfokine LRR receptor kinase) - Daucus carota (Carrot) Pkinase_Tyr TyrKc PTKc Pkinase S_TKc S_TKc PTKc_Met_Ron PTKc_InsR_like PTKc_Fes_like PTKc_Jak_rpt2 PTKc_…	down-regulated and diurnal
30.2.24	signalling.receptor kinases.S-locus glycoprotein like	loc_os04g52640.1	highly similar to ( 933) AT1G56130 | Symbols: | leucine-rich repeat family protein / protein kinase family protein | chr1:20994931-21000887 REVERSEmoderately similar to ( 209) NORK_PEA Nodulation receptor kinase precursor (EC 2.7.11.1) - Pisum sativum (Garden pea) TyrKc PTKc S_TKc Pkinase_Tyr S_TKc Pkinase PTKc_Jak_rpt2 PTKc_Srm_Brk PTKc_Src_like PTKc_Trk PTKc_Csk_like PTKc_EphR PTKc_Itk PTKc_Tec…	down-regulated and diurnal
30.2.24	signalling.receptor kinases.S-locus glycoprotein like	loc_os05g42210.1	highly similar to ( 739) AT4G21380 | Symbols: ARK3 | ARK3 (A. THALIANA RECEPTOR KINASE 3); kinase/ transmembrane receptor protein serine/threonine kinase | chr4:11389219-11393090 REVERSEmoderately similar to ( 288) SLSG6_BRAOL S-locus-specific glycoprotein S6 precursor (SLSG-6) - Brassica oleracea (Wild cabbage) TyrKc Pkinase_Tyr PTKc S_locus_glycop S_TKc Pkinase S_TKc PTKc_Srm_Brk PTKc_Ror SPS1 …	up-regulated and diurnal
30.2.24	signalling.receptor kinases.S-locus glycoprotein like	loc_os01g57560.1	highly similar to ( 761) AT4G21380 | Symbols: ARK3 | ARK3 (A. THALIANA RECEPTOR KINASE 3); kinase/ transmembrane receptor protein serine/threonine kinase | chr4:11389219-11393090 REVERSEmoderately similar to ( 320) SLSG6_BRAOL S-locus-specific glycoprotein S6 precursor (SLSG-6) - Brassica oleracea (Wild cabbage) Pkinase_Tyr TyrKc S_TKc S_locus_glycop PTKc S_TKc Pkinase PTKc_Srm_Brk PTKc_Jak_rpt2 …	down-regulated and diurnal
30.2.24	signalling.receptor kinases.S-locus glycoprotein like	loc_os01g65030.1	moderately similar to ( 271) AT2G19130 | Symbols: | S-locus lectin protein kinase family protein | chr2:8293789-8296275 FORWARDmoderately similar to ( 216) SLSG3_BRAOL S-locus-specific glycoprotein S13 precursor (SLSG-13) (Fragment) - Brassica oleracea (Wild cabbage)S_locus_glycop B_lectin B_lectin B_lectin protein|S-locus-specific glycoprotein precursor, putative, expressed	down-regulated and diurnal
30.2.24	signalling.receptor kinases.S-locus glycoprotein like	loc_os04g54002.1	highly similar to ( 593) AT1G11330 | Symbols: | S-locus lectin protein kinase family protein | chr1:3810372-3813416 FORWARDmoderately similar to ( 232) SLSG6_BRAOL S-locus-specific glycoprotein S6 precursor (SLSG-6) - Brassica oleracea (Wild cabbage) Pkinase_Tyr TyrKc PTKc S_TKc Pkinase S_TKc PTKc_Jak_rpt2 PTKc_Src_like PTKc_Ror PTKc_Frk_like PTKc_EGFR_like PTKc_Lck_Blk PTKc_DDR PTKc_Srm_Brk PTKc…	up-regulated and diurnal
30.2.24	signalling.receptor kinases.S-locus glycoprotein like	loc_os04g28780.1	highly similar to ( 602) AT2G19130 | Symbols: | S-locus lectin protein kinase family protein | chr2:8293789-8296275 FORWARDmoderately similar to ( 229) KPRO_MAIZE Putative receptor protein kinase ZmPK1 precursor (EC 2.7.11.1) - Zea mays (Maize) Pkinase S_TKc Pkinase_Tyr TyrKc S_TKc PTKc PTKc_Csk_like PTKc_Frk_like PTKc_Jak_rpt2 PTKc_EphR SPS1 B_lectin PTKc_Src_like PTKc_Itk PTKc_Trk PTKc_Abl PTKc…	down-regulated and diurnal
30.2.24	signalling.receptor kinases.S-locus glycoprotein like	loc_os08g10070.1	moderately similar to ( 436) AT1G16670 | Symbols: | protein kinase family protein | chr1:5697846-5699492 FORWARDmoderately similar to ( 216) NORK_MEDTR Nodulation receptor kinase precursor (EC 2.7.11.1) (Does not make infections protein 2) (Symbiosis receptor-like kinase) (MtSYMRK) - Medicago truncatula (Barrel medic) Pkinase TyrKc S_TKc Pkinase_Tyr PTKc S_TKc PTKc_Srm_Brk PTKc_Src_like PTKc_Csk_…	down-regulated and diurnal
30.2.24	signalling.receptor kinases.S-locus glycoprotein like	loc_os04g15580.1	moderately similar to ( 399) AT1G11330 | Symbols: | S-locus lectin protein kinase family protein | chr1:3810372-3813416 FORWARDweakly similar to ( 182) PSKR_DAUCA Phytosulfokine receptor precursor (EC 2.7.11.1) (Phytosulfokine LRR receptor kinase) - Daucus carota (Carrot) TyrKc Pkinase_Tyr PTKc S_TKc Pkinase S_TKc PTKc_Jak_rpt2 PTKc_Src_like PTKc_Ror PTKc_Frk_like PTKc_Srm_Brk PTKc_Trk PTKc_InsR_…	down-regulated and diurnal
30.2.24	signalling.receptor kinases.S-locus glycoprotein like	loc_os04g34330.1	highly similar to ( 687) AT2G19130 | Symbols: | S-locus lectin protein kinase family protein | chr2:8293789-8296275 FORWARDmoderately similar to ( 246) SLSG3_BRAOL S-locus-specific glycoprotein S13 precursor (SLSG-13) (Fragment) - Brassica oleracea (Wild cabbage) Pkinase TyrKc Pkinase_Tyr S_TKc PTKc S_TKc S_locus_glycop PTKc_EphR PTKc_Frk_like SPS1 PTKc_Csk_like PTKc_Src_like PTKc_Jak_rpt2 B_lect…	down-regulated and diurnal
30.2.24	signalling.receptor kinases.S-locus glycoprotein like	loc_os03g35600.1	highly similar to ( 798) AT4G21380 | Symbols: ARK3 | ARK3 (A. THALIANA RECEPTOR KINASE 3); kinase/ transmembrane receptor protein serine/threonine kinase | chr4:11389219-11393090 REVERSEmoderately similar to ( 361) SLSG3_BRAOL S-locus-specific glycoprotein S13 precursor (SLSG-13) (Fragment) - Brassica oleracea (Wild cabbage) TyrKc Pkinase_Tyr PTKc S_TKc S_TKc Pkinase S_locus_glycop PTKc_Srm_Brk P…	up-regulated and diurnal
30.2.24	signalling.receptor kinases.S-locus glycoprotein like	loc_os06g06960.1	moderately similar to ( 346) AT1G34300 | Symbols: | lectin protein kinase family protein | chr1:12503450-12505939 FORWARDhighly similar to ( 701) KPRO_MAIZE Putative receptor protein kinase ZmPK1 precursor (EC 2.7.11.1) - Zea mays (Maize) Pkinase S_TKc S_TKc Pkinase_Tyr TyrKc PTKc PTKc_EphR PTKc_EphR_A2 SPS1 PTKc_EphR_B PTKc_Jak_rpt2 PTKc_Csk_like PTKc_Src_like PTKc_Srm_Brk PTKc_Frk_like PTKc_EGF…	down-regulated and diurnal
30.2.24	signalling.receptor kinases.S-locus glycoprotein like	loc_os01g57510.1	highly similar to ( 736) AT4G21380 | Symbols: ARK3 | ARK3 (A. THALIANA RECEPTOR KINASE 3); kinase/ transmembrane receptor protein serine/threonine kinase | chr4:11389219-11393090 REVERSEmoderately similar to ( 298) SLSG3_BRAOL S-locus-specific glycoprotein S13 precursor (SLSG-13) (Fragment) - Brassica oleracea (Wild cabbage) TyrKc Pkinase_Tyr PTKc S_TKc Pkinase S_TKc S_locus_glycop PTKc_Src_like …	up-regulated and diurnal
30.2.24	signalling.receptor kinases.S-locus glycoprotein like	loc_os04g54180.1	moderately similar to ( 486) AT4G27290 | Symbols: | ATP binding / protein kinase/ protein serine/threonine kinase/ protein tyrosine kinase/ sugar binding | chr4:13666281-13669202 FORWARDmoderately similar to ( 278) SLSG6_BRAOL S-locus-specific glycoprotein S6 precursor (SLSG-6) - Brassica oleracea (Wild cabbage) S_TKc Pkinase Pkinase_Tyr S_TKc TyrKc PTKc SPS1 PTKc_Jak_rpt2 S_locus_glycop PTKc_Src…	up-regulated and diurnal
30.2.24	signalling.receptor kinases.S-locus glycoprotein like	loc_os04g54010.1	highly similar to ( 506) AT4G21380 | Symbols: ARK3 | ARK3 (A. THALIANA RECEPTOR KINASE 3); kinase/ transmembrane receptor protein serine/threonine kinase | chr4:11389219-11393090 REVERSEweakly similar to ( 179) PSKR_DAUCA Phytosulfokine receptor precursor (EC 2.7.11.1) (Phytosulfokine LRR receptor kinase) - Daucus carota (Carrot) TyrKc Pkinase_Tyr PTKc S_TKc Pkinase S_TKc PTKc_Src_like PTKc_Jak_r…	up-regulated and diurnal
30.2.24	signalling.receptor kinases.S-locus glycoprotein like	loc_os04g54130.1	moderately similar to ( 490) AT1G65800 | Symbols: ARK2 | ARK2 (A. THALIANA RECEPTOR KINASE 2); kinase/ protein kinase/ transmembrane receptor protein serine/threonine kinase | chr1:24473166-24476523 FORWARDmoderately similar to ( 288) SLSG6_BRAOL S-locus-specific glycoprotein S6 precursor (SLSG-6) - Brassica oleracea (Wild cabbage) S_TKc Pkinase Pkinase_Tyr S_TKc PTKc TyrKc PTKc_EphR SPS1 PTKc_Sr…	up-regulated and diurnal
30.2.24	signalling.receptor kinases.S-locus glycoprotein like	loc_os07g36544.1	highly similar to ( 688) AT4G21380 | Symbols: ARK3 | ARK3 (A. THALIANA RECEPTOR KINASE 3); kinase/ transmembrane receptor protein serine/threonine kinase | chr4:11389219-11393090 REVERSEmoderately similar to ( 332) SLSG6_BRAOL S-locus-specific glycoprotein S6 precursor (SLSG-6) - Brassica oleracea (Wild cabbage) TyrKc Pkinase_Tyr PTKc S_TKc Pkinase S_TKc S_locus_glycop PTKc_Jak_rpt2 PTKc_Src_like…	up-regulated and diurnal
30.2.24	signalling.receptor kinases.S-locus glycoprotein like	loc_os01g47820.1	moderately similar to ( 366) AT1G34300 | Symbols: | lectin protein kinase family protein | chr1:12503450-12505939 FORWARDhighly similar to ( 678) KPRO_MAIZE Putative receptor protein kinase ZmPK1 precursor (EC 2.7.11.1) - Zea mays (Maize) Pkinase S_TKc TyrKc S_TKc Pkinase_Tyr PTKc PTKc_Trk PTKc_Csk_like PTKc_EGFR_like SPS1 PTKc_EphR PTKc_Src_like PTKc_Frk_like B_lectin PTKc_Itk PTKc_Tec_like PTKc…	down-regulated and diurnal
30.2.24	signalling.receptor kinases.S-locus glycoprotein like	loc_os04g53998.1	highly similar to ( 582) AT4G21390 | Symbols: B120 | B120; ATP binding / protein kinase/ protein serine/threonine kinase/ sugar binding | chr4:11394458-11397474 REVERSEmoderately similar to ( 222) SLSG3_BRAOL S-locus-specific glycoprotein S13 precursor (SLSG-13) (Fragment) - Brassica oleracea (Wild cabbage) TyrKc Pkinase_Tyr PTKc Pkinase S_TKc S_TKc PTKc_Src_like PTKc_Frk_like PTKc_Jak_rpt2 PTKc_…	up-regulated and diurnal
30.2.24	signalling.receptor kinases.S-locus glycoprotein like	loc_os01g57480.1	highly similar to ( 637) AT4G21390 | Symbols: B120 | B120; ATP binding / protein kinase/ protein serine/threonine kinase/ sugar binding | chr4:11394458-11397474 REVERSEmoderately similar to ( 211) SLSG6_BRAOL S-locus-specific glycoprotein S6 precursor (SLSG-6) - Brassica oleracea (Wild cabbage) TyrKc Pkinase_Tyr PTKc S_TKc S_TKc Pkinase PTKc_Jak_rpt2 PTKc_Srm_Brk PTKc_Src_like PTKc_EphR PTKc_Ror …	up-regulated and diurnal
30.2.24	signalling.receptor kinases.S-locus glycoprotein like	loc_os04g54080.1	highly similar to ( 535) AT4G21390 | Symbols: B120 | B120; ATP binding / protein kinase/ protein serine/threonine kinase/ sugar binding | chr4:11394458-11397474 REVERSEmoderately similar to ( 246) KPRO_MAIZE Putative receptor protein kinase ZmPK1 precursor (EC 2.7.11.1) - Zea mays (Maize) TyrKc Pkinase_Tyr S_TKc PTKc Pkinase S_TKc PTKc_Jak_rpt2 PTKc_Src_like PTKc_Srm_Brk PTKc_Trk PTKc_Ror PTKc_Fr…	up-regulated and diurnal
30.2.24	signalling.receptor kinases.S-locus glycoprotein like	loc_os11g28104.1	moderately similar to ( 339) AT1G70530 | Symbols: | protein kinase family protein | chr1:26588750-26591379 REVERSEweakly similar to ( 199) NORK_PEA Nodulation receptor kinase precursor (EC 2.7.11.1) - Pisum sativum (Garden pea) Pkinase_Tyr TyrKc PTKc Pkinase S_TKc S_TKc PTKc_Src_like PTKc_Srm_Brk PTKc_Jak_rpt2 SPS1 PTKc_EphR PTKc_EphR_A2 PTKc_Trk PTKc_Frk_like PTKc_Csk_like PTKc_Lck_Blk PTKc_Lyn …	down-regulated and diurnal
30.2.24	signalling.receptor kinases.S-locus glycoprotein like	loc_os05g03920.1	moderately similar to ( 461) AT1G70520 | Symbols: | protein kinase family protein | chr1:26584888-26587334 REVERSEmoderately similar to ( 209) PSKR_DAUCA Phytosulfokine receptor precursor (EC 2.7.11.1) (Phytosulfokine LRR receptor kinase) - Daucus carota (Carrot) TyrKc Pkinase_Tyr PTKc S_TKc Pkinase S_TKc SPS1 PTKc_Jak_rpt2 PTKc_Src_like PTKc_Tec_like PTKc_Csk_like PTKc_Srm_Brk PTKc_Frk_like PTKc…	up-regulated and diurnal
30.2.24	signalling.receptor kinases.S-locus glycoprotein like	loc_os07g36570.1	highly similar to ( 681) AT4G21390 | Symbols: B120 | B120; ATP binding / protein kinase/ protein serine/threonine kinase/ sugar binding | chr4:11394458-11397474 REVERSEmoderately similar to ( 211) NORK_PEA Nodulation receptor kinase precursor (EC 2.7.11.1) - Pisum sativum (Garden pea) Pkinase_Tyr TyrKc PTKc S_TKc Pkinase S_TKc PTKc_Jak_rpt2 PTKc_Srm_Brk PTKc_Src_like PTKc_Trk SPS1 PTKc_Ror PTKc_E…	down-regulated and diurnal
30.2.99	signalling.receptor kinases.misc	loc_os12g41510.1	moderately similar to ( 403) AT5G10530 | Symbols: | lectin protein kinase, putative | chr5:3324978-3326933 REVERSEweakly similar to ( 183) NORK_MEDTR Nodulation receptor kinase precursor (EC 2.7.11.1) (Does not make infections protein 2) (Symbiosis receptor-like kinase) (MtSYMRK) - Medicago truncatula (Barrel medic) S_TKc S_TKc Pkinase TyrKc Pkinase_Tyr PTKc SPS1 PTKc_Srm_Brk PTKc_Trk PTKc_Syk_li…	down-regulated and diurnal
30.2.99	signalling.receptor kinases.misc	loc_os05g40270.1	highly similar to ( 943) AT1G06840 | Symbols: | leucine-rich repeat transmembrane protein kinase, putative | chr1:2097854-2103479 REVERSEmoderately similar to ( 229) NORK_MEDTR Nodulation receptor kinase precursor (EC 2.7.11.1) (Does not make infections protein 2) (Symbiosis receptor-like kinase) (MtSYMRK) - Medicago truncatula (Barrel medic) TyrKc PTKc Pkinase_Tyr S_TKc S_TKc Pkinase PTKc_Csk_li…	down-regulated and diurnal
30.2.99	signalling.receptor kinases.misc	loc_os11g39370.1	highly similar to ( 526) AT5G10290 | Symbols: | leucine-rich repeat family protein / protein kinase family protein | chr5:3235462-3238171 REVERSEmoderately similar to ( 209) PSKR_DAUCA Phytosulfokine receptor precursor (EC 2.7.11.1) (Phytosulfokine LRR receptor kinase) - Daucus carota (Carrot) Pkinase_Tyr TyrKc PTKc Pkinase S_TKc S_TKc PTKc_Met_Ron PTKc_InsR_like PTKc_Fes_like PTKc_Jak_rpt2 PTKc_…	down-regulated and diurnal
30.2.99	signalling.receptor kinases.misc	loc_os01g47820.1	moderately similar to ( 366) AT1G34300 | Symbols: | lectin protein kinase family protein | chr1:12503450-12505939 FORWARDhighly similar to ( 678) KPRO_MAIZE Putative receptor protein kinase ZmPK1 precursor (EC 2.7.11.1) - Zea mays (Maize) Pkinase S_TKc TyrKc S_TKc Pkinase_Tyr PTKc PTKc_Trk PTKc_Csk_like PTKc_EGFR_like SPS1 PTKc_EphR PTKc_Src_like PTKc_Frk_like B_lectin PTKc_Itk PTKc_Tec_like PTKc…	down-regulated and diurnal
30.2.99	signalling.receptor kinases.misc	loc_os06g45630.1	highly similar to ( 597) AT3G47570 | Symbols: | leucine-rich repeat transmembrane protein kinase, putative | chr3:17527611-17530748 FORWARDmoderately similar to ( 315) PSKR_DAUCA Phytosulfokine receptor precursor (EC 2.7.11.1) (Phytosulfokine LRR receptor kinase) - Daucus carota (Carrot) S_TKc PTKc S_TKc Pkinase_Tyr TyrKc Pkinase PTKc_Jak_rpt2 SPS1 PTKc_Src_like PTKc_Srm_Brk PTKc_Trk PTKc_Csk_lik…	down-regulated and diurnal
30.2.99	signalling.receptor kinases.misc	loc_os10g37190.1	moderately similar to ( 263) AT1G33260 | Symbols: | protein kinase family protein | chr1:12064796-12066114 FORWARDweakly similar to ( 162) NORK_MEDTR Nodulation receptor kinase precursor (EC 2.7.11.1) (Does not make infections protein 2) (Symbiosis receptor-like kinase) (MtSYMRK) - Medicago truncatula (Barrel medic) S_TKc S_TKc Pkinase Pkinase_Tyr TyrKc PTKc SPS1 PTKc_Src_like PTKc_Ror PTKc_Jak_r…	down-regulated and diurnal
30.3	signalling.calcium	loc_os03g19720.1	very weakly similar to (94.7) AT5G49480 | Symbols: ATCP1 | ATCP1 (Ca2+-binding protein 1); calcium ion binding | chr5:20070812-20071294 FORWARD protein|EF hand family protein, putative, expressed	down-regulated and diurnal
30.3	signalling.calcium	loc_os05g43170.1	highly similar to ( 502) AT1G08450 | Symbols: CRT3 | CRT3 (CALRETICULIN 3); calcium ion binding / unfolded protein binding | chr1:2668008-2671800 REVERSEmoderately similar to ( 402) CALR_NICPL Calreticulin precursor - Nicotiana plumbaginifolia (Leadwort-leaved tobacco) Calreticulin protein|calreticulin precursor protein, putative, expressed	down-regulated and diurnal
30.3	signalling.calcium	loc_os04g51610.1	nearly identical (1402) AT5G57110 | Symbols: ACA8, AT-ACA8 | ACA8 (AUTOINHIBITED CA2+ -ATPASE, ISOFORM 8); calcium-transporting ATPase/ calmodulin binding / protein self-association | chr5:23109729-23116857 REVERSEhighly similar to ( 815) ACA5_ORYSA Probable calcium-transporting ATPase 5, plasma membrane-type (EC 3.6.3.8) (Ca(2+)-ATPase isoform 5) - Oryza sativa (Rice) MgtA PRK10517 E1-E2_ATPase …	up-regulated and diurnal
30.3	signalling.calcium	loc_os02g14980.1	highly similar to ( 646) AT1G53210 | Symbols: | sodium/calcium exchanger family protein / calcium-binding EF hand family protein | chr1:19844790-19847533 FORWARD protein|calcium-binding EF hand family protein, putative, expressed	up-regulated and diurnal
30.3	signalling.calcium	loc_os05g06920.1	moderately similar to ( 406) AT3G17470 | Symbols: ATCRSH | RelA/SpoT domain-containing protein / calcium-binding EF-hand family protein | chr3:5979868-5981968 FORWARD SpoT PRK11092 RelA_SpoT relA protein|relA-SpoT like protein RSH4, putative, expressed	down-regulated and diurnal
30.3	signalling.calcium	loc_os01g14050.1	highly similar to ( 577) AT1G53590 | Symbols: NTMC2TYPE6.1, NTMC2T6.1 | NTMC2T6.1 | chr1:19996556-20000127 FORWARDCOG5038 protein|C2 domain containing protein, putative, expressed	up-regulated and diurnal
30.3	signalling.calcium	loc_os03g55960.1	weakly similar to ( 106) AT3G50770 | Symbols: | calmodulin-related protein, putative | chr3:18873987-18874604 FORWARD protein|EF hand family protein, putative, expressed	up-regulated and diurnal
30.3	signalling.calcium	loc_os03g06570.1	weakly similar to ( 140) AT4G14750 | Symbols: IQD19 | IQD19 (IQ-domain 19); calmodulin binding | chr4:8470449-8471903 FORWARD protein|IQ calmodulin-binding motif family protein, putative, expressed	up-regulated and diurnal
30.4.1	signalling.phosphinositides.phosphatidylinositol-4-phosphate 5-kinase	loc_os04g59540.1	moderately similar to ( 400) AT3G14270 | Symbols: | phosphatidylinositol-4-phosphate 5-kinase family protein | chr3:4754624-4761185 FORWARD PIPKc Fab1_TCP MSS4 PIPKc PIP5K chaperonin_like protein|phosphatidylinositol-4-phosphate 5-Kinase, putative, expressed	up-regulated and diurnal
30.5	signalling.G-proteins	loc_os03g16900.1	highly similar to ( 748) AT5G09550 | Symbols: | RAB GDP-dissociation inhibitor | chr5:2963850-2966465 FORWARD GDI MRS6 protein|rab GDP dissociation inhibitor alpha, putative, expressed	up-regulated and diurnal
30.5	signalling.G-proteins	loc_os02g44820.1	weakly similar to ( 177) AT4G35750 | Symbols: | Rho-GTPase-activating protein-related | chr4:16940865-16941674 REVERSE protein|rho-GTPase-activating protein-related, putative, expressed	up-regulated and diurnal
30.5	signalling.G-proteins	loc_os03g05280.1	moderately similar to ( 300) AT5G03530 | Symbols: ATRAB ALPHA, ATRAB, ATRAB18B, ATRABC2A, RABC2A | RABC2A (RAB GTPASE HOMOLOG C2A); GTP binding / GTP-dependent protein binding / myosin XI tail binding | chr5:885741-887061 REVERSEmoderately similar to ( 202) YPTV3_VOLCA GTP-binding protein yptV3 - Volvox carteri Rab18 RAB Rab Ras Rab8_Rab10_Rab13_like Rab1_Ypt1 Rab11_like Rab5_related Rab2 Rab4 Ra…	up-regulated and diurnal
30.5	signalling.G-proteins	loc_os01g62950.1	moderately similar to ( 335) AT1G07410 | Symbols: ATRABA2B, RAB-A2B, ATRAB-A2B | ATRABA2B (ARABIDOPSIS RAB GTPASE HOMOLOG A2B); GTP binding / GTPase/ protein binding | chr1:2276270-2277154 FORWARDmoderately similar to ( 348) RB11C_LOTJA Ras-related protein Rab11C - Lotus japonicus Rab11_like RAB Ras Rab Rab8_Rab10_Rab13_like Rab2 Rab1_Ypt1 Rab4 Rab5_related Rab14 Rab19 Rab18 Rab39 Rab30 Rab35 Rab…	up-regulated and diurnal
30.6	signalling.MAP kinases	loc_os04g35100.1	moderately similar to ( 474) AT1G49740 | Symbols: | phospholipase C/ phosphoric diester hydrolase | chr1:18407728-18409468 FORWARD protein|phospholipase C, putative, expressed	up-regulated and diurnal
30.8	signalling.misc	loc_os02g44940.1	very weakly similar to (85.1) AT4G15800 | Symbols: RALFL33 | RALFL33 (ralf-like 33); signal transducer | chr4:8984915-8985265 FORWARDRALF protein|RALFL8 - Rapid ALkalinization Factor RALF family protein precursor, expressed	down-regulated and diurnal
30.11	signalling.light	loc_os10g01044.1	moderately similar to ( 352) AT3G18890 | Symbols: | binding / catalytic/ coenzyme binding | chr3:6511169-6514729 FORWARD protein|isoflavone reductase, putative, expressed	down-regulated and diurnal
30.11	signalling.light	loc_os03g10880.1	highly similar to ( 542) AT5G67385 | Symbols: | protein binding / signal transducer | chr5:26884754-26887083 FORWARDmoderately similar to ( 275) NPH3_ORYSA Coleoptile phototropism protein 1 (Non-phototropic hypocotyl 3-like protein) (NPH3-like protein) - Oryza sativa (Rice)NPH3 protein|BTBN5 - Bric-a-Brac, Tramtrack, Broad Complex BTB domain with non-phototropic hypocotyl 3 NPH3 and coiled-coil d…	down-regulated and diurnal
30.99	signalling.unspecified	loc_os02g44770.1	highly similar to ( 748) AT3G14810 | Symbols: MSL5 | MSL5 (MECHANOSENSITIVE CHANNEL OF SMALL CONDUCTANCE-LIKE 5) | chr3:4971223-4974216 REVERSE MS_channel MscS protein|uncharacterized mscS family protein, putative, expressed	up-regulated and diurnal
31.1	cell.organisation	loc_os02g56820.1	weakly similar to ( 130) AT2G02240 | Symbols: MEE66 | MEE66 (maternal effect embryo arrest 66) | chr2:592359-593602 REVERSE protein|OsFBX69 - F-box domain containing protein, expressed	up-regulated and diurnal
31.1	cell.organisation	loc_os02g51750.1	moderately similar to ( 345) AT5G10230 | Symbols: ANNAT7, ANN7 | ANNAT7 (ANNEXIN ARABIDOPSIS 7); calcium ion binding / calcium-dependent phospholipid binding | chr5:3209738-3211396 REVERSEmoderately similar to ( 298) ANX4_FRAAN Annexin-like protein RJ4 - Fragaria ananassa (Strawberry) protein|annexin, putative, expressed	up-regulated and diurnal
31.1	cell.organisation	loc_os03g50970.1	moderately similar to ( 325) AT2G01910 | Symbols: ATMAP65-6, MAP65-6 | ATMAP65-6; microtubule binding | chr2:417698-420182 FORWARD MAP65_ASE1 protein|retrotransposon protein, putative, Ty1-copia subclass, expressed	down-regulated and diurnal
31.1	cell.organisation	loc_os12g43340.1	moderately similar to ( 209) AT2G31200 | Symbols: ADF6, ATADF6 | ADF6 (ACTIN DEPOLYMERIZING FACTOR 6); actin binding | chr2:13294171-13294948 FORWARDmoderately similar to ( 205) ADF_VITVI Actin-depolymerizing factor (ADF) - Vitis vinifera (Grape) ADF ADF Cofilin_ADF protein|actin-depolymerizing factor, putative, expressed	down-regulated and diurnal
31.1	cell.organisation	loc_os03g60580.1	weakly similar to ( 158) AT1G01750 | Symbols: ADF11 | ADF11 (ACTIN DEPOLYMERIZING FACTOR 11); actin binding | chr1:275528-276126 FORWARDweakly similar to ( 152) ADF2_MAIZE Actin-depolymerizing factor 2 (ADF 2) (ZmABP2) (ZmADF2) - Zea mays (Maize) ADF ADF Cofilin_ADF protein|actin-depolymerizing factor, putative, expressed	up-regulated and diurnal
31.1	cell.organisation	loc_os04g48270.1	moderately similar to ( 341) AT3G61060 | Symbols: AtPP2-A13 | AtPP2-A13 (Arabidopsis thaliana phloem protein 2-A13); carbohydrate binding | chr3:22603166-22604336 FORWARD protein|OsFBX148 - F-box domain containing protein, expressed	up-regulated and diurnal
31.1	cell.organisation	loc_os05g31750.1	moderately similar to ( 236) AT2G38750 | Symbols: ANNAT4 | ANNAT4 (ANNEXIN ARABIDOPSIS 4); calcium ion binding / calcium-dependent phospholipid binding | chr2:16196582-16198431 REVERSEweakly similar to ( 125) ANX4_FRAAN Annexin-like protein RJ4 - Fragaria ananassa (Strawberry) protein|annexin, putative, expressed	down-regulated and diurnal
31.1	cell.organisation	loc_os12g41810.1	weakly similar to ( 155) AT2G34730 | Symbols: | myosin heavy chain-related | chr2:14654611-14657443 FORWARD protein|expressed protein	down-regulated and diurnal
31.3.1	cell.cycle.peptidylprolyl isomerase	loc_os01g38229.1	moderately similar to ( 323) AT3G25230 | Symbols: ROF1, ATFKBP62, FKBP62 | ROF1 (ROTAMASE FKBP 1); FK506 binding / calmodulin binding / peptidyl-prolyl cis-trans isomerase | chr3:9188257-9191175 FORWARDmoderately similar to ( 330) FKB70_WHEAT 70 kDa peptidyl-prolyl isomerase (EC 5.2.1.8) (Peptidyl-prolyl cis-trans isomerase) (PPIase) (Rotamase) - Triticum aestivum (Wheat) FKBP_C FkpA protein|pept…	down-regulated and diurnal
31.3.1	cell.cycle.peptidylprolyl isomerase	loc_os04g28420.1	highly similar to ( 688) AT3G25230 | Symbols: ROF1, ATFKBP62, FKBP62 | ROF1 (ROTAMASE FKBP 1); FK506 binding / calmodulin binding / peptidyl-prolyl cis-trans isomerase | chr3:9188257-9191175 FORWARDhighly similar to ( 661) FKB70_WHEAT 70 kDa peptidyl-prolyl isomerase (EC 5.2.1.8) (Peptidyl-prolyl cis-trans isomerase) (PPIase) (Rotamase) - Triticum aestivum (Wheat) FKBP_C FkpA PRK10902 PRK11570 pr…	up-regulated and diurnal
31.3.1	cell.cycle.peptidylprolyl isomerase	loc_os01g02080.1	moderately similar to ( 246) AT1G74070 | Symbols: | peptidyl-prolyl cis-trans isomerase cyclophilin-type family protein | chr1:27851749-27852861 REVERSE cyclophilin Pro_isomerase cyclophilin_ABH_like protein|peptidyl-prolyl cis-trans isomerase, putative, expressed	down-regulated and diurnal
31.4	cell.vesicle transport	loc_os05g39760.1	moderately similar to ( 286) AT2G38410 | Symbols: | VHS domain-containing protein / GAT domain-containing protein | chr2:16086912-16090047 REVERSE VHS VHS VHS_Hrs_Vps27p VHS VHS_Tom1 VHS_STAM VHS_ENTH_ANTH GAT protein|VHS and GAT domain containing protein, expressed	up-regulated and diurnal
31.4	cell.vesicle transport	loc_os08g41820.1	moderately similar to ( 389) AT5G50380 | Symbols: ATEXO70F1 | ATEXO70F1 (exocyst subunit EXO70 family protein F1); protein binding | chr5:20516382-20518433 REVERSE Exo70 protein|exo70 exocyst complex subunit domain containing protein, expressed	down-regulated and diurnal
31.4	cell.vesicle transport	loc_os01g67810.1	weakly similar to ( 109) AT5G50380 | Symbols: ATEXO70F1 | ATEXO70F1 (exocyst subunit EXO70 family protein F1); protein binding | chr5:20516382-20518433 REVERSE Exo70 protein|transposon protein, putative, unclassified, expressed	down-regulated and diurnal
31.4	cell.vesicle transport	loc_os04g58870.1	moderately similar to ( 297) AT5G03540 | Symbols: ATEXO70A1 | ATEXO70A1 (exocyst subunit EXO70 family protein A1); protein binding | chr5:890194-893916 FORWARD Exo70 protein|exo70 exocyst complex subunit, putative, expressed	up-regulated and diurnal
33.2	development.late embryogenesis abundant	loc_os12g06220.1	Hin1 protein|harpin-induced protein 1 domain containing protein, expressed	down-regulated and diurnal
33.2	development.late embryogenesis abundant	loc_os08g23870.1	protein|late embryogenesis abundant group 1, putative, expressed	up-regulated and diurnal
33.2	development.late embryogenesis abundant	loc_os01g12580.1	weakly similar to ( 183) AT1G01470 | Symbols: LEA14, LSR3 | LEA14 (LATE EMBRYOGENESIS ABUNDANT 14) | chr1:172295-172826 REVERSEmoderately similar to ( 206) LEA14_GOSHI Late embryogenesis abundant protein Lea14-A - Gossypium hirsutum (Upland cotton)LEA_2 protein|late embryogenesis abundant protein, putative, expressed	up-regulated and diurnal
33.2	development.late embryogenesis abundant	loc_os06g02040.1	protein|late embryogenesis abundant group 1, putative, expressed	up-regulated and diurnal
33.2	development.late embryogenesis abundant	loc_os04g49980.1	protein|late embryogenesis abundant group 1, putative, expressed	up-regulated and diurnal
33.2	development.late embryogenesis abundant	loc_os03g62010.1	Hin1 protein|harpin-induced protein 1 domain containing protein, expressed	down-regulated and diurnal
33.3	development.squamosa promoter binding like (SPL)	loc_os04g56170.1	weakly similar to ( 138) AT1G02065 | Symbols: SPL8 | SPL8 (SQUAMOSA PROMOTER BINDING PROTEIN-LIKE 8); DNA binding | chr1:365625-367149 FORWARDmoderately similar to ( 379) LG1_MAIZE LIGULELESS1 protein - Zea mays (Maize)SBP protein|OsSPL8 - SBP-box gene family member, expressed	down-regulated and diurnal
33.99	development.unspecified	loc_os04g59120.1	moderately similar to ( 223) AT1G09380 | Symbols: | integral membrane family protein / nodulin MtN21-related | chr1:3026351-3029322 REVERSE protein|auxin-induced protein 5NG4, putative, expressed	down-regulated and diurnal
33.99	development.unspecified	loc_os06g01972.1	moderately similar to ( 210) AT4G01440 | Symbols: | nodulin MtN21 family protein | chr4:596531-598512 FORWARD protein|auxin-induced protein 5NG4, putative, expressed	down-regulated and diurnal
33.99	development.unspecified	loc_os02g43030.1	weakly similar to ( 134) AT3G43660 | Symbols: | nodulin, putative | chr3:15565332-15565928 FORWARDvery weakly similar to (97.1) NO21_SOYBN Nodulin 21 (N-21) - Glycine max (Soybean) Nodulin-21_like_1 DUF125 Nodulin-21 Nodulin-21_like_2 CCC1_like protein|integral membrane protein, putative, expressed	down-regulated and diurnal
33.99	development.unspecified	loc_os03g18120.1	moderately similar to ( 444) AT5G01360 | Symbols: | EXPRESSED IN: 13 plant structures; EXPRESSED DURING: 4 anthesis, petal differentiation and expansion stage; CONTAINS InterPro DOMAIN/s: Protein of unknown function DUF231, plant (InterPro:IPR004253); BEST Arabidopsis thaliana protein match is: ESK1 (ESKIMO 1) (TAIR:AT3G55990.1); Has 688 Blast hits to 680 proteins in 18 species: Archae - 0; Bacte…	up-regulated and diurnal
33.99	development.unspecified	loc_os05g34830.1	moderately similar to ( 298) AT1G01720 | Symbols: ATAF1, ANAC002 | ATAF1; transcription activator/ transcription factor | chr1:268471-269514 FORWARDmoderately similar to ( 360) NAC48_ORYSA NAC domain-containing protein 48 (ONAC048) - Oryza sativa (Rice)NAM protein|No apical meristem protein, putative, expressed	up-regulated and diurnal
33.99	development.unspecified	loc_os06g08110.1	highly similar to ( 527) AT1G80530 | Symbols: | nodulin family protein | chr1:30278224-30280247 REVERSENodulin-like protein|nodulin, putative, expressed	up-regulated and diurnal
33.99	development.unspecified	loc_os03g05530.1	moderately similar to ( 230) AT2G39510 | Symbols: | nodulin MtN21 family protein | chr2:16491358-16493085 REVERSE protein|nodulin, putative, expressed	down-regulated and diurnal
33.99	development.unspecified	loc_os02g30910.1	moderately similar to ( 261) AT3G48740 | Symbols: | nodulin MtN3 family protein | chr3:18052814-18054663 REVERSE MtN3_slv protein|nodulin MtN3 family protein, putative, expressed	up-regulated and diurnal
33.99	development.unspecified	loc_os05g07890.1	weakly similar to ( 108) AT5G62200 | Symbols: | embryo-specific protein-related | chr5:24984463-24985674 REVERSEATS3 protein|embryo-specific 3, putative, expressed	up-regulated and diurnal
33.99	development.unspecified	loc_os01g65880.1	moderately similar to ( 292) AT1G21460 | Symbols: | nodulin MtN3 family protein | chr1:7512030-7513281 REVERSE MtN3_slv protein|nodulin MtN3 family protein, putative, expressed	down-regulated and diurnal
33.99	development.unspecified	loc_os01g60810.1	weakly similar to ( 102) AT1G06920 | Symbols: ATOFP4, OFP4 | OFP4 (ARABIDOPSIS THALIANA OVATE FAMILY PROTEIN 4) | chr1:2124854-2125801 REVERSEDUF623 protein|DUF623 domain containing protein, expressed	down-regulated and diurnal
33.99	development.unspecified	loc_os01g52100.1	very weakly similar to (85.1) AT5G11460 | Symbols: | senescence-associated protein-related | chr5:3657064-3658388 REVERSE protein|DUF581 domain containing protein, expressed	up-regulated and diurnal
33.99	development.unspecified	loc_os08g16050.1	moderately similar to ( 214) AT4G28050 | Symbols: TET7 | TET7 (TETRASPANIN7) | chr4:13942566-13943621 REVERSE protein|tetraspanin family protein, putative, expressed	down-regulated and diurnal
33.99	development.unspecified	loc_os03g46260.1	weakly similar to ( 115) AT3G22550 | Symbols: | senescence-associated protein-related | chr3:7991827-7992805 REVERSE protein|DUF581 domain containing protein, expressed	down-regulated and diurnal
33.99	development.unspecified	loc_os11g03300.1	moderately similar to ( 243) AT1G69490 | Symbols: NAP, ANAC029, ATNAP | NAP (NAC-like, activated by AP3/PI); transcription factor | chr1:26122233-26123222 FORWARDmoderately similar to ( 222) NAC68_ORYSA NAC domain-containing protein 68 (ONAC068) - Oryza sativa (Rice)NAM protein|NAC domain transcription factor, putative, expressed	up-regulated and diurnal
33.99	development.unspecified	loc_os06g50930.1	weakly similar to ( 160) AT4G35770 | Symbols: SEN1, ATSEN1, DIN1 | SEN1 (SENESCENCE 1) | chr4:16945073-16945964 FORWARDweakly similar to ( 157) DIN1_RAPSA Senescence-associated protein DIN1 - Raphanus sativus (Radish) RHOD RHOD protein|rhodanese-like domain containing protein, putative, expressed	up-regulated and diurnal
33.99	development.unspecified	loc_os12g29220.1	moderately similar to ( 229) AT3G48740 | Symbols: | nodulin MtN3 family protein | chr3:18052814-18054663 REVERSE MtN3_slv protein|nodulin MtN3 family protein, putative, expressed	up-regulated and diurnal
33.99	development.unspecified	loc_os01g63010.1	weakly similar to ( 181) AT3G03270 | Symbols: | universal stress protein (USP) family protein / early nodulin ENOD18 family protein | chr3:762136-763075 REVERSEUSP_Like Usp protein|universal stress protein domain containing protein, putative, expressed	up-regulated and diurnal
33.99	development.unspecified	loc_os04g49660.1	very weakly similar to (83.6) AT5G47060 | Symbols: | senescence-associated protein-related | chr5:19116843-19117639 FORWARD protein|DUF581 domain containing protein, expressed	down-regulated and diurnal
34.1	transport.p- and v-ATPases	loc_os03g48310.1	nearly identical (1532) AT5G62670 | Symbols: AHA11 | AHA11 (Arabidopsis H(+)-ATPase 11); ATPase | chr5:25159495-25164957 FORWARDnearly identical (1548) PMA3_NICPL Plasma membrane ATPase 3 (EC 3.6.3.6) (Proton pump 3) - Nicotiana plumbaginifolia (Leadwort-leaved tobacco) MgtA PRK10517 ZntA E1-E2_ATPase KdpB PRK01122 zntA PRK10671 Cation_ATPase_N protein|plasma membrane ATPase, putative, expressed	up-regulated and diurnal
34.2	transport.sugars	loc_os04g37990.1	moderately similar to ( 457) AT1G34580 | Symbols: | monosaccharide transporter, putative | chr1:12660631-12663553 FORWARDmoderately similar to ( 431) STC_RICCO Sugar carrier protein C - Ricinus communis (Castor bean) Sugar_tr xylE protein|transporter family protein, putative, expressed	down-regulated and diurnal
34.2	transport.sugars	loc_os02g36414.1	moderately similar to ( 458) AT1G34580 | Symbols: | monosaccharide transporter, putative | chr1:12660631-12663553 FORWARDmoderately similar to ( 444) STC_RICCO Sugar carrier protein C - Ricinus communis (Castor bean) Sugar_tr xylE protein|transporter family protein, putative, expressed	down-regulated and diurnal
34.2	transport.sugars	loc_os04g37980.1	highly similar to ( 509) AT1G34580 | Symbols: | monosaccharide transporter, putative | chr1:12660631-12663553 FORWARDmoderately similar to ( 465) STC_RICCO Sugar carrier protein C - Ricinus communis (Castor bean) Sugar_tr xylE protein|transporter family protein, putative, expressed	down-regulated and diurnal
34.2	transport.sugars	loc_os02g36490.1	very weakly similar to (82.4) AT1G34580 | Symbols: | monosaccharide transporter, putative | chr1:12660631-12663553 FORWARD protein|expressed protein	up-regulated and diurnal
34.2	transport.sugars	loc_os01g17214.1	moderately similar to ( 487) AT3G43790 | Symbols: ZIFL2 | ZIFL2 (ZINC INDUCED FACILITATOR-like 2); carbohydrate transmembrane transporter/ sugar:hydrogen symporter | chr3:15655443-15658848 FORWARD protein|major facilitator superfamily antiporter, putative, expressed	down-regulated and diurnal
34.3	transport.amino acids	loc_os02g01100.1	highly similar to ( 546) AT2G39130 | Symbols: | amino acid transporter family protein | chr2:16323171-16326744 REVERSE Aa_trans SdaC protein|transmembrane amino acid transporter protein, putative, expressed	up-regulated and diurnal
34.3	transport.amino acids	loc_os07g04180.1	highly similar to ( 611) AT5G49630 | Symbols: AAP6 | AAP6 (AMINO ACID PERMEASE 6); acidic amino acid transmembrane transporter/ amino acid transmembrane transporter/ neutral amino acid transmembrane transporter | chr5:20142681-20146441 REVERSE Aa_trans protein|amino acid transporter, putative, expressed	down-regulated and diurnal
34.3	transport.amino acids	loc_os01g71720.1	moderately similar to ( 392) AT2G01170 | Symbols: BAT1 | BAT1 (BIDIRECTIONAL AMINO ACID TRANSPORTER 1); amino acid transmembrane transporter | chr2:102364-104462 REVERSE protein|amino acid permease family protein, putative, expressed	down-regulated and diurnal
34.3	transport.amino acids	loc_os07g01090.1	highly similar to ( 578) AT2G39890 | Symbols: PROT1, ATPROT1 | PROT1 (PROLINE TRANSPORTER 1); L-proline transmembrane transporter/ amino acid transmembrane transporter | chr2:16656022-16658202 FORWARD Aa_trans protein|transmembrane amino acid transporter protein, putative, expressed	down-regulated and diurnal
34.3	transport.amino acids	loc_os04g38680.1	moderately similar to ( 353) AT3G28960 | Symbols: | amino acid transporter family protein | chr3:10984245-10985767 REVERSE Aa_trans SdaC protein|transmembrane amino acid transporter protein, putative, expressed	up-regulated and diurnal
34.3	transport.amino acids	loc_os06g36180.1	highly similar to ( 569) AT5G49630 | Symbols: AAP6 | AAP6 (AMINO ACID PERMEASE 6); acidic amino acid transmembrane transporter/ amino acid transmembrane transporter/ neutral amino acid transmembrane transporter | chr5:20142681-20146441 REVERSE Aa_trans protein|amino acid transporter, putative, expressed	up-regulated and diurnal
34.3	transport.amino acids	loc_os02g55890.1	nearly identical (1208) AT1G15690 | Symbols: AVP1, ATAVP3, AVP-3 | AVP1; ATPase/ hydrogen-translocating pyrophosphatase | chr1:5399115-5402185 FORWARDnearly identical (1237) AVP_HORVU Pyrophosphate-energized vacuolar membrane proton pump (EC 3.6.1.1) (Pyrophosphate-energized inorganic pyrophosphatase) (H(+)-PPase) - Hordeum vulgare (Barley)H_PPase hppA OVP1 protein|inorganic H+ pyrophosphatase, p…	up-regulated and diurnal
34.3	transport.amino acids	loc_os02g09810.1	moderately similar to ( 464) AT3G30390 | Symbols: | amino acid transporter family protein | chr3:11977112-11978827 REVERSE Aa_trans SdaC protein|amino acid transporter, putative, expressed	up-regulated and diurnal
34.6	transport.sulphate	loc_os04g55800.1	highly similar to ( 849) AT1G23090 | Symbols: AST91, SULTR3;3 | AST91 (SULFATE TRANSPORTER 91); sulfate transmembrane transporter | chr1:8185238-8188954 REVERSEmoderately similar to ( 341) NO70_SOYBN Early nodulin 70 - Glycine max (Soybean) Sulfate_transp SUL1 PRK11660 STAS protein|sulfate transporter, putative, expressed	down-regulated and diurnal
34.6	transport.sulphate	loc_os03g09940.1	highly similar to ( 664) AT5G10180 | Symbols: AST68, SULTR2;1 | AST68; sulfate transmembrane transporter | chr5:3193225-3196818 FORWARDmoderately similar to ( 411) NO70_SOYBN Early nodulin 70 - Glycine max (Soybean) Sulfate_transp SUL1 PRK11660 protein|sulfate transporter, putative, expressed	down-regulated and diurnal
34.7	transport.phosphate	loc_os06g29790.1	highly similar to ( 853) AT1G68740 | Symbols: | EXS family protein / ERD1/XPR1/SYG1 family protein | chr1:25812735-25816574 REVERSE EXS COG5409 protein|phosphate transporter 1, putative, expressed	down-regulated and diurnal
34.7	transport.phosphate	loc_os02g38020.1	highly similar to ( 597) AT3G26570 | Symbols: PHT2;1, ORF02 | PHT2;1 (PHOSPHATE TRANSPORTER 2;1); low affinity phosphate transmembrane transporter | chr3:9756416-9758413 FORWARD PHO4 PitA protein|inorganic phosphate transporter 2-1, chloroplast precursor, putative, expressed	down-regulated and diurnal
34.7	transport.phosphate	loc_os03g05620.1	highly similar to ( 719) AT5G43370 | Symbols: APT1, PHT2, PHT1;2 | APT1 (ARABIDOPSIS PHOSPHATE TRANSPORTER 1); carbohydrate transmembrane transporter/ inorganic phosphate transmembrane transporter/ phosphate transmembrane transporter/ sugar:hydrogen symporter | chr5:17416074-17417798 FORWARD Sugar_tr protein|inorganic phosphate transporter, putative, expressed	down-regulated and diurnal
34.8	transport.metabolite transporters at the envelope membrane	loc_os11g04380.1	moderately similar to ( 388) AT4G32390 | Symbols: | phosphate translocator-related | chr4:15636550-15637602 FORWARD TPT protein|domain of unknown function, DUF250 domain containing protein, expressed	down-regulated and diurnal
34.9	transport.metabolite transporters at the mitochondrial membrane	loc_os01g28840.1	highly similar to ( 569) AT5G24030 | Symbols: SLAH3 | SLAH3 (SLAC1 HOMOLOGUE 3); transporter | chr5:8118618-8120993 REVERSEC4dic_mal_tran PRK10764 TehA protein|C4-dicarboxylate transporter/malic acid transport protein, expressed	up-regulated and diurnal
34.9	transport.metabolite transporters at the mitochondrial membrane	loc_os10g42299.1	moderately similar to ( 334) AT5G46800 | Symbols: BOU | BOU (A BOUT DE SOUFFLE); binding / transporter | chr5:18988779-18989810 REVERSE protein|mitochondrial carrier protein, putative, expressed	down-regulated and diurnal
34.9	transport.metabolite transporters at the mitochondrial membrane	loc_os01g38990.1	moderately similar to ( 401) AT1G14560 | Symbols: | mitochondrial substrate carrier family protein | chr1:4981300-4983082 FORWARDweakly similar to ( 110) BT1_MAIZE Protein brittle-1, chloroplast precursor - Zea mays (Maize) Mito_carr protein|mitochondrial carrier protein, putative, expressed	up-regulated and diurnal
34.9	transport.metabolite transporters at the mitochondrial membrane	loc_os02g32814.1	weakly similar to ( 133) AT5G24030 | Symbols: SLAH3 | SLAH3 (SLAC1 HOMOLOGUE 3); transporter | chr5:8118618-8120993 REVERSE protein|heavy metal-associated domain containing protein, expressed	down-regulated and diurnal
34.12	transport.metal	loc_os01g74110.1	moderately similar to ( 330) AT5G59520 | Symbols: ZIP2 | ZIP2; copper ion transmembrane transporter/ transferase, transferring glycosyl groups / zinc ion transmembrane transporter | chr5:23991447-23992762 REVERSE Zip protein|metal cation transporter, putative, expressed	down-regulated and diurnal
34.12	transport.metal	loc_os01g20830.1	protein|heavy metal-associated domain containing protein, expressed	down-regulated and diurnal
34.12	transport.metal	loc_os03g12530.1	highly similar to ( 536) AT3G58060 | Symbols: | cation efflux family protein / metal tolerance protein, putative (MTPc3) | chr3:21497778-21499676 REVERSE Cation_efflux MMT1 protein|cation efflux family protein, putative, expressed	down-regulated and diurnal
34.12	transport.metal	loc_os03g46470.1	moderately similar to ( 305) AT1G31260 | Symbols: ZIP10 | ZIP10 (ZINC TRANSPORTER 10 PRECURSOR); cation transmembrane transporter/ metal ion transmembrane transporter | chr1:11175559-11177362 REVERSE Zip protein|metal cation transporter, putative, expressed	down-regulated and diurnal
34.12	transport.metal	loc_os08g01030.1	moderately similar to ( 286) AT3G20870 | Symbols: | metal transporter family protein | chr3:7309499-7312476 REVERSE PRK04201 COG0428 protein|metal cation transporter, putative, expressed	down-regulated and diurnal
34.13	transport.peptides and oligopeptides	loc_os06g49220.1	highly similar to ( 506) AT2G02040 | Symbols: ATPTR2-B, NTR1, PTR2-B, PTR2, ATPTR2 | PTR2 (PEPTIDE TRANSPORTER 2); dipeptide transporter/ high affinity oligopeptide transporter/ nitrate transmembrane transporter/ peptide transporter/ transporter/ tripeptide transporter | chr2:487542-489707 FORWARD PTR2 PTR2 protein|peptide transporter, putative, expressed	down-regulated and diurnal
34.13	transport.peptides and oligopeptides	loc_os06g03560.1	nearly identical (1085) AT4G10770 | Symbols: ATOPT7, OPT7 | OPT7 (OLIGOPEPTIDE TRANSPORTER 7); oligopeptide transporter | chr4:6628646-6632517 REVERSE OPT protein|oligopeptide transporter, putative, expressed	down-regulated and diurnal
34.13	transport.peptides and oligopeptides	loc_os04g45900.1	highly similar to ( 823) AT5G24380 | Symbols: YSL2, ATYSL2 | YSL2 (YELLOW STRIPE LIKE 2); oligopeptide transporter | chr5:8324098-8326525 FORWARDOPT COG1297 protein|transposon protein, putative, unclassified, expressed	down-regulated and diurnal
34.13	transport.peptides and oligopeptides	loc_os03g54000.1	nearly identical (1144) AT4G16370 | Symbols: ATOPT3, OPT3 | ATOPT3 (OLIGOPEPTIDE TRANSPORTER); oligopeptide transporter | chr4:9247514-9250071 REVERSE OPT protein|oligopeptide transporter, putative, expressed	down-regulated and diurnal
34.13	transport.peptides and oligopeptides	loc_os02g02460.1	highly similar to ( 712) AT1G65730 | Symbols: YSL7 | YSL7 (YELLOW STRIPE LIKE 7); oligopeptide transporter | chr1:24442639-24446122 FORWARDOPT COG1297 protein|transposon protein, putative, unclassified, expressed	down-regulated and diurnal
34.13	transport.peptides and oligopeptides	loc_os10g42900.1	moderately similar to ( 380) AT2G02040 | Symbols: ATPTR2-B, NTR1, PTR2-B, PTR2, ATPTR2 | PTR2 (PEPTIDE TRANSPORTER 2); dipeptide transporter/ high affinity oligopeptide transporter/ nitrate transmembrane transporter/ peptide transporter/ transporter/ tripeptide transporter | chr2:487542-489707 FORWARD PTR2 PTR2 protein|peptide transporter PTR2, putative, expressed	down-regulated and diurnal
34.13	transport.peptides and oligopeptides	loc_os03g04570.1	highly similar to ( 609) AT5G46050 | Symbols: ATPTR3, PTR3 | PTR3 (PEPTIDE TRANSPORTER 3); dipeptide transporter/ transporter/ tripeptide transporter | chr5:18675062-18679071 REVERSE PTR2 PTR2 protein|peptide transporter PTR3-A, putative, expressed	down-regulated and diurnal
34.13	transport.peptides and oligopeptides	loc_os10g02260.1	highly similar to ( 535) AT2G02040 | Symbols: ATPTR2-B, NTR1, PTR2-B, PTR2, ATPTR2 | PTR2 (PEPTIDE TRANSPORTER 2); dipeptide transporter/ high affinity oligopeptide transporter/ nitrate transmembrane transporter/ peptide transporter/ transporter/ tripeptide transporter | chr2:487542-489707 FORWARD PTR2 PTR2 protein|peptide transporter PTR2, putative, expressed	down-regulated and diurnal
34.13	transport.peptides and oligopeptides	loc_os12g12934.1	moderately similar to ( 284) AT1G59740 | Symbols: | proton-dependent oligopeptide transport (POT) family protein | chr1:21968227-21972312 FORWARD PTR2 protein|peptide transporter PTR3-A, putative, expressed	down-regulated and diurnal
34.13	transport.peptides and oligopeptides	loc_os06g15370.1	highly similar to ( 640) AT1G68570 | Symbols: | proton-dependent oligopeptide transport (POT) family protein | chr1:25746811-25750110 FORWARD PTR2 PTR2 protein|peptide transporter PTR2, putative, expressed	up-regulated and diurnal
34.14	transport.unspecified cations	loc_os07g47100.1	highly similar to ( 687) AT3G05030 | Symbols: NHX2, ATNHX2 | NHX2 (SODIUM HYDROGEN EXCHANGER 2); sodium ion transmembrane transporter/ sodium:hydrogen antiporter | chr3:1393456-1395753 REVERSE NhaP Na_H_Exchanger protein|transporter, monovalent cation:proton antiporter-2 family, putative, expressed	up-regulated and diurnal
34.14	transport.unspecified cations	loc_os09g31130.1	highly similar to ( 661) AT5G47560 | Symbols: ATTDT, ATSDAT, TDT | TDT (TONOPLAST DICARBOXYLATE TRANSPORTER); malate transmembrane transporter/ sodium:dicarboxylate symporter | chr5:19287895-19290347 REVERSE SLC13_permease CitT Na_sulph_symp ArsB_NhaD_permease protein|citrate transporter, putative, expressed	up-regulated and diurnal
34.14	transport.unspecified cations	loc_os04g51820.1	moderately similar to ( 245) AT4G10310 | Symbols: HKT1, ATHKT1 | HKT1 (HIGH-AFFINITY K+ TRANSPORTER 1); sodium ion transmembrane transporter | chr4:6392008-6395667 FORWARDhighly similar to ( 893) HKT4_ORYSA Cation transporter HKT4 (OsHKT4) - Oryza sativa (Rice) TrkH protein|OsHKT1;1 - Na+ transporter, expressed	up-regulated and diurnal
34.15	transport.potassium	loc_os04g42310.1	highly similar to ( 635) AT2G24240 | Symbols: | potassium channel tetramerisation domain-containing protein | chr2:10310838-10312163 FORWARD protein|B4-BTB3 - Bric-a-Brac, Tramtrack, Broad Complex BTB domain with B4 subfamily conserved sequence, expressed	down-regulated and diurnal
34.15	transport.potassium	loc_os02g14840.1	highly similar to ( 729) AT5G46240 | Symbols: KAT1 | KAT1 (POTASSIUM CHANNEL IN ARABIDOPSIS THALIANA 1); cyclic nucleotide binding / inward rectifier potassium channel | chr5:18743652-18746561 REVERSEhighly similar to ( 582) AKT1_ORYSA Potassium channel AKT1 (OsAKT1) - Oryza sativa (Rice) Ion_trans CAP_ED protein|potassium channel KAT1, putative, expressed	down-regulated and diurnal
34.15	transport.potassium	loc_os09g27580.1	moderately similar to ( 491) AT4G13420 | Symbols: HAK5, ATHAK5 | HAK5 (HIGH AFFINITY K+ TRANSPORTER 5); potassium ion transmembrane transporter/ potassium:sodium symporter | chr4:7797038-7802174 REVERSEnearly identical (1325) HAK17_ORYSA Probable potassium transporter 17 (OsHAK17) - Oryza sativa (Rice)K_trans Kup trkD protein|potassium transporter, putative, expressed	down-regulated and diurnal
34.15	transport.potassium	loc_os06g45940.1	highly similar to ( 748) AT2G30070 | Symbols: ATKT1, ATKT1P, ATKUP1, KUP1 | ATKT1 (POTASSIUM TRANSPORTER 1); potassium ion transmembrane transporter | chr2:12835097-12838466 FORWARDnearly identical (1386) HAK13_ORYSA Probable potassium transporter 13 (OsHAK13) - Oryza sativa (Rice)K_trans Kup trkD protein|potassium transporter, putative, expressed	down-regulated and diurnal
34.16	transport.ABC transporters and multidrug resistance systems	loc_os01g03144.1	highly similar to ( 932) AT2G01320 | Symbols: | ABC transporter family protein | chr2:154669-158063 REVERSEmoderately similar to ( 248) PDR15_ORYSA Pleiotropic drug resistance protein 15 - Oryza sativa (Rice) ABCG_EPDR ABCG_White CcmA ABC_PDR_domain2 ABC_PDR_domain1 ABC2_membrane SalX ABC_cobalt_CbiO_domain1 ABC_MJ0796_Lo1CDE_FtsE ABC_tran FepC ABC_subfamily_A ABC_Metallic_Cations ZnuC CbiO ABC_M…	up-regulated and diurnal
34.16	transport.ABC transporters and multidrug resistance systems	loc_os05g04610.1	highly similar to ( 674) AT1G02520 | Symbols: PGP11 | PGP11 (P-GLYCOPROTEIN 11); ATPase, coupled to transmembrane movement of substances | chr1:524134-528745 FORWARDmoderately similar to ( 404) MDR_ORYSA Putative multidrug resistance protein (P-glycoprotein) - Oryza sativa (Rice) ABC_MTABC3_MDL1_MDL2 MdlB PRK11176 SunT ABCC_MsbA ABCC_ATM1_transporter ATM1 ABCC_Glucan_exporter_like ABCC_TAP ABCC_H…	down-regulated and diurnal
34.16	transport.ABC transporters and multidrug resistance systems	loc_os01g17214.1	moderately similar to ( 487) AT3G43790 | Symbols: ZIFL2 | ZIFL2 (ZINC INDUCED FACILITATOR-like 2); carbohydrate transmembrane transporter/ sugar:hydrogen symporter | chr3:15655443-15658848 FORWARD protein|major facilitator superfamily antiporter, putative, expressed	down-regulated and diurnal
34.19.2	transport.Major Intrinsic Proteins.TIP	loc_os01g13120.1	weakly similar to ( 174) AT2G25810 | Symbols: TIP4;1 | TIP4;1 (tonoplast intrinsic protein 4;1); water channel | chr2:11012658-11013906 FORWARDmoderately similar to ( 288) TIP43_ORYSA Probable aquaporin TIP4.3 (Tonoplast intrinsic protein 4.3) (OsTIP4.3) - Oryza sativa (Rice) MIP MIP GlpF PRK05420 protein|aquaporin protein, putative, expressed	down-regulated and diurnal
34.19.2	transport.Major Intrinsic Proteins.TIP	loc_os06g12310.1	moderately similar to ( 203) AT5G37820 | Symbols: NIP4;2, NLM5 | NIP4;2 (NOD26-LIKE INTRINSIC PROTEIN 4;2); water channel | chr5:15050261-15051542 FORWARDmoderately similar to ( 434) LSI1_ORYSA Silicon transporter LSI1 (Low silicon protein 1) - Oryza sativa (Rice) MIP MIP GlpF PRK05420 protein|aquaporin protein, putative, expressed	down-regulated and diurnal
34.19.3	transport.Major Intrinsic Proteins.NIP	loc_os06g12310.1	moderately similar to ( 203) AT5G37820 | Symbols: NIP4;2, NLM5 | NIP4;2 (NOD26-LIKE INTRINSIC PROTEIN 4;2); water channel | chr5:15050261-15051542 FORWARDmoderately similar to ( 434) LSI1_ORYSA Silicon transporter LSI1 (Low silicon protein 1) - Oryza sativa (Rice) MIP MIP GlpF PRK05420 protein|aquaporin protein, putative, expressed	down-regulated and diurnal
34.22	transport.cyclic nucleotide or calcium regulated channels	loc_os02g41710.1	highly similar to ( 840) AT2G28260 | Symbols: ATCNGC15, CNGC15 | ATCNGC15; calmodulin binding / cation channel/ cyclic nucleotide binding | chr2:12049989-12052453 FORWARD protein|cyclic nucleotide-gated ion channel, putative, expressed	down-regulated and diurnal
34.99	transport.misc	loc_os09g15170.1	highly similar to ( 764) AT2G34190 | Symbols: | xanthine/uracil permease family protein | chr2:14437065-14439407 FORWARD Xan_ur_permease UraA PRK10720 protein|nucleobase-ascorbate transporter, putative, expressed	down-regulated and diurnal
34.99	transport.misc	loc_os03g62270.1	moderately similar to ( 382) AT1G71870 | Symbols: | MATE efflux family protein | chr1:27032456-27034895 REVERSE NorM PRK01766 PRK00187 MatE protein|MATE efflux family protein, putative, expressed	down-regulated and diurnal
34.99	transport.misc	loc_os03g43720.1	moderately similar to ( 435) AT3G13050 | Symbols: | transporter-related | chr3:4176866-4178868 FORWARD Sugar_tr protein|transporter family protein, putative, expressed	up-regulated and diurnal
34.99	transport.misc	loc_os11g24060.1	highly similar to ( 539) AT5G50300 | Symbols: | xanthine/uracil/vitamin C permease family protein | chr5:20466492-20468084 REVERSECOG2252 Xan_ur_permease protein|permease domain containing protein, putative, expressed	up-regulated and diurnal
34.99	transport.misc	loc_os08g37432.1	moderately similar to ( 444) AT5G65380 | Symbols: | ripening-responsive protein, putative | chr5:26123241-26126352 REVERSE NorM PRK01766 MatE protein|MATE efflux family protein, putative, expressed	down-regulated and diurnal
34.99	transport.misc	loc_os08g44870.1	moderately similar to ( 491) AT4G00350 | Symbols: | MATE efflux family protein | chr4:151978-153988 FORWARD NorM PRK01766 MatE protein|MATE efflux family protein, putative, expressed	down-regulated and diurnal
34.99	transport.misc	loc_os08g38610.1	moderately similar to ( 368) AT1G26900 | Symbols: | pentatricopeptide (PPR) repeat-containing protein | chr1:9319756-9321474 REVERSEvery weakly similar to (86.7) RF1_ORYSA Rf1 protein, mitochondrial precursor (PPR protein) (Fertility restorer) (Restorer for CMS) - Oryza sativa (Rice) protein|pentatricopeptide, putative, expressed	up-regulated and diurnal
34.99	transport.misc	loc_os01g17214.1	moderately similar to ( 487) AT3G43790 | Symbols: ZIFL2 | ZIFL2 (ZINC INDUCED FACILITATOR-like 2); carbohydrate transmembrane transporter/ sugar:hydrogen symporter | chr3:15655443-15658848 FORWARD protein|major facilitator superfamily antiporter, putative, expressed	down-regulated and diurnal
34.99	transport.misc	loc_os03g42830.1	moderately similar to ( 441) AT3G26590 | Symbols: | MATE efflux family protein | chr3:9761927-9765259 REVERSE NorM PRK01766 MatE protein|MATE efflux family protein, putative, expressed	up-regulated and diurnal
34.99	transport.misc	loc_os02g49860.1	very weakly similar to (92.8) AT1G04560 | Symbols: | AWPM-19-like membrane family protein | chr1:1245070-1245888 FORWARDAWPM-19 protein|AWPM-19-like membrane family protein, putative, expressed	up-regulated and diurnal
34.99	transport.misc	loc_os03g08900.1	highly similar to ( 578) AT5G65380 | Symbols: | ripening-responsive protein, putative | chr5:26123241-26126352 REVERSE NorM PRK01766 protein|MATE efflux family protein, putative, expressed	up-regulated and diurnal
35.2	not assigned.unknown	loc_os02g50470.1	protein|expressed protein	down-regulated and diurnal
35.2	not assigned.unknown	loc_os08g25850.1	protein|expressed protein	down-regulated and diurnal
35.2	not assigned.unknown	loc_os07g11300.1	protein|expressed protein	up-regulated and diurnal
35.2	not assigned.unknown	loc_os03g06350.1	protein|DUF623 domain containing protein, expressed	up-regulated and diurnal
35.2	not assigned.unknown	loc_os03g45770.1	highly similar to ( 554) AT1G60995 | Symbols: | unknown protein | chr1:22465768-22470575 REVERSE protein|expressed protein	up-regulated and diurnal
35.2	not assigned.unknown	loc_os10g25030.1	weakly similar to ( 175) AT4G37000 | Symbols: ACD2, ATRCCR | ACD2 (ACCELERATED CELL DEATH 2); red chlorophyll catabolite reductase | chr4:17442627-17443762 FORWARDmoderately similar to ( 311) RCCR_HORVU Red chlorophyll catabolite reductase (EC 1.-.-.-) (RCC reductase) (HvRCCR) (Fragment) - Hordeum vulgare (Barley)RCC_reductase protein|red chlorophyll catabolite reductase, putative, expressed	up-regulated and diurnal
35.2	not assigned.unknown	loc_os03g63700.1	weakly similar to ( 193) AT3G02910 | Symbols: | FUNCTIONS IN: molecular_function unknown; INVOLVED IN: biological_process unknown; LOCATED IN: cellular_component unknown; EXPRESSED IN: 23 plant structures; EXPRESSED DURING: 15 growth stages; CONTAINS InterPro DOMAIN/s: Butirosin biosynthesis, BtrG-like (InterPro:IPR013024), AIG2-like (InterPro:IPR009288); BEST Arabidopsis thaliana protein match i…	down-regulated and diurnal
35.2	not assigned.unknown	loc_os07g48710.1	protein|VQ domain containing protein, putative, expressed	up-regulated and diurnal
35.2	not assigned.unknown	loc_os08g37940.1	moderately similar to ( 389) AT4G39970 | Symbols: | haloacid dehalogenase-like hydrolase family protein | chr4:18536678-18538429 REVERSE COG0637 Gph Hydrolase PRK10826 PRK10725 protein|HAD-superfamily hydrolase subfamily IA, variant 3, putative, expressed	down-regulated and diurnal
35.2	not assigned.unknown	loc_os04g39360.1	protein|heavy metal transport/detoxification protein, putative, expressed	down-regulated and diurnal
35.2	not assigned.unknown	loc_os01g04160.1	protein|expressed protein	up-regulated and diurnal
35.2	not assigned.unknown	loc_os11g03580.1	weakly similar to ( 188) AT2G41120 | Symbols: | unknown protein | chr2:17141454-17142419 REVERSE protein|expressed protein	down-regulated and diurnal
35.2	not assigned.unknown	loc_os04g59610.1	very weakly similar to (90.9) AT1G44000 | Symbols: | unknown protein | chr1:16708201-16709521 REVERSE protein|expressed protein	down-regulated and diurnal
35.2	not assigned.unknown	loc_os04g21350.1	very weakly similar to (82.8) AT5G24860 | Symbols: FPF1 | FPF1 (FLOWERING PROMOTING FACTOR 1) | chr5:8541822-8542154 FORWARD protein|flowering promoting factor-like 1, putative, expressed	down-regulated and diurnal
35.2	not assigned.unknown	loc_os02g45780.1	protein|zinc finger, C3HC4 type domain containing protein, expressed	up-regulated and diurnal
35.2	not assigned.unknown	loc_os01g10810.1	protein|rho termination factor, N-terminal domain containing protein, expressed	down-regulated and diurnal
35.2	not assigned.unknown	loc_os01g61680.1	very weakly similar to (88.6) AT4G08330 | Symbols: | unknown protein | chr4:5255384-5256525 REVERSE protein|expressed protein	up-regulated and diurnal
35.2	not assigned.unknown	loc_os07g39880.1	protein|retrotransposon, putative, centromere-specific, expressed	down-regulated and diurnal
35.2	not assigned.unknown	loc_os03g45280.1	protein|dehydrin, putative, expressed	up-regulated and diurnal
35.2	not assigned.unknown	loc_os11g05550.1	protein|expressed protein	down-regulated and diurnal
35.2	not assigned.unknown	loc_os02g13370.1	protein|expressed protein	up-regulated and diurnal
35.2	not assigned.unknown	loc_os08g23960.1	protein|OsFBL46 - F-box domain and LRR containing protein, expressed	up-regulated and diurnal
35.2	not assigned.unknown	loc_os04g49680.1	protein|DUF581 domain containing protein, expressed	up-regulated and diurnal
35.2	not assigned.unknown	loc_os12g32970.1	DUF588 protein|membrane associated DUF588 domain containing protein, putative, expressed	up-regulated and diurnal
35.2	not assigned.unknown	loc_os03g42464.1	protein|expressed protein	up-regulated and diurnal
35.2	not assigned.unknown	loc_os12g24330.1	moderately similar to ( 310) AT1G21680 | Symbols: | FUNCTIONS IN: molecular_function unknown; INVOLVED IN: biological_process unknown; LOCATED IN: plasma membrane, vacuole, plant-type cell wall; EXPRESSED IN: 25 plant structures; EXPRESSED DURING: 13 growth stages; CONTAINS InterPro DOMAIN/s: WD40-like Beta Propeller (InterPro:IPR011659), Six-bladed beta-propeller, TolB-like (InterPro:IPR011042);…	down-regulated and diurnal
35.2	not assigned.unknown	loc_os02g27000.1	highly similar to ( 636) AT5G50780 | Symbols: | ATP binding | chr5:20650269-20654948 FORWARD protein|ATP-binding region, ATPase-like domain containing protein, expressed	up-regulated and diurnal
35.2	not assigned.unknown	loc_os01g50910.1	protein|late embryogenesis abundant protein, group 3, putative, expressed	up-regulated and diurnal
35.2	not assigned.unknown	loc_os01g03549.1	highly similar to ( 574) AT1G23010 | Symbols: LPR1 | LPR1 (Low Phosphate Root1); copper ion binding / oxidoreductase, acting on diphenols and related substances as donors, oxygen as acceptor | chr1:8147353-8149580 FORWARDSufI PRK10965 protein|multi-copper oxidase type I family protein, putative, expressed	down-regulated and diurnal
35.2	not assigned.unknown	loc_os05g39250.1	moderately similar to ( 204) AT5G01300 | Symbols: | phosphatidylethanolamine-binding family protein | chr5:121643-122128 REVERSEPEBP COG1881 PEBP_RKIP PRK09818 protein|phosphatidylethanolamine-binding protein, putative, expressed	up-regulated and diurnal
35.2	not assigned.unknown	loc_os09g27320.1	protein|ZOS9-13 - C2H2 zinc finger protein, expressed	down-regulated and diurnal
35.2	not assigned.unknown	loc_os01g73110.1	protein|expressed protein	up-regulated and diurnal
35.2	not assigned.unknown	loc_os04g31820.1	protein|expressed protein	down-regulated and diurnal
35.2	not assigned.unknown	loc_os07g47670.1	very weakly similar to (93.6) AT5G27760 | Symbols: | hypoxia-responsive family protein | chr5:9830396-9831559 FORWARD protein|hypoxia-responsive family protein, putative, expressed	up-regulated and diurnal
35.2	not assigned.unknown	loc_os01g62830.1	protein|expressed protein	down-regulated and diurnal
35.2	not assigned.unknown	loc_os02g42470.1	protein|expressed protein	down-regulated and diurnal
35.2	not assigned.unknown	loc_os06g47200.1	protein|LTPL85 - Protease inhibitor/seed storage/LTP family protein precursor, expressed	up-regulated and diurnal
35.2	not assigned.unknown	loc_os09g36200.1	moderately similar to ( 278) AT4G22920 | Symbols: ATNYE1, NYE1 | NYE1 (NON-YELLOWING 1) | chr4:12016776-12017969 REVERSE protein|senescence-inducible chloroplast stay-green protein 1, putative, expressed	up-regulated and diurnal
35.2	not assigned.unknown	loc_os02g15930.1	protein|expressed protein	up-regulated and diurnal
35.2	not assigned.unknown	loc_os09g30410.1	weakly similar to ( 148) AT2G33180 | Symbols: | unknown protein | chr2:14066479-14067314 FORWARD protein|expressed protein	down-regulated and diurnal
35.2	not assigned.unknown	loc_os08g15050.1	CCT protein|CCT/B-box zinc finger protein, putative, expressed	down-regulated and diurnal
35.2	not assigned.unknown	loc_os03g50470.1	protein|expressed protein	up-regulated and diurnal
35.2	not assigned.unknown	loc_os01g16170.1	moderately similar to ( 285) AT2G41050 | Symbols: | PQ-loop repeat family protein / transmembrane family protein | chr2:17123388-17125622 REVERSE protein|PQ loop repeat domain containing protein, expressed	up-regulated and diurnal
35.2	not assigned.unknown	loc_os01g16920.1	protein|embryonic protein DC-8, putative, expressed	up-regulated and diurnal
35.2	not assigned.unknown	loc_os03g14910.1	protein|expressed protein	down-regulated and diurnal
35.2	not assigned.unknown	loc_os01g65630.1	protein|expressed protein	down-regulated and diurnal
35.2	not assigned.unknown	loc_os04g31870.1	protein|expressed protein	down-regulated and diurnal
35.2	not assigned.unknown	loc_os02g40700.1	weakly similar to ( 132) AT4G10300 | Symbols: | FUNCTIONS IN: molecular_function unknown; LOCATED IN: chloroplast; EXPRESSED IN: 22 plant structures; EXPRESSED DURING: 14 growth stages; CONTAINS InterPro DOMAIN/s: Cupin, RmlC-type (InterPro:IPR011051), Protein of unknown function DUF861, cupin-3 (InterPro:IPR008579), RmlC-like jelly roll fold (InterPro:IPR014710); BEST Arabidopsis thaliana protei…	down-regulated and diurnal
35.2	not assigned.unknown	loc_os01g18220.1	protein|expressed protein	up-regulated and diurnal
35.2	not assigned.unknown	loc_os03g16670.1	moderately similar to ( 327) AT5G02230 | Symbols: | haloacid dehalogenase-like hydrolase family protein | chr5:449132-450507 FORWARD protein|haloacid dehalogenase-like hydrolase family protein, putative, expressed	up-regulated and diurnal
35.2	not assigned.unknown	loc_os06g36050.1	protein|expressed protein	down-regulated and diurnal
35.2	not assigned.unknown	loc_os01g70400.1	moderately similar to ( 214) AT5G43750 | Symbols: | unknown protein | chr5:17580100-17581145 REVERSE protein|expressed protein	down-regulated and diurnal
35.2	not assigned.unknown	loc_os03g07190.1	moderately similar to ( 240) AT1G13990 | Symbols: | unknown protein | chr1:4794810-4796476 FORWARD protein|expressed protein	up-regulated and diurnal
35.2	not assigned.unknown	loc_os03g61090.1	protein|expressed protein	down-regulated and diurnal
35.2	not assigned.unknown	loc_os01g37832.1	moderately similar to ( 345) AT2G25950 | Symbols: | unknown protein | chr2:11068735-11070524 FORWARD DUF1000 protein|thioredoxin, putative, expressed	up-regulated and diurnal
35.2	not assigned.unknown	loc_os12g39220.1	protein|ZOS12-08 - C2H2 zinc finger protein, expressed	down-regulated and diurnal
35.2	not assigned.unknown	loc_os03g59460.1	weakly similar to ( 112) EMBP1_WHEAT DNA-binding protein EMBP-1 (Histone promoter-binding protein 1a(1)) (HBP-1a(1)) - Triticum aestivum (Wheat) protein|transcription factor, putative, expressed	up-regulated and diurnal
35.2	not assigned.unknown	loc_os06g04230.1	protein|expressed protein	up-regulated and diurnal
35.2	not assigned.unknown	loc_os01g04390.1	protein|expressed protein	down-regulated and diurnal
35.2	not assigned.unknown	loc_os10g40040.1	weakly similar to ( 102) AT5G52420 | Symbols: | unknown protein | chr5:21281817-21282545 FORWARD protein|expressed protein	up-regulated and diurnal
35.2	not assigned.unknown	loc_os10g07450.1	protein|expressed protein	down-regulated and diurnal
35.2	not assigned.unknown	loc_os01g62970.1	protein|expressed protein	up-regulated and diurnal
35.2	not assigned.unknown	loc_os05g50470.1	protein|expressed protein	up-regulated and diurnal
35.2	not assigned.unknown	loc_os07g42730.1	protein|EF hand family protein, expressed	down-regulated and diurnal
35.2	not assigned.unknown	loc_os02g44710.1	protein|expressed protein	down-regulated and diurnal
35.2	not assigned.unknown	loc_os04g40430.1	weakly similar to ( 126) AT5G40570 | Symbols: | surfeit locus protein 2 family protein / SURF2 family protein | chr5:16246798-16248251 FORWARDSURF2 protein|surfeit locus protein, putative, expressed	up-regulated and diurnal
35.2	not assigned.unknown	loc_os02g47450.1	protein|expressed protein	down-regulated and diurnal
35.2	not assigned.unknown	loc_os03g49830.1	protein|expressed protein	down-regulated and diurnal
35.2	not assigned.unknown	loc_os05g30880.1	weakly similar to ( 125) AT5G05210 | Symbols: | nucleolar matrix protein-related | chr5:1548398-1549534 FORWARD protein|nucleolar matrix protein-related, putative, expressed	up-regulated and diurnal
35.2	not assigned.unknown	loc_os06g11980.1	protein|DUF581 domain containing protein, expressed	up-regulated and diurnal
35.2	not assigned.unknown	loc_os04g02880.1	protein|expressed protein	down-regulated and diurnal
35.2	not assigned.unknown	loc_os02g47130.1	protein|expressed protein	down-regulated and diurnal
35.2	not assigned.unknown	loc_os11g40600.1	protein|expressed protein	down-regulated and diurnal
35.2	not assigned.unknown	loc_os05g03130.1	protein|OsRCI2-7 - Putative low temperature and salt responsive protein, expressed	up-regulated and diurnal
35.2	not assigned.unknown	loc_os01g54670.1	moderately similar to ( 291) AT5G11500 | Symbols: | unknown protein | chr5:3676747-3678946 FORWARD DUF814 protein|coiled-coil domain-containing protein 25, putative, expressed	down-regulated and diurnal
35.2	not assigned.unknown	loc_os03g17790.1	protein|OsRCI2-5 - Putative low temperature and salt responsive protein, expressed	up-regulated and diurnal
35.2	not assigned.unknown	loc_os05g41820.1	protein|expressed protein	up-regulated and diurnal
35.2	not assigned.unknown	loc_os01g10950.1	moderately similar to ( 406) AT3G14920 | Symbols: | unknown protein | chr3:5018275-5020104 FORWARD protein|peptide-N4-asparagine amidase A, putative, expressed	down-regulated and diurnal
35.2	not assigned.unknown	loc_os05g38860.1	protein|expressed protein	up-regulated and diurnal
35.2	not assigned.unknown	loc_os10g38880.1	very weakly similar to (85.1) AT2G36026 | Symbols: | FUNCTIONS IN: molecular_function unknown; INVOLVED IN: biological_process unknown; LOCATED IN: cellular_component unknown; CONTAINS InterPro DOMAIN/s: Protein of unknown function DUF623, plant (InterPro:IPR006458); BEST Arabidopsis thaliana protein match is: OFP6 (OVATE FAMILY PROTEIN 6) (TAIR:AT3G52525.1); Has 230 Blast hits to 230 proteins in…	down-regulated and diurnal
35.2	not assigned.unknown	loc_os04g47700.1	moderately similar to ( 264) AT4G35560 | Symbols: | FUNCTIONS IN: molecular_function unknown; LOCATED IN: CUL4 RING ubiquitin ligase complex; EXPRESSED IN: 20 plant structures; EXPRESSED DURING: 7 growth stages; CONTAINS InterPro DOMAIN/s: WD40 repeat-like (InterPro:IPR011046), WD40 repeat (InterPro:IPR001680), WD40/YVTN repeat-like (InterPro:IPR015943), Lethal giant larvae (Lgl) like, C-terminal…	up-regulated and diurnal
35.2	not assigned.unknown	loc_os05g49370.1	protein|DUF1645 domain containing protein, putative, expressed	down-regulated and diurnal
35.2	not assigned.unknown	loc_os01g40310.1	very weakly similar to (94.0) AT1G74730 | Symbols: | unknown protein | chr1:28078995-28079831 FORWARDDUF1118 protein|expressed protein	down-regulated and diurnal
35.2	not assigned.unknown	loc_os03g31679.1	protein|annexin A7, putative, expressed	down-regulated and diurnal
35.2	not assigned.unknown	loc_os07g08669.1	protein|expressed protein	up-regulated and diurnal
35.2	not assigned.unknown	loc_os10g13914.1	very weakly similar to (87.4) AT5G47635 | Symbols: | unknown protein | chr5:19307281-19307849 REVERSE protein|POEI27 - Pollen Ole e I allergen and extensin family protein precursor, expressed	down-regulated and diurnal
35.2	not assigned.unknown	loc_os08g27050.1	moderately similar to ( 496) AT1G15060 | Symbols: | LOCATED IN: chloroplast; EXPRESSED IN: 23 plant structures; EXPRESSED DURING: 14 growth stages; CONTAINS InterPro DOMAIN/s: Uncharacterised conserved protein UCP031088, alpha/beta hydrolase, At1g15070 (InterPro:IPR016969); BEST Arabidopsis thaliana protein match is: unknown protein (TAIR:AT1G73750.1); Has 120 Blast hits to 104 proteins in 29 spe…	up-regulated and diurnal
35.2	not assigned.unknown	loc_os01g11054.1	nearly identical (1503) AT3G14940 | Symbols: ATPPC3 | ATPPC3 (PHOSPHOENOLPYRUVATE CARBOXYLASE 3); phosphoenolpyruvate carboxylase | chr3:5025584-5029476 FORWARDnearly identical (1498) CAPP1_SORBI Phosphoenolpyruvate carboxylase 1 (EC 4.1.1.31) (PEPCase 1) (PEPC 1) (CP21) - Sorghum bicolor (Sorghum) (Sorghum vulgare)PEPcase PRK00009 Ppc protein|phosphoenolpyruvate carboxylase, putative, expressed	down-regulated and diurnal
35.2	not assigned.unknown	loc_os03g58850.1	protein|uncharacterized PE-PGRS family protein PE_PGRS3 precursor, putative, expressed	up-regulated and diurnal
35.2	not assigned.unknown	loc_os02g33820.1	protein|abscisic stress-ripening, putative, expressed	down-regulated and diurnal
35.2	not assigned.unknown	loc_os05g44270.1	very weakly similar to (88.2) AT1G28280 | Symbols: | VQ motif-containing protein | chr1:9886297-9887395 REVERSE protein|VQ domain containing protein, putative, expressed	down-regulated and diurnal
35.2	not assigned.unknown	loc_os12g25180.1	protein|expressed protein	down-regulated and diurnal
35.2	not assigned.unknown	loc_os11g10320.1	protein|expressed protein	down-regulated and diurnal
35.2	not assigned.unknown	loc_os02g51020.1	weakly similar to ( 120) AT1G18730 | Symbols: NDF6 | NDF6 (NDH DEPENDENT FLOW 6) | chr1:6460625-6461464 FORWARD protein|expressed protein	down-regulated and diurnal
35.2	not assigned.unknown	loc_os04g54300.1	protein|wound induced protein, putative, expressed	up-regulated and diurnal
35.2	not assigned.unknown	loc_os07g48680.1	protein|zinc finger, C3HC4 type domain containing protein, expressed	up-regulated and diurnal
35.2	not assigned.unknown	loc_os03g26490.1	protein|expressed protein	up-regulated and diurnal
35.2	not assigned.unknown	loc_os02g45860.1	protein|expressed protein	down-regulated and diurnal
35.2	not assigned.unknown	loc_os10g05130.1	protein|expressed protein	down-regulated and diurnal
35.2	not assigned.unknown	loc_os03g49630.1	protein|expressed protein	down-regulated and diurnal
35.2	not assigned.unknown	loc_os08g32980.1	very weakly similar to (98.2) AT5G16550 | Symbols: | unknown protein | chr5:5405526-5406641 FORWARD protein|expressed protein	up-regulated and diurnal
35.2	not assigned.unknown	loc_os10g32680.1	moderately similar to ( 421) AT1G07040 | Symbols: | unknown protein | chr1:2161225-2163035 REVERSE protein|expressed protein	up-regulated and diurnal
35.2	not assigned.unknown	loc_os05g01290.1	protein|expressed protein	down-regulated and diurnal
35.2	not assigned.unknown	loc_os05g49440.1	moderately similar to ( 266) AT1G05510 | Symbols: | Protein is tyrosine-phosphorylated and its phosphorylation state is modulated in response to ABA in Arabidopsis thaliana seeds. | chr1:1629527-1630690 FORWARDDUF1264 protein|DUF1264 domain containing protein, putative, expressed	up-regulated and diurnal
35.2	not assigned.unknown	loc_os12g35550.1	weakly similar to ( 124) AT3G21400 | Symbols: | unknown protein | chr3:7534824-7536293 REVERSE protein|expressed protein	up-regulated and diurnal
35.2	not assigned.unknown	loc_os04g49670.1	protein|DUF581 domain containing protein, expressed	up-regulated and diurnal
35.2	not assigned.unknown	loc_os10g42780.1	moderately similar to ( 471) AT1G32080 | Symbols: | membrane protein, putative | chr1:11537572-11539756 REVERSELrgB LrgB protein|lrgB-like family protein, expressed	down-regulated and diurnal
35.2	not assigned.unknown	loc_os04g57739.1	protein|expressed protein	up-regulated and diurnal
35.2	not assigned.unknown	loc_os11g32890.1	very weakly similar to (94.4) AT5G07330 | Symbols: | unknown protein | chr5:2316064-2316641 FORWARD protein|expressed protein	up-regulated and diurnal
35.2	not assigned.unknown	loc_os02g11870.1	protein|expressed protein	up-regulated and diurnal
35.2	not assigned.unknown	loc_os02g48150.1	protein|expressed protein	up-regulated and diurnal
35.2	not assigned.unknown	loc_os12g43140.1	protein|late embryogenesis abundant protein D-34, putative, expressed	up-regulated and diurnal
35.2	not assigned.unknown	loc_os01g55100.1	protein|slTCP3, putative, expressed	up-regulated and diurnal
35.2	not assigned.unknown	loc_os06g34730.1	protein|expressed protein	down-regulated and diurnal
35.2	not assigned.unknown	loc_os03g03670.1	moderately similar to ( 243) AT4G38225 | Symbols: | unknown protein | chr4:17927230-17928613 FORWARD protein|expressed protein	down-regulated and diurnal
35.2	not assigned.unknown	loc_os05g33280.1	moderately similar to ( 340) AT1G54780 | Symbols: | thylakoid lumen 18.3 kDa protein | chr1:20439533-20440953 FORWARDDUF477 protein|thylakoid lumen protein, putative, expressed	down-regulated and diurnal
35.2	not assigned.unknown	loc_os07g10420.1	protein|expressed protein	up-regulated and diurnal
35.2	not assigned.unknown	loc_os09g26620.1	protein|auxin-repressed protein, putative, expressed	up-regulated and diurnal
35.2	not assigned.unknown	loc_os06g24190.1	protein|expressed protein	up-regulated and diurnal
35.2	not assigned.unknown	loc_os01g41240.1	weakly similar to ( 191) AT3G24420 | Symbols: | hydrolase, alpha/beta fold family protein | chr3:8863111-8864883 REVERSEMhpC Abhydrolase_1 protein|hydrolase, alpha/beta fold family domain containing protein, expressed	down-regulated and diurnal
35.2	not assigned.unknown	loc_os10g42610.1	weakly similar to ( 119) AT4G17940 | Symbols: | binding | chr4:9965787-9966778 FORWARD protein|expressed protein	up-regulated and diurnal
35.2	not assigned.unknown	loc_os09g30160.1	protein|zinc finger, C3HC4 type domain containing protein, expressed	up-regulated and diurnal
35.2	not assigned.unknown	loc_os06g19370.1	protein|cadmium tolerance factor, putative, expressed	down-regulated and diurnal
35.2	not assigned.unknown	loc_os05g44900.1	protein|expressed protein	up-regulated and diurnal
35.2	not assigned.unknown	loc_os01g43220.1	moderately similar to ( 286) AT4G01040 | Symbols: | glycosyl hydrolase family 18 protein | chr4:453383-455407 FORWARD COG3858 protein|chitinase domain-containing protein 1 precursor, putative, expressed	down-regulated and diurnal
35.2	not assigned.unknown	loc_os06g19260.1	protein|cadmium tolerance factor, putative, expressed	down-regulated and diurnal
35.2	not assigned.unknown	loc_os07g46510.1	very weakly similar to (86.3) AT5G12340 | Symbols: | unknown protein | chr5:3992948-3993610 REVERSE protein|expressed protein	down-regulated and diurnal
35.2	not assigned.unknown	loc_os04g54230.1	protein|wound induced protein, putative, expressed	up-regulated and diurnal
35.2	not assigned.unknown	loc_os12g07310.1	moderately similar to ( 208) CBPR_HEVBR Citrate-binding protein precursor - Hevea brasiliensis (Para rubber tree)Alginate_lyase2 protein|citrate-binding protein precursor, putative, expressed	down-regulated and diurnal
35.2	not assigned.unknown	loc_os01g08010.1	protein|expressed protein	down-regulated and diurnal
35.2	not assigned.unknown	loc_os03g42520.1	protein|expressed protein	up-regulated and diurnal
35.2	not assigned.unknown	loc_os04g48390.1	highly similar to ( 900) AT1G63010 | Symbols: | SPX (SYG1/Pho81/XPR1) domain-containing protein | chr1:23347972-23351026 REVERSE SPX protein|uncharacterized membrane protein, putative, expressed	up-regulated and diurnal
35.2	not assigned.unknown	loc_os02g03710.1	protein|UP-9A, putative, expressed	down-regulated and diurnal
35.2	not assigned.unknown	loc_os03g22040.1	weakly similar to ( 164) AT2G38370 | Symbols: | unknown protein | chr2:16072184-16074168 REVERSEDUF827 protein|expressed protein	down-regulated and diurnal
35.2	not assigned.unknown	loc_os02g03670.1	moderately similar to ( 412) AT5G48790 | Symbols: | unknown protein | chr5:19780010-19781977 REVERSEDUF1995 protein|expressed protein	down-regulated and diurnal
35.2	not assigned.unknown	loc_os12g40180.1	protein|expressed protein	up-regulated and diurnal
35.2	not assigned.unknown	loc_os09g25430.1	protein|ZOS9-07 - C2H2 zinc finger protein, expressed	up-regulated and diurnal
35.2	not assigned.unknown	loc_os06g05930.1	protein|expressed protein	down-regulated and diurnal
35.2	not assigned.unknown	loc_os07g44410.1	highly similar to ( 688) AT4G01870 | Symbols: | tolB protein-related | chr4:808473-810431 REVERSETolB protein|WD40-like Beta Propeller Repeat family protein, expressed	up-regulated and diurnal
35.2	not assigned.unknown	loc_os07g37310.1	moderately similar to ( 280) AT5G54240 | Symbols: | unknown protein | chr5:22023339-22024461 REVERSEDUF1223 COG5429 protein|uncharacterized secreted protein, putative, expressed	up-regulated and diurnal
35.2	not assigned.unknown	loc_os05g47860.1	protein|expressed protein	down-regulated and diurnal
35.2	not assigned.unknown	loc_os03g06580.1	protein|MTN26L2 - MtN26 family protein precursor, expressed	up-regulated and diurnal
35.2	not assigned.unknown	loc_os08g43230.1	moderately similar to ( 278) AT5G52030 | Symbols: | TraB protein-related | chr5:21128819-21130034 FORWARD TraB COG1916 protein|TraB family protein, putative, expressed	down-regulated and diurnal
35.2	not assigned.unknown	loc_os02g06410.1	moderately similar to ( 231) AT1G15330 | Symbols: | CBS domain-containing protein | chr1:5274368-5275499 FORWARD CBS_pair_29 protein|CBS domain containing membrane protein, putative, expressed	up-regulated and diurnal
35.2	not assigned.unknown	loc_os12g12880.1	weakly similar to ( 149) AT2G31560 | Symbols: | unknown protein | chr2:13436611-13437312 FORWARDDUF1685 protein|expressed protein	up-regulated and diurnal
35.2	not assigned.unknown	loc_os04g47140.1	protein|expressed protein	up-regulated and diurnal
35.2	not assigned.unknown	loc_os08g16830.1	protein|retrotransposon protein, putative, SINE subclass, expressed	down-regulated and diurnal
35.2	not assigned.unknown	loc_os12g05770.1	protein|expressed protein	down-regulated and diurnal
35.2	not assigned.unknown	loc_os01g74370.1	weakly similar to ( 103) AT3G46110 | Symbols: | unknown protein | chr3:16932244-16933588 FORWARDDUF966 protein|domain of unknown function DUF966 domain containing protein, expressed	down-regulated and diurnal
35.2	not assigned.unknown	loc_os03g50960.1	HPS_like protein|LTPL118 - Protease inhibitor/seed storage/LTP family protein precursor, expressed	up-regulated and diurnal
35.2	not assigned.unknown	loc_os09g25700.1	protein|TsetseEP precursor, putative, expressed	up-regulated and diurnal
35.2	not assigned.unknown	loc_os03g22230.1	protein|POEI47 - Pollen Ole e I allergen and extensin family protein precursor, expressed	down-regulated and diurnal
35.2	not assigned.unknown	loc_os03g14880.1	weakly similar to ( 163) AT2G41610 | Symbols: | unknown protein | chr2:17347181-17348113 FORWARD protein|expressed protein	down-regulated and diurnal
35.2	not assigned.unknown	loc_os03g10320.1	very weakly similar to (90.5) AT5G67620 | Symbols: | unknown protein | chr5:26964891-26965720 REVERSE protein|expressed protein	up-regulated and diurnal
35.2	not assigned.unknown	loc_os05g38660.1	protein|expressed protein	up-regulated and diurnal
35.2	not assigned.unknown	loc_os01g72380.1	moderately similar to ( 252) AT5G45540 | Symbols: | unknown protein | chr5:18458294-18460705 REVERSEDUF594 protein|expressed protein	down-regulated and diurnal
35.2	not assigned.unknown	loc_os02g46473.1	protein|expressed protein	up-regulated and diurnal
35.2	not assigned.unknown	loc_os02g02110.1	moderately similar to ( 434) AT5G14850 | Symbols: | mannosyltransferase, putative | chr5:4802155-4804977 REVERSE Glyco_transf_22 protein|Alg9-like mannosyltransferase protein, putative, expressed	down-regulated and diurnal
35.2	not assigned.unknown	loc_os01g68570.1	protein|expressed protein	up-regulated and diurnal
35.2	not assigned.unknown	loc_os01g61440.1	protein|expressed protein	up-regulated and diurnal
35.2	not assigned.unknown	loc_os08g35630.1	protein|MTD1, putative, expressed	up-regulated and diurnal
35.2	not assigned.unknown	loc_os06g46720.1	very weakly similar to ( 100) AT1G43760 | Symbols: | FUNCTIONS IN: molecular_function unknown; INVOLVED IN: biological_process unknown; LOCATED IN: cellular_component unknown; CONTAINS InterPro DOMAIN/s: RNA-directed DNA polymerase (reverse transcriptase), related (InterPro:IPR015706), Endonuclease/exonuclease/phosphatase (InterPro:IPR005135); BEST Arabidopsis thaliana protein match is: unknown p…	down-regulated and diurnal
35.2	not assigned.unknown	loc_os04g52110.1	protein|late embryogenesis abundant protein, group 3, putative, expressed	up-regulated and diurnal
35.2	not assigned.unknown	loc_os03g04710.1	weakly similar to ( 115) AT5G20190 | Symbols: | binding | chr5:6814093-6815171 FORWARD protein|expressed protein	down-regulated and diurnal
35.2	not assigned.unknown	loc_os08g32120.1	protein|expressed protein	down-regulated and diurnal
35.2	not assigned.unknown	loc_os06g39960.1	protein|bZIP transcription factor domain containing protein, expressed	down-regulated and diurnal
35.2	not assigned.unknown	loc_os07g07040.1	protein|erythrocyte binding protein 3, putative, expressed	up-regulated and diurnal
35.2	not assigned.unknown	loc_os05g07140.1	protein|zinc finger, C3HC4 type domain containing protein, expressed	down-regulated and diurnal
35.2	not assigned.unknown	loc_os06g36390.1	protein|expressed protein	up-regulated and diurnal
35.2	not assigned.unknown	loc_os04g10240.1	weakly similar to ( 149) AT4G14420 | Symbols: | lesion inducing protein-related | chr4:8302171-8303738 REVERSEHR_lesion protein|nicotiana lesion-inducing like, putative, expressed	up-regulated and diurnal
35.2	not assigned.unknown	loc_os03g06400.1	protein|expressed protein	up-regulated and diurnal
35.2	not assigned.unknown	loc_os03g17800.1	IP_trans protein|phosphatidylinositol transfer protein alpha isoform, putative, expressed	up-regulated and diurnal
35.2	not assigned.unknown	loc_os03g06250.1	protein|retrotransposon protein, putative, unclassified, expressed	up-regulated and diurnal
35.2	not assigned.unknown	loc_os02g37970.1	protein|DUF581 domain containing protein, expressed	up-regulated and diurnal
35.2	not assigned.unknown	loc_os12g05890.1	protein|expressed protein	down-regulated and diurnal
35.2	not assigned.unknown	loc_os05g36160.1	protein|G-box-binding factor 4, putative, expressed	up-regulated and diurnal
35.2	not assigned.unknown	loc_os03g51530.1	protein|expressed protein	down-regulated and diurnal
35.2	not assigned.unknown	loc_os06g51440.1	protein|transposon protein, putative, CACTA, En/Spm sub-class, expressed	up-regulated and diurnal
35.2	not assigned.unknown	loc_os02g41840.1	DUF584 protein|DUF584 domain containing protein, putative, expressed	up-regulated and diurnal
35.2	not assigned.unknown	loc_os09g08280.1	protein|expressed protein	up-regulated and diurnal
35.2	not assigned.unknown	loc_os03g64030.1	moderately similar to ( 270) AT4G34215 | Symbols: | hydrolase | chr4:16380203-16381192 REVERSEDUF303 protein|receptor protein kinase, putative, expressed	down-regulated and diurnal
35.2	not assigned.unknown	loc_os01g37040.1	protein|retrotransposon protein, putative, Ty1-copia subclass, expressed	down-regulated and diurnal
35.2	not assigned.unknown	loc_os02g07930.1	protein|B-box zinc finger family protein, putative, expressed	up-regulated and diurnal
35.2	not assigned.unknown	loc_os03g04080.1	protein|expressed protein	up-regulated and diurnal
35.2	not assigned.unknown	loc_os05g27590.1	WI12 protein|wound-induced protein WI12, putative, expressed	down-regulated and diurnal
35.2	not assigned.unknown	loc_os01g52730.1	protein|DUF584 domain containing protein, putative, expressed	up-regulated and diurnal
35.2	not assigned.unknown	loc_os08g01940.1	highly similar to ( 933) AT5G49900 | Symbols: | catalytic/ glucosylceramidase | chr5:20297235-20302019 REVERSE DUF608 COG4354 protein|non-lysosomal glucosylceramidase, putative, expressed	down-regulated and diurnal
35.2	not assigned.unknown	loc_os01g49210.1	protein|expressed protein	down-regulated and diurnal
35.2	not assigned.unknown	loc_os03g55870.1	very weakly similar to (92.4) AT1G49405 | Symbols: | integral membrane protein, putative | chr1:18284335-18284947 REVERSE protein|membrane associated DUF588 domain containing protein, putative, expressed	up-regulated and diurnal
35.2	not assigned.unknown	loc_os06g28630.1	protein|expressed protein	down-regulated and diurnal
35.2	not assigned.unknown	loc_os04g49370.1	protein|expressed protein	up-regulated and diurnal
35.2	not assigned.unknown	loc_os06g45060.1	protein|expressed protein	up-regulated and diurnal
35.2	not assigned.unknown	loc_os08g29600.1	protein|seed maturation protein PM41, putative, expressed	up-regulated and diurnal
35.2	not assigned.unknown	loc_os11g37560.1	moderately similar to ( 451) AT3G55760 | Symbols: | unknown protein | chr3:20700648-20702886 FORWARD protein|expressed protein	up-regulated and diurnal
35.2	not assigned.unknown	loc_os03g61160.1	protein|expressed protein	up-regulated and diurnal
35.2	not assigned.unknown	loc_os03g04100.1	moderately similar to ( 479) AT1G42430 | Symbols: | unknown protein | chr1:15891512-15894322 FORWARD protein|expressed protein	up-regulated and diurnal
35.2	not assigned.unknown	loc_os12g08700.1	protein|expressed protein	up-regulated and diurnal
35.2	not assigned.unknown	loc_os08g26220.1	protein|expressed protein	down-regulated and diurnal
35.2	not assigned.unknown	loc_os01g10210.1	protein|lachrymatory factor synthase, putative, expressed	down-regulated and diurnal
35.2	not assigned.unknown	loc_os10g09240.1	protein|expressed protein	up-regulated and diurnal
35.2	not assigned.unknown	loc_os01g40280.1	highly similar to ( 516) AT5G35460 | Symbols: | unknown protein | chr5:13672598-13674546 FORWARD protein|integral membrane protein, putative, expressed	up-regulated and diurnal
35.2	not assigned.unknown	loc_os09g20930.1	protein|expressed protein	up-regulated and diurnal
35.2	not assigned.unknown	loc_os04g15690.1	weakly similar to ( 189) AT1G20225 | Symbols: | FUNCTIONS IN: molecular_function unknown; INVOLVED IN: biological_process unknown; LOCATED IN: vacuole; CONTAINS InterPro DOMAIN/s: Thioredoxin-like fold (InterPro:IPR012336); BEST Arabidopsis thaliana protein match is: unknown protein (TAIR:AT1G76020.1); Has 156 Blast hits to 152 proteins in 51 species: Archae - 0; Bacteria - 81; Metazoa - 14; Fung…	down-regulated and diurnal
35.2	not assigned.unknown	loc_os03g43010.1	moderately similar to ( 496) AT2G30630 | Symbols: | unknown protein | chr2:13046883-13049106 REVERSE protein|expressed protein	down-regulated and diurnal
35.2	not assigned.unknown	loc_os06g42164.1	protein|expressed protein	up-regulated and diurnal
35.2	not assigned.unknown	loc_os07g45080.1	weakly similar to ( 118) AT3G21550 | Symbols: | unknown protein | chr3:7591708-7592262 REVERSEDUF679 protein|expressed protein	down-regulated and diurnal
35.2	not assigned.unknown	loc_os03g60560.1	protein|ZOS3-21 - C2H2 zinc finger protein, expressed	up-regulated and diurnal
35.2	not assigned.unknown	loc_os02g33070.1	protein|expressed protein	up-regulated and diurnal
35.2	not assigned.unknown	loc_os01g13930.1	protein|expressed protein	up-regulated and diurnal
35.2	not assigned.unknown	loc_os02g45690.1	moderately similar to ( 338) AT4G00290 | Symbols: | mechanosensitive ion channel domain-containing protein / MS ion channel domain-containing protein | chr4:123097-125300 REVERSEMS_channel MscS COG3264 protein|uncharacterized mscS family protein, putative, expressed	up-regulated and diurnal
35.2	not assigned.unknown	loc_os11g07911.1	protein|expressed protein	up-regulated and diurnal
35.2	not assigned.unknown	loc_os08g43290.1	protein|LTPL44 - Protease inhibitor/seed storage/LTP family protein precursor, expressed	up-regulated and diurnal
35.2	not assigned.unknown	loc_os07g03170.1	protein|expressed protein	down-regulated and diurnal
35.2	not assigned.unknown	loc_os11g03780.1	highly similar to ( 818) AT3G10740 | Symbols: ASD1, ARAF1, ARAF, ATASD1 | ASD1 (ALPHA-L-ARABINOFURANOSIDASE 1); alpha-N-arabinofuranosidase/ hydrolase, acting on glycosyl bonds / xylan 1,4-beta-xylosidase | chr3:3361031-3364573 REVERSEAbfA Alpha-L-AF_C protein|alpha-N-arabinofuranosidase, putative, expressed	up-regulated and diurnal
35.2	not assigned.unknown	loc_os11g44800.1	protein|expressed protein	up-regulated and diurnal
35.2	not assigned.unknown	loc_os01g70740.1	protein|expressed protein	up-regulated and diurnal
35.2	not assigned.unknown	loc_os05g43310.1	PsbW protein|photosystem II reaction center W protein, chloroplast precursor, putative, expressed	down-regulated and diurnal
35.2	not assigned.unknown	loc_os04g55180.1	highly similar to ( 540) AT1G52510 | Symbols: | hydrolase, alpha/beta fold family protein | chr1:19563039-19564922 REVERSE PRK03592 PRK00870 PRK03204 MhpC protein|hydrolase, alpha/beta fold family domain containing protein, expressed	down-regulated and diurnal
35.2	not assigned.unknown	loc_os02g32580.1	weakly similar to ( 101) AT2G27830 | Symbols: | FUNCTIONS IN: molecular_function unknown; EXPRESSED IN: 22 plant structures; EXPRESSED DURING: 13 growth stages; BEST Arabidopsis thaliana protein match is: pentatricopeptide (PPR) repeat-containing protein (TAIR:AT4G22760.1); Has 68 Blast hits to 68 proteins in 11 species: Archae - 0; Bacteria - 0; Metazoa - 0; Fungi - 0; Plants - 68; Viruses - 0; …	up-regulated and diurnal
35.2	not assigned.unknown	loc_os03g61150.1	protein|expressed protein	up-regulated and diurnal
35.2	not assigned.unknown	loc_os05g41620.1	protein|expressed protein	up-regulated and diurnal
35.2	not assigned.unknown	loc_os08g34390.1	protein|retrotransposon protein, putative, unclassified, expressed	up-regulated and diurnal
35.2	not assigned.unknown	loc_os01g12460.1	weakly similar to ( 124) AT5G53280 | Symbols: PDV1 | PDV1 (PLASTID DIVISION1) | chr5:21607586-21609080 FORWARD protein|expressed protein	up-regulated and diurnal
35.2	not assigned.unknown	loc_os05g02450.1	DUF1635 protein|expressed protein	up-regulated and diurnal
35.2	not assigned.unknown	loc_os05g51620.1	highly similar to ( 770) AT3G48200 | Symbols: | unknown protein | chr3:17832949-17837371 REVERSE protein|expressed protein	down-regulated and diurnal
35.2	not assigned.unknown	loc_os02g53510.1	protein|oxidoreductase/ transition metal ion binding protein, putative, expressed	down-regulated and diurnal
35.2	not assigned.unknown	loc_os06g22060.1	nearly identical (1027) AT1G76550 | Symbols: | pyrophosphate--fructose-6-phosphate 1-phosphotransferase alpha subunit, putative / pyrophosphate-dependent 6-phosphofructose-1-kinase, putative | chr1:28722900-28726929 REVERSEnearly identical (1056) PFPA_RICCO Pyrophosphate--fructose 6-phosphate 1-phosphotransferase alpha subunit (EC 2.7.1.90) (PFP) (6-phosphofructokinase, pyrophosphate dependent) (…	up-regulated and diurnal
35.2	not assigned.unknown	loc_os11g43790.1	protein|DUF581 domain containing protein, expressed	up-regulated and diurnal
35.2	not assigned.unknown	loc_os02g15860.1	very weakly similar to (87.0) AT5G41761 | Symbols: | unknown protein | chr5:16711437-16711742 FORWARD protein|expressed protein	up-regulated and diurnal
35.2	not assigned.unknown	loc_os03g42600.1	protein|expressed protein	up-regulated and diurnal
35.2	not assigned.unknown	loc_os06g44190.1	protein|expressed protein	up-regulated and diurnal
35.2	not assigned.unknown	loc_os04g54210.1	protein|expressed protein	up-regulated and diurnal
35.2	not assigned.unknown	loc_os05g45440.1	protein|expressed protein	down-regulated and diurnal
35.2	not assigned.unknown	loc_os10g41560.1	nearly identical (1026) AT4G17140 | Symbols: | FUNCTIONS IN: molecular_function unknown; INVOLVED IN: biological_process unknown; EXPRESSED IN: 23 plant structures; EXPRESSED DURING: 13 growth stages; CONTAINS InterPro DOMAIN/s: Pleckstrin homology (InterPro:IPR001849); BEST Arabidopsis thaliana protein match is: phosphoinositide binding (TAIR:AT1G48090.2). | chr4:9613617-9636618 REVERSE MRS6 pro…	up-regulated and diurnal
35.2	not assigned.unknown	loc_os02g13600.1	protein|expressed protein	up-regulated and diurnal
35.2	not assigned.unknown	loc_os09g24620.1	protein|expressed protein	down-regulated and diurnal
35.2	not assigned.unknown	loc_os02g15740.1	weakly similar to ( 193) AT5G24130 | Symbols: | unknown protein | chr5:8162247-8163825 FORWARD protein|expressed protein	up-regulated and diurnal
35.2	not assigned.unknown	loc_os02g32970.1	moderately similar to ( 396) AT2G36290 | Symbols: | hydrolase, alpha/beta fold family protein | chr2:15208867-15210768 REVERSE protein|hydrolase, alpha/beta fold family protein, putative, expressed	up-regulated and diurnal
35.2	not assigned.unknown	loc_os06g21110.1	protein|expressed protein	down-regulated and diurnal
35.2	not assigned.unknown	loc_os03g07170.1	highly similar to ( 514) AT3G60070 | Symbols: | FUNCTIONS IN: molecular_function unknown; INVOLVED IN: biological_process unknown; LOCATED IN: membrane; EXPRESSED IN: 24 plant structures; EXPRESSED DURING: 15 growth stages; CONTAINS InterPro DOMAIN/s: Major facilitator superfamily, general substrate transporter (InterPro:IPR016196); BEST Arabidopsis thaliana protein match is: unknown protein (TAI…	up-regulated and diurnal
35.2	not assigned.unknown	loc_os09g25690.1	protein|retrotransposon protein, putative, unclassified, expressed	up-regulated and diurnal
35.2	not assigned.unknown	loc_os05g41490.1	weakly similar to ( 179) AT3G63060 | Symbols: EDL3 | EDL3 (EID1-like 3) | chr3:23300638-23301456 REVERSE protein|circadian clock coupling factor ZGT, putative, expressed	up-regulated and diurnal
35.2	not assigned.unknown	loc_os06g43940.1	protein|expressed protein	up-regulated and diurnal
