# Supplementary material for: Crosstalk between diurnal rhythm and water stress reveals an altered primary carbon flux into soluble sugars in drought-treated rice leaves
Source: Sci Rep. 2017 Aug 15;7:8214. doi: 10.1038/s41598-017-08473-1 (PMC5557844; doi:10.1038/s41598-017-08473-1)
Supplement: Supplementary file 8 — Dataset 7 [file 41598_2017_8473_MOESM8_ESM.xls]

## Sheet: Sheet1
Supplementary table-S7. Details used for analysis of interaction network
	Protein 1	Protein 1	Protein 1	Protein 1	Protein 1	Protein 2	Protein 2	Protein 2	Protein 2	Protein 2	Interaction	Interaction
Index	locus_id	Function from MapMan analysis	Drought Up-responsive & Diurnal	Starch pathway	Functional annotation	locus_id	Function from MapMan analysis	Drought Up-responsive & Diurnal	Starch pathway	Functional annotation	Interlog confidence value	PCC value
1	LOC_Os01g09460	major CHO metabolism.degradation.sucrose.hexokinase		Degradation		LOC_Os01g52450	major CHO metabolism.degradation.sucrose.hexokinase		Degradation		16	0.464477
2	LOC_Os03g56460	glycolysis.plastid branch.glucose-6-phosphate isomerase		Biosynthesis		LOC_Os06g04450	cell.vesicle transport				18	0.355991
3	LOC_Os03g56460	glycolysis.plastid branch.glucose-6-phosphate isomerase		Biosynthesis		LOC_Os09g30412	stress.abiotic.heat				1	0.0150306
4	LOC_Os01g63270	major CHO metabolism.degradation.starch.starch phosphorylase		Degradation		LOC_Os12g29580	protein.postranslational modification				1	-0.336103
5	LOC_Os01g63270	major CHO metabolism.degradation.starch.starch phosphorylase		Degradation		LOC_Os02g39010	protein.postranslational modification				1	-0.042358
6	LOC_Os08g40930	major CHO metabolism.synthesis.starch.debranching		Biosynthesis	OsISA1;GBE	LOC_Os10g32550	protein.folding				1	0.0434847
7	LOC_Os02g32660	major CHO metabolism.synthesis.starch.starch branching	UP-responsive&Diurnal	Biosynthesis	BE2b;GBE	LOC_Os09g38020	DNA.synthesis/chromatin structure.histone				1
8	LOC_Os01g09460	major CHO metabolism.degradation.sucrose.hexokinase		Degradation		LOC_Os05g38530	stress.abiotic.heat				1	0.00392933
9	LOC_Os01g09460	major CHO metabolism.degradation.sucrose.hexokinase		Degradation		LOC_Os12g22900	not assigned.unknown				1
10	LOC_Os10g11140	not assigned.unknown		Biosynthesis		LOC_Os10g39780	protein.postranslational modification				1	-0.292456
11	LOC_Os03g56460	glycolysis.plastid branch.glucose-6-phosphate isomerase		Biosynthesis		LOC_Os07g13280	RNA.RNA binding				1	0.0377367
12	LOC_Os02g32660	major CHO metabolism.synthesis.starch.starch branching	UP-responsive&Diurnal	Biosynthesis	BE2b;GBE	LOC_Os10g32550	protein.folding				1	0.0593148
13	LOC_Os01g09460	major CHO metabolism.degradation.sucrose.hexokinase		Degradation		LOC_Os04g58110	lipid metabolism.FA synthesis and FA elongation.pyruvate kinase				1	-0.040753
14	LOC_Os01g09460	major CHO metabolism.degradation.sucrose.hexokinase		Degradation		LOC_Os05g45890	not assigned.unknown				1	0.168872
15	LOC_Os02g32660	major CHO metabolism.synthesis.starch.starch branching	UP-responsive&Diurnal	Biosynthesis	BE2b;GBE	LOC_Os06g37660	protein.postranslational modification				1	0.0657301
16	LOC_Os02g32660	major CHO metabolism.synthesis.starch.starch branching	UP-responsive&Diurnal	Biosynthesis	BE2b;GBE	LOC_Os06g37180	transport.p- and v-ATPases.H+-transporting two-sector ATPase				1	-0.000978307
17	LOC_Os01g52450	major CHO metabolism.degradation.sucrose.hexokinase		Degradation		LOC_Os02g14860	protein.folding				1	0.406076
18	LOC_Os01g09460	major CHO metabolism.degradation.sucrose.hexokinase		Degradation		LOC_Os03g13170	protein.degradation.ubiquitin.ubiquitin				1	0.183557
19	LOC_Os02g32660	major CHO metabolism.synthesis.starch.starch branching	UP-responsive&Diurnal	Biosynthesis	BE2b;GBE	LOC_Os03g08050	protein.synthesis.elongation				1
20	LOC_Os02g32660	major CHO metabolism.synthesis.starch.starch branching	UP-responsive&Diurnal	Biosynthesis	BE2b;GBE	LOC_Os06g08770	DNA.synthesis/chromatin structure				1	0.217378
21	LOC_Os02g32660	major CHO metabolism.synthesis.starch.starch branching	UP-responsive&Diurnal	Biosynthesis	BE2b;GBE	LOC_Os06g02144	OPP.oxidative PP.6-phosphogluconate dehydrogenase				1	-0.286644
22	LOC_Os02g32660	major CHO metabolism.synthesis.starch.starch branching	UP-responsive&Diurnal	Biosynthesis	BE2b;GBE	LOC_Os05g38530	stress.abiotic.heat				1	0.161664
23	LOC_Os01g52450	major CHO metabolism.degradation.sucrose.hexokinase		Degradation		LOC_Os12g07950	RNA.regulation of transcription.HDA				1	-0.341878
24	LOC_Os01g63270	major CHO metabolism.degradation.starch.starch phosphorylase		Degradation		LOC_Os08g39140	stress.abiotic.heat				1	-0.247701
25	LOC_Os01g63270	major CHO metabolism.degradation.starch.starch phosphorylase		Degradation		LOC_Os04g46110	not assigned.unknown				1	0.108958
26	LOC_Os09g29070	glycolysis.plastid branch.glucose-6-phosphate isomerase		Biosynthesis		LOC_Os10g41310	RNA.regulation of transcription.bZIP transcription factor family				1	0.0858367
27	LOC_Os01g52450	major CHO metabolism.degradation.sucrose.hexokinase		Degradation		LOC_Os07g07040	not assigned.unknown	UP-responsive&Diurnal			1	0.34319
28	LOC_Os03g56460	glycolysis.plastid branch.glucose-6-phosphate isomerase		Biosynthesis		LOC_Os04g55260	not assigned.unknown				1	0.304408
29	LOC_Os01g52450	major CHO metabolism.degradation.sucrose.hexokinase		Degradation		LOC_Os07g43360	RNA.regulation of transcription.Histone acetyltransferases				1	0.0910568
30	LOC_Os01g52450	major CHO metabolism.degradation.sucrose.hexokinase		Degradation		LOC_Os12g35570	protein.aa activation				1	0.491848
31	LOC_Os01g63270	major CHO metabolism.degradation.starch.starch phosphorylase		Degradation		LOC_Os04g56800	cell.cycle.peptidylprolyl isomerase				1	-0.129993
32	LOC_Os06g06560	major CHO metabolism.synthesis.starch.starch synthase	UP-responsive&Diurnal	Biosynthesis	OsSSI;SS	LOC_Os10g32550	protein.folding				1	0.0164012
33	LOC_Os01g63270	major CHO metabolism.degradation.starch.starch phosphorylase		Degradation		LOC_Os06g43210	protein.degradation.ubiquitin.E3.RING				1	-0.177852
34	LOC_Os01g52450	major CHO metabolism.degradation.sucrose.hexokinase		Degradation		LOC_Os03g43020	not assigned.unknown				1	0.410844
35	LOC_Os03g56460	glycolysis.plastid branch.glucose-6-phosphate isomerase		Biosynthesis		LOC_Os05g01030	transport.p- and v-ATPases				1	0.118166
36	LOC_Os01g52450	major CHO metabolism.degradation.sucrose.hexokinase		Degradation		LOC_Os10g34670	RNA.regulation of transcription.unclassified				1	0.570881
37	LOC_Os01g52450	major CHO metabolism.degradation.sucrose.hexokinase		Degradation		LOC_Os05g45420	protein.postranslational modification			snrk1a	1	-0.0973505
38	LOC_Os01g52450	major CHO metabolism.degradation.sucrose.hexokinase		Degradation		LOC_Os12g37590	protein.folding				1	0.544724
39	LOC_Os03g56460	glycolysis.plastid branch.glucose-6-phosphate isomerase		Biosynthesis		LOC_Os04g20220	protein.synthesis.elongation				1	0.0232671
40	LOC_Os03g56460	glycolysis.plastid branch.glucose-6-phosphate isomerase		Biosynthesis		LOC_Os05g40220	not assigned.unknown				1	-0.00371524
41	LOC_Os03g56460	glycolysis.plastid branch.glucose-6-phosphate isomerase		Biosynthesis		LOC_Os09g19790	protein.degradation				1	-0.0580329
42	LOC_Os03g56460	glycolysis.plastid branch.glucose-6-phosphate isomerase		Biosynthesis		LOC_Os04g56510	transport.ABC transporters and multidrug resistance systems				1	0.199761
43	LOC_Os01g52450	major CHO metabolism.degradation.sucrose.hexokinase		Degradation		LOC_Os08g39140	stress.abiotic.heat				1	0.189624
44	LOC_Os03g56460	glycolysis.plastid branch.glucose-6-phosphate isomerase		Biosynthesis		LOC_Os11g26910	protein.degradation.ubiquitin.E3.SCF.SKP				1	0.205714
45	LOC_Os01g52450	major CHO metabolism.degradation.sucrose.hexokinase		Degradation		LOC_Os12g30060	not assigned.unknown				1	0.280348
46	LOC_Os03g56460	glycolysis.plastid branch.glucose-6-phosphate isomerase		Biosynthesis		LOC_Os08g02400	protein.synthesis.ribosomal protein.eukaryotic.40S subunit.S13				1	0.0412031
47	LOC_Os03g56460	glycolysis.plastid branch.glucose-6-phosphate isomerase		Biosynthesis		LOC_Os06g05660	DNA.synthesis/chromatin structure				1	0.0175363
48	LOC_Os03g56460	glycolysis.plastid branch.glucose-6-phosphate isomerase		Biosynthesis		LOC_Os06g16280	protein.targeting.nucleus				1	-0.0284274
49	LOC_Os01g52450	major CHO metabolism.degradation.sucrose.hexokinase		Degradation		LOC_Os03g61710	minor CHO metabolism.galactose.galactokinases				1	0.367345
50	LOC_Os01g63270	major CHO metabolism.degradation.starch.starch phosphorylase		Degradation		LOC_Os03g02980	protein.postranslational modification				1	0.226254
51	LOC_Os03g56460	glycolysis.plastid branch.glucose-6-phosphate isomerase		Biosynthesis		LOC_Os04g46050	not assigned.unknown				1	0.117038
52	LOC_Os01g09460	major CHO metabolism.degradation.sucrose.hexokinase		Degradation		LOC_Os08g34720	amino acid metabolism.synthesis.serine-glycine-cysteine group.serine.phosphoglycerate dehydrogenase				4	0.203719
53	LOC_Os05g45590	major CHO metabolism.degradation.sucrose.hexokinase		Degradation		LOC_Os09g19734	transport.sugars				2	0.315227
54	LOC_Os10g11140	not assigned.unknown		Biosynthesis & Degradation		LOC_Os12g07720	DNA.synthesis/chromatin structure				6	-0.0599518
55	LOC_Os10g11140	not assigned.unknown		Biosynthesis & Degradation		LOC_Os10g35550	RNA.processing.splicing				6	0.057642
56	LOC_Os01g63270	major CHO metabolism.degradation.starch.starch phosphorylase		Degradation		LOC_Os02g56210	RNA.processing				2	-0.274358
57	LOC_Os01g63270	major CHO metabolism.degradation.starch.starch phosphorylase		Degradation		LOC_Os02g29464	DNA.repair				6	-0.160649
58	LOC_Os01g63270	major CHO metabolism.degradation.starch.starch phosphorylase		Degradation		LOC_Os03g26450	cell.organisation				3	0.0758216
59	LOC_Os01g63270	major CHO metabolism.degradation.starch.starch phosphorylase		Degradation		LOC_Os03g16110	protein.postranslational modification				6	-0.141226
60	LOC_Os01g63270	major CHO metabolism.degradation.starch.starch phosphorylase		Degradation		LOC_Os03g63940	protein.postranslational modification				6	-0.28774
61	LOC_Os01g63270	major CHO metabolism.degradation.starch.starch phosphorylase		Degradation		LOC_Os10g35550	RNA.processing.splicing				6	-0.126359
62	LOC_Os02g32660	major CHO metabolism.synthesis.starch.starch branching	UP-responsive&Diurnal	Biosynthesis	BE2b;GBE	LOC_Os09g36440	RNA.transcription				4	0.408004
63	LOC_Os03g56460	glycolysis.plastid branch.glucose-6-phosphate isomerase		Biosynthesis		LOC_Os06g07090	cell.vesicle transport				4	0.19261
64	LOC_Os01g52450	major CHO metabolism.degradation.sucrose.hexokinase		Degradation		LOC_Os05g44210	minor CHO metabolism.trehalose.TPS			OsTPS1	2	-0.285699
65	LOC_Os01g63270	major CHO metabolism degradation.starch.starch phosphorylase		Degradation		LOC_Os02g17970	protein.postranslational modification
66	LOC_Os01g52450	major CHO metabolism.degradation.sucrose.hexokinase		Degradation		LOC_Os02g17970	protein.postranslational modification
67	LOC_Os05g45590	major CHO metabolism.degradation.sucrose.hexokinase		Degradation		LOC_Os02g17970	protein.postranslational modification
68	LOC_Os12g39400	RNA.regulation of transcription.C2H2 zinc finger family			ZFP252	LOC_Os02g17970	protein.postranslational modification
69	LOC_Os01g63270	major CHO metabolism.degradation.starch.starch phosphorylase		Degradation		LOC_Os03g15700	not assigned.unknown				6	-0.253402
